# Supplementary material for: DNA hydroxymethylation controls cardiomyocyte gene expression in development and hypertrophy
Source: Nat Commun. 2016 Aug 4;7:12418. doi: 10.1038/ncomms12418 (PMC4976219; doi:10.1038/ncomms12418)
Supplement: Supplementary Dataset 1 — Lists of genomic regions enriched for 5-hmC in cardiomyocytes isolated either from E14.5 embryos, 1- or 2-day-old pups, 2-month-old adult mice or adult mice subjected to pressure overload for 1 week (TAC). The genomic coordinates are relative to the mouse genome assembly mm10. The lists are the output of HOMER. [file ncomms12418-s2.xlsx]

## Sheet: E14.5 common Homer Peaks
Chr	Start	End
chr1	3185463	3185521
chr1	3560267	3560768
chr1	3574522	3574957
chr1	3755393	3755886
chr1	3759667	3760040
chr1	3908763	3909264
chr1	3956037	3956295
chr1	3994134	3994635
chr1	4363193	4363664
chr1	4460636	4461079
chr1	4596271	4596732
chr1	4735675	4736176
chr1	4871252	4871732
chr1	4934730	4935231
chr1	5087486	5087871
chr1	5180699	5181343
chr1	5288563	5289061
chr1	5396784	5397263
chr1	5405392	5405889
chr1	5916155	5916656
chr1	6005511	6005913
chr1	6061148	6061545
chr1	6304830	6305283
chr1	6418984	6419485
chr1	6622998	6623472
chr1	6834454	6835058
chr1	7099679	7100180
chr1	7106663	7107081
chr1	7291399	7291817
chr1	7358258	7358744
chr1	7377299	7377792
chr1	7412690	7413449
chr1	7551456	7551886
chr1	7614473	7614921
chr1	7741297	7741746
chr1	7952555	7953056
chr1	7972529	7972997
chr1	8337596	8338081
chr1	8423665	8424161
chr1	8470551	8471052
chr1	8480212	8480635
chr1	8813190	8813676
chr1	8925105	8925606
chr1	9276107	9276578
chr1	9313772	9314344
chr1	9372074	9372539
chr1	9396829	9397465
chr1	9400625	9401100
chr1	9469771	9470263
chr1	9523457	9523884
chr1	9610404	9610558
chr1	9745790	9746259
chr1	9805693	9806194
chr1	10055566	10056016
chr1	10102100	10102510
chr1	10150450	10151061
chr1	10259546	10259991
chr1	10285533	10286255
chr1	10287786	10288260
chr1	10506528	10506938
chr1	10558865	10559339
chr1	10782207	10782707
chr1	10804434	10805023
chr1	10867970	10868471
chr1	10933332	10934039
chr1	11177865	11178344
chr1	11295586	11296113
chr1	11343008	11343509
chr1	11401719	11402215
chr1	11462347	11462783
chr1	11536395	11536870
chr1	11654774	11655211
chr1	11703931	11704414
chr1	11720755	11721172
chr1	12032234	12032694
chr1	12038071	12038550
chr1	12234510	12234853
chr1	12506556	12506765
chr1	12779198	12779665
chr1	12808543	12809007
chr1	12840929	12841734
chr1	12855414	12855915
chr1	12865217	12865714
chr1	12877643	12878250
chr1	12905278	12905779
chr1	12912610	12913111
chr1	12996843	12997175
chr1	13057118	13057719
chr1	13069640	13070141
chr1	13203338	13203839
chr1	13204915	13205591
chr1	13225483	13225984
chr1	13243786	13244259
chr1	13292190	13292689
chr1	13297009	13297276
chr1	13300314	13301198
chr1	13321546	13322047
chr1	13326558	13327059
chr1	13342851	13342920
chr1	13360521	13361207
chr1	13368752	13369573
chr1	13395558	13396059
chr1	13446351	13446806
chr1	13512897	13513369
chr1	13530084	13530481
chr1	13561795	13562296
chr1	13575024	13575381
chr1	13584414	13585370
chr1	13587295	13588715
chr1	13609564	13610065
chr1	13663144	13663637
chr1	13738841	13739469
chr1	13839964	13840437
chr1	14050544	14051045
chr1	14057285	14057992
chr1	14124921	14125359
chr1	14279286	14279787
chr1	14288027	14288660
chr1	14438860	14439423
chr1	14496382	14496988
chr1	14641346	14641781
chr1	14681766	14682267
chr1	14760300	14760793
chr1	14812722	14813223
chr1	14879431	14879915
chr1	14914689	14915160
chr1	15102675	15104049
chr1	15127006	15127500
chr1	15146674	15147019
chr1	15302677	15303044
chr1	15394304	15394802
chr1	15399607	15400108
chr1	15484829	15486018
chr1	15538874	15539307
chr1	15771042	15771540
chr1	15792436	15792864
chr1	15803824	15804220
chr1	15840935	15841423
chr1	15908031	15908310
chr1	15935175	15935648
chr1	15961206	15961707
chr1	15967751	15968223
chr1	16193315	16193783
chr1	16228721	16229287
chr1	16268784	16269142
chr1	16342382	16342883
chr1	16345197	16345687
chr1	16437414	16437915
chr1	16497321	16497804
chr1	16503008	16503509
chr1	16519249	16519731
chr1	16750509	16750993
chr1	16780454	16780909
chr1	17007929	17008489
chr1	17151273	17151771
chr1	17458671	17458990
chr1	18032582	18033153
chr1	18192571	18193069
chr1	18338330	18338831
chr1	18396922	18397320
chr1	18531521	18532010
chr1	19033724	19034225
chr1	19059789	19060408
chr1	19199512	19200150
chr1	19213603	19214193
chr1	19729337	19729806
chr1	19941167	19941594
chr1	20019063	20019564
chr1	20120922	20121255
chr1	20211341	20211936
chr1	20420280	20420734
chr1	20587923	20588397
chr1	20669963	20670683
chr1	20696211	20696273
chr1	20722297	20722992
chr1	20836232	20837335
chr1	20902725	20903353
chr1	20913661	20914138
chr1	20934699	20935799
chr1	21010226	21010753
chr1	21011393	21011848
chr1	21022664	21023040
chr1	21025874	21026375
chr1	21035700	21036076
chr1	21041480	21042003
chr1	21065081	21067018
chr1	21067517	21068102
chr1	21070228	21070821
chr1	21073346	21073987
chr1	21077553	21078220
chr1	21087261	21087699
chr1	21089698	21090336
chr1	21110551	21111032
chr1	21152708	21153436
chr1	21157770	21158271
chr1	21238081	21238712
chr1	21251727	21252148
chr1	21290789	21291256
chr1	21457254	21457719
chr1	21490076	21490516
chr1	21526244	21526709
chr1	21740156	21740631
chr1	21841041	21841478
chr1	21867278	21867746
chr1	21916299	21916791
chr1	21938365	21938865
chr1	22026818	22027171
chr1	22205649	22206150
chr1	22281359	22281860
chr1	22307647	22308148
chr1	22364081	22364582
chr1	22583061	22583666
chr1	22584529	22585104
chr1	22624004	22624433
chr1	22690110	22690569
chr1	22697584	22697985
chr1	22709466	22709967
chr1	22881947	22882447
chr1	22971651	22972152
chr1	22984701	22985202
chr1	23028595	23029077
chr1	23049484	23049972
chr1	23108443	23108910
chr1	23115759	23116142
chr1	23129656	23130147
chr1	23175841	23176679
chr1	23269518	23269935
chr1	23379771	23381326
chr1	23527422	23527894
chr1	23654224	23655150
chr1	23706930	23707431
chr1	23721265	23721907
chr1	23746586	23747040
chr1	23869245	23869605
chr1	23954475	23954976
chr1	24189883	24190364
chr1	24394232	24394693
chr1	24466644	24467127
chr1	24544820	24545321
chr1	24551043	24551142
chr1	24584876	24585511
chr1	24601431	24601856
chr1	24813412	24813899
chr1	24938844	24939345
chr1	25147268	25147747
chr1	25185482	25186092
chr1	25188493	25188982
chr1	25272871	25273333
chr1	25657854	25658313
chr1	26202258	26202734
chr1	26206377	26206734
chr1	26253653	26254152
chr1	26407466	26407925
chr1	26412680	26413147
chr1	26424703	26425170
chr1	26483620	26484119
chr1	26594435	26594897
chr1	26843080	26843662
chr1	26848367	26848798
chr1	26906729	26907230
chr1	27503224	27503852
chr1	27534272	27534763
chr1	27641216	27641684
chr1	28328314	28328983
chr1	28467786	28468287
chr1	28538663	28539121
chr1	28781884	28782358
chr1	28880035	28880464
chr1	29361267	29361755
chr1	29467649	29468484
chr1	30000349	30000822
chr1	30010690	30011179
chr1	30589614	30590048
chr1	30716421	30717998
chr1	30803728	30804541
chr1	30938812	30938876
chr1	31123612	31124101
chr1	31181570	31182136
chr1	31540265	31540431
chr1	31670860	31671345
chr1	31750948	31751394
chr1	31765962	31766433
chr1	31893562	31894044
chr1	32137457	32137933
chr1	32231331	32231607
chr1	32636209	32636648
chr1	32644946	32645447
chr1	32739495	32739932
chr1	32785049	32785624
chr1	32834682	32835132
chr1	32899590	32900073
chr1	32901757	32902228
chr1	32927046	32927547
chr1	32943724	32944216
chr1	32961066	32961762
chr1	33357710	33358168
chr1	33466700	33467187
chr1	33502877	33503350
chr1	33571606	33572072
chr1	33635913	33636745
chr1	33637673	33638174
chr1	33642912	33643413
chr1	33667587	33668220
chr1	33746781	33747541
chr1	33755222	33755723
chr1	33851460	33851961
chr1	33908988	33909489
chr1	33946603	33947104
chr1	33977038	33977526
chr1	33983340	33983947
chr1	33988796	33990349
chr1	33992753	33993352
chr1	33994249	33994750
chr1	34013561	34014226
chr1	34023639	34024049
chr1	34035545	34035993
chr1	34062834	34063294
chr1	34067429	34067912
chr1	34068879	34069678
chr1	34106900	34107397
chr1	34108585	34109026
chr1	34109757	34110327
chr1	34114360	34115085
chr1	34116947	34117446
chr1	34119701	34122364
chr1	34132853	34133372
chr1	34134282	34135156
chr1	34140197	34140698
chr1	34159917	34160366
chr1	34167319	34167417
chr1	34178220	34179004
chr1	34188449	34188950
chr1	34202790	34203034
chr1	34206799	34207268
chr1	34225565	34226035
chr1	34237278	34238833
chr1	34246307	34246808
chr1	34255232	34255627
chr1	34259715	34260498
chr1	34275623	34276545
chr1	34283852	34284353
chr1	34289013	34290856
chr1	34293116	34293496
chr1	34298604	34299064
chr1	34312353	34312907
chr1	34323559	34324538
chr1	34326690	34327016
chr1	34671445	34673153
chr1	34717470	34718156
chr1	34720563	34721241
chr1	34733265	34733766
chr1	34738727	34739228
chr1	34773791	34774448
chr1	34777594	34778036
chr1	34789533	34789979
chr1	34807358	34807859
chr1	34822645	34823145
chr1	34824315	34824844
chr1	34825931	34826386
chr1	34827803	34828227
chr1	34850367	34851929
chr1	34861507	34862008
chr1	34864691	34865192
chr1	34873453	34873954
chr1	34960924	34961405
chr1	35120028	35120529
chr1	35147412	35147685
chr1	35330754	35331274
chr1	35381618	35382086
chr1	35453516	35454176
chr1	35465774	35466243
chr1	35502983	35503464
chr1	35610972	35611544
chr1	35629676	35630090
chr1	35654026	35654523
chr1	35752510	35752972
chr1	35824824	35825122
chr1	35850045	35850546
chr1	35851553	35852054
chr1	35864201	35864934
chr1	35870520	35870695
chr1	35875616	35875673
chr1	35883090	35883591
chr1	35922278	35923031
chr1	35925465	35925539
chr1	35927450	35927917
chr1	35934120	35934965
chr1	35935937	35936416
chr1	35958983	35959484
chr1	35976247	35976721
chr1	35987438	35987716
chr1	36008887	36009366
chr1	36011691	36012535
chr1	36013893	36014229
chr1	36030603	36031296
chr1	36071806	36072366
chr1	36073465	36074177
chr1	36087653	36089419
chr1	36091249	36091545
chr1	36095828	36095930
chr1	36132941	36133422
chr1	36192045	36192803
chr1	36268937	36269948
chr1	36326659	36327160
chr1	36333467	36333909
chr1	36353724	36354225
chr1	36359982	36360625
chr1	36365281	36365891
chr1	36384428	36384929
chr1	36391387	36392109
chr1	36404527	36405028
chr1	36424921	36425422
chr1	36446254	36446755
chr1	36462706	36463207
chr1	36472482	36473264
chr1	36482524	36482881
chr1	36484357	36484986
chr1	36486355	36487332
chr1	36495060	36495718
chr1	36530421	36532747
chr1	36533967	36535907
chr1	36537487	36537976
chr1	36543569	36544198
chr1	36545750	36546799
chr1	36549368	36549869
chr1	36550760	36551261
chr1	36578726	36579522
chr1	36583804	36584305
chr1	36588536	36589231
chr1	36603392	36603981
chr1	36606564	36607065
chr1	36620083	36620711
chr1	36637928	36638292
chr1	36697980	36698428
chr1	36744002	36744503
chr1	36779446	36780698
chr1	36781363	36782165
chr1	36856771	36857120
chr1	36875094	36875720
chr1	36885257	36885754
chr1	36908235	36908676
chr1	36921729	36922425
chr1	36926421	36926841
chr1	36968169	36968629
chr1	36988523	36988975
chr1	37001250	37002056
chr1	37005995	37006604
chr1	37059267	37059894
chr1	37078019	37078520
chr1	37103487	37103988
chr1	37106373	37107733
chr1	37200718	37201215
chr1	37242629	37243603
chr1	37312108	37312591
chr1	37337283	37337735
chr1	37347270	37347771
chr1	37351841	37352331
chr1	37359453	37359902
chr1	37412772	37413306
chr1	37434051	37434682
chr1	37479009	37479559
chr1	37491630	37492131
chr1	37500751	37501491
chr1	37504364	37504816
chr1	37563782	37564280
chr1	37584678	37585307
chr1	37600640	37601120
chr1	37609844	37610487
chr1	37614116	37614764
chr1	37650415	37650878
chr1	37655516	37655907
chr1	37687123	37688589
chr1	37696176	37696948
chr1	37744123	37744589
chr1	37914260	37914886
chr1	38019175	38019644
chr1	38132409	38133195
chr1	38212509	38213121
chr1	38217000	38217491
chr1	38220681	38221448
chr1	38241171	38241672
chr1	38251617	38252539
chr1	38254672	38255085
chr1	38255988	38256794
chr1	38265625	38266254
chr1	38267644	38268558
chr1	38304193	38304990
chr1	38316693	38316948
chr1	38330826	38331263
chr1	38334152	38334725
chr1	38368125	38368619
chr1	38378078	38378624
chr1	38385095	38385393
chr1	38400882	38401382
chr1	38434432	38435339
chr1	38436412	38436738
chr1	38438359	38438697
chr1	38439755	38440130
chr1	38448755	38449239
chr1	38543700	38544300
chr1	38546714	38547367
chr1	38557380	38557881
chr1	38562029	38562938
chr1	38601032	38601969
chr1	38614188	38615174
chr1	38652471	38652972
chr1	38657966	38658600
chr1	38671474	38671975
chr1	38687501	38688101
chr1	38700894	38701673
chr1	38715313	38715757
chr1	38724691	38725192
chr1	38755822	38756244
chr1	38776389	38777035
chr1	38838092	38838863
chr1	38979938	38980705
chr1	39029101	39029837
chr1	39063542	39064100
chr1	39086044	39086545
chr1	39097417	39097863
chr1	39103482	39103935
chr1	39104861	39105362
chr1	39128595	39129084
chr1	39132792	39133282
chr1	39145829	39146397
chr1	39159987	39160247
chr1	39178625	39179004
chr1	39182963	39183428
chr1	39221099	39221600
chr1	39234968	39235469
chr1	39240513	39240983
chr1	39281577	39281636
chr1	39287290	39287758
chr1	39304367	39304866
chr1	39324323	39324713
chr1	39330852	39331261
chr1	39366585	39367086
chr1	39387971	39388483
chr1	39404020	39404308
chr1	39410140	39410436
chr1	39417505	39418131
chr1	39418807	39419266
chr1	39425587	39425670
chr1	39438145	39438646
chr1	39440965	39441466
chr1	39442887	39444693
chr1	39448782	39449921
chr1	39450512	39451363
chr1	39453682	39454456
chr1	39455110	39455877
chr1	39462981	39463455
chr1	39466345	39467031
chr1	39469738	39470294
chr1	39482437	39482938
chr1	39537689	39537871
chr1	39551684	39552169
chr1	39575424	39575809
chr1	39602886	39605210
chr1	39606377	39606771
chr1	39608736	39609237
chr1	39625866	39626367
chr1	39645494	39646058
chr1	39672770	39672960
chr1	39683696	39684175
chr1	39684971	39685608
chr1	39687300	39687977
chr1	39697571	39697972
chr1	39706513	39707022
chr1	39719117	39719592
chr1	39731639	39732086
chr1	39734177	39734960
chr1	39739528	39740058
chr1	39741098	39741599
chr1	39765675	39766305
chr1	39777884	39778460
chr1	39803104	39803738
chr1	39812288	39812789
chr1	39838492	39838908
chr1	39854144	39854645
chr1	39859301	39859802
chr1	39866314	39867865
chr1	39869786	39870338
chr1	39886005	39886805
chr1	39893182	39893664
chr1	39906056	39908404
chr1	39912190	39913790
chr1	39915273	39915639
chr1	39930133	39933976
chr1	39934858	39935258
chr1	39939002	39940068
chr1	39940691	39941822
chr1	39947385	39947860
chr1	39952699	39953322
chr1	39959608	39960689
chr1	39961930	39962431
chr1	39968985	39969417
chr1	39996868	39997349
chr1	40013954	40014408
chr1	40061740	40062392
chr1	40063549	40064385
chr1	40068178	40069126
chr1	40132150	40132587
chr1	40184074	40184575
chr1	40221274	40221733
chr1	40222616	40223117
chr1	40230574	40231342
chr1	40250598	40250968
chr1	40258367	40258811
chr1	40285213	40285566
chr1	40294758	40295564
chr1	40301534	40302249
chr1	40318762	40319126
chr1	40340561	40341234
chr1	40362903	40363218
chr1	40364457	40365087
chr1	40386521	40387022
chr1	40449166	40449655
chr1	40496363	40497434
chr1	40543190	40543718
chr1	40606348	40606974
chr1	40659141	40659626
chr1	40804221	40804681
chr1	40805766	40806267
chr1	40815025	40815301
chr1	40853102	40853603
chr1	40869528	40870029
chr1	40873502	40875377
chr1	40976655	40976974
chr1	40987146	40987778
chr1	41129018	41129519
chr1	41132952	41133581
chr1	41157570	41157995
chr1	41174169	41174642
chr1	41258355	41258988
chr1	41296051	41296462
chr1	41344461	41344898
chr1	41389082	41389441
chr1	41391150	41391583
chr1	41392435	41393643
chr1	41430555	41431056
chr1	41506969	41507398
chr1	41514581	41515040
chr1	41564013	41564402
chr1	41609281	41609780
chr1	41649650	41650132
chr1	41667507	41668014
chr1	41708264	41709028
chr1	41756755	41757256
chr1	41849205	41849704
chr1	41959470	41959971
chr1	42103850	42104323
chr1	42111636	42112128
chr1	42200981	42201562
chr1	42210256	42210665
chr1	42345344	42345819
chr1	42426533	42427168
chr1	42456353	42456780
chr1	42545740	42546874
chr1	42589659	42590069
chr1	42664768	42665269
chr1	42775595	42775950
chr1	42787475	42788124
chr1	42817170	42817632
chr1	42844024	42844574
chr1	42875211	42875840
chr1	42878662	42879013
chr1	42909523	42909899
chr1	42949954	42950455
chr1	42952571	42952886
chr1	42957917	42958418
chr1	43003013	43003614
chr1	43129988	43132190
chr1	43141222	43141703
chr1	43142817	43143318
chr1	43153482	43154132
chr1	43164198	43164699
chr1	43172015	43172460
chr1	43178197	43178802
chr1	43183855	43184354
chr1	43186544	43187045
chr1	43191641	43191650
chr1	43202804	43203130
chr1	43219953	43220677
chr1	43236661	43237233
chr1	43291824	43292243
chr1	43310905	43311165
chr1	43440324	43440382
chr1	43464114	43464615
chr1	43467277	43468012
chr1	43468987	43469987
chr1	43472010	43472511
chr1	43482706	43483334
chr1	43501991	43502492
chr1	43522648	43522683
chr1	43533472	43534178
chr1	43534880	43535324
chr1	43553817	43554632
chr1	43561542	43562681
chr1	43606712	43607134
chr1	43615905	43616406
chr1	43672855	43673351
chr1	43689289	43689754
chr1	43690407	43690908
chr1	43695382	43695737
chr1	43700909	43701382
chr1	43730501	43731120
chr1	43771941	43772414
chr1	43781980	43782467
chr1	43825118	43825619
chr1	43859400	43859885
chr1	43882289	43882743
chr1	43883603	43884031
chr1	44183753	44184177
chr1	44194531	44195028
chr1	44238821	44239322
chr1	44511117	44511611
chr1	44614866	44615353
chr1	45015314	45015815
chr1	45057339	45057833
chr1	45069948	45070429
chr1	45077520	45077942
chr1	45091669	45092167
chr1	45130425	45130896
chr1	45135246	45135747
chr1	45151100	45151730
chr1	45230548	45231017
chr1	45237201	45237661
chr1	45264791	45265269
chr1	45843984	45844458
chr1	45864598	45865008
chr1	45934816	45935712
chr1	46271544	46271941
chr1	46293243	46293498
chr1	46695098	46695753
chr1	47029126	47029601
chr1	47174342	47174835
chr1	47189006	47189487
chr1	47255313	47255795
chr1	47493343	47493813
chr1	47548868	47549365
chr1	47598296	47598653
chr1	47748001	47748502
chr1	47926511	47926995
chr1	48771258	48771747
chr1	49026272	49026725
chr1	49043570	49044033
chr1	49212247	49212738
chr1	49551433	49551851
chr1	49626133	49626371
chr1	49707269	49707560
chr1	49741226	49741658
chr1	50103493	50103963
chr1	50469067	50469545
chr1	50560262	50560738
chr1	50579365	50579769
chr1	50925642	50926245
chr1	51072518	51073019
chr1	51155199	51155968
chr1	51214740	51215177
chr1	51283305	51283681
chr1	51289406	51290036
chr1	51307660	51308112
chr1	51319139	51319640
chr1	51411663	51412011
chr1	51486064	51486879
chr1	51501281	51501693
chr1	51510451	51511131
chr1	51515280	51515781
chr1	51539825	51540295
chr1	51705951	51706371
chr1	51740398	51740899
chr1	51829352	51829743
chr1	51861860	51862361
chr1	51863526	51864080
chr1	51873155	51873772
chr1	51892114	51892746
chr1	51893367	51894358
chr1	51896021	51896674
chr1	51901061	51901154
chr1	51903885	51904369
chr1	51906184	51906608
chr1	51970265	51970544
chr1	52031144	52031613
chr1	52046936	52047437
chr1	52149555	52150663
chr1	52152225	52152252
chr1	52158528	52159000
chr1	52270145	52270638
chr1	52341580	52342194
chr1	52353885	52354323
chr1	52366240	52366706
chr1	52491299	52491741
chr1	52492538	52493016
chr1	52501652	52502307
chr1	52578077	52578566
chr1	52597121	52597622
chr1	52632560	52633061
chr1	52722985	52723167
chr1	52752419	52752812
chr1	52879346	52879844
chr1	52960241	52960653
chr1	53075587	53075935
chr1	53085192	53085665
chr1	53171530	53171975
chr1	53248544	53248914
chr1	53369375	53369834
chr1	53473209	53473681
chr1	53914247	53914733
chr1	53969039	53969521
chr1	54001422	54002071
chr1	54009823	54010244
chr1	54040696	54040849
chr1	54142363	54142827
chr1	54356819	54357133
chr1	54400510	54400956
chr1	54414295	54414744
chr1	54448899	54449294
chr1	54496601	54497230
chr1	54563398	54563899
chr1	54583766	54584122
chr1	54746380	54746750
chr1	54785669	54786314
chr1	54816571	54816831
chr1	54819233	54819734
chr1	54851491	54851992
chr1	54868176	54868677
chr1	54888967	54889431
chr1	54897161	54897662
chr1	54922657	54922839
chr1	54960352	54960782
chr1	54964850	54965351
chr1	54967904	54968405
chr1	54983490	54983991
chr1	54990824	54991213
chr1	55122109	55122610
chr1	55130357	55130800
chr1	55202249	55202750
chr1	55220070	55220571
chr1	55450177	55450842
chr1	55525127	55525542
chr1	55659538	55660007
chr1	55736993	55737621
chr1	55858584	55859030
chr1	56011694	56012190
chr1	56241277	56241741
chr1	56488442	56488928
chr1	56626953	56627454
chr1	56687266	56687745
chr1	56745631	56746420
chr1	56782759	56783290
chr1	56852194	56852691
chr1	56858490	56858965
chr1	57034875	57035357
chr1	57087273	57087351
chr1	57091492	57091825
chr1	57213470	57213960
chr1	57267292	57267685
chr1	57299376	57299875
chr1	57320089	57320712
chr1	57334425	57334874
chr1	57475785	57476466
chr1	57548272	57548739
chr1	57646279	57646771
chr1	57670875	57670980
chr1	57718576	57719077
chr1	57733343	57733958
chr1	57777946	57778415
chr1	57778998	57779499
chr1	57806938	57807209
chr1	57825579	57826026
chr1	57832109	57832649
chr1	57852207	57852811
chr1	57854695	57855451
chr1	58041676	58042261
chr1	58169508	58169942
chr1	58230239	58230683
chr1	58264423	58264874
chr1	58276672	58276935
chr1	58281026	58281090
chr1	58289811	58290240
chr1	58306403	58306623
chr1	58307972	58308450
chr1	58346097	58346413
chr1	58349266	58349739
chr1	58447324	58447825
chr1	58457856	58458468
chr1	58585693	58586194
chr1	58605077	58605417
chr1	58627036	58627462
chr1	58670682	58671067
chr1	58739006	58739507
chr1	58756684	58756856
chr1	58771521	58772398
chr1	58801798	58802299
chr1	58859203	58859725
chr1	58946748	58947164
chr1	58959040	58959541
chr1	58964681	58965396
chr1	59130330	59130831
chr1	59224824	59225325
chr1	59258014	59258641
chr1	59275534	59275992
chr1	59282919	59283318
chr1	59332242	59332743
chr1	59355530	59355921
chr1	59401097	59401530
chr1	59405816	59407063
chr1	59407655	59408264
chr1	59419179	59419750
chr1	59421343	59421701
chr1	59435985	59436251
chr1	59439485	59439901
chr1	59446416	59447050
chr1	59464825	59465326
chr1	59466502	59466846
chr1	59552479	59552980
chr1	59555012	59555563
chr1	59557886	59558271
chr1	59568744	59569192
chr1	59600241	59600700
chr1	59632146	59632629
chr1	59771359	59771784
chr1	59788499	59789233
chr1	59871842	59872343
chr1	59963387	59963861
chr1	60345016	60345394
chr1	60355175	60355766
chr1	60408865	60409366
chr1	60447088	60447584
chr1	60470543	60471040
chr1	60488401	60488836
chr1	60493337	60493789
chr1	60515168	60515600
chr1	60580429	60580913
chr1	60648178	60648679
chr1	60668973	60669474
chr1	60762989	60763487
chr1	60809297	60809927
chr1	60814147	60814648
chr1	60816722	60817034
chr1	60820525	60821026
chr1	60832856	60833293
chr1	60852364	60853430
chr1	60862936	60863740
chr1	60871052	60871553
chr1	60948101	60948491
chr1	60967842	60968343
chr1	60984747	60984986
chr1	60996767	60997184
chr1	61059672	61060164
chr1	61172269	61172620
chr1	61301664	61302165
chr1	61321636	61322137
chr1	61373136	61373416
chr1	61378404	61378909
chr1	61398829	61399263
chr1	61552683	61553536
chr1	61555526	61555929
chr1	61629059	61629496
chr1	61904737	61905134
chr1	62177318	62177819
chr1	62373255	62373684
chr1	62383063	62383694
chr1	62399497	62399857
chr1	62433600	62434243
chr1	62460541	62460891
chr1	62465494	62465932
chr1	62501569	62502050
chr1	62591297	62591668
chr1	62637430	62637916
chr1	62655005	62655490
chr1	62687448	62687949
chr1	62696624	62697224
chr1	62717752	62718887
chr1	62726506	62727473
chr1	62775718	62775744
chr1	62777476	62777884
chr1	62796258	62796374
chr1	62817527	62818096
chr1	62837125	62837899
chr1	62853518	62854019
chr1	62873290	62873854
chr1	62877569	62877928
chr1	62897621	62898089
chr1	62901336	62901621
chr1	62915453	62915934
chr1	63042568	63043069
chr1	63058127	63059012
chr1	63060875	63061376
chr1	63084884	63085335
chr1	63106313	63106709
chr1	63135741	63136242
chr1	63303533	63304135
chr1	63323578	63324197
chr1	63326338	63326764
chr1	63410981	63411457
chr1	63509928	63510419
chr1	63517158	63517639
chr1	63562047	63562507
chr1	63671462	63671923
chr1	63712293	63712764
chr1	63777027	63777424
chr1	63932627	63932969
chr1	63939204	63939454
chr1	63945264	63945851
chr1	63967907	63968408
chr1	63986440	63986913
chr1	63997905	63998644
chr1	64028721	64029175
chr1	64037249	64037742
chr1	64038352	64039605
chr1	64042815	64043227
chr1	64045639	64046130
chr1	64078701	64079323
chr1	64105194	64105576
chr1	64143392	64143824
chr1	64223729	64224718
chr1	64294429	64294847
chr1	64308220	64308721
chr1	64320184	64320563
chr1	64458558	64459025
chr1	64508906	64509329
chr1	64530643	64531240
chr1	64595216	64595717
chr1	64596224	64596725
chr1	64610036	64610667
chr1	64612968	64613390
chr1	64715751	64716168
chr1	64776979	64777480
chr1	64779588	64780224
chr1	64792600	64793527
chr1	64819877	64820333
chr1	64845866	64846345
chr1	64868598	64868839
chr1	64891019	64891786
chr1	64924131	64924760
chr1	64930013	64930572
chr1	65028087	65028588
chr1	65037729	65038401
chr1	65049887	65050383
chr1	65185387	65185888
chr1	65212972	65213590
chr1	65277266	65277659
chr1	65335925	65336399
chr1	65361839	65362442
chr1	65397152	65397603
chr1	65489053	65489544
chr1	66003438	66003891
chr1	66078581	66079042
chr1	66220902	66221186
chr1	66652441	66652909
chr1	66845118	66845432
chr1	66846074	66846946
chr1	66873550	66873987
chr1	66944918	66945399
chr1	66958456	66958913
chr1	66988011	66988331
chr1	67096498	67096977
chr1	67108502	67109305
chr1	67550187	67550671
chr1	67613226	67613719
chr1	67745156	67745657
chr1	67815933	67816362
chr1	68097268	68097757
chr1	68183661	68184134
chr1	68215009	68215507
chr1	68292163	68293589
chr1	68504380	68505182
chr1	68779847	68780475
chr1	68842564	68842778
chr1	68948555	68949054
chr1	68991167	68991547
chr1	69040174	69040564
chr1	69043429	69043923
chr1	69080111	69080612
chr1	69153705	69154206
chr1	69280689	69281066
chr1	69455568	69456047
chr1	69524137	69524638
chr1	69777765	69778266
chr1	69950806	69951230
chr1	70257756	70257789
chr1	70284493	70285052
chr1	70343729	70344361
chr1	70381749	70382270
chr1	70532314	70532679
chr1	70698002	70698793
chr1	70855626	70856109
chr1	70863550	70864050
chr1	70972190	70972654
chr1	70997465	70997862
chr1	71115754	71116296
chr1	71272506	71273007
chr1	71421613	71422097
chr1	71469014	71469515
chr1	71568127	71568574
chr1	71593040	71593541
chr1	71643092	71643560
chr1	71675073	71675514
chr1	71683539	71683922
chr1	71689910	71690411
chr1	71731010	71731325
chr1	71733601	71734117
chr1	71775779	71776380
chr1	71798029	71798471
chr1	71837683	71837748
chr1	71874418	71874919
chr1	71900870	71901472
chr1	71953811	71954312
chr1	71986952	71987453
chr1	72013874	72014109
chr1	72021611	72022104
chr1	72065008	72065509
chr1	72110722	72111222
chr1	72121653	72122328
chr1	72136624	72137070
chr1	72140521	72141207
chr1	72160739	72161057
chr1	72181516	72182303
chr1	72194267	72194668
chr1	72205072	72205476
chr1	72330186	72330613
chr1	72337922	72338415
chr1	72342281	72342755
chr1	72377926	72378427
chr1	72380755	72381216
chr1	72414343	72414995
chr1	72433993	72434464
chr1	72442031	72442423
chr1	72509880	72510291
chr1	72584115	72584584
chr1	72593387	72594031
chr1	72599814	72600412
chr1	72601330	72601831
chr1	72747482	72747938
chr1	72751243	72751574
chr1	72799352	72799821
chr1	72842741	72843371
chr1	72855960	72857345
chr1	72858924	72859384
chr1	72868645	72869146
chr1	72897690	72898056
chr1	72949266	72949981
chr1	72963588	72963797
chr1	73041869	73042354
chr1	73054314	73054907
chr1	73105899	73106383
chr1	73107418	73107914
chr1	73122793	73123458
chr1	73125547	73126127
chr1	73140796	73141262
chr1	73204145	73204601
chr1	73277920	73278522
chr1	73280640	73281141
chr1	73286537	73286688
chr1	73448834	73449528
chr1	73451554	73452200
chr1	73482489	73482937
chr1	73537571	73538200
chr1	73546639	73547250
chr1	73580486	73580984
chr1	73643429	73644913
chr1	73827210	73827859
chr1	73828753	73829254
chr1	73830864	73832121
chr1	73847394	73847997
chr1	73858324	73858784
chr1	73906966	73907780
chr1	73910647	73911284
chr1	73911783	73912962
chr1	73913828	73914794
chr1	73917273	73917980
chr1	73924164	73924665
chr1	73925450	73925951
chr1	73929633	73930711
chr1	73935055	73935531
chr1	73937281	73938785
chr1	73943717	73944218
chr1	73945197	73945974
chr1	73946747	73948567
chr1	73957598	73957699
chr1	73959473	73960107
chr1	73967877	73968270
chr1	73986184	73986864
chr1	73987901	73988567
chr1	73994352	73994853
chr1	73999094	73999948
chr1	74001187	74001688
chr1	74012206	74012584
chr1	74013457	74014083
chr1	74019877	74020526
chr1	74023801	74024454
chr1	74026689	74029592
chr1	74034943	74035702
chr1	74039727	74040747
chr1	74041373	74042121
chr1	74048434	74049220
chr1	74056501	74057002
chr1	74059486	74059919
chr1	74069756	74071298
chr1	74073810	74074423
chr1	74075642	74076286
chr1	74081895	74082357
chr1	74110345	74110846
chr1	74113552	74114053
chr1	74151086	74151725
chr1	74153148	74153590
chr1	74156354	74156855
chr1	74186668	74187077
chr1	74188948	74189449
chr1	74191120	74192111
chr1	74236822	74236926
chr1	74322262	74322763
chr1	74332949	74333294
chr1	74343286	74343787
chr1	74368404	74369279
chr1	74374852	74375353
chr1	74381347	74381981
chr1	74389290	74389848
chr1	74394661	74395526
chr1	74415147	74415764
chr1	74418773	74420144
chr1	74422609	74423454
chr1	74425853	74426542
chr1	74544244	74544848
chr1	74570154	74570655
chr1	74647995	74648496
chr1	74737364	74737865
chr1	74773848	74774349
chr1	74779842	74780343
chr1	74782757	74783258
chr1	74793108	74793609
chr1	74856423	74856873
chr1	74885691	74886336
chr1	75031948	75032444
chr1	75227138	75227453
chr1	75247623	75248118
chr1	75256813	75257185
chr1	75258357	75259656
chr1	75328151	75328652
chr1	75345424	75346364
chr1	75366942	75367964
chr1	75369570	75370042
chr1	75379746	75380209
chr1	75384401	75386063
chr1	75387827	75388755
chr1	75393166	75393934
chr1	75402331	75402832
chr1	75404499	75405000
chr1	75413288	75413936
chr1	75414912	75415880
chr1	75426878	75428273
chr1	75431137	75432271
chr1	75436414	75437163
chr1	75440389	75441356
chr1	75445316	75445563
chr1	75446152	75446829
chr1	75453105	75454622
chr1	75465297	75465660
chr1	75483913	75484690
chr1	75488785	75489286
chr1	75495248	75495630
chr1	75502723	75504310
chr1	75507194	75507695
chr1	75509367	75510358
chr1	75517952	75518368
chr1	75519483	75519691
chr1	75529060	75529499
chr1	75533213	75533643
chr1	75547004	75547505
chr1	75548426	75549685
chr1	75550530	75551140
chr1	75560338	75560818
chr1	75565471	75565664
chr1	75573767	75574268
chr1	75661263	75661733
chr1	75663370	75664011
chr1	75705149	75705362
chr1	75733088	75733589
chr1	75741192	75741442
chr1	75935914	75937644
chr1	76031236	76031737
chr1	76045767	76046105
chr1	76068918	76069557
chr1	76073398	76073940
chr1	76152333	76152684
chr1	76243472	76243972
chr1	76349493	76349994
chr1	76458627	76458853
chr1	76490057	76490621
chr1	76535471	76535902
chr1	76593712	76594194
chr1	76705619	76706075
chr1	76711779	76712265
chr1	76838369	76838870
chr1	76860255	76860507
chr1	76868579	76869053
chr1	77005820	77006195
chr1	77081297	77081798
chr1	77208342	77208777
chr1	77221344	77221949
chr1	77257039	77257422
chr1	77283005	77283418
chr1	77303400	77303901
chr1	77333930	77334392
chr1	77348074	77348512
chr1	77369189	77369540
chr1	77370714	77371396
chr1	77384632	77385414
chr1	77446265	77446766
chr1	77468107	77468608
chr1	77487879	77488464
chr1	77506803	77507304
chr1	77550165	77550596
chr1	77553539	77553916
chr1	77606920	77607421
chr1	77664462	77664868
chr1	77688117	77688618
chr1	77929313	77929517
chr1	77947069	77947501
chr1	78013660	78014139
chr1	78073714	78074184
chr1	78081777	78082165
chr1	78083642	78084143
chr1	78337836	78338471
chr1	78365470	78365893
chr1	78425371	78425641
chr1	78428701	78429351
chr1	78510018	78510339
chr1	78580265	78580958
chr1	78588534	78588856
chr1	78664545	78664743
chr1	78673423	78674196
chr1	78685229	78685850
chr1	78702479	78702623
chr1	78734414	78734896
chr1	78750674	78750916
chr1	78817967	78818257
chr1	78821144	78821825
chr1	78852438	78853065
chr1	78858011	78858363
chr1	79348990	79349491
chr1	79525016	79525481
chr1	79585890	79586282
chr1	79644300	79644801
chr1	79666367	79666839
chr1	79762553	79763054
chr1	79849964	79850737
chr1	79855831	79856273
chr1	79860707	79861158
chr1	79869066	79869562
chr1	79949802	79950204
chr1	79957564	79958182
chr1	79994507	79995138
chr1	80030301	80030800
chr1	80077968	80078503
chr1	80091178	80091616
chr1	80121978	80122476
chr1	80207170	80207793
chr1	80304580	80305004
chr1	80402076	80402509
chr1	80423226	80423727
chr1	80475485	80475939
chr1	80487782	80488265
chr1	80567494	80567855
chr1	80834651	80835112
chr1	80856770	80857141
chr1	81085556	81086057
chr1	81128401	81128902
chr1	81132743	81133468
chr1	81209252	81209745
chr1	81297087	81297428
chr1	81622902	81623372
chr1	81713141	81713967
chr1	81744339	81744815
chr1	81757128	81757616
chr1	81899979	81900398
chr1	81991882	81992120
chr1	82168127	82168623
chr1	82247525	82248018
chr1	82258423	82258780
chr1	82273603	82274104
chr1	82282178	82282679
chr1	82287486	82289974
chr1	82348458	82348869
chr1	82359196	82359684
chr1	82567492	82567970
chr1	82594249	82595150
chr1	82603947	82604430
chr1	82609181	82609682
chr1	82635509	82635936
chr1	82743956	82744318
chr1	82796168	82796669
chr1	82810516	82810918
chr1	82820155	82820656
chr1	82844500	82845126
chr1	82875266	82875763
chr1	82906359	82907156
chr1	82908116	82908594
chr1	82929515	82930016
chr1	82937129	82937621
chr1	83030493	83030975
chr1	83032489	83032547
chr1	83040286	83040787
chr1	83059086	83059587
chr1	83061057	83061423
chr1	83099002	83099130
chr1	83136350	83136520
chr1	83213264	83214027
chr1	83250483	83250923
chr1	83337969	83338284
chr1	83437478	83438125
chr1	84226214	84226702
chr1	84277636	84278255
chr1	84299034	84299513
chr1	84404897	84406319
chr1	84417785	84418243
chr1	84489417	84489953
chr1	84532993	84533426
chr1	84559218	84559982
chr1	84562410	84562911
chr1	84647527	84647999
chr1	84874628	84875104
chr1	84885984	84886485
chr1	85075475	85075931
chr1	85097849	85098583
chr1	85118613	85119104
chr1	85294426	85294916
chr1	85611895	85612371
chr1	85626630	85627120
chr1	85653521	85654022
chr1	85668345	85668737
chr1	85692418	85692859
chr1	85724258	85724831
chr1	85896889	85897197
chr1	85900278	85900703
chr1	85921030	85921523
chr1	85932804	85933107
chr1	85939223	85939799
chr1	85955631	85956097
chr1	85957115	85957539
chr1	85960802	85961273
chr1	85966162	85966663
chr1	86000070	86000571
chr1	86005481	86005809
chr1	86166650	86167130
chr1	86236345	86236925
chr1	86238977	86239591
chr1	86250941	86251442
chr1	86269755	86270250
chr1	86335474	86335975
chr1	86356616	86357364
chr1	86380960	86381437
chr1	86435122	86435711
chr1	86450011	86450512
chr1	86488380	86488796
chr1	86491470	86491888
chr1	86503258	86503715
chr1	86504968	86505469
chr1	86524240	86524640
chr1	86553234	86553715
chr1	86623627	86624019
chr1	86682405	86682891
chr1	86683693	86684194
chr1	86685195	86685775
chr1	86717521	86718020
chr1	86811283	86811715
chr1	86915146	86915577
chr1	86955175	86955676
chr1	87015358	87015859
chr1	87061335	87061807
chr1	87106102	87106574
chr1	87143813	87144449
chr1	87272361	87272785
chr1	87309596	87310097
chr1	87410320	87410745
chr1	87472363	87472864
chr1	87488443	87488899
chr1	87495812	87496253
chr1	87543671	87544151
chr1	87605047	87606746
chr1	87607334	87608328
chr1	87639444	87639945
chr1	87681065	87681707
chr1	87848568	87849068
chr1	87852395	87853017
chr1	88005053	88005497
chr1	88108800	88109191
chr1	88339554	88340174
chr1	88349155	88349284
chr1	88385497	88385998
chr1	88387102	88387732
chr1	88432778	88433279
chr1	88452144	88452515
chr1	88457223	88457724
chr1	88459879	88460319
chr1	88476629	88477407
chr1	88481904	88482904
chr1	88486066	88486419
chr1	88491734	88492031
chr1	88501599	88502223
chr1	88539373	88539874
chr1	88550356	88550853
chr1	88554499	88555000
chr1	88559922	88560663
chr1	88575400	88576170
chr1	88612330	88612820
chr1	88645323	88645755
chr1	88656162	88656663
chr1	88726207	88726991
chr1	88785936	88786592
chr1	88799760	88800247
chr1	88826212	88826713
chr1	88849007	88849668
chr1	88894279	88894735
chr1	88896085	88896937
chr1	88928028	88928509
chr1	88945985	88946703
chr1	88972872	88973505
chr1	89015531	89016603
chr1	89042737	89043238
chr1	89044478	89044888
chr1	89058488	89058945
chr1	89073083	89073516
chr1	89080605	89081488
chr1	89082311	89082911
chr1	89085174	89085375
chr1	89087871	89088418
chr1	89090158	89090687
chr1	89103153	89105691
chr1	89106438	89107092
chr1	89116760	89116788
chr1	89121769	89122382
chr1	89124011	89124452
chr1	89130499	89134184
chr1	89136813	89137633
chr1	89138613	89139114
chr1	89150868	89151369
chr1	89182381	89182684
chr1	89185110	89185611
chr1	89189385	89189855
chr1	89194302	89194995
chr1	89206551	89207052
chr1	89242084	89242996
chr1	89243624	89244248
chr1	89290158	89290636
chr1	89308698	89309068
chr1	89360719	89361206
chr1	89367043	89367440
chr1	89388656	89389136
chr1	89412030	89412581
chr1	89452084	89452585
chr1	89465995	89466891
chr1	89467869	89468499
chr1	89474235	89475406
chr1	89476857	89476894
chr1	89488463	89488972
chr1	89496307	89496553
chr1	89503409	89503910
chr1	89509886	89510407
chr1	89511255	89511840
chr1	89517043	89518357
chr1	89519888	89520502
chr1	89538532	89539509
chr1	89542951	89543335
chr1	89547993	89548961
chr1	89549820	89550513
chr1	89568729	89569193
chr1	89571129	89571895
chr1	89594140	89594908
chr1	89596624	89597191
chr1	89599543	89601065
chr1	89610028	89610633
chr1	89617269	89617733
chr1	89630565	89630655
chr1	89644030	89644491
chr1	89652639	89653739
chr1	89688932	89689906
chr1	89713937	89714438
chr1	89717753	89718069
chr1	89723271	89723756
chr1	89738698	89739649
chr1	89797039	89797429
chr1	89799015	89799436
chr1	89801389	89801888
chr1	89804948	89805580
chr1	89847209	89847674
chr1	89993399	89993866
chr1	89996666	89997546
chr1	90050400	90050901
chr1	90068211	90068568
chr1	90084556	90085069
chr1	90092547	90093443
chr1	90147848	90148349
chr1	90153746	90154247
chr1	90161959	90162742
chr1	90208254	90208871
chr1	90234423	90235053
chr1	90241990	90242645
chr1	90252199	90252700
chr1	90258616	90258747
chr1	90267277	90268042
chr1	90280107	90280302
chr1	90299930	90300018
chr1	90321535	90321979
chr1	90328722	90329223
chr1	90346758	90347353
chr1	90353908	90354550
chr1	90358111	90358612
chr1	90380596	90381097
chr1	90383079	90383555
chr1	90403473	90403974
chr1	90429529	90429831
chr1	90444038	90444478
chr1	90519064	90519559
chr1	90616142	90616513
chr1	90631470	90631971
chr1	90644423	90645508
chr1	90647915	90648416
chr1	90651159	90651632
chr1	90674286	90674578
chr1	90743488	90744234
chr1	90750275	90750715
chr1	90781850	90782269
chr1	90788550	90788939
chr1	90800671	90801290
chr1	90808972	90809393
chr1	90818895	90819396
chr1	90838065	90838684
chr1	90884507	90884655
chr1	90895671	90897355
chr1	90922551	90923182
chr1	90961626	90962015
chr1	90964162	90964663
chr1	90966846	90967237
chr1	90968220	90968913
chr1	91006507	91007140
chr1	91008341	91010018
chr1	91012012	91013098
chr1	91018847	91019469
chr1	91037512	91038369
chr1	91045631	91046132
chr1	91049399	91049900
chr1	91050974	91052668
chr1	91060379	91061188
chr1	91068274	91068973
chr1	91072717	91073540
chr1	91074590	91075200
chr1	91076434	91076866
chr1	91078140	91078618
chr1	91080422	91080799
chr1	91091281	91091565
chr1	91093381	91094794
chr1	91167872	91168373
chr1	91206576	91207198
chr1	91212399	91212900
chr1	91219633	91220077
chr1	91228184	91228685
chr1	91229708	91230339
chr1	91238229	91238816
chr1	91298940	91299395
chr1	91312908	91313535
chr1	91317007	91317123
chr1	91322090	91322591
chr1	91325726	91326112
chr1	91342719	91343253
chr1	91344159	91344910
chr1	91352749	91353250
chr1	91369962	91370598
chr1	91424137	91424455
chr1	91449600	91451064
chr1	91451721	91452220
chr1	91453833	91454334
chr1	91455530	91456791
chr1	91457707	91458208
chr1	91494769	91495603
chr1	91510516	91511175
chr1	91513266	91513767
chr1	91586852	91587302
chr1	91598148	91598649
chr1	91611345	91612011
chr1	91630061	91630541
chr1	91730127	91730628
chr1	91744565	91744774
chr1	91791842	91792230
chr1	91796938	91797439
chr1	91804593	91805094
chr1	91820508	91821009
chr1	91824012	91824405
chr1	91845270	91847028
chr1	91857587	91858440
chr1	91880259	91880897
chr1	91887573	91888027
chr1	91910647	91911148
chr1	91934868	91935357
chr1	91996486	91996932
chr1	92051999	92052417
chr1	92071180	92071556
chr1	92102477	92102899
chr1	92160337	92160793
chr1	92194540	92194851
chr1	92206579	92207160
chr1	92273242	92273376
chr1	92315454	92315655
chr1	92332225	92332700
chr1	92340683	92341166
chr1	92343158	92343659
chr1	92367599	92368829
chr1	92395158	92395604
chr1	92468988	92469459
chr1	92472980	92473481
chr1	92509966	92510453
chr1	92522758	92523207
chr1	92667210	92667617
chr1	92703649	92704434
chr1	92709132	92709846
chr1	92745054	92745682
chr1	92752369	92752414
chr1	92755258	92755657
chr1	92837819	92838445
chr1	92848169	92848594
chr1	92865159	92865660
chr1	92875068	92876701
chr1	92881824	92882325
chr1	92887370	92887843
chr1	92975850	92976306
chr1	92977223	92977724
chr1	93007789	93008434
chr1	93032419	93032977
chr1	93034246	93034646
chr1	93051335	93051743
chr1	93064125	93064794
chr1	93069444	93072213
chr1	93077423	93077733
chr1	93145011	93145332
chr1	93153266	93153757
chr1	93157701	93158145
chr1	93206547	93206988
chr1	93208974	93211474
chr1	93236886	93237309
chr1	93336129	93336705
chr1	93372829	93373282
chr1	93389260	93389866
chr1	93401793	93402206
chr1	93513130	93513388
chr1	93692049	93692215
chr1	93824711	93824874
chr1	93983834	93984295
chr1	94113654	94113970
chr1	94204984	94205393
chr1	94748226	94748586
chr1	94768629	94769082
chr1	94889326	94889810
chr1	94900241	94900673
chr1	94908537	94908947
chr1	94915904	94916405
chr1	95117771	95118262
chr1	95308687	95309136
chr1	95891087	95891523
chr1	95993124	95993579
chr1	96151178	96151606
chr1	96183239	96183726
chr1	96804243	96804731
chr1	97246881	97247371
chr1	97303718	97304156
chr1	97307706	97308207
chr1	97477577	97478078
chr1	97590497	97591024
chr1	97816254	97816922
chr1	97897404	97897863
chr1	97922342	97922973
chr1	97991940	97992448
chr1	98085593	98086068
chr1	98197072	98197542
chr1	98351311	98351740
chr1	98482223	98482651
chr1	98543080	98543574
chr1	98679165	98679715
chr1	99072511	99072964
chr1	99734437	99734886
chr1	99744477	99745099
chr1	99920493	99920981
chr1	100096061	100096556
chr1	100107535	100108002
chr1	100219427	100219868
chr1	100286476	100286851
chr1	100675847	100676325
chr1	100762465	100762955
chr1	100769867	100770335
chr1	101064771	101065240
chr1	101133451	101133952
chr1	101683175	101683647
chr1	101835344	101835782
chr1	102057406	102057715
chr1	102149655	102150133
chr1	102320857	102321309
chr1	102593907	102594384
chr1	102647064	102647534
chr1	102790067	102790545
chr1	102798491	102798981
chr1	103238808	103239309
chr1	103525166	103525659
chr1	104140126	104140627
chr1	104499445	104499843
chr1	104651926	104652526
chr1	104669471	104670121
chr1	104675869	104676538
chr1	104721938	104722449
chr1	104991148	104991815
chr1	105135405	105136149
chr1	105274916	105275429
chr1	105317774	105318275
chr1	105372664	105373137
chr1	105397891	105398522
chr1	105806710	105807185
chr1	105813246	105814125
chr1	105829105	105829431
chr1	105878500	105878961
chr1	105886452	105887055
chr1	105903365	105903855
chr1	105907377	105908040
chr1	105908739	105909240
chr1	105972058	105972489
chr1	105998272	105998773
chr1	106011047	106011548
chr1	106013389	106013884
chr1	106029028	106029497
chr1	106035157	106035869
chr1	106038727	106039596
chr1	106148337	106148966
chr1	106157762	106158213
chr1	106191109	106191610
chr1	106192778	106193279
chr1	106201680	106202136
chr1	106205084	106205537
chr1	106210964	106211405
chr1	106212749	106213370
chr1	106274548	106275049
chr1	106337976	106338446
chr1	106365351	106365772
chr1	106384771	106385250
chr1	106386270	106386771
chr1	106406585	106407049
chr1	106434327	106434737
chr1	106473031	106473070
chr1	106507661	106508162
chr1	106526742	106527243
chr1	106536286	106536771
chr1	106552865	106553449
chr1	106570082	106570583
chr1	106600246	106600882
chr1	106603416	106603907
chr1	106613312	106613749
chr1	106615468	106615921
chr1	106634728	106635229
chr1	106636574	106637075
chr1	106687230	106688178
chr1	106836630	106837106
chr1	106907986	106908472
chr1	107067243	107067686
chr1	107097826	107098232
chr1	107133158	107133646
chr1	107174117	107174484
chr1	107200061	107200562
chr1	107336670	107337158
chr1	107344818	107345204
chr1	107348567	107348888
chr1	107362628	107363049
chr1	107416224	107416631
chr1	107527135	107527614
chr1	107645139	107645669
chr1	108139973	108140436
chr1	108191082	108191583
chr1	108392246	108392687
chr1	108563164	108563375
chr1	108844347	108844761
chr1	108888859	108889263
chr1	109592275	109592696
chr1	110461033	110461493
chr1	110963811	110964289
chr1	111065682	111066146
chr1	111493680	111494169
chr1	112192172	112192673
chr1	112293026	112293522
chr1	112662391	112662863
chr1	112681484	112681910
chr1	113106631	113107101
chr1	113170407	113170908
chr1	113292902	113293381
chr1	113316818	113317278
chr1	113382366	113382855
chr1	113698739	113699185
chr1	113872966	113873432
chr1	113924397	113924839
chr1	113931949	113932565
chr1	114020650	114021072
chr1	114236983	114237445
chr1	114639271	114639768
chr1	115271342	115271701
chr1	115636761	115637122
chr1	115640160	115640551
chr1	116068484	116068967
chr1	116225295	116225793
chr1	116226948	116227407
chr1	116246596	116246955
chr1	116366012	116366531
chr1	116576602	116577091
chr1	117193413	117193863
chr1	117356874	117357367
chr1	117488747	117489227
chr1	117873441	117873897
chr1	118256908	118257314
chr1	118275408	118275873
chr1	118390618	118391119
chr1	118402599	118403170
chr1	118435046	118435451
chr1	118448221	118448705
chr1	118470466	118470892
chr1	118489140	118489606
chr1	118535795	118536436
chr1	118621721	118622195
chr1	118735424	118735811
chr1	118752078	118752536
chr1	118755226	118756240
chr1	118765113	118765614
chr1	118777216	118777714
chr1	118785074	118786563
chr1	118825455	118826261
chr1	118841078	118841579
chr1	118858325	118858807
chr1	118916642	118917143
chr1	118945848	118946329
chr1	118954485	118954922
chr1	118979469	118980096
chr1	118981349	118982125
chr1	119017279	119017413
chr1	119030991	119031444
chr1	119039228	119040273
chr1	119089954	119090443
chr1	119108901	119109419
chr1	119113621	119114122
chr1	119131571	119132072
chr1	119136821	119137233
chr1	119150322	119150780
chr1	119164149	119164751
chr1	119193861	119194359
chr1	119219819	119220241
chr1	119234497	119234579
chr1	119240362	119240841
chr1	119248202	119248814
chr1	119293947	119294448
chr1	119301658	119302090
chr1	119328127	119328628
chr1	119365369	119365755
chr1	119386588	119387323
chr1	119417626	119417974
chr1	119462602	119462876
chr1	119466191	119466692
chr1	119472121	119472167
chr1	119475490	119475848
chr1	119480057	119480710
chr1	119483402	119484016
chr1	119488680	119489306
chr1	119493352	119493982
chr1	119496611	119497112
chr1	119499288	119499422
chr1	119503307	119503935
chr1	119508855	119509702
chr1	119517654	119518551
chr1	119526731	119527174
chr1	119533547	119533629
chr1	119585539	119586017
chr1	119642302	119642803
chr1	119886481	119886967
chr1	119889384	119889892
chr1	119898953	119899253
chr1	119937591	119938092
chr1	119950538	119950997
chr1	120028252	120028732
chr1	120031909	120032548
chr1	120038462	120038950
chr1	120052375	120052804
chr1	120081583	120082173
chr1	120086845	120087506
chr1	120119372	120120051
chr1	120122260	120122761
chr1	120125682	120126511
chr1	120136215	120136608
chr1	120143182	120143683
chr1	120222765	120223247
chr1	120263988	120264308
chr1	120268892	120269072
chr1	120337034	120337468
chr1	120382419	120383028
chr1	120384057	120384482
chr1	120426706	120427331
chr1	120677418	120678049
chr1	120695755	120696196
chr1	120727114	120727615
[truncated: 55,563 more rows]

## Sheet: Neonatal common Homer Peaks
Chr	Start	End
chr1	3555470	3555943
chr1	3797273	3797757
chr1	3994119	3995134
chr1	4009875	4010336
chr1	4363168	4363655
chr1	4460703	4461204
chr1	4596261	4596762
chr1	4735676	4736177
chr1	4784032	4784533
chr1	4934761	4935228
chr1	5180735	5181280
chr1	5405392	5405892
chr1	5883085	5883561
chr1	5916307	5916637
chr1	6005535	6005949
chr1	6216963	6217348
chr1	6834454	6834884
chr1	7010415	7010710
chr1	7099669	7100194
chr1	7209571	7210072
chr1	7291380	7291855
chr1	7338495	7338958
chr1	7358198	7358688
chr1	7377312	7377795
chr1	7551486	7551910
chr1	7559533	7559968
chr1	7580572	7581066
chr1	7902186	7902687
chr1	8337611	8338112
chr1	8813206	8813664
chr1	8951383	8951876
chr1	9073378	9073814
chr1	9372010	9372497
chr1	9400598	9401091
chr1	9516688	9517004
chr1	9548302	9548803
chr1	9627643	9627921
chr1	9745827	9746220
chr1	9783049	9783436
chr1	9805699	9806326
chr1	10052022	10052484
chr1	10102112	10102566
chr1	10150581	10151037
chr1	10255151	10255175
chr1	10285626	10285892
chr1	10287748	10288238
chr1	10451610	10452087
chr1	10506436	10507013
chr1	10558825	10559310
chr1	10630030	10630471
chr1	10804326	10804961
chr1	10927202	10927679
chr1	10933262	10934017
chr1	11125922	11126423
chr1	11177788	11178349
chr1	11295617	11296233
chr1	11304815	11305277
chr1	11328713	11329349
chr1	11343004	11343588
chr1	11401720	11402203
chr1	11520424	11520511
chr1	11564299	11564784
chr1	11591974	11592422
chr1	11654760	11655242
chr1	11703957	11704387
chr1	11720715	11721200
chr1	11800793	11801386
chr1	12017896	12018376
chr1	12038071	12038558
chr1	12060195	12060696
chr1	12125926	12126271
chr1	12169895	12170396
chr1	12506749	12507235
chr1	12607712	12608182
chr1	12703932	12704433
chr1	12779155	12779642
chr1	12825860	12826501
chr1	12877820	12878255
chr1	12905439	12905839
chr1	12996822	12997257
chr1	13059611	13060099
chr1	13152733	13153198
chr1	13203271	13204211
chr1	13204832	13205569
chr1	13225278	13226291
chr1	13242254	13242735
chr1	13255386	13255865
chr1	13266598	13267099
chr1	13287629	13288256
chr1	13292000	13292892
chr1	13295048	13295817
chr1	13299847	13302517
chr1	13304357	13304835
chr1	13321490	13321912
chr1	13326691	13327147
chr1	13335634	13336274
chr1	13337163	13337654
chr1	13340410	13340894
chr1	13349551	13349912
chr1	13361044	13361775
chr1	13363633	13364201
chr1	13368743	13369682
chr1	13390166	13390615
chr1	13395486	13395987
chr1	13426850	13427351
chr1	13529415	13530495
chr1	13574002	13574394
chr1	13575220	13575388
chr1	13583255	13583479
chr1	13584400	13585190
chr1	13588163	13588742
chr1	13592087	13592588
chr1	13598996	13599356
chr1	13609530	13609969
chr1	13639315	13639695
chr1	13738991	13739437
chr1	13833752	13834239
chr1	13839965	13840446
chr1	13902704	13903205
chr1	13941145	13941633
chr1	14050554	14051050
chr1	14057331	14057978
chr1	14163233	14163589
chr1	14196965	14197572
chr1	14226153	14226545
chr1	14438784	14439413
chr1	14496475	14496973
chr1	14760307	14760803
chr1	14812736	14813203
chr1	14882248	14882692
chr1	14935516	14936017
chr1	15102723	15103730
chr1	15173287	15173340
chr1	15302633	15303122
chr1	15399553	15400184
chr1	15439189	15439548
chr1	15632683	15633153
chr1	15785575	15785928
chr1	15792386	15792882
chr1	15803832	15804285
chr1	15840981	15841482
chr1	16111906	16112407
chr1	16228102	16229115
chr1	16266019	16266494
chr1	16268739	16269178
chr1	16321157	16321539
chr1	16342470	16343096
chr1	16349256	16349729
chr1	16397649	16398288
chr1	16437421	16437922
chr1	16499370	16499716
chr1	16500538	16501166
chr1	16513038	16513525
chr1	16593541	16593907
chr1	16685380	16685815
chr1	16689436	16689858
chr1	16750518	16750944
chr1	16780394	16780859
chr1	17007929	17008359
chr1	17090415	17090900
chr1	17120450	17120645
chr1	17152128	17152624
chr1	17178603	17179044
chr1	17244373	17244846
chr1	17738038	17738430
chr1	17795079	17795580
chr1	18032553	18033181
chr1	18189454	18189910
chr1	18192579	18193073
chr1	18323132	18323633
chr1	18431225	18431679
chr1	18500546	18500999
chr1	18506342	18506968
chr1	18513432	18513919
chr1	18859136	18859466
chr1	18934310	18934741
chr1	18947073	18947507
chr1	19033803	19034304
chr1	19213529	19214157
chr1	19295821	19296298
chr1	19588062	19588563
chr1	20019053	20019518
chr1	20120872	20121297
chr1	20570625	20571085
chr1	20587921	20588402
chr1	20692824	20693325
chr1	20695628	20696405
chr1	20721796	20722711
chr1	20830333	20830527
chr1	20836858	20837311
chr1	20921341	20921721
chr1	20934519	20935642
chr1	20951785	20952425
chr1	21010224	21010725
chr1	21026187	21026688
chr1	21040254	21040755
chr1	21041919	21042420
chr1	21064489	21065843
chr1	21066563	21066960
chr1	21087227	21087696
chr1	21090106	21090607
chr1	21097252	21097747
chr1	21100765	21101227
chr1	21102687	21103188
chr1	21146606	21147107
chr1	21157701	21158470
chr1	21174786	21175287
chr1	21211362	21211863
chr1	21238111	21238733
chr1	21251664	21252156
chr1	21290802	21291298
chr1	21490059	21490518
chr1	21526248	21526749
chr1	21841042	21841404
chr1	21855624	21856113
chr1	21916395	21916811
chr1	21950493	21950932
chr1	22274945	22275360
chr1	22303600	22304071
chr1	22508936	22509398
chr1	22584509	22584973
chr1	22611392	22611865
chr1	22623838	22624574
chr1	22644992	22645446
chr1	22690108	22690712
chr1	22730319	22730803
chr1	22739287	22740093
chr1	22747772	22748234
chr1	22800538	22800713
chr1	22971645	22972146
chr1	23010077	23010534
chr1	23028594	23029082
chr1	23138387	23138757
chr1	23175958	23176709
chr1	23221403	23221888
chr1	23254039	23254462
chr1	23269395	23269898
chr1	23291357	23291850
chr1	23398956	23399193
chr1	23431661	23432162
chr1	23434565	23435012
chr1	23527410	23527911
chr1	23654229	23655122
chr1	23707099	23707572
chr1	23721286	23722159
chr1	23746569	23747057
chr1	23869269	23869626
chr1	23902538	23902984
chr1	23916245	23916746
chr1	23927983	23928484
chr1	24013470	24013953
chr1	24041861	24042141
chr1	24069342	24069609
chr1	24089861	24090742
chr1	24288945	24289325
chr1	24446315	24446796
chr1	24544739	24545240
chr1	24677645	24678146
chr1	25147322	25147761
chr1	25375599	25376100
chr1	25657849	25658318
chr1	25723866	25724364
chr1	25808597	25809042
chr1	26190041	26190511
chr1	26202255	26202729
chr1	26230291	26230766
chr1	26412661	26413155
chr1	26424729	26425180
chr1	26488915	26489352
chr1	26594337	26594825
chr1	26843131	26843566
chr1	26906742	26907217
chr1	27189928	27190410
chr1	27503194	27503695
chr1	27650670	27651162
chr1	27894402	27894875
chr1	28089911	28090174
chr1	28328517	28329018
chr1	28467792	28468286
chr1	28855979	28856421
chr1	28880006	28880506
chr1	29361309	29361746
chr1	29467667	29468547
chr1	29907707	29908173
chr1	30000372	30000826
chr1	30717162	30717954
chr1	30803716	30804314
chr1	30841853	30842352
chr1	30852695	30853091
chr1	30860110	30860490
chr1	30938692	30939052
chr1	30993616	30994088
chr1	30998249	30998721
chr1	31123632	31124236
chr1	31149848	31150317
chr1	31650709	31651185
chr1	31669312	31669790
chr1	31670855	31671340
chr1	31878639	31879116
chr1	31893622	31894123
chr1	32137471	32137968
chr1	32231284	32231633
chr1	32636256	32636757
chr1	32644927	32645389
chr1	32785033	32785615
chr1	32834699	32835160
chr1	32943723	32944214
chr1	33009518	33010014
chr1	33198395	33198870
chr1	33209399	33209853
chr1	33371135	33371636
chr1	33541600	33542101
chr1	33636172	33636807
chr1	33637899	33638193
chr1	33648836	33648932
chr1	33667551	33668315
chr1	33753561	33754535
chr1	33758170	33758782
chr1	33897329	33897972
chr1	33905905	33906740
chr1	33909038	33909664
chr1	33966899	33967400
chr1	33974382	33974865
chr1	33983206	33983821
chr1	33988954	33990174
chr1	33993057	33993692
chr1	34013749	34014259
chr1	34016577	34017018
chr1	34023086	34026471
chr1	34030244	34030745
chr1	34031342	34033438
chr1	34035518	34036738
chr1	34037287	34037905
chr1	34049338	34050115
chr1	34050761	34052978
chr1	34068959	34069753
chr1	34108505	34109006
chr1	34109849	34110676
chr1	34119336	34120627
chr1	34121470	34122491
chr1	34123562	34124868
chr1	34128047	34128548
chr1	34130956	34133420
chr1	34134544	34135627
chr1	34140246	34140817
chr1	34142963	34143897
chr1	34144664	34144758
chr1	34159888	34160389
chr1	34162919	34163242
chr1	34164083	34164584
chr1	34167773	34168551
chr1	34178082	34178305
chr1	34190674	34191192
chr1	34206747	34207434
chr1	34225632	34226133
chr1	34235570	34235746
chr1	34237193	34238941
chr1	34244656	34245398
chr1	34245979	34247148
chr1	34260755	34261482
chr1	34270805	34271306
chr1	34275350	34276517
chr1	34283862	34284696
chr1	34289162	34290216
chr1	34296660	34298000
chr1	34298565	34299076
chr1	34306067	34306964
chr1	34312384	34312861
chr1	34323659	34324159
chr1	34325864	34326365
chr1	34359644	34360111
chr1	34387824	34388151
chr1	34458381	34458882
chr1	34509461	34509942
chr1	34617822	34618316
chr1	34629468	34629906
chr1	34665777	34666918
chr1	34671496	34671970
chr1	34720726	34721227
chr1	34733331	34733662
chr1	34738726	34739227
chr1	34777574	34778072
chr1	34789552	34790000
chr1	34819569	34820162
chr1	34822704	34823205
chr1	34824045	34825065
chr1	34825681	34826462
chr1	34827742	34828367
chr1	34839226	34839592
chr1	34861431	34861510
chr1	34873452	34874076
chr1	34941762	34942182
chr1	35106562	35106959
chr1	35120007	35120619
chr1	35260277	35260778
chr1	35381636	35382060
chr1	35453485	35453986
chr1	35503002	35503433
chr1	35610967	35611468
chr1	35687902	35688397
chr1	35696408	35696885
chr1	35717473	35717974
chr1	35826651	35827141
chr1	35849985	35850747
chr1	35851433	35851571
chr1	35883103	35884532
chr1	35889591	35890532
chr1	35921184	35923248
chr1	35928350	35928747
chr1	35933473	35935044
chr1	35935781	35936434
chr1	35958989	35959547
chr1	35973734	35974085
chr1	35976244	35976706
chr1	35987361	35987862
chr1	35997794	35998152
chr1	36013651	36014152
chr1	36030794	36031430
chr1	36038655	36039156
chr1	36054558	36055268
chr1	36076949	36077576
chr1	36080550	36080909
chr1	36082436	36082520
chr1	36086986	36087841
chr1	36088723	36089527
chr1	36090792	36091749
chr1	36098026	36098527
chr1	36108159	36108540
chr1	36120994	36121205
chr1	36130090	36130784
chr1	36138068	36138426
chr1	36140242	36140743
chr1	36144276	36144639
chr1	36269057	36269854
chr1	36301926	36302394
chr1	36353982	36354379
chr1	36359816	36360732
chr1	36365196	36365824
chr1	36367403	36367904
chr1	36384446	36384852
chr1	36430072	36430535
chr1	36440763	36441414
chr1	36472452	36473274
chr1	36477221	36477592
chr1	36480566	36481059
chr1	36484419	36485675
chr1	36486201	36486917
chr1	36492075	36492576
chr1	36514324	36514825
chr1	36526966	36527410
chr1	36530478	36535902
chr1	36536703	36538028
chr1	36545748	36546439
chr1	36548298	36548799
chr1	36550511	36551411
chr1	36552527	36553139
chr1	36573204	36573680
chr1	36576796	36577297
chr1	36581704	36582340
chr1	36583789	36584394
chr1	36588610	36589280
chr1	36595707	36597571
chr1	36603424	36603925
chr1	36604860	36605164
chr1	36611051	36611233
chr1	36615092	36615560
chr1	36621007	36621448
chr1	36648468	36648969
chr1	36698142	36698438
chr1	36721700	36722069
chr1	36744003	36744379
chr1	36779442	36780799
chr1	36792884	36793363
chr1	36831169	36831602
chr1	36841021	36841137
chr1	36853953	36854428
chr1	36859540	36860041
chr1	36864504	36864987
chr1	36874888	36875838
chr1	36885294	36885795
chr1	36889898	36890198
chr1	36891348	36891727
chr1	36900536	36900954
chr1	36909915	36910416
chr1	36913008	36913413
chr1	36916131	36916735
chr1	36918521	36918944
chr1	36921039	36922506
chr1	36923659	36924295
chr1	36925774	36926582
chr1	36933726	36934349
chr1	36936334	36936980
chr1	36963919	36964420
chr1	37001157	37001658
chr1	37058950	37059905
chr1	37106363	37107015
chr1	37178439	37178940
chr1	37186583	37187040
chr1	37200748	37201196
chr1	37216967	37217441
chr1	37242674	37243464
chr1	37256179	37256680
chr1	37351879	37352482
chr1	37359428	37359900
chr1	37391906	37392051
chr1	37414728	37415159
chr1	37420771	37421913
chr1	37434171	37434534
chr1	37478846	37480110
chr1	37488755	37489380
chr1	37496789	37497290
chr1	37500668	37501169
chr1	37509268	37509769
chr1	37514726	37515285
chr1	37529137	37530275
chr1	37532721	37533480
chr1	37614051	37614678
chr1	37639256	37639617
chr1	37687128	37688866
chr1	37695654	37696079
chr1	37761571	37762072
chr1	37843956	37844415
chr1	37914285	37914786
chr1	38011541	38012022
chr1	38012744	38013245
chr1	38019194	38019655
chr1	38021601	38022001
chr1	38239781	38240226
chr1	38241024	38241759
chr1	38251793	38252427
chr1	38265594	38266095
chr1	38267767	38268573
chr1	38298713	38299109
chr1	38304443	38304944
chr1	38320549	38321175
chr1	38334197	38334696
chr1	38357371	38357872
chr1	38358606	38359279
chr1	38381889	38382357
chr1	38390823	38391324
chr1	38434642	38435404
chr1	38438279	38439073
chr1	38448744	38449091
chr1	38454987	38455488
chr1	38477504	38477969
chr1	38510454	38510787
chr1	38513247	38514789
chr1	38540884	38541586
chr1	38550429	38551036
chr1	38562331	38562949
chr1	38571595	38572096
chr1	38601122	38601504
chr1	38614107	38615140
chr1	38643953	38644454
chr1	38653137	38653407
chr1	38657862	38658631
chr1	38671623	38672124
chr1	38687499	38688117
chr1	38701221	38701662
chr1	38715263	38715744
chr1	38830864	38831339
chr1	38838135	38838606
chr1	38944433	38944934
chr1	38979963	38980767
chr1	38992689	38993066
chr1	38994644	38995233
chr1	39006435	39006563
chr1	39007148	39007649
chr1	39063510	39064125
chr1	39068902	39069331
chr1	39116347	39116847
chr1	39128599	39129062
chr1	39145599	39146543
chr1	39183004	39183619
chr1	39185025	39185641
chr1	39187262	39187763
chr1	39192236	39192656
chr1	39196915	39197128
chr1	39204931	39204950
chr1	39221079	39221580
chr1	39223008	39223509
chr1	39234587	39235664
chr1	39240494	39240995
chr1	39242235	39242696
chr1	39244260	39244721
chr1	39247247	39247875
chr1	39279348	39279648
chr1	39280841	39281558
chr1	39286952	39287835
chr1	39288395	39288896
chr1	39298443	39298871
chr1	39308904	39309474
chr1	39329822	39330323
chr1	39370232	39371630
chr1	39372198	39372691
chr1	39387761	39388554
chr1	39404012	39404348
chr1	39418754	39419237
chr1	39439680	39441652
chr1	39442603	39443244
chr1	39445481	39446198
chr1	39446844	39447409
chr1	39448356	39449751
chr1	39450486	39451489
chr1	39453592	39454093
chr1	39455089	39455895
chr1	39463008	39463509
chr1	39466195	39467186
chr1	39474471	39474972
chr1	39551659	39552159
chr1	39556335	39556700
chr1	39580075	39580489
chr1	39597970	39598471
chr1	39602777	39603556
chr1	39604458	39605105
chr1	39625862	39626363
chr1	39669752	39670384
chr1	39675547	39676048
chr1	39687304	39688228
chr1	39698335	39698836
chr1	39701286	39701776
chr1	39712336	39713284
chr1	39731600	39732101
chr1	39736171	39736525
chr1	39741285	39741642
chr1	39751192	39751537
chr1	39756921	39758720
chr1	39765604	39766404
chr1	39774185	39774826
chr1	39777985	39778486
chr1	39803070	39804234
chr1	39812340	39812974
chr1	39839823	39840158
chr1	39862888	39863524
chr1	39864500	39864534
chr1	39866212	39867945
chr1	39869784	39870381
chr1	39871261	39871751
chr1	39886133	39886793
chr1	39906459	39908868
chr1	39912116	39914291
chr1	39915259	39916474
chr1	39917896	39918525
chr1	39925840	39926100
chr1	39929943	39930608
chr1	39931395	39932636
chr1	39937140	39937579
chr1	39938947	39940186
chr1	39940699	39942151
chr1	39944582	39945159
chr1	39947383	39948010
chr1	39949650	39949825
chr1	39952401	39953286
chr1	39955490	39956170
chr1	39956853	39958791
chr1	39959627	39960484
chr1	39961043	39962617
chr1	39968777	39969384
chr1	39972635	39972844
chr1	39979198	39982087
chr1	39982865	39983366
chr1	40007987	40008614
chr1	40009636	40010273
chr1	40028243	40028975
chr1	40034055	40034514
chr1	40063537	40064275
chr1	40068218	40069073
chr1	40087143	40087670
chr1	40191119	40191874
chr1	40222399	40223086
chr1	40230546	40231353
chr1	40258306	40258807
chr1	40270358	40271418
chr1	40272790	40272858
chr1	40285097	40285696
chr1	40287232	40288271
chr1	40301374	40302217
chr1	40322804	40323217
chr1	40340783	40341416
chr1	40374940	40375404
chr1	40386530	40386778
chr1	40391328	40391948
chr1	40396016	40396368
chr1	40449179	40449606
chr1	40470788	40471289
chr1	40496205	40497425
chr1	40601196	40601408
chr1	40606249	40606993
chr1	40659109	40659735
chr1	40714869	40715299
chr1	40742738	40743097
chr1	40801246	40801551
chr1	40803998	40805086
chr1	40805651	40806287
chr1	40807422	40807989
chr1	40814855	40815482
chr1	40833235	40833701
chr1	40840425	40840942
chr1	40842616	40843053
chr1	40853039	40853610
chr1	40857575	40858021
chr1	40869690	40870251
chr1	40873427	40875460
chr1	40885739	40886240
chr1	41056004	41056375
chr1	41099062	41099317
chr1	41129091	41129631
chr1	41258374	41258966
chr1	41296023	41296524
chr1	41391121	41391622
chr1	41392397	41393734
chr1	41404395	41404539
chr1	41414423	41415055
chr1	41498076	41498576
chr1	41505149	41505567
chr1	41506885	41507386
chr1	41514590	41514989
chr1	41563944	41564445
chr1	41609306	41609780
chr1	41708100	41709178
chr1	41756845	41757346
chr1	41849232	41849696
chr1	41911277	41911668
chr1	41913999	41914458
chr1	41959675	41960000
chr1	41977798	41978279
chr1	42041454	42041753
chr1	42103842	42104471
chr1	42179608	42179984
chr1	42200740	42201576
chr1	42210221	42210722
chr1	42345336	42345826
chr1	42357975	42358471
chr1	42415179	42415595
chr1	42417268	42417769
chr1	42426675	42427176
chr1	42428541	42428887
chr1	42486808	42486959
chr1	42538424	42538925
chr1	42546123	42546657
chr1	42555694	42556162
chr1	42632312	42632917
chr1	42642654	42643100
chr1	42664712	42665213
chr1	42733908	42734382
chr1	42798710	42799153
chr1	42817180	42817619
chr1	42844006	42844613
chr1	42872582	42873170
chr1	42875737	42876234
chr1	42888530	42888892
chr1	42903191	42903607
chr1	42909546	42909921
chr1	42947154	42947474
chr1	42949833	42950272
chr1	42957966	42958418
chr1	43003067	43003437
chr1	43091221	43091980
chr1	43117734	43118012
chr1	43123453	43124745
chr1	43125298	43125591
chr1	43128904	43129405
chr1	43130982	43132070
chr1	43139775	43140232
chr1	43142762	43143527
chr1	43145275	43145776
chr1	43150570	43151268
chr1	43152694	43153658
chr1	43156070	43156564
chr1	43158268	43158531
chr1	43164365	43165251
chr1	43165953	43166457
chr1	43168201	43169975
chr1	43170748	43171468
chr1	43172442	43173201
chr1	43177894	43178968
chr1	43182807	43183299
chr1	43185295	43185380
chr1	43186009	43187100
chr1	43188278	43188652
chr1	43197636	43197894
chr1	43201220	43201690
chr1	43202926	43203504
chr1	43206147	43206620
chr1	43220381	43220431
chr1	43225310	43225783
chr1	43234467	43234887
chr1	43236500	43237293
chr1	43251099	43251854
chr1	43294061	43294493
chr1	43305927	43306294
chr1	43433454	43433838
chr1	43448938	43449037
chr1	43454789	43455415
chr1	43463940	43464608
chr1	43465793	43468145
chr1	43469208	43470163
chr1	43473999	43474338
chr1	43482537	43483430
chr1	43485079	43486065
chr1	43524796	43525215
chr1	43532051	43532518
chr1	43533436	43534199
chr1	43543013	43543513
chr1	43547459	43547960
chr1	43561335	43561387
chr1	43606689	43607158
chr1	43700959	43701328
chr1	43754689	43755154
chr1	43782044	43782498
chr1	43794747	43795198
chr1	43883661	43884133
chr1	44044643	44045143
chr1	44159181	44159569
chr1	44196763	44197061
chr1	44212488	44212850
chr1	44260196	44260690
chr1	44366378	44366870
chr1	44410560	44410977
chr1	44460756	44461126
chr1	44511156	44511865
chr1	44567113	44567614
chr1	44787721	44788215
chr1	45015229	45015730
chr1	45219166	45219622
chr1	45230503	45230983
chr1	45264814	45265315
chr1	45288808	45289298
chr1	45409808	45410079
chr1	45865998	45866499
chr1	45935059	45935530
chr1	46267905	46268330
chr1	46271578	46272079
chr1	46582927	46583412
chr1	46695080	46695849
chr1	46735411	46735885
chr1	47021250	47021703
chr1	47174323	47174804
chr1	47182902	47183403
chr1	47189005	47189571
chr1	47747905	47748406
chr1	47837121	47837568
chr1	47926495	47926989
chr1	48004402	48004847
chr1	48319744	48320114
chr1	48571818	48572272
chr1	48625059	48625532
chr1	48839685	48840148
chr1	48960755	48961215
chr1	49026337	49026830
chr1	49043532	49044018
chr1	49129975	49130476
chr1	49551261	49551892
chr1	49625988	49626410
chr1	49735616	49736089
chr1	49749848	49750317
chr1	50260801	50261291
chr1	50405112	50405723
chr1	50904491	50904723
chr1	50925647	50926133
chr1	51072514	51073015
chr1	51225180	51225646
chr1	51271351	51272296
chr1	51294204	51294705
chr1	51319229	51319763
chr1	51530445	51530934
chr1	51633978	51634377
chr1	51647433	51648199
chr1	51740396	51741010
chr1	51811532	51812033
chr1	51836853	51837000
chr1	51838218	51838488
chr1	51845981	51846482
chr1	51856486	51856558
chr1	51861648	51862105
chr1	51873037	51873652
chr1	51876063	51876566
chr1	51877785	51878164
chr1	51886729	51887497
chr1	51892645	51894296
chr1	51896058	51896559
chr1	51900957	51901170
chr1	51906108	51906609
chr1	51991884	51992302
chr1	52031161	52031636
chr1	52147832	52149111
chr1	52149915	52150545
chr1	52157252	52157601
chr1	52170430	52170922
chr1	52174574	52175042
chr1	52180384	52180885
chr1	52223050	52223509
chr1	52225704	52226196
chr1	52270161	52270618
chr1	52323464	52323962
chr1	52341773	52342017
chr1	52353853	52354413
chr1	52501665	52502569
chr1	52598478	52598789
chr1	52685782	52686255
chr1	52722710	52723182
chr1	52726039	52726492
chr1	52730606	52731107
chr1	52752365	52752832
chr1	52755603	52756079
chr1	53061725	53062189
chr1	53248535	53249027
chr1	53249985	53250176
chr1	53369375	53369868
chr1	53473215	53473694
chr1	53824804	53825238
chr1	53910999	53911500
chr1	53938886	53939347
chr1	54001373	54001874
chr1	54004623	54005187
chr1	54009767	54010661
chr1	54014376	54014699
chr1	54032737	54033201
chr1	54186764	54187393
chr1	54192945	54193446
chr1	54356647	54357148
chr1	54364298	54364749
chr1	54414336	54414835
chr1	54418530	54418994
chr1	54496568	54497069
chr1	54583887	54584297
chr1	54690286	54690764
chr1	54713387	54713888
chr1	54715380	54715828
chr1	54746343	54746793
chr1	54777297	54777726
chr1	54785490	54786385
chr1	54815486	54816126
chr1	54830364	54830993
chr1	54858031	54858138
chr1	54858862	54859344
chr1	54866254	54866665
chr1	54868159	54868746
chr1	54897175	54897667
chr1	54898948	54899720
chr1	54902720	54903221
chr1	54922245	54923380
chr1	54924650	54924947
chr1	54964768	54965238
chr1	54967908	54968513
chr1	54990754	54991195
chr1	55021153	55021788
chr1	55060337	55060656
chr1	55145610	55146030
chr1	55201469	55202912
chr1	55207566	55208033
chr1	55210072	55210446
chr1	55220078	55220564
chr1	55222911	55223390
chr1	55264864	55265344
chr1	55362262	55363082
chr1	55431978	55432463
chr1	55659555	55660056
chr1	55736942	55737730
chr1	55792953	55793396
chr1	56011684	56012216
chr1	56204915	56205390
chr1	56241294	56242052
chr1	56265507	56266006
chr1	56367785	56368271
chr1	56488492	56488993
chr1	56537434	56537861
chr1	56626955	56627390
chr1	56782673	56783302
chr1	57087247	57087347
chr1	57091398	57091809
chr1	57270964	57271465
chr1	57320290	57320791
chr1	57334442	57334911
chr1	57542245	57542888
chr1	57548283	57548764
chr1	57564552	57564999
chr1	57572921	57573350
chr1	57646285	57646782
chr1	57665848	57666235
chr1	57670335	57670864
chr1	57706304	57706805
chr1	57732905	57733850
chr1	57778069	57778570
chr1	57782333	57783004
chr1	57796188	57796624
chr1	57815832	57816291
chr1	57854684	57855377
chr1	57868712	57869189
chr1	57945352	57945844
chr1	58026683	58026990
chr1	58041675	58042218
chr1	58045009	58045506
chr1	58055538	58055917
chr1	58074798	58075266
chr1	58230279	58230771
chr1	58303223	58303715
chr1	58307839	58308536
chr1	58336663	58337097
chr1	58345951	58346411
chr1	58366721	58367176
chr1	58391692	58392112
chr1	58457819	58458453
chr1	58585643	58586271
chr1	58626999	58627493
chr1	58670684	58671056
chr1	58714291	58715487
chr1	58720983	58721164
chr1	58721961	58722225
chr1	58771234	58772393
chr1	58801757	58802258
chr1	58859270	58860470
chr1	58937516	58938145
chr1	58946717	58947218
chr1	58956265	58956766
chr1	58959052	58959536
chr1	58960778	58961072
chr1	58966695	58967178
chr1	58968580	58969616
chr1	58970265	58970742
chr1	59074329	59074755
chr1	59092811	59093312
chr1	59380908	59381534
chr1	59405790	59406871
chr1	59407464	59408138
chr1	59419240	59419726
chr1	59421489	59421846
chr1	59445040	59445394
chr1	59446411	59447034
chr1	59475472	59476108
chr1	59554885	59555386
chr1	59773998	59774471
chr1	59788585	59789010
chr1	59824463	59824949
chr1	59848160	59848661
chr1	59920872	59921369
chr1	60086895	60087381
chr1	60355295	60355796
chr1	60358284	60358677
chr1	60408790	60409277
chr1	60489996	60490497
chr1	60515075	60515669
chr1	60541695	60542196
chr1	60546785	60547382
chr1	60556175	60556818
chr1	60564668	60565167
chr1	60580428	60580880
chr1	60606328	60606829
chr1	60608355	60608568
chr1	60615651	60616012
chr1	60624023	60624491
chr1	60627437	60627866
chr1	60641451	60641952
chr1	60658528	60659123
chr1	60668364	60668807
chr1	60685981	60686453
chr1	60713926	60714410
chr1	60809011	60809937
chr1	60820460	60821105
chr1	60852158	60854421
chr1	60858141	60859203
chr1	60871086	60871587
chr1	60967854	60968355
chr1	60973910	60974392
chr1	60977409	60977908
chr1	60996929	60997392
chr1	61184270	61184697
chr1	61303695	61303701
chr1	61343812	61344308
chr1	61372904	61373405
chr1	61378492	61378904
chr1	61457331	61457832
chr1	61552991	61553099
chr1	61563917	61564410
chr1	61796297	61796715
chr1	61884892	61885339
chr1	61937170	61937798
chr1	61972128	61972479
chr1	62064132	62064613
chr1	62383115	62383597
chr1	62433700	62434327
chr1	62460470	62460971
chr1	62465536	62466123
chr1	62517161	62517651
chr1	62579122	62579530
chr1	62592949	62593450
chr1	62599301	62599951
chr1	62602447	62602727
chr1	62625975	62626631
chr1	62682481	62682954
chr1	62696448	62697215
chr1	62718151	62718955
chr1	62720702	62721203
chr1	62726402	62727525
chr1	62777508	62777606
chr1	62783304	62784402
chr1	62826156	62827036
chr1	62832203	62832419
chr1	62837275	62837751
chr1	62852017	62852669
chr1	62853322	62854169
chr1	62861851	62862248
chr1	62873263	62873730
chr1	62885574	62886382
chr1	62889439	62889697
chr1	62897860	62898304
chr1	62901507	62901530
chr1	62915418	62915782
chr1	62923650	62925093
chr1	62964990	62965468
chr1	63048070	63048679
chr1	63050113	63050585
chr1	63052572	63052945
chr1	63058207	63058983
chr1	63107540	63108024
chr1	63120149	63120650
chr1	63193035	63193961
chr1	63239455	63239864
chr1	63303480	63304092
chr1	63321590	63322015
chr1	63389398	63389851
chr1	63392607	63393108
chr1	63410975	63411418
chr1	63430998	63431637
chr1	63454606	63455102
chr1	63481539	63482016
chr1	63509944	63510404
chr1	63768320	63768521
chr1	63872637	63873068
chr1	63920783	63921284
chr1	63932402	63932874
chr1	63933942	63934340
chr1	63945356	63945857
chr1	63967765	63968266
chr1	64018250	64018694
chr1	64028705	64029206
chr1	64034888	64036162
chr1	64037824	64039606
chr1	64040264	64040765
chr1	64045612	64046646
chr1	64054374	64054553
chr1	64055794	64056205
chr1	64059977	64060630
chr1	64061132	64061230
chr1	64063266	64064041
chr1	64073105	64074534
chr1	64080735	64081236
chr1	64083806	64084307
chr1	64098628	64098813
chr1	64104852	64105678
chr1	64111054	64111548
chr1	64117753	64118658
chr1	64193659	64194108
chr1	64201336	64201837
chr1	64206077	64206574
chr1	64214147	64214461
chr1	64223907	64224948
chr1	64234246	64234665
chr1	64294428	64294835
chr1	64440553	64441001
chr1	64458456	64458957
chr1	64508781	64509249
chr1	64530575	64531590
chr1	64542596	64542953
chr1	64543813	64544241
chr1	64610390	64611488
chr1	64695062	64695550
chr1	64719527	64719976
chr1	64732536	64733275
chr1	64742657	64743131
chr1	64777035	64777536
chr1	64779766	64780125
chr1	64792942	64795390
chr1	64802291	64802980
chr1	64875792	64875891
chr1	64924305	64924622
chr1	65110597	65111075
chr1	65124503	65125004
chr1	65156727	65157228
chr1	65213268	65213606
chr1	65277178	65277793
chr1	65335907	65336387
chr1	65361807	65362427
chr1	65678508	65678856
chr1	66007590	66008072
chr1	66445450	66445922
chr1	66804669	66805111
chr1	66814830	66815312
chr1	66840990	66841647
chr1	66846109	66846895
chr1	66850608	66851403
chr1	66857238	66857715
chr1	66858358	66858501
chr1	66958457	66958958
chr1	67014873	67015300
chr1	67055690	67056191
chr1	67079762	67080096
chr1	67096487	67096988
chr1	67108499	67108935
chr1	67171982	67172217
chr1	67613227	67613705
chr1	67846578	67847038
chr1	68183618	68184119
chr1	68214992	68215489
chr1	68292171	68292600
chr1	68504245	68505070
chr1	68541865	68542363
chr1	68779874	68780481
chr1	69023511	69023942
chr1	69043354	69043846
chr1	69430295	69430786
chr1	69524125	69524626
chr1	69527506	69527984
chr1	69548374	69548832
chr1	69610885	69611233
chr1	69696191	69696652
chr1	69706819	69707181
chr1	69732195	69732667
chr1	69777747	69778326
chr1	69814511	69815009
chr1	69950870	69951187
chr1	69984622	69985659
chr1	70069458	70069906
chr1	70253225	70253687
chr1	70261526	70261958
chr1	70277577	70278070
chr1	70343801	70344427
chr1	70381445	70382363
chr1	70480392	70480823
chr1	70803212	70803802
chr1	70855665	70856291
chr1	70864381	70864618
chr1	70954077	70954477
chr1	70972193	70972694
chr1	71074627	71075067
chr1	71115857	71116574
chr1	71171772	71172429
chr1	71288977	71289478
chr1	71313743	71314244
chr1	71315475	71316248
chr1	71568095	71568596
chr1	71597161	71597662
chr1	71675061	71675562
chr1	71733492	71734064
chr1	71757093	71757588
chr1	71817657	71818100
chr1	71900806	71901347
chr1	71920329	71920830
chr1	71946048	71946533
chr1	71953859	71954485
chr1	72013883	72014070
chr1	72065673	72065769
chr1	72068979	72069467
chr1	72140299	72140792
chr1	72160752	72161092
chr1	72163731	72164486
chr1	72188119	72188127
chr1	72210751	72211386
chr1	72216614	72217674
chr1	72342255	72342741
chr1	72364992	72365240
chr1	72377990	72378471
chr1	72414441	72415084
chr1	72509822	72510314
chr1	72578954	72579455
chr1	72584151	72584652
chr1	72601162	72602174
chr1	72751092	72751756
chr1	72765584	72765979
chr1	72799361	72799813
chr1	72823417	72823504
chr1	72830256	72830294
chr1	72855953	72856581
chr1	72858843	72859331
chr1	72897828	72898073
chr1	72949246	72949747
chr1	72951528	72952000
chr1	72970533	72971187
chr1	73030184	73030683
chr1	73039303	73039697
chr1	73063340	73063650
chr1	73105904	73106526
chr1	73147897	73148232
chr1	73204109	73204610
chr1	73355376	73355860
chr1	73362782	73363233
chr1	73431802	73432292
chr1	73448922	73449423
chr1	73580560	73581045
chr1	73643465	73644058
chr1	73701395	73701811
chr1	73717264	73717749
chr1	73722034	73722535
chr1	73804925	73805351
chr1	73822805	73823581
chr1	73827473	73827897
chr1	73828894	73829395
chr1	73831391	73832028
chr1	73847433	73848189
chr1	73858303	73858786
chr1	73902862	73903779
chr1	73904808	73905239
chr1	73906867	73909109
chr1	73910372	73915028
chr1	73917188	73918886
chr1	73924520	73927114
chr1	73929063	73930694
chr1	73935023	73935863
chr1	73938161	73938662
chr1	73939415	73940818
chr1	73942605	73942969
chr1	73946427	73950144
chr1	73950710	73950899
chr1	73953130	73954757
chr1	73957022	73957650
chr1	73958884	73960913
chr1	73961621	73962341
chr1	73966929	73968282
chr1	73972941	73972969
chr1	73973662	73975215
chr1	73980965	73981195
chr1	73983914	73984799
chr1	73986065	73986188
chr1	73988396	73988980
chr1	73994436	73995691
chr1	74001109	74001610
chr1	74004117	74004566
chr1	74008852	74009503
chr1	74011851	74014549
chr1	74021620	74022468
chr1	74030247	74030724
chr1	74032083	74032943
chr1	74035095	74035596
chr1	74039001	74042325
chr1	74046664	74047305
chr1	74048253	74049336
chr1	74052298	74052329
chr1	74058092	74059940
chr1	74066465	74066966
chr1	74069567	74071675
chr1	74073893	74074428
chr1	74075667	74076300
chr1	74081201	74083070
chr1	74095220	74095305
chr1	74110234	74110882
chr1	74113430	74114060
chr1	74117412	74118095
chr1	74122929	74123845
chr1	74135977	74136478
chr1	74140693	74141516
chr1	74143253	74143721
chr1	74188987	74189323
chr1	74191387	74192180
chr1	74236399	74236860
chr1	74240942	74241443
chr1	74249595	74250068
chr1	74278173	74278374
chr1	74292567	74293152
chr1	74293699	74294076
chr1	74295003	74295499
chr1	74302134	74302693
chr1	74307714	74308188
chr1	74331539	74331983
chr1	74343265	74344013
chr1	74363109	74363163
chr1	74368570	74369222
chr1	74374921	74375490
chr1	74387435	74390187
chr1	74394574	74395736
chr1	74415173	74415783
chr1	74418585	74420318
chr1	74422670	74423312
chr1	74541181	74541668
chr1	74569934	74570435
chr1	74588704	74588979
chr1	74594434	74594927
chr1	74648041	74648542
chr1	74672360	74672861
chr1	74724929	74725388
chr1	74737267	74737800
chr1	74743304	74743805
chr1	74779736	74780185
chr1	74885813	74886264
chr1	74958170	74958616
chr1	75026417	75026862
chr1	75032028	75032507
chr1	75239817	75240318
chr1	75253779	75254278
chr1	75256491	75257157
chr1	75258342	75259395
chr1	75328045	75328546
chr1	75345336	75346377
chr1	75362206	75363219
chr1	75366920	75367721
chr1	75368974	75369806
chr1	75374304	75374649
chr1	75384502	75386223
chr1	75387804	75389747
chr1	75390655	75391492
chr1	75394057	75395599
chr1	75401929	75403242
chr1	75404474	75405339
chr1	75406125	75407419
chr1	75410582	75411083
chr1	75415275	75416043
chr1	75421969	75423722
chr1	75424644	75425158
chr1	75427019	75428026
chr1	75428959	75429585
chr1	75431155	75432361
chr1	75440204	75441322
chr1	75446244	75446745
chr1	75453068	75453276
chr1	75454266	75454607
chr1	75486749	75489253
chr1	75490910	75491633
chr1	75502672	75504507
chr1	75507106	75508159
chr1	75509410	75510423
chr1	75544443	75545069
chr1	75547261	75549397
chr1	75550372	75552667
chr1	75554676	75554772
chr1	75555818	75557967
chr1	75558582	75559083
chr1	75562976	75563522
chr1	75565132	75565723
chr1	75596433	75596934
chr1	75610307	75610732
chr1	75635972	75636053
chr1	75647885	75648126
chr1	75653825	75653957
chr1	75673189	75673564
chr1	75733146	75733738
chr1	75804969	75805522
chr1	75910830	75911296
chr1	75925978	75926276
chr1	75936499	75936507
chr1	75988061	75988492
chr1	76011146	76011419
chr1	76014386	76014820
chr1	76015670	76015923
chr1	76023797	76024298
chr1	76031386	76032196
chr1	76044052	76044971
chr1	76045593	76046006
chr1	76068394	76069315
chr1	76073360	76074854
chr1	76084466	76084929
chr1	76119987	76120430
chr1	76142112	76142716
chr1	76393989	76394490
chr1	76458657	76459088
chr1	76489851	76490556
chr1	76529414	76529444
chr1	76535404	76535697
chr1	76593716	76594153
chr1	76668826	76669262
chr1	76711763	76712248
chr1	76729575	76730076
chr1	76802845	76803300
chr1	76838358	76838842
chr1	76867156	76867652
chr1	76943732	76944339
chr1	76979377	76979871
chr1	77005809	77006266
chr1	77059242	77059743
chr1	77081278	77081776
chr1	77084292	77084864
chr1	77220929	77221961
chr1	77281718	77282186
chr1	77282972	77283458
chr1	77303425	77303926
chr1	77370756	77371397
chr1	77383011	77383456
chr1	77384929	77385387
chr1	77404307	77404931
chr1	77426420	77426902
chr1	77444517	77445171
chr1	77458905	77459272
chr1	77463198	77463872
chr1	77506122	77506785
chr1	77536817	77537238
chr1	77606885	77607510
chr1	77664499	77664894
chr1	77688076	77688575
chr1	77801452	77801941
chr1	77855990	77856460
chr1	77929304	77929568
chr1	77934290	77934750
chr1	77986521	77986696
chr1	78013708	78014304
chr1	78031860	78032229
chr1	78073659	78074278
chr1	78145631	78146062
chr1	78338084	78338585
chr1	78340319	78340788
chr1	78371200	78371677
chr1	78372223	78372980
chr1	78375512	78376000
chr1	78404390	78404843
chr1	78412250	78412877
chr1	78580351	78580970
chr1	78609440	78609924
chr1	78665101	78665116
chr1	78673579	78674204
chr1	78685088	78686212
chr1	78702501	78702940
chr1	78815057	78815553
chr1	78852282	78852707
chr1	78903442	78903875
chr1	79581714	79582163
chr1	79644271	79644738
chr1	79668019	79668067
chr1	79671757	79672258
chr1	79740051	79740517
chr1	79744226	79744727
chr1	79746369	79746900
chr1	79780221	79780861
chr1	79819542	79820043
chr1	79855946	79856447
chr1	79860816	79861317
chr1	79919192	79919465
chr1	79994520	79995126
chr1	80030361	80030862
chr1	80055621	80056107
chr1	80077898	80078399
chr1	80091156	80091753
chr1	80226018	80226551
chr1	80402051	80402526
chr1	80810540	80811036
chr1	80834662	80835105
chr1	80839464	80839807
chr1	80856769	80857160
chr1	81037541	81037934
chr1	81048460	81048856
chr1	81128402	81128883
chr1	81132953	81133542
chr1	81146751	81147242
chr1	81280268	81280769
chr1	81709356	81709832
chr1	81713115	81713954
chr1	81723122	81723454
chr1	81787042	81787426
chr1	81899973	81900352
chr1	82083180	82083675
chr1	82124352	82124511
chr1	82182241	82182473
chr1	82203627	82203766
chr1	82254269	82254915
chr1	82255944	82256578
chr1	82266538	82267039
chr1	82278612	82278905
chr1	82287691	82289967
chr1	82365359	82365444
chr1	82384865	82385493
chr1	82453022	82453523
chr1	82564543	82565272
chr1	82567504	82567983
chr1	82587620	82588116
chr1	82594886	82595294
chr1	82603946	82604554
chr1	82609162	82609801
chr1	82616089	82616439
chr1	82628012	82629089
chr1	82634836	82634989
chr1	82648476	82649053
chr1	82743961	82744272
chr1	82796176	82796677
chr1	82844496	82844997
chr1	82855550	82855943
chr1	82868479	82868765
chr1	82906475	82907122
chr1	82929550	82930019
chr1	83036989	83037799
chr1	83040303	83040771
chr1	83059018	83059585
chr1	83060689	83060753
chr1	83120429	83120862
chr1	83160802	83161303
chr1	83213365	83213866
chr1	83229729	83229871
chr1	83338251	83338454
chr1	83392362	83392990
chr1	83437473	83438247
chr1	83611032	83611497
chr1	83707270	83707756
chr1	83812869	83813353
chr1	84250241	84250738
chr1	84277707	84278294
chr1	84489126	84489911
chr1	84509906	84510287
chr1	84533012	84533458
chr1	84559216	84559694
chr1	84619269	84619751
chr1	84802481	84802972
chr1	85097935	85098351
chr1	85611908	85612372
chr1	85679934	85680693
chr1	85720494	85720565
chr1	85724352	85724853
chr1	85751932	85752127
chr1	85775177	85775647
chr1	85811140	85811529
chr1	85816278	85816663
chr1	85838776	85839368
chr1	85865072	85865548
chr1	85896566	85897412
chr1	85898356	85899290
chr1	85900167	85900843
chr1	85908151	85908652
chr1	85909340	85909803
chr1	85913548	85913950
chr1	85932615	85933114
chr1	85939227	85939816
chr1	85955514	85956252
chr1	85957302	85957789
chr1	85966175	85966752
chr1	85997055	85997534
chr1	86047105	86047554
chr1	86236322	86236922
chr1	86245051	86245286
chr1	86350619	86351219
chr1	86356611	86357348
chr1	86378106	86378732
chr1	86417478	86417904
chr1	86418606	86419107
chr1	86435108	86435609
chr1	86468643	86469210
chr1	86473824	86473891
chr1	86488315	86489114
chr1	86491281	86491782
chr1	86503320	86503821
chr1	86504955	86505615
chr1	86529456	86529957
chr1	86553211	86553788
chr1	86655161	86655571
chr1	86682400	86682874
chr1	86832273	86832749
chr1	86915122	86915617
chr1	86955104	86955605
chr1	87015105	87015514
chr1	87032560	87032845
chr1	87038100	87038507
chr1	87061295	87061793
chr1	87143779	87144547
chr1	87270636	87271270
chr1	87410289	87410754
chr1	87428484	87428808
chr1	87434425	87434797
chr1	87495787	87496252
chr1	87543698	87544123
chr1	87574340	87574665
chr1	87605827	87606660
chr1	87607594	87608228
chr1	87622854	87623238
chr1	87639427	87639928
chr1	87659733	87660140
chr1	87698530	87699325
chr1	87852428	87853013
chr1	87862031	87862372
chr1	87918811	87919291
chr1	88005088	88005675
chr1	88259986	88260567
chr1	88261957	88262437
chr1	88347781	88348267
chr1	88357789	88358251
chr1	88387163	88387580
chr1	88459817	88460588
chr1	88467100	88467601
chr1	88476857	88476963
chr1	88485904	88486405
chr1	88539368	88539869
chr1	88550346	88550821
chr1	88554433	88554920
chr1	88559895	88560690
chr1	88575427	88575972
chr1	88590391	88590891
chr1	88640349	88640782
chr1	88698228	88698530
chr1	88726499	88726910
chr1	88740884	88741380
chr1	88781989	88782434
chr1	88799727	88800357
chr1	88826330	88826751
chr1	88848838	88849541
chr1	88896072	88896931
chr1	88927976	88928462
chr1	88946056	88946724
chr1	88972853	88973604
chr1	88997581	88998264
chr1	89021257	89021407
chr1	89042537	89043038
chr1	89073069	89074726
chr1	89076572	89078363
chr1	89080672	89081597
chr1	89082288	89082895
chr1	89086415	89088403
chr1	89089579	89091504
chr1	89093929	89094522
chr1	89095945	89096610
chr1	89111356	89111825
chr1	89115772	89116273
chr1	89123819	89124819
chr1	89125471	89126016
chr1	89130151	89131894
chr1	89136798	89138052
chr1	89146852	89147353
chr1	89148129	89148630
chr1	89150971	89151472
chr1	89152505	89153233
chr1	89189272	89189722
chr1	89242320	89243064
chr1	89243607	89244108
chr1	89257561	89258062
chr1	89318412	89318913
chr1	89336153	89336511
chr1	89367137	89368522
chr1	89388667	89389120
chr1	89411995	89412612
chr1	89424570	89424919
chr1	89452142	89452741
chr1	89457218	89458703
chr1	89464826	89465327
chr1	89466071	89466980
chr1	89471589	89472370
chr1	89474211	89475289
chr1	89479751	89482577
chr1	89486430	89487131
chr1	89501529	89502030
chr1	89520330	89520412
chr1	89521865	89522792
chr1	89528589	89529255
chr1	89538364	89539260
chr1	89543220	89543879
chr1	89547970	89549477
chr1	89554782	89555628
chr1	89557564	89558052
chr1	89568708	89569946
chr1	89571151	89572440
chr1	89576143	89576644
chr1	89577802	89578588
chr1	89589573	89590178
chr1	89593766	89595729
chr1	89596536	89597861
chr1	89599209	89601405
chr1	89603823	89604275
chr1	89608893	89609390
chr1	89611451	89611692
chr1	89616994	89621018
chr1	89626228	89627828
chr1	89630236	89631083
chr1	89637686	89638402
chr1	89652668	89654161
chr1	89678412	89679830
chr1	89688895	89689974
chr1	89705771	89706071
chr1	89708392	89709148
chr1	89710182	89710959
chr1	89713609	89714328
chr1	89750335	89750836
chr1	89801460	89801927
chr1	89810492	89810993
chr1	89822865	89823366
chr1	89870745	89870991
chr1	89885274	89885706
chr1	89945143	89945441
chr1	89965749	89966126
chr1	89974352	89974853
chr1	89992942	89993711
chr1	89995950	89996714
chr1	90001690	90002191
chr1	90017817	90018318
chr1	90021566	90022011
chr1	90056534	90056963
chr1	90071777	90072278
chr1	90084620	90085173
chr1	90092487	90093385
chr1	90170654	90171126
chr1	90208201	90208702
chr1	90225701	90226202
chr1	90228825	90228860
chr1	90234356	90234983
chr1	90237883	90238346
chr1	90240861	90241362
chr1	90245059	90245560
chr1	90252013	90252511
chr1	90267407	90268005
chr1	90277515	90278150
chr1	90279876	90280505
chr1	90321539	90321967
chr1	90328722	90329194
chr1	90346730	90347202
chr1	90354007	90354508
chr1	90370523	90370937
chr1	90380582	90381058
chr1	90381954	90381971
chr1	90398963	90399441
chr1	90403980	90404729
chr1	90429406	90429878
chr1	90553092	90553551
chr1	90631452	90631908
chr1	90743512	90744336
chr1	90753327	90753828
chr1	90782031	90782747
chr1	90818730	90819500
chr1	90843723	90844215
chr1	90895596	90896834
chr1	90922458	90923235
chr1	90925753	90926224
chr1	90936919	90937420
chr1	90953821	90954056
chr1	90965980	90966556
chr1	90981513	90981902
chr1	91005939	91007271
chr1	91008446	91010131
chr1	91011617	91013518
chr1	91016467	91016968
chr1	91018745	91019424
chr1	91026175	91026968
chr1	91028472	91028877
chr1	91029898	91030287
chr1	91031374	91031875
chr1	91035228	91035767
chr1	91036979	91038461
chr1	91044221	91046203
chr1	91048436	91050200
chr1	91051812	91052590
chr1	91061319	91061360
chr1	91062693	91064178
chr1	91067970	91070914
chr1	91072429	91073586
chr1	91074260	91075481
chr1	91078004	91079461
chr1	91080314	91081656
chr1	91082729	91083355
chr1	91084332	91084966
chr1	91093391	91094832
chr1	91114129	91114430
chr1	91120853	91121354
chr1	91125628	91126129
chr1	91175011	91175640
chr1	91181096	91181847
chr1	91182738	91183084
chr1	91200053	91200679
chr1	91202905	91203385
chr1	91206324	91206849
chr1	91208654	91209155
chr1	91212488	91213754
chr1	91227814	91228653
chr1	91229551	91230457
chr1	91244684	91245185
chr1	91247038	91247514
chr1	91259541	91260038
chr1	91298827	91299324
chr1	91312856	91313357
chr1	91316582	91317793
chr1	91322091	91322710
chr1	91344123	91344922
chr1	91352642	91354396
chr1	91355069	91355406
chr1	91356098	91356731
chr1	91369778	91370619
chr1	91378118	91378601
chr1	91405425	91405884
chr1	91411589	91412515
chr1	91428975	91429376
chr1	91435012	91436196
chr1	91449498	91450048
chr1	91450552	91452204
chr1	91453534	91454003
chr1	91455510	91456889
chr1	91457428	91458212
chr1	91483836	91484374
chr1	91494931	91495538
chr1	91500988	91501507
chr1	91513152	91513653
chr1	91514869	91515344
chr1	91576528	91577160
chr1	91605626	91606255
chr1	91752520	91753021
chr1	91761141	91761452
chr1	91780398	91780866
chr1	91791914	91792415
chr1	91820675	91820930
chr1	91857678	91858407
chr1	91870059	91870797
chr1	91880216	91880814
chr1	91905250	91905751
chr1	91920983	91922289
chr1	91928089	91929542
chr1	91933003	91933504
chr1	92041129	92041590
chr1	92082339	92082975
chr1	92098302	92098304
chr1	92102420	92102853
chr1	92127223	92127788
chr1	92143354	92143855
chr1	92160182	92161870
chr1	92175436	92176130
chr1	92177933	92178433
chr1	92206702	92207268
chr1	92216550	92217217
chr1	92241627	92242128
chr1	92250561	92251062
chr1	92269595	92269953
chr1	92272936	92273634
chr1	92322347	92322555
chr1	92332295	92332882
chr1	92360319	92360820
chr1	92367860	92368807
chr1	92371508	92372162
chr1	92376618	92377286
chr1	92395128	92395476
chr1	92447307	92448293
chr1	92698317	92698944
chr1	92700281	92700782
chr1	92703680	92704543
chr1	92708302	92710019
chr1	92715317	92715773
chr1	92730422	92731053
chr1	92745172	92745704
chr1	92774023	92774524
chr1	92785939	92786796
chr1	92792453	92792738
chr1	92793855	92794217
chr1	92833259	92833680
chr1	92837469	92837819
chr1	92847573	92848746
chr1	92850006	92850846
chr1	92856835	92857154
chr1	92875112	92876619
chr1	92887378	92887858
chr1	92907827	92908328
chr1	92911650	92912151
chr1	92914431	92914764
chr1	92919721	92920222
chr1	93007802	93008343
chr1	93022994	93023495
chr1	93034224	93034627
chr1	93051839	93052102
chr1	93059584	93059986
chr1	93064093	93066103
chr1	93069535	93072309
chr1	93073568	93074069
chr1	93083390	93083891
chr1	93144845	93145315
chr1	93153014	93153497
chr1	93154288	93154655
chr1	93159671	93160487
chr1	93180734	93181526
chr1	93209016	93209757
chr1	93216123	93216957
chr1	93218372	93218873
chr1	93229886	93230387
chr1	93236878	93237251
chr1	93389185	93389887
chr1	93393159	93393573
chr1	93454252	93454661
chr1	93513160	93513661
chr1	93686702	93687203
chr1	93688231	93688804
chr1	93697824	93697945
chr1	93725539	93726253
chr1	93731000	93731460
chr1	93737261	93737708
chr1	93800511	93800945
chr1	93805077	93805352
chr1	93811752	93812212
chr1	93826255	93826568
chr1	93890636	93891073
chr1	93983847	93984316
chr1	94022946	94023381
chr1	94030938	94031343
chr1	94204970	94205438
chr1	94524339	94524636
chr1	94580615	94581041
chr1	94585097	94585588
chr1	94768631	94769132
chr1	94798706	94799188
chr1	94889268	94889748
chr1	94908518	94908996
chr1	95475120	95475590
chr1	95993144	95993763
chr1	96013183	96013608
chr1	96151170	96151654
chr1	96183238	96183705
chr1	96239881	96240321
chr1	96458942	96459168
chr1	96775088	96775575
chr1	97287011	97287498
chr1	97461028	97461482
chr1	97477516	97478123
chr1	97569657	97570147
chr1	97652627	97653546
chr1	97659113	97659662
chr1	97701620	97702394
chr1	97714373	97714874
chr1	97715568	97716945
[truncated: 64,156 more rows]

## Sheet: Adult common Homer Peaks
Chr	Start	End
chr1	3994541	3994708
chr1	4735725	4736121
chr1	4842276	4842424
chr1	5180719	5181218
chr1	6216996	6217518
chr1	6224112	6224600
chr1	7099571	7100225
chr1	7102805	7103180
chr1	7104053	7104436
chr1	7110740	7111241
chr1	7136447	7136948
chr1	7143551	7143974
chr1	7168085	7168482
chr1	7207107	7207577
chr1	8337627	8338093
chr1	9313794	9314274
chr1	9396830	9397322
chr1	9610167	9610794
chr1	9627913	9628378
chr1	9805655	9806285
chr1	9823614	9824040
chr1	10102063	10102523
chr1	10141238	10141697
chr1	10144207	10144683
chr1	10804521	10804875
chr1	11905235	11905547
chr1	12840797	12841458
chr1	12877675	12878259
chr1	12989897	12990528
chr1	12993037	12993525
chr1	13070661	13071122
chr1	13151100	13151145
chr1	13183853	13185129
chr1	13191611	13193107
chr1	13194061	13194580
chr1	13226377	13226878
chr1	13235095	13236119
chr1	13240488	13241140
chr1	13242392	13242893
chr1	13246806	13247259
chr1	13255311	13255737
chr1	13257282	13257710
chr1	13266516	13267273
chr1	13286225	13286726
chr1	13292043	13292643
chr1	13296237	13296738
chr1	13299952	13303309
chr1	13311917	13311963
chr1	13314711	13315425
chr1	13318726	13319208
chr1	13325186	13326412
chr1	13330094	13330654
chr1	13349117	13349836
chr1	13356073	13357226
chr1	13361308	13361635
chr1	13365066	13365547
chr1	13584171	13584672
chr1	14496494	14496995
chr1	14760302	14760803
chr1	15126895	15127362
chr1	15807084	15807545
chr1	16491635	16492136
chr1	16499235	16499844
chr1	16500502	16501003
chr1	16512953	16513454
chr1	16591370	16591902
chr1	16667166	16667667
chr1	16783591	16783938
chr1	17007947	17008349
chr1	17011974	17012284
chr1	17091452	17091733
chr1	19213771	19214276
chr1	20019060	20019537
chr1	20757348	20757849
chr1	20891472	20891947
chr1	20921264	20921892
chr1	21025788	21026289
chr1	21040198	21040667
chr1	21064989	21066443
chr1	21067482	21067945
chr1	21076107	21076608
chr1	21158025	21158268
chr1	21461041	21461461
chr1	21941581	21942077
chr1	22121128	22121361
chr1	22583199	22583609
chr1	22584494	22584980
chr1	22690141	22690624
chr1	22726746	22727115
chr1	23115899	23116376
chr1	23378574	23379219
chr1	23380476	23381097
chr1	23609714	23610077
chr1	23746580	23747077
chr1	23916659	23916758
chr1	23918351	23918842
chr1	24009877	24010378
chr1	24097451	24098078
chr1	24701341	24701805
chr1	26488967	26489412
chr1	28880015	28880447
chr1	30717133	30717935
chr1	30831093	30831393
chr1	30848285	30848710
chr1	30874690	30874939
chr1	30945090	30945558
chr1	31104369	31104868
chr1	31765765	31766183
chr1	32784934	32785435
chr1	32961226	32961713
chr1	33637761	33638129
chr1	33746874	33748307
chr1	33753912	33754666
chr1	33791354	33791855
chr1	33906061	33906555
chr1	33909086	33909580
chr1	33947577	33947913
chr1	33989599	33990101
chr1	34017109	34018800
chr1	34019499	34019914
chr1	34024995	34025496
chr1	34027484	34028838
chr1	34032433	34033575
chr1	34039608	34040233
chr1	34043212	34043965
chr1	34048478	34049253
chr1	34049883	34049981
chr1	34050562	34051398
chr1	34053514	34054090
chr1	34058671	34059721
chr1	34068920	34069862
chr1	34072236	34072737
chr1	34073964	34074231
chr1	34076015	34076516
chr1	34104306	34105078
chr1	34108564	34109023
chr1	34109953	34110665
chr1	34113846	34114880
chr1	34116980	34118675
chr1	34128306	34128756
chr1	34131323	34131452
chr1	34132069	34132695
chr1	34136434	34136935
chr1	34144665	34145296
chr1	34149789	34151061
chr1	34151934	34153926
chr1	34156333	34157118
chr1	34157635	34158037
chr1	34162833	34163396
chr1	34177754	34180431
chr1	34191642	34191940
chr1	34195866	34196298
chr1	34200512	34201537
chr1	34206755	34207522
chr1	34209957	34210421
chr1	34228636	34229585
chr1	34237080	34238701
chr1	34239584	34240185
chr1	34240725	34241226
chr1	34247436	34247937
chr1	34250823	34251324
chr1	34254972	34256067
chr1	34257725	34258226
chr1	34263715	34263739
chr1	34264414	34265042
chr1	34270931	34271484
chr1	34275177	34276879
chr1	34279940	34280131
chr1	34281354	34282111
chr1	34292582	34293233
chr1	34294925	34295426
chr1	34296675	34297666
chr1	34302426	34303906
chr1	34304961	34305462
chr1	34307173	34307801
chr1	34398479	34398953
chr1	34432258	34432646
chr1	34433467	34434248
chr1	34464318	34464788
chr1	34802270	34802771
chr1	34807284	34808886
chr1	34810023	34810524
chr1	34815789	34815836
chr1	34822049	34823719
chr1	34824499	34825055
chr1	34827823	34828391
chr1	34832019	34832676
chr1	34850395	34851279
chr1	34852531	34853332
chr1	34860062	34860563
chr1	34866754	34867254
chr1	35110253	35110754
chr1	35120020	35120513
chr1	35127606	35128107
chr1	35216223	35216678
chr1	35502963	35503428
chr1	35687763	35688264
chr1	35825268	35825769
chr1	35914539	35915040
chr1	35919881	35920043
chr1	35925314	35925979
chr1	35934136	35934956
chr1	35935778	35936194
chr1	35961912	35962413
chr1	35971518	35971810
chr1	35973763	35974264
chr1	36038544	36039145
chr1	36063617	36064118
chr1	36065919	36066548
chr1	36067490	36067991
chr1	36070331	36072241
chr1	36077021	36077657
chr1	36080688	36081479
chr1	36087188	36089712
chr1	36104934	36105579
chr1	36132088	36132735
chr1	36139942	36140674
chr1	36272925	36273363
chr1	36311548	36312242
chr1	36320472	36320856
chr1	36323325	36323677
chr1	36351631	36351852
chr1	36354072	36354513
chr1	36360142	36360643
chr1	36365193	36365910
chr1	36472231	36473867
chr1	36474768	36475417
chr1	36494732	36496118
chr1	36515770	36517593
chr1	36519744	36520615
chr1	36526998	36527603
chr1	36532307	36532711
chr1	36537337	36537870
chr1	36540338	36540839
chr1	36541384	36543992
chr1	36545779	36546578
chr1	36554616	36555750
chr1	36568057	36568688
chr1	36569595	36571473
chr1	36574206	36574707
chr1	36578584	36578981
chr1	36580122	36580426
chr1	36581586	36582574
chr1	36584167	36584552
chr1	36585938	36586366
chr1	36588755	36589256
chr1	36594912	36595702
chr1	36608219	36608840
chr1	36693791	36695048
chr1	36721707	36722147
chr1	36797308	36797677
chr1	36801489	36801934
chr1	36844478	36844723
chr1	36849102	36849732
chr1	36856921	36857422
chr1	36859420	36860177
chr1	36862638	36863079
chr1	36874938	36875964
chr1	36878207	36878660
chr1	36885214	36887069
chr1	36889359	36889860
chr1	36901831	36902245
chr1	36903779	36905168
chr1	36910530	36910720
chr1	36913397	36913776
chr1	36915848	36916764
chr1	36918102	36918603
chr1	36922006	36922507
chr1	36923251	36924851
chr1	36925738	36926378
chr1	36930881	36931509
chr1	36943545	36943900
chr1	36995955	36996733
chr1	37038404	37038905
chr1	37059202	37059888
chr1	37076712	37077477
chr1	37103535	37104036
chr1	37106169	37107188
chr1	37132421	37132816
chr1	37240074	37240283
chr1	37242581	37243620
chr1	37306930	37307424
chr1	37308548	37309049
chr1	37311965	37312734
chr1	37316087	37316579
chr1	37351731	37351777
chr1	37352685	37353174
chr1	37372575	37373076
chr1	37387052	37387553
chr1	37399353	37400021
chr1	37412758	37413258
chr1	37421023	37421836
chr1	37427436	37427937
chr1	37473221	37473698
chr1	37535847	37536318
chr1	37539159	37539625
chr1	37614136	37614439
chr1	37615020	37615385
chr1	37639268	37639769
chr1	37655452	37655952
chr1	37695810	37696593
chr1	37717565	37717709
chr1	37718391	37719112
chr1	37739859	37740452
chr1	37985824	37986559
chr1	38005136	38005637
chr1	38011947	38012436
chr1	38132566	38132988
chr1	38239779	38240280
chr1	38307750	38307887
chr1	38320731	38321641
chr1	38323960	38324740
chr1	38399135	38399636
chr1	38434313	38434814
chr1	38543643	38544098
chr1	38546863	38547321
chr1	38614142	38614708
chr1	38687501	38688067
chr1	38730617	38731335
chr1	38776345	38776831
chr1	38838249	38838750
chr1	38994843	38995242
chr1	39006808	39007056
chr1	39021479	39021942
chr1	39183034	39183525
chr1	39189756	39190253
chr1	39196901	39197086
chr1	39201501	39202002
chr1	39202546	39203047
chr1	39219276	39219736
chr1	39226978	39227615
chr1	39234815	39236074
chr1	39247115	39247882
chr1	39278351	39279719
chr1	39286750	39287895
chr1	39305728	39306181
chr1	39318994	39319495
chr1	39326995	39327149
chr1	39332850	39333199
chr1	39335481	39335850
chr1	39341938	39342212
chr1	39345008	39345509
chr1	39360903	39361372
chr1	39370652	39371407
chr1	39418867	39419281
chr1	39438105	39438547
chr1	39439817	39441507
chr1	39447071	39447458
chr1	39448742	39449869
chr1	39450506	39451238
chr1	39464168	39464287
chr1	39466449	39466659
chr1	39477343	39477690
chr1	39533094	39533580
chr1	39537636	39538422
chr1	39573794	39574293
chr1	39575471	39575972
chr1	39598590	39598911
chr1	39602928	39603407
chr1	39604283	39604928
chr1	39643270	39643300
chr1	39645538	39646021
chr1	39687958	39688644
chr1	39697692	39698028
chr1	39709511	39710004
chr1	39715242	39715743
chr1	39736519	39737173
chr1	39773022	39773523
chr1	39774456	39774839
chr1	39803060	39803979
chr1	39819355	39820101
chr1	39834535	39834663
chr1	39839484	39840112
chr1	39862917	39863277
chr1	39866300	39866929
chr1	39903895	39904621
chr1	39905219	39907232
chr1	39908318	39908844
chr1	39914990	39916320
chr1	39917872	39918464
chr1	39925896	39927619
chr1	39928166	39928668
chr1	39931903	39935223
chr1	39939295	39939796
chr1	39940997	39941751
chr1	39947348	39947848
chr1	39952107	39953196
chr1	39955158	39956064
chr1	39956671	39957734
chr1	39959132	39960530
chr1	39961898	39962388
chr1	39963061	39964485
chr1	39968983	39969477
chr1	39971532	39972008
chr1	39972749	39974259
chr1	39978462	39980185
chr1	39982820	39983397
chr1	39984319	39984820
chr1	39988715	39990454
chr1	39991718	39992075
chr1	39994528	39994700
chr1	40000399	40001388
chr1	40003355	40003856
chr1	40007077	40007106
chr1	40013827	40015151
chr1	40028237	40028738
chr1	40030383	40031049
chr1	40068441	40068942
chr1	40230842	40231190
chr1	40237024	40237525
chr1	40270631	40271126
chr1	40295095	40295540
chr1	40298822	40299174
chr1	40301503	40301959
chr1	40375102	40375451
chr1	40386520	40387145
chr1	40391478	40391979
chr1	40404633	40405260
chr1	40496765	40497123
chr1	40602363	40602826
chr1	40809044	40809462
chr1	40814879	40815781
chr1	40826419	40827064
chr1	40829837	40830338
chr1	40835604	40836075
chr1	40840433	40840929
chr1	40890250	40890751
chr1	41026801	41027286
chr1	41388827	41389574
chr1	41559126	41559586
chr1	41654214	41654696
chr1	41667560	41667956
chr1	41708196	41708979
chr1	42230830	42231167
chr1	42242347	42242632
chr1	42321063	42321388
chr1	42426681	42427182
chr1	42510999	42511452
chr1	42539384	42540353
chr1	42862490	42862991
chr1	42875653	42875819
chr1	42878334	42878464
chr1	43091349	43092021
chr1	43123448	43124536
chr1	43137423	43137924
chr1	43199740	43200130
chr1	43201277	43201386
chr1	43217747	43218014
chr1	43236656	43237119
chr1	43240825	43241182
chr1	43252005	43252490
chr1	43266700	43267590
chr1	43453541	43453821
chr1	43456186	43456723
chr1	43463212	43464543
chr1	43465958	43466009
chr1	43467046	43468023
chr1	43469229	43469653
chr1	43470481	43470978
chr1	43472129	43472630
chr1	43477542	43478017
chr1	43482568	43483399
chr1	43492980	43493680
chr1	43499903	43500404
chr1	43519704	43520248
chr1	43533403	43534164
chr1	43554238	43554739
chr1	43562110	43562598
chr1	43717769	43718235
chr1	43730664	43731165
chr1	44035096	44035555
chr1	44167051	44167552
chr1	44183762	44184263
chr1	44199647	44200117
chr1	45935133	45935634
chr1	46872848	46873332
chr1	47090070	47090628
chr1	47253717	47254149
chr1	51271519	51272020
chr1	51294221	51294669
chr1	51510664	51510929
chr1	51647267	51647993
chr1	51838151	51838543
chr1	51873192	51873622
chr1	52046875	52047376
chr1	52170353	52170974
chr1	52390345	52390838
chr1	52489856	52490411
chr1	52491466	52492249
chr1	52722740	52723214
chr1	53085195	53085658
chr1	54001483	54002041
chr1	54004195	54004852
chr1	54184087	54184555
chr1	54496399	54496721
chr1	54732024	54732147
chr1	54785782	54786348
chr1	54789126	54789689
chr1	54816592	54816987
chr1	54868140	54868641
chr1	54897093	54898213
chr1	54902687	54903188
chr1	54911619	54911975
chr1	54922384	54922943
chr1	54923708	54924209
chr1	54964735	54965180
chr1	55056611	55057112
chr1	55058551	55059052
chr1	55065972	55066944
chr1	55074285	55074784
chr1	55122039	55122303
chr1	55160703	55161351
chr1	55161993	55162423
chr1	55207675	55208117
chr1	55220090	55220620
chr1	55362584	55363302
chr1	55446050	55446779
chr1	55491898	55492391
chr1	55693692	55694112
chr1	55889253	55889672
chr1	56782702	56783321
chr1	56871367	56871865
chr1	57475840	57476571
chr1	57528652	57528726
chr1	57564494	57564881
chr1	57826128	57826629
chr1	57843847	57844325
chr1	57872788	57873289
chr1	57874134	57874409
chr1	58027877	58028335
chr1	58055657	58056155
chr1	58071051	58071521
chr1	58391321	58391648
chr1	58397750	58398206
chr1	58627082	58627506
chr1	58720094	58720378
chr1	58721974	58722409
chr1	58729088	58729723
chr1	58746654	58747155
chr1	58911487	58912399
chr1	58935419	58935703
chr1	58936724	58937008
chr1	58952679	58952960
chr1	58979770	58980214
chr1	59147727	59148168
chr1	59195598	59196007
chr1	59258027	59258653
chr1	59401049	59401240
chr1	59406839	59407165
chr1	59439443	59439620
chr1	59659365	59659598
chr1	59771295	59771796
chr1	59830132	59830489
chr1	60123681	60124147
chr1	60211753	60212254
chr1	60464632	60465075
chr1	60488503	60489394
chr1	60490324	60490590
chr1	60506984	60507485
chr1	60540247	60540660
chr1	60546111	60547359
chr1	60556437	60556809
chr1	60574797	60575259
chr1	60623993	60624489
chr1	60649492	60649887
chr1	60809190	60809929
chr1	60816690	60817294
chr1	60822798	60823566
chr1	60832811	60833141
chr1	60852151	60853020
chr1	60855764	60856352
chr1	60862972	60863473
chr1	60996652	60996924
chr1	61014647	61015004
chr1	61143709	61143767
chr1	61359230	61359725
chr1	61659655	61659922
chr1	61904730	61905187
chr1	62374491	62374896
chr1	62466103	62466157
chr1	62679349	62679700
chr1	62696666	62697105
chr1	62749748	62750071
chr1	62775469	62776264
chr1	62779852	62780335
chr1	62783068	62784689
chr1	62837238	62837732
chr1	62850436	62850878
chr1	62924469	62924970
chr1	63042511	63042981
chr1	63052374	63053452
chr1	63057873	63059011
chr1	63061095	63061550
chr1	63085398	63085875
chr1	63107606	63108039
chr1	63124319	63124820
chr1	63139773	63140497
chr1	63156460	63156721
chr1	63165919	63166361
chr1	63895029	63895460
chr1	63932919	63933405
chr1	64021788	64021865
chr1	64028603	64029104
chr1	64036770	64037208
chr1	64043502	64044149
chr1	64045242	64046522
chr1	64059753	64060644
chr1	64061548	64062168
chr1	64082839	64083311
chr1	64100096	64100683
chr1	64108212	64108630
chr1	64110876	64111633
chr1	64191969	64192383
chr1	64289014	64289383
chr1	64306146	64306636
chr1	64444209	64445266
chr1	64530570	64531241
chr1	64620545	64621182
chr1	64731551	64733258
chr1	64734998	64736392
chr1	64788066	64788698
chr1	64794057	64794684
chr1	64924438	64924653
chr1	64927837	64928258
chr1	64946487	64946988
chr1	64949546	64949982
chr1	65112859	65113431
chr1	65156389	65156890
chr1	65169368	65169934
chr1	65174287	65174875
chr1	65361814	65362315
chr1	65397090	65397484
chr1	66341781	66342215
chr1	66834723	66835224
chr1	66841177	66842155
chr1	66845023	66845624
chr1	66849298	66849790
chr1	66855820	66856247
chr1	66897108	66897609
chr1	66988014	66988668
chr1	67055825	67056126
chr1	69040192	69040677
chr1	69369667	69370168
chr1	69599496	69599939
chr1	69656986	69657448
chr1	69828864	69829286
chr1	70277543	70278010
chr1	70343816	70344259
chr1	70381690	70382062
chr1	70945873	70946473
chr1	71036953	71037406
chr1	71496318	71496794
chr1	71507837	71508186
chr1	71568140	71568641
chr1	72161008	72161117
chr1	72162011	72162039
chr1	72163697	72164329
chr1	72172931	72173432
chr1	72186335	72186978
chr1	72202499	72203196
chr1	72206842	72207766
chr1	72213948	72214449
chr1	72229585	72230082
chr1	72234211	72234528
chr1	72237907	72238271
chr1	72255613	72256259
chr1	72365122	72365623
chr1	72463007	72463428
chr1	72596836	72597611
chr1	72619994	72620495
chr1	72823135	72823438
chr1	72840008	72840609
chr1	72855826	72857010
chr1	72938535	72939036
chr1	72943045	72943490
chr1	72978841	72979288
chr1	73037931	73038579
chr1	73045957	73046458
chr1	73106105	73106431
chr1	73265332	73265822
chr1	73277971	73278472
chr1	73364327	73364828
chr1	73449043	73449480
chr1	73541501	73541759
chr1	73827345	73827669
chr1	73830816	73831317
chr1	73850747	73851167
chr1	73903137	73903894
chr1	73904774	73905275
chr1	73906988	73908621
chr1	73910653	73912481
chr1	73924398	73925943
chr1	73926477	73927103
chr1	73927801	73928561
chr1	73929092	73930003
chr1	73937150	73937651
chr1	73940761	73940838
chr1	73942623	73942961
chr1	73946645	73947619
chr1	73951179	73951457
chr1	73952605	73954106
chr1	73972667	73973069
chr1	73983761	73984713
chr1	73985881	73986382
chr1	73991171	73992152
chr1	73993394	73993685
chr1	73996769	73997565
chr1	74004325	74004826
chr1	74006764	74007265
chr1	74009014	74009906
chr1	74012363	74013423
chr1	74022017	74022788
chr1	74023886	74024324
chr1	74024934	74025435
chr1	74026844	74027345
chr1	74028382	74028969
chr1	74030419	74030530
chr1	74032308	74032809
chr1	74034961	74036208
chr1	74040169	74040736
chr1	74041518	74042402
chr1	74052370	74052771
chr1	74070569	74071070
chr1	74074630	74074701
chr1	74083519	74084199
chr1	74084839	74086072
chr1	74092086	74092921
chr1	74094191	74095029
chr1	74106454	74107860
chr1	74110363	74110864
chr1	74117272	74118033
chr1	74147801	74148246
chr1	74170374	74170836
chr1	74245242	74245943
chr1	74247129	74247630
chr1	74249688	74250176
chr1	74278932	74279433
chr1	74288040	74288247
chr1	74292308	74293103
chr1	74295008	74295496
chr1	74333145	74333638
chr1	74334860	74335321
chr1	74342648	74343595
chr1	74344772	74345141
chr1	74368683	74369146
chr1	74376231	74376732
chr1	74384546	74386711
chr1	74387400	74388031
chr1	74388609	74390142
chr1	74393151	74393693
chr1	74418529	74419227
chr1	74567086	74567485
chr1	74737293	74737657
chr1	74743317	74743799
chr1	74783610	74784111
chr1	74885715	74886319
chr1	74925329	74925830
chr1	75024793	75025278
chr1	75040413	75040861
chr1	75147391	75147892
chr1	75240913	75241545
chr1	75242951	75243438
chr1	75244200	75244701
chr1	75245389	75247735
chr1	75259043	75259498
chr1	75315692	75316299
chr1	75345397	75346359
chr1	75358577	75359078
chr1	75362269	75363038
chr1	75363539	75364437
chr1	75382458	75383314
chr1	75384693	75385535
chr1	75386595	75387096
chr1	75387777	75389137
chr1	75402030	75405403
chr1	75406110	75406910
chr1	75408884	75409520
chr1	75410358	75410903
chr1	75411810	75412131
chr1	75414070	75416559
chr1	75421778	75423422
chr1	75428752	75429732
chr1	75433934	75434780
chr1	75453680	75454965
chr1	75457363	75457370
chr1	75457876	75459292
chr1	75475084	75475844
chr1	75484787	75485444
chr1	75485991	75490061
chr1	75490632	75492354
chr1	75501697	75501811
chr1	75502768	75504154
chr1	75507190	75510299
chr1	75547288	75548451
chr1	75550545	75555632
chr1	75557452	75559122
chr1	75560400	75561056
chr1	75571206	75571608
chr1	75579014	75579802
chr1	75594534	75595489
chr1	75663544	75663772
chr1	75733301	75733719
chr1	75910641	75911133
chr1	75946716	75947217
chr1	75983908	75984409
chr1	75998335	75998574
chr1	76015819	76016038
chr1	76019102	76019603
chr1	76020515	76021016
chr1	76023831	76024332
chr1	76044057	76044269
chr1	76068638	76069139
chr1	76458568	76459051
chr1	76490033	76490527
chr1	77050297	77050790
chr1	77081320	77081759
chr1	77303401	77303898
chr1	77369032	77369688
chr1	77370546	77371429
chr1	77377388	77378144
chr1	77382753	77383193
chr1	77404203	77404799
chr1	77426419	77426920
chr1	77444448	77445342
chr1	77446576	77446673
chr1	77466920	77467424
chr1	77487772	77488401
chr1	77503598	77504238
chr1	77512428	77512929
chr1	77948137	77948638
chr1	78263948	78264436
chr1	78319147	78319607
chr1	78365341	78365842
chr1	78424979	78425348
chr1	78429096	78429699
chr1	78479789	78480005
chr1	78539565	78540048
chr1	78611572	78612197
chr1	78675726	78676198
chr1	78685583	78685702
chr1	78688264	78688763
chr1	78697920	78698358
chr1	78734316	78734771
chr1	78858054	78858555
chr1	78864158	78864755
chr1	79740836	79741090
chr1	79749034	79749443
chr1	79750396	79750831
chr1	79751992	79752493
chr1	79753355	79753543
chr1	79849851	79850314
chr1	79854148	79854503
chr1	79855957	79856417
chr1	79982525	79982997
chr1	79994651	79995152
chr1	80206945	80207801
chr1	80225978	80226321
chr1	80239595	80240223
chr1	80305526	80306001
chr1	81132975	81133483
chr1	81710096	81710793
chr1	81713275	81713776
chr1	81794559	81794677
chr1	81916288	81916780
chr1	82184706	82185154
chr1	82233260	82233776
chr1	82240801	82241442
chr1	82254502	82255200
chr1	82256007	82256476
chr1	82288462	82289868
chr1	82389382	82389763
chr1	82564661	82565162
chr1	82585932	82586433
chr1	82587593	82587968
chr1	82628313	82628774
chr1	82763945	82764446
chr1	82770886	82771268
chr1	82796137	82796492
chr1	82810550	82810828
chr1	82846522	82847033
chr1	82855414	82856506
chr1	82875235	82875736
chr1	82906341	82907044
chr1	83037533	83037986
chr1	83116657	83116932
chr1	83315083	83315584
chr1	83392520	83393021
chr1	85700552	85701017
chr1	85749122	85749623
chr1	85752238	85752626
chr1	85775509	85776392
chr1	85797982	85798168
chr1	85804916	85805075
chr1	85816259	85816484
chr1	85839050	85839542
chr1	85865185	85865647
chr1	85896709	85897023
chr1	85899870	85900371
chr1	85903003	85903504
chr1	85906517	85907170
chr1	85932468	85933094
chr1	85966163	85966614
chr1	86046981	86047759
chr1	86049059	86049449
chr1	86051664	86052145
chr1	86106443	86106882
chr1	86116413	86116764
chr1	86240497	86240608
chr1	86297344	86297768
chr1	86307545	86307844
chr1	86378001	86378362
chr1	86420934	86421435
chr1	86433221	86433847
chr1	86442871	86443690
chr1	86471459	86472119
chr1	86473553	86474099
chr1	86488265	86488766
chr1	86491528	86492029
chr1	86509461	86509962
chr1	86529562	86530028
chr1	86717512	86717985
chr1	86811166	86811510
chr1	87143767	87144543
chr1	87204722	87205223
chr1	87290767	87291254
chr1	87300737	87301110
chr1	87410281	87410743
chr1	87472079	87472586
chr1	87573790	87574471
chr1	87607490	87608268
chr1	87659215	87659673
chr1	87848512	87848940
chr1	87861744	87862245
chr1	87877544	87878045
chr1	87900153	87900479
chr1	87929619	87930120
chr1	87960129	87960587
chr1	88005051	88005534
chr1	88485930	88486360
chr1	88623135	88623636
chr1	88640006	88640207
chr1	88648887	88649038
chr1	88652642	88653143
chr1	88690110	88690803
chr1	88706206	88706704
chr1	88806910	88807301
chr1	88826301	88826777
chr1	88907577	88908078
chr1	88939615	88940074
chr1	88958724	88959309
chr1	89073082	89073808
chr1	89076547	89077218
chr1	89078783	89079284
chr1	89079928	89079968
chr1	89081113	89084039
chr1	89086452	89088720
chr1	89093748	89094342
chr1	89103120	89104307
chr1	89105077	89105578
chr1	89113050	89114424
chr1	89121617	89122053
chr1	89123336	89124461
chr1	89125420	89126074
chr1	89130179	89131625
chr1	89132772	89135566
chr1	89136562	89138225
chr1	89138750	89139251
chr1	89140109	89140610
chr1	89194259	89194760
chr1	89279148	89279286
chr1	89457469	89458094
chr1	89460297	89460944
chr1	89468365	89468482
chr1	89470289	89471081
chr1	89472008	89472509
chr1	89473189	89473690
chr1	89474456	89475451
chr1	89476797	89477298
chr1	89479184	89480836
chr1	89481985	89482760
chr1	89489028	89489656
chr1	89492198	89492582
chr1	89495017	89495555
chr1	89516053	89518343
chr1	89525295	89525796
chr1	89527625	89528126
chr1	89529354	89529855
chr1	89538370	89539155
chr1	89540057	89540687
chr1	89547799	89550412
chr1	89555746	89555932
chr1	89558777	89559259
chr1	89562120	89562369
chr1	89569632	89570133
chr1	89570794	89571987
chr1	89584389	89584548
chr1	89591511	89593002
chr1	89594469	89597944
chr1	89624517	89625542
chr1	89630259	89630627
chr1	89638279	89638780
chr1	89653695	89654196
chr1	89678428	89678905
chr1	89688778	89690841
chr1	89692398	89692896
chr1	89696704	89697205
chr1	89701002	89702629
chr1	89793738	89794097
chr1	89810443	89810944
chr1	89842899	89843375
chr1	89847736	89848062
chr1	89860669	89861060
chr1	89884092	89884559
chr1	89956532	89957033
chr1	89964332	89964655
chr1	89967589	89968110
chr1	89969885	89970306
chr1	89974525	89975022
chr1	89988182	89988570
chr1	89992855	89993356
chr1	89995982	89996483
chr1	90001662	90002587
chr1	90003105	90003348
chr1	90009540	90010017
chr1	90053903	90054404
chr1	90057039	90057150
chr1	90092795	90093288
chr1	90212806	90214899
chr1	90226547	90226871
chr1	90234258	90234989
chr1	90240951	90242305
chr1	90254393	90254411
chr1	90255589	90255701
chr1	90271378	90271879
chr1	90277559	90278162
chr1	90280125	90280522
chr1	90346733	90347234
chr1	90370535	90371036
chr1	90380646	90381148
chr1	90442715	90443377
chr1	90555184	90555871
chr1	90631520	90632021
chr1	90647393	90647814
chr1	90743959	90744277
chr1	90789262	90789682
chr1	90808929	90809430
chr1	90896969	90897463
chr1	90922670	90923160
chr1	90936836	90937337
chr1	90953674	90954168
chr1	90955439	90955940
chr1	90963882	90964278
chr1	90965697	90966131
chr1	90968695	90968783
chr1	90969713	90970216
chr1	90974905	90975354
chr1	91008334	91008952
chr1	91012757	91013258
chr1	91014657	91015158
chr1	91022005	91022506
chr1	91023614	91023942
chr1	91033919	91034563
chr1	91037685	91038259
chr1	91047165	91047666
chr1	91048726	91049227
chr1	91051570	91052071
chr1	91067928	91069119
chr1	91078168	91079342
chr1	91079898	91080194
chr1	91083368	91084922
chr1	91087968	91089962
chr1	91091236	91092266
chr1	91093405	91093906
chr1	91110210	91110704
chr1	91119701	91121029
chr1	91182672	91183044
chr1	91187070	91187531
chr1	91188916	91189417
chr1	91192773	91193615
chr1	91205979	91206480
chr1	91214986	91215112
chr1	91229600	91230034
chr1	91254259	91254459
chr1	91262460	91262929
chr1	91320774	91320902
chr1	91324893	91325386
chr1	91329161	91329608
chr1	91334811	91335312
chr1	91344176	91344985
chr1	91353454	91354411
chr1	91355255	91356807
chr1	91358568	91359029
chr1	91364764	91365548
chr1	91370019	91371879
chr1	91382974	91383127
chr1	91415107	91415684
chr1	91423477	91423768
chr1	91451871	91452495
chr1	91453752	91454253
chr1	91455504	91456231
chr1	91457075	91457798
chr1	91494929	91495430
chr1	91571549	91571926
chr1	91642235	91642732
chr1	91733067	91733465
chr1	91747583	91747871
chr1	91827400	91827760
chr1	91851367	91851706
chr1	91857635	91858433
chr1	91880453	91880710
chr1	91910637	91911195
chr1	91914056	91914495
chr1	91916423	91916971
chr1	91918322	91918618
chr1	91923189	91923891
chr1	91928519	91929389
chr1	91931243	91931697
chr1	91932792	91933425
chr1	91937780	91938147
chr1	91938818	91939452
chr1	91977068	91977472
chr1	91988489	91988990
chr1	92005189	92005690
chr1	92012464	92012895
chr1	92049598	92050361
chr1	92051709	92052424
chr1	92053034	92053703
chr1	92057527	92057998
chr1	92062784	92063284
chr1	92064357	92064858
chr1	92073734	92074158
chr1	92079790	92081106
chr1	92109432	92109992
chr1	92123746	92124221
chr1	92127729	92128727
chr1	92159042	92159674
chr1	92160190	92160691
chr1	92161210	92162313
chr1	92172862	92174146
chr1	92250903	92251404
chr1	92269317	92269784
chr1	92271563	92272064
chr1	92310781	92311282
chr1	92324002	92324503
chr1	92330030	92330437
chr1	92340171	92340790
chr1	92341711	92342365
chr1	92348505	92349189
chr1	92371509	92372081
chr1	92377231	92378042
chr1	92391751	92392403
chr1	92394848	92395482
chr1	92451610	92451835
chr1	92466307	92466827
chr1	92698245	92698885
chr1	92699675	92700548
chr1	92708421	92708922
chr1	92715571	92716089
chr1	92719357	92720244
chr1	92721399	92721900
chr1	92730405	92730906
chr1	92733776	92734118
chr1	92754518	92754728
chr1	92784787	92786894
chr1	92788768	92788947
chr1	92790342	92791192
chr1	92835815	92838074
chr1	92853886	92853918
chr1	92854828	92855329
chr1	92856343	92856517
chr1	92857168	92857972
chr1	92860094	92860520
chr1	92861137	92861638
chr1	92865158	92865465
chr1	92875914	92876540
chr1	92879133	92879634
chr1	92914350	92914851
chr1	92994662	92995163
chr1	93006142	93006643
chr1	93007968	93008382
chr1	93064114	93064615
chr1	93069442	93070323
chr1	93070926	93072077
chr1	93073723	93074110
chr1	93083413	93083885
chr1	93086547	93087043
chr1	93153021	93153522
chr1	93159597	93160404
chr1	93177323	93177824
chr1	93187321	93187907
chr1	93206249	93206285
chr1	93208960	93209856
chr1	93215389	93216873
chr1	93221307	93221808
chr1	93231395	93231867
chr1	93236781	93237409
chr1	93251323	93251779
chr1	93255717	93256581
chr1	93435490	93435842
chr1	93437674	93438097
chr1	93513146	93513774
chr1	93514984	93515608
chr1	93551723	93552342
chr1	93688047	93690179
chr1	93725166	93725667
chr1	93731101	93731525
chr1	93741492	93741989
chr1	93746205	93746421
chr1	93750174	93750804
chr1	93765113	93765614
chr1	93811674	93812175
chr1	93986290	93986732
chr1	95316955	95317411
chr1	95319071	95319725
chr1	97587837	97588338
chr1	97647812	97648253
chr1	97717015	97717106
chr1	97718344	97718982
chr1	97725753	97726550
chr1	97740168	97740499
chr1	97748241	97748916
chr1	97772119	97772613
chr1	97785208	97785667
chr1	97816112	97816787
chr1	97897434	97897935
chr1	97918495	97918850
chr1	97944385	97944886
chr1	97949721	97949883
chr1	97952294	97952728
chr1	98136430	98136846
chr1	98280697	98281116
chr1	100399944	100400408
chr1	101133488	101133922
chr1	101735576	101736056
chr1	104652057	104652558
chr1	104924543	104925003
chr1	104958034	104958465
chr1	105128067	105128527
chr1	105129273	105129774
chr1	105167736	105168237
chr1	105244013	105244477
chr1	105317803	105318244
chr1	105813500	105813959
chr1	105907331	105907894
chr1	105908730	105909231
chr1	105962953	105963067
chr1	105965015	105965030
chr1	105988001	105988331
chr1	106002214	106003331
chr1	106066428	106067362
chr1	106148367	106148789
chr1	106177589	106178090
chr1	106182294	106182923
chr1	106189412	106189913
chr1	106198199	106198700
chr1	106201364	106201858
chr1	106205064	106205697
chr1	106207709	106208945
chr1	106212872	106213438
chr1	106220628	106221167
chr1	106273597	106274098
chr1	106275615	106276116
chr1	106281306	106282018
chr1	106307526	106308023
chr1	106326798	106327204
chr1	106518162	106518573
chr1	106555360	106555837
chr1	106603324	106603504
chr1	106610948	106611515
chr1	106651861	106652158
chr1	106738563	106739091
chr1	106740727	106741612
chr1	106752248	106752858
chr1	106794094	106794482
chr1	107344830	107345257
chr1	107932245	107932410
chr1	118311862	118312347
chr1	118344720	118344783
chr1	118393487	118394100
chr1	118397806	118399530
chr1	118410816	118411313
chr1	118415839	118417293
chr1	118419181	118419182
chr1	118434871	118435372
chr1	118439537	118439711
chr1	118445755	118446140
chr1	118453905	118454406
chr1	118460575	118461210
chr1	118504621	118505275
chr1	118506970	118507627
chr1	118508380	118508881
chr1	118518818	118519319
chr1	118521552	118522186
chr1	118535584	118536533
chr1	118554838	118554949
chr1	118580865	118581668
chr1	118595934	118596435
chr1	118612276	118612693
chr1	118627430	118627843
chr1	118727306	118727892
chr1	118776044	118776321
chr1	118828844	118829342
chr1	118841347	118842124
chr1	118900356	118901112
chr1	118945782	118946328
chr1	118981006	118981757
chr1	119039485	119040188
chr1	119097152	119097653
chr1	119108666	119109476
chr1	119131571	119131984
chr1	119142426	119143267
chr1	119190801	119191302
chr1	119234579	119234886
chr1	119259616	119259805
chr1	119289823	119290453
chr1	119299288	119300068
chr1	119308594	119308963
chr1	119365310	119365673
chr1	119375444	119375918
chr1	119393127	119393485
chr1	119395742	119395931
chr1	119417455	119418125
chr1	119428589	119429090
chr1	119446786	119447415
chr1	119451098	119451477
chr1	119456341	119456842
chr1	119483029	119483864
chr1	119490023	119490065
chr1	119493231	119493989
chr1	119495270	119497645
chr1	119498260	119498761
chr1	119499320	119499821
chr1	119501453	119501954
chr1	119505206	119505566
chr1	119517914	119518510
chr1	119524817	119525185
chr1	119526555	119527187
chr1	119638542	119638973
chr1	119642054	119642555
chr1	119650228	119650729
chr1	119808959	119809559
chr1	119886446	119886990
chr1	120024190	120024663
chr1	120028219	120028720
chr1	120037432	120037933
chr1	120056226	120057547
chr1	120071909	120072401
chr1	120083097	120083552
chr1	120109910	120110323
chr1	120115181	120115682
chr1	120119112	120119697
chr1	120121959	120122460
chr1	120143202	120143851
chr1	120190011	120190179
chr1	120199410	120199893
chr1	120249199	120249546
chr1	120285049	120285546
chr1	120559778	120560014
chr1	120677364	120677831
chr1	120733338	120733668
chr1	120750477	120750762
chr1	120755846	120756326
chr1	120761282	120762638
chr1	120815540	120815869
chr1	121004679	121005133
chr1	121255222	121255710
chr1	123557991	123558559
chr1	124955999	124956626
chr1	125363840	125364405
chr1	125391300	125391712
chr1	125415846	125416288
chr1	125477391	125477892
chr1	125479513	125479847
chr1	125514653	125514788
chr1	125526187	125526497
chr1	125568185	125568835
chr1	125579135	125579558
chr1	125581077	125581512
chr1	125597558	125598197
chr1	125649610	125650111
chr1	125677738	125678224
chr1	125687748	125688375
chr1	125825869	125826327
chr1	125981405	125981870
chr1	126078754	126079071
chr1	126232395	126233335
chr1	126370395	126370757
chr1	126438791	126439438
chr1	126441467	126442647
chr1	126451460	126451785
chr1	126474169	126474594
chr1	126481108	126481609
chr1	126482877	126483342
chr1	126486133	126486599
chr1	126592401	126592740
chr1	126649374	126649792
chr1	126658704	126659353
chr1	126661350	126661918
chr1	126699591	126700092
chr1	126714511	126715012
chr1	126748818	126749319
chr1	126751892	126752393
chr1	126764571	126764989
chr1	126802739	126803421
chr1	126807840	126808231
chr1	126924562	126924742
chr1	127203946	127204436
chr1	127220306	127220802
chr1	127232852	127233509
chr1	127236276	127236761
chr1	127242934	127244477
chr1	127249014	127249421
chr1	127251894	127252391
chr1	127258137	127258736
chr1	127260710	127261080
chr1	127262738	127263085
chr1	127269978	127271025
chr1	127279562	127279791
chr1	127287940	127287995
chr1	127289918	127290286
chr1	127304631	127305132
chr1	127306231	127306756
chr1	127309886	127310203
chr1	127311725	127312226
chr1	127314326	127315908
chr1	127316422	127318960
chr1	127327140	127328321
chr1	127328866	127329631
chr1	127339859	127340360
chr1	127342826	127343262
chr1	127344594	127345990
chr1	127347087	127347588
chr1	127350648	127351673
chr1	127378710	127379144
chr1	127407249	127408207
chr1	127419696	127420897
chr1	127441908	127442355
chr1	127444306	127444533
chr1	127465840	127466233
chr1	127477149	127477620
chr1	127576470	127576668
chr1	127596859	127597360
chr1	127619066	127619567
chr1	127771106	127771966
chr1	127868286	127868752
chr1	127869869	127870364
chr1	128083154	128083450
chr1	128131461	128131866
chr1	128284392	128284785
chr1	128303856	128304444
chr1	128307466	128307967
chr1	128424717	128425202
chr1	128565069	128565512
chr1	128831597	128832051
chr1	128874105	128874574
chr1	129841815	129842119
chr1	130563528	130564004
chr1	130697708	130698340
chr1	130709750	130709772
chr1	130718947	130719562
chr1	130741404	130741627
chr1	130765170	130765949
chr1	131046632	131047256
chr1	131057664	131058296
chr1	131066376	131067577
chr1	131071383	131072031
chr1	131083893	131084226
chr1	131120046	131121155
chr1	131209917	131210270
chr1	131244043	131244921
chr1	131334400	131334777
chr1	131435849	131436350
chr1	131438496	131438985
chr1	131724231	131724869
chr1	131725717	131726654
chr1	131734395	131734875
chr1	131737011	131737512
chr1	131738315	131738632
chr1	131763418	131764532
chr1	131769426	131769624
chr1	131798248	131798583
chr1	131803226	131803926
chr1	131832809	131833310
chr1	131835164	131835567
chr1	131837662	131838348
chr1	131838897	131839213
chr1	131847026	131848090
chr1	131963759	131964227
chr1	131970536	131971032
chr1	131978834	131979297
chr1	132010800	132011349
chr1	132012716	132013217
chr1	132017721	132018217
chr1	132022921	132023397
chr1	132027049	132027445
chr1	132028132	132028762
chr1	132072464	132072610
chr1	132123162	132123663
chr1	132129137	132130134
chr1	132132700	132133578
chr1	132136581	132137921
chr1	132139994	132140495
chr1	132194937	132195438
chr1	132286345	132287154
chr1	132290013	132290344
chr1	132293718	132294970
chr1	132302250	132303299
chr1	132307690	132308319
chr1	132319392	132320028
chr1	132326653	132327154
chr1	132353936	132354665
chr1	132373646	132374147
chr1	132377002	132377292
chr1	132379207	132379769
chr1	132380768	132381270
chr1	132417985	132418486
chr1	132431560	132432118
chr1	132433820	132434415
chr1	132458042	132458543
chr1	132558894	132559087
chr1	132560659	132560849
chr1	132565142	132565998
chr1	132603429	132604062
chr1	132634283	132634735
chr1	132718279	132718608
chr1	132741052	132741578
chr1	132745825	132746297
chr1	132851091	132851592
chr1	132853983	132854617
chr1	132881745	132881830
chr1	132898840	132899217
chr1	132930639	132930827
chr1	132938869	132939311
chr1	132945644	132946075
chr1	132988559	132988953
chr1	133049910	133050392
chr1	133053270	133054075
chr1	133064117	133064567
chr1	133066664	133067452
chr1	133088043	133088670
chr1	133096100	133096930
chr1	133101132	133101633
chr1	133105896	133106186
chr1	133157344	133157716
chr1	133171229	133171855
chr1	133175181	133175753
chr1	133183179	133183652
chr1	133209297	133210217
chr1	133214700	133216865
chr1	133218665	133219166
chr1	133231947	133231991
chr1	133232881	133234610
chr1	133236324	133236818
chr1	133247404	133248136
chr1	133250546	133251047
chr1	133257043	133257532
chr1	133260589	133261650
chr1	133262471	133263769
chr1	133268810	133269807
chr1	133273930	133274539
chr1	133275479	133275921
chr1	133285890	133286750
chr1	133294443	133296113
chr1	133296851	133297447
chr1	133298634	133298978
chr1	133301777	133302245
chr1	133385479	133385953
chr1	133387821	133388318
chr1	133464262	133464710
chr1	133470115	133470593
chr1	133643402	133643903
chr1	133659026	133659973
chr1	133821142	133821636
chr1	133882177	133883342
chr1	133900828	133901341
chr1	133908895	133909396
chr1	133914509	133915413
chr1	133916539	133916938
chr1	133953359	133953860
chr1	133968294	133968735
chr1	133979205	133979439
chr1	134042805	134043200
chr1	134059827	134060411
chr1	134063754	134064255
chr1	134065402	134066032
chr1	134072425	134073188
chr1	134080431	134080581
chr1	134083768	134084269
chr1	134085105	134086333
chr1	134092263	134092488
chr1	134097730	134098360
chr1	134100250	134100685
chr1	134104760	134105435
chr1	134134844	134135248
chr1	134163036	134163526
chr1	134194259	134194972
chr1	134217073	134217520
chr1	134224934	134225040
chr1	134226364	134227284
chr1	134230229	134230797
chr1	134241080	134241204
chr1	134242711	134243212
chr1	134246456	134246912
chr1	134275874	134276175
chr1	134289871	134290116
chr1	134297192	134297458
chr1	134298231	134298990
chr1	134299781	134300602
chr1	134303584	134304085
chr1	134316159	134316955
chr1	134333643	134335469
chr1	134339110	134339216
chr1	134416558	134417026
chr1	134421894	134423304
chr1	134431420	134431921
chr1	134555392	134555893
chr1	134568788	134569289
chr1	134570496	134570924
chr1	134575059	134575368
chr1	134577632	134578089
chr1	134714250	134714626
chr1	134718816	134719599
chr1	134720728	134721165
chr1	134725898	134726199
chr1	134727202	134727703
chr1	134747442	134747943
chr1	134755574	134756951
chr1	134759359	134760189
chr1	134767322	134767699
chr1	134770762	134771566
chr1	134773281	134773782
chr1	134801612	134801832
chr1	134805943	134806444
chr1	134817865	134818094
chr1	134819016	134819813
chr1	134835776	134836406
chr1	134836947	134837418
chr1	134842277	134842778
chr1	134859749	134860203
chr1	134882001	134882502
chr1	134888791	134889292
chr1	134895938	134896511
chr1	134917702	134918254
chr1	134930113	134930609
chr1	134933676	134934140
chr1	134934989	134935490
chr1	134939384	134939908
chr1	134944452	134944730
chr1	134946815	134947473
chr1	134947981	134948482
chr1	134987220	134988004
chr1	135003725	135004365
chr1	135012646	135013167
chr1	135019019	135019893
chr1	135021488	135022356
chr1	135026972	135027473
chr1	135082754	135083010
chr1	135084869	135085966
chr1	135088940	135089524
chr1	135092747	135093248
chr1	135096517	135097654
chr1	135100175	135102024
chr1	135103780	135104281
chr1	135123352	135123818
chr1	135147997	135148630
chr1	135167429	135167918
chr1	135186820	135187277
chr1	135203470	135204651
chr1	135237808	135238013
chr1	135258067	135258277
chr1	135281261	135282747
chr1	135331891	135332524
chr1	135375401	135375886
chr1	135378060	135378464
chr1	135380119	135380378
chr1	135455222	135455723
chr1	135461919	135462099
chr1	135463238	135463885
chr1	135465731	135466537
chr1	135472709	135473210
chr1	135478883	135479509
chr1	135480332	135480733
chr1	135492255	135492730
chr1	135516979	135517444
chr1	135526001	135526502
chr1	135537661	135539331
chr1	135550054	135550685
chr1	135596513	135597281
chr1	135600631	135601132
chr1	135669378	135669577
chr1	135673229	135673730
chr1	135678750	135679218
chr1	135693826	135694578
chr1	135741224	135741671
chr1	135744373	135744874
chr1	135769326	135770872
chr1	135771381	135772028
chr1	135788352	135788988
chr1	135793872	135794025
chr1	135799295	135800514
chr1	135805192	135805748
chr1	135807214	135808190
chr1	135831337	135833152
chr1	135858545	135858879
chr1	135894610	135894943
chr1	135910938	135911362
chr1	136020261	136020702
chr1	136040275	136040494
chr1	136062300	136062739
chr1	136178858	136179359
chr1	136331156	136332093
chr1	136335034	136335648
chr1	136342621	136343595
chr1	136416392	136417030
chr1	136491322	136491554
chr1	136518535	136518969
chr1	136521164	136521630
chr1	136522592	136523093
chr1	136626069	136627026
chr1	136638295	136638659
chr1	136675195	136675330
chr1	136767382	136767635
chr1	136789202	136789537
chr1	137051078	137051536
chr1	137751627	137752052
chr1	138507526	138508435
chr1	138535840	138536341
chr1	138557724	138558225
chr1	138564598	138565099
chr1	138571392	138572417
chr1	138580150	138580381
chr1	138606727	138607202
chr1	138608360	138609170
chr1	138614966	138615467
chr1	138756106	138756598
chr1	138854818	138855566
chr1	138912908	138913549
chr1	138929570	138930071
chr1	138975063	138975655
chr1	138983773	138984683
chr1	138991598	138992177
chr1	139010080	139010543
chr1	139015258	139015617
chr1	139021263	139021750
chr1	139047974	139048236
chr1	139101818	139102311
chr1	139128456	139128952
chr1	139168488	139168985
chr1	139459015	139459503
chr1	142914840	142915278
chr1	143261889	143262390
chr1	143308492	143308922
chr1	143694819	143695057
chr1	143771884	143772230
chr1	143882380	143882842
chr1	144000753	144001452
chr1	144030039	144030506
chr1	145006408	145006893
chr1	149702027	149702474
chr1	150402493	150402928
chr1	150469591	150470214
chr1	150583612	150584065
chr1	150680823	150681110
chr1	150693427	150693852
chr1	150816432	150816856
chr1	150847346	150847847
chr1	150863503	150863606
chr1	150867986	150868643
chr1	150874213	150874714
chr1	150878271	150878875
chr1	150892941	150893434
chr1	150893996	150894497
chr1	150896469	150896934
chr1	150952773	150953793
chr1	151003738	151004239
chr1	151035762	151036064
chr1	151066553	151067054
chr1	151079615	151080037
chr1	151094591	151095059
chr1	151118683	151119732
chr1	151125558	151125735
chr1	151157900	151158279
chr1	151167124	151168131
chr1	151192744	151193245
chr1	151213661	151214119
chr1	151252500	151253001
chr1	151287375	151287842
chr1	151295249	151295598
chr1	151337793	151338247
chr1	151358037	151358104
chr1	151360566	151361067
chr1	151448086	151448366
chr1	151474767	151474969
chr1	151496865	151497366
chr1	151572011	151572461
chr1	151590659	151591059
chr1	151638180	151638219
chr1	151654301	151654802
chr1	151664273	151664774
chr1	151699430	151699931
chr1	151773949	151774389
chr1	151826062	151826523
chr1	151863340	151864187
chr1	151872998	151873010
chr1	151879817	151880383
chr1	151890556	151891438
chr1	151915592	151915892
chr1	151922417	151922480
chr1	151930420	151930709
chr1	151942091	151942610
chr1	151943200	151943684
chr1	151946466	151946760
chr1	151954821	151954833
chr1	151974368	151974869
chr1	151988123	151989011
chr1	151997905	151998742
chr1	151999256	151999909
chr1	152010363	152010832
chr1	152011984	152012624
chr1	152015214	152015715
chr1	152048349	152050586
chr1	152051815	152053004
chr1	152053699	152054200
chr1	152071530	152072241
chr1	152077343	152077844
chr1	152080088	152080521
chr1	152082026	152082652
chr1	152083276	152085074
chr1	152086432	152087776
chr1	152090790	152091551
chr1	152110847	152111348
chr1	152157686	152158433
chr1	152169041	152169542
chr1	152172098	152172745
chr1	152176855	152177356
chr1	152219911	152220277
chr1	152225335	152225836
chr1	152283789	152284276
chr1	152290623	152290744
chr1	152341832	152342309
chr1	152496521	152496994
chr1	152521167	152522678
chr1	152527779	152528280
chr1	152529520	152531185
chr1	152537103	152537604
chr1	152539539	152539868
chr1	152554823	152555505
chr1	152557922	152558600
chr1	152562864	152563772
chr1	152566770	152568103
chr1	152568781	152569042
chr1	152570422	152571857
chr1	152574180	152574937
chr1	152575738	152576828
chr1	152577663	152577926
chr1	152579141	152579642
chr1	152582236	152582737
chr1	152586448	152587640
chr1	152588179	152588680
chr1	152590467	152590962
chr1	152591588	152592353
chr1	152592946	152593447
chr1	152597163	152599127
chr1	152599931	152601583
chr1	152602092	152602140
chr1	152606144	152608045
chr1	152609804	152612062
chr1	152613131	152613351
chr1	152613963	152616266
chr1	152634199	152634681
chr1	152638718	152639219
chr1	152640605	152640882
chr1	152656790	152657081
chr1	152669561	152669829
chr1	152673929	152674419
chr1	152688551	152689292
chr1	152805100	152805582
chr1	152816640	152817393
chr1	152826259	152826685
chr1	152831110	152831611
chr1	152901531	152902204
chr1	153010647	153011148
chr1	153126623	153126915
chr1	153131305	153132096
chr1	153132904	153133405
chr1	153136739	153137139
chr1	153143959	153144564
chr1	153170896	153171393
chr1	153172022	153172540
chr1	153190885	153191512
chr1	153193142	153193703
chr1	153211512	153212032
chr1	153237828	153238380
chr1	153243757	153243788
chr1	153246900	153247736
chr1	153259077	153259789
chr1	153262357	153263707
chr1	153268877	153269378
chr1	153270232	153271239
chr1	153273643	153274113
chr1	153282638	153283445
chr1	153285410	153285911
chr1	153287659	153288345
chr1	153289649	153290150
chr1	153300599	153300902
chr1	153305109	153305594
chr1	153315512	153316231
chr1	153316806	153318259
chr1	153320431	153320793
chr1	153323077	153323575
chr1	153324261	153324359
chr1	153326359	153326929
chr1	153329922	153330301
chr1	153349769	153350226
chr1	153425211	153426277
chr1	153631118	153631619
chr1	153807720	153808220
chr1	153902803	153903565
chr1	153904145	153905164
chr1	153906843	153911775
chr1	153924816	153925317
chr1	154032834	154033272
chr1	154090808	154091303
chr1	154097462	154097963
chr1	154101720	154102221
chr1	154103767	154104207
chr1	154113508	154114096
chr1	154115543	154116029
chr1	154148688	154149347
chr1	154200966	154201467
chr1	154470290	154470913
chr1	154542168	154542585
chr1	154825044	154825489
chr1	155028949	155029640
chr1	155036043	155036675
chr1	155050540	155051008
chr1	155053892	155054594
chr1	155062625	155062800
chr1	155069035	155070221
chr1	155084914	155085415
chr1	155091585	155092381
chr1	155134798	155135444
chr1	155145363	155145526
chr1	155147435	155147775
chr1	155157317	155157762
chr1	155163413	155163588
chr1	155166555	155167789
chr1	155172715	155173216
chr1	155186470	155186926
chr1	155201705	155202590
chr1	155203945	155204481
chr1	155207344	155207974
chr1	155208696	155209197
chr1	155214988	155215489
chr1	155232973	155233707
chr1	155245531	155246186
chr1	155248025	155248176
chr1	155253113	155253727
chr1	155281683	155282184
chr1	155401650	155402151
chr1	155408845	155409272
chr1	155429778	155430182
chr1	155442550	155443051
chr1	155491489	155491990
chr1	155502915	155503233
chr1	155521412	155522019
chr1	155524166	155524667
chr1	155528299	155528800
chr1	155529581	155530893
chr1	155562586	155563063
chr1	155660531	155660960
chr1	155795408	155796034
chr1	155797076	155797577
chr1	155808051	155808552
chr1	155844117	155844471
chr1	155969014	155969299
chr1	156007184	156007685
chr1	156027012	156027513
chr1	156033446	156033920
chr1	156049198	156049444
chr1	156057137	156057638
chr1	156070880	156071303
chr1	156222060	156222353
chr1	156223344	156223809
chr1	156239909	156240378
chr1	156467752	156467992
chr1	156582678	156583487
chr1	156597013	156597124
chr1	156604854	156605528
chr1	156613959	156614460
chr1	156618386	156618870
chr1	156668544	156669029
chr1	156669619	156670038
chr1	156672682	156673167
chr1	156705867	156706206
chr1	156715910	156716411
chr1	156733089	156733497
chr1	156741102	156741291
chr1	156762999	156763455
[truncated: 44,652 more rows]

## Sheet: TAC common Homer Peaks
Chr	Start	End
chr1	3671747	3671857
chr1	3994367	3994702
chr1	4430945	4431033
chr1	4596749	4596784
chr1	4941408	4941423
chr1	5938879	5939014
chr1	7099981	7100234
chr1	7413187	7413490
chr1	7770601	7770805
chr1	9102263	9102277
chr1	9317157	9317160
chr1	9355638	9355662
chr1	9550055	9550126
chr1	9551760	9551832
chr1	9701816	9701993
chr1	9882809	9883103
chr1	10331351	10331457
chr1	11520914	11520950
chr1	11961480	11961520
chr1	13046723	13046882
chr1	13239717	13239720
chr1	13301869	13303548
chr1	13310872	13311092
chr1	13340680	13341181
chr1	13341796	13342146
chr1	13344929	13345120
chr1	13738728	13738750
chr1	13941108	13941130
chr1	14074682	14074831
chr1	14760819	14760823
chr1	15103100	15103741
chr1	15803349	15803567
chr1	16500478	16500599
chr1	16542566	16542849
chr1	16617893	16618298
chr1	16673431	16673565
chr1	16799884	16799948
chr1	20692851	20692879
chr1	20722008	20722509
chr1	21025817	21025915
chr1	21064950	21065618
chr1	21075798	21075981
chr1	21490085	21490146
chr1	22120634	22120926
chr1	22585035	22585038
chr1	22782980	22783069
chr1	23707101	23707494
chr1	23721736	23722002
chr1	23747100	23747213
chr1	23904683	23904881
chr1	23907734	23907877
chr1	23917932	23918675
chr1	23951635	23951747
chr1	24178272	24178324
chr1	24680542	24680883
chr1	24692442	24692573
chr1	26280444	26280473
chr1	26489307	26489342
chr1	28880460	28880579
chr1	30602774	30602813
chr1	30813796	30813938
chr1	30849360	30849497
chr1	30864489	30865116
chr1	30865651	30865739
chr1	31095448	31095658
chr1	31239147	31239425
chr1	33493845	33494021
chr1	33754409	33754490
chr1	33981075	33981118
chr1	33989587	33989992
chr1	34016282	34016450
chr1	34017271	34017457
chr1	34026679	34027482
chr1	34032383	34032884
chr1	34034947	34035233
chr1	34040321	34040565
chr1	34043106	34043155
chr1	34055784	34056434
chr1	34068517	34070332
chr1	34072073	34072248
chr1	34117528	34118029
chr1	34119306	34119848
chr1	34131735	34131959
chr1	34139206	34139459
chr1	34150376	34150606
chr1	34153852	34154353
chr1	34163205	34163845
chr1	34166614	34166662
chr1	34179001	34179502
chr1	34203089	34203492
chr1	34207300	34207569
chr1	34232304	34232610
chr1	34235321	34235822
chr1	34244200	34244627
chr1	34247434	34248048
chr1	34258151	34259458
chr1	34275719	34276832
chr1	34281561	34281880
chr1	34284187	34284688
chr1	34307777	34307806
chr1	34309774	34309819
chr1	34714435	34714584
chr1	34720523	34720765
chr1	34809891	34810067
chr1	34824218	34824365
chr1	35106953	35106999
chr1	35109008	35109077
chr1	35109631	35110132
chr1	35115374	35115875
chr1	35502912	35502955
chr1	35611503	35611549
chr1	35850281	35850439
chr1	35884068	35884159
chr1	35915999	35916155
chr1	35919689	35920190
chr1	35936194	35936249
chr1	35943606	35944098
chr1	35946167	35946178
chr1	36080446	36080947
chr1	36082710	36082787
chr1	36084470	36084866
chr1	36090104	36090207
chr1	36139913	36140308
chr1	36308662	36308854
chr1	36322680	36322752
chr1	36354600	36354897
chr1	36463174	36463349
chr1	36472523	36473299
chr1	36579241	36579492
chr1	36693671	36693824
chr1	36706353	36706427
chr1	36780527	36780729
chr1	36885199	36885366
chr1	36886594	36887019
chr1	36913228	36913729
chr1	36988607	36989012
chr1	37051375	37051800
chr1	37058961	37059421
chr1	37103577	37103623
chr1	37106666	37106959
chr1	37242746	37243257
chr1	37315674	37316029
chr1	37317216	37317240
chr1	37367556	37368003
chr1	37387254	37387262
chr1	37413219	37413361
chr1	37421416	37421917
chr1	37433710	37433976
chr1	37437334	37437369
chr1	37580067	37580248
chr1	37583818	37584296
chr1	37719492	37719522
chr1	38112624	38112994
chr1	38201134	38201283
chr1	38209233	38209594
chr1	38264229	38264345
chr1	38324096	38324597
chr1	38384608	38385109
chr1	38397283	38398120
chr1	38525939	38526179
chr1	38636783	38636818
chr1	38838635	38838755
chr1	38991359	38992120
chr1	39092252	39092753
chr1	39145837	39146595
chr1	39197074	39197315
chr1	39275172	39275542
chr1	39303795	39304061
chr1	39336569	39336682
chr1	39403763	39403945
chr1	39440487	39440958
chr1	39573814	39574016
chr1	39603408	39603570
chr1	39645837	39646183
chr1	39670446	39671080
chr1	39716311	39716413
chr1	39748641	39749073
chr1	39755090	39755120
chr1	39765419	39765964
chr1	39803707	39804214
chr1	39806346	39806589
chr1	39840093	39840325
chr1	39850623	39851124
chr1	39903988	39904639
chr1	39908589	39909039
chr1	39915021	39915060
chr1	39931836	39932772
chr1	39939847	39940090
chr1	39955623	39955931
chr1	39956627	39957235
chr1	39963130	39963895
chr1	39971357	39971683
chr1	39981735	39982236
chr1	40001637	40001869
chr1	40023151	40023597
chr1	40028243	40028893
chr1	40030403	40030448
chr1	40230409	40230687
chr1	40280108	40280702
chr1	40283868	40284052
chr1	40301333	40301633
chr1	40330738	40330993
chr1	40391198	40391832
chr1	40445569	40445702
chr1	40670475	40670976
chr1	40680042	40680306
chr1	40760148	40760445
chr1	40834358	40834859
chr1	40870320	40870818
chr1	41132644	41132680
chr1	42396201	42396236
chr1	42428897	42428901
chr1	42545670	42545869
chr1	43090971	43091472
chr1	43092016	43092089
chr1	43123396	43124515
chr1	43202413	43203608
chr1	43236615	43236665
chr1	43241478	43241527
chr1	43265476	43265547
chr1	43267713	43267938
chr1	43463692	43464639
chr1	43504108	43504116
chr1	43529879	43530009
chr1	43690109	43690373
chr1	43718115	43718423
chr1	43782012	43782175
chr1	44168839	44168876
chr1	44172608	44172634
chr1	45015666	45015700
chr1	45694587	45694684
chr1	47926485	47926513
chr1	49750351	49750470
chr1	50163865	50164077
chr1	51300715	51300847
chr1	51634466	51634593
chr1	51769353	51769489
chr1	51906276	51906328
chr1	52490293	52490510
chr1	52492589	52492933
chr1	53211117	53211618
chr1	53228663	53228979
chr1	53248522	53248545
chr1	53317802	53318078
chr1	54394708	54394717
chr1	54827264	54827765
chr1	54925053	54925554
chr1	55149051	55149478
chr1	55162639	55162640
chr1	55450647	55450952
chr1	55738366	55738548
chr1	56084077	56084269
chr1	56488454	56488519
chr1	56627275	56627383
chr1	56746309	56746492
chr1	56782524	56782803
chr1	57393239	57393341
chr1	57475909	57476543
chr1	57732938	57733120
chr1	57782606	57783133
chr1	57809915	57810147
chr1	57832038	57832101
chr1	57854578	57855079
chr1	58055987	58056131
chr1	58377840	58377958
chr1	58417186	58417504
chr1	58458374	58458375
chr1	58586114	58586267
chr1	58719903	58720487
chr1	58746520	58746817
chr1	58771344	58771734
chr1	58935765	58935882
chr1	58983010	58983038
chr1	59092610	59092662
chr1	59405599	59406345
chr1	60344575	60344856
chr1	60546514	60546803
chr1	60605621	60605793
chr1	60649779	60650216
chr1	60653480	60653821
chr1	60948597	60948619
chr1	62718468	62718589
chr1	62727001	62727504
chr1	62850943	62851523
chr1	62852708	62852872
chr1	62884957	62885162
chr1	63057664	63058129
chr1	63088057	63088301
chr1	63096227	63096259
chr1	63111773	63112043
chr1	63139661	63139744
chr1	63509937	63509960
chr1	63932779	63933581
chr1	64029108	64029222
chr1	64039255	64039269
chr1	64068283	64068506
chr1	64288898	64289171
chr1	64444913	64444949
chr1	64530539	64530643
chr1	64545206	64545679
chr1	64609954	64610371
chr1	64613993	64614107
chr1	64731497	64731875
chr1	64732588	64733035
chr1	64735156	64736046
chr1	64743322	64743751
chr1	64927731	64927776
chr1	64950509	64950885
chr1	65125035	65125215
chr1	65174651	65175000
chr1	65689322	65689397
chr1	66078991	66079067
chr1	66829253	66829633
chr1	66845497	66845998
chr1	66846710	66846887
chr1	66849323	66849598
chr1	66853187	66853512
chr1	67055712	67055894
chr1	67108340	67108900
chr1	68183648	68183699
chr1	68936267	68936550
chr1	69660907	69660979
chr1	69679044	69679568
chr1	70343789	70343810
chr1	70381261	70381769
chr1	70480383	70480445
chr1	70864651	70864986
chr1	71496893	71496963
chr1	72136900	72137057
chr1	72160931	72161117
chr1	72164383	72164399
chr1	72170241	72170680
chr1	72182174	72182802
chr1	72228168	72228751
chr1	72229859	72229989
chr1	72365374	72365417
chr1	72601683	72602315
chr1	72913061	72913248
chr1	72938714	72938949
chr1	72970585	72970873
chr1	72976718	72977091
chr1	73107385	73107426
chr1	73111799	73112098
chr1	73448948	73448989
chr1	73805011	73805468
chr1	73831913	73832173
chr1	73903479	73903813
chr1	73907595	73908096
chr1	73911827	73912106
chr1	73917409	73917472
chr1	73927766	73927874
chr1	73928626	73929625
chr1	73939797	73940298
chr1	73945820	73946746
chr1	73959927	73960605
chr1	73967318	73967988
chr1	73983389	73984288
chr1	73990600	73991051
chr1	73994529	73995811
chr1	74004258	74004895
chr1	74009205	74009467
chr1	74010573	74010863
chr1	74012502	74013003
chr1	74027956	74028026
chr1	74039408	74040384
chr1	74066381	74066882
chr1	74086204	74086306
chr1	74091740	74092377
chr1	74100950	74101472
chr1	74106622	74106636
chr1	74115327	74115828
chr1	74116734	74117235
chr1	74117876	74118546
chr1	74120512	74120562
chr1	74124548	74124576
chr1	74151034	74151261
chr1	74191488	74191790
chr1	74279235	74279708
chr1	74293492	74294009
chr1	74384957	74385458
chr1	74389056	74389557
chr1	74509402	74509589
chr1	74570104	74570265
chr1	74694150	74694206
chr1	74737620	74737751
chr1	74747062	74747140
chr1	74881052	74881137
chr1	75133264	75133603
chr1	75243258	75243731
chr1	75245110	75245127
chr1	75259053	75259189
chr1	75363491	75363928
chr1	75366973	75367771
chr1	75382983	75383484
chr1	75385136	75386033
chr1	75388211	75388712
chr1	75401889	75402044
chr1	75403517	75404649
chr1	75408944	75409028
chr1	75409848	75410490
chr1	75422572	75423810
chr1	75430969	75431695
chr1	75432201	75432276
chr1	75454438	75454936
chr1	75457309	75457527
chr1	75487057	75488069
chr1	75488689	75488852
chr1	75489914	75490053
chr1	75495306	75495446
chr1	75548039	75548668
chr1	75552004	75552855
chr1	75686870	75686957
chr1	75910640	75910752
chr1	75945348	75945641
chr1	75973340	75973343
chr1	76010769	76010884
chr1	76393899	76394120
chr1	77059617	77059852
chr1	77466791	77466897
chr1	77500927	77501554
chr1	77511663	77512164
chr1	77945612	77945815
chr1	78013668	78013695
chr1	78611418	78611515
chr1	78673581	78673640
chr1	79644193	79644235
chr1	79672115	79672271
chr1	79731448	79731575
chr1	79824740	79824921
chr1	79879563	79879618
chr1	80056115	80056124
chr1	80207197	80207831
chr1	80744208	80744357
chr1	80817523	80817638
chr1	81085975	81086013
chr1	81133305	81133442
chr1	81205873	81205946
chr1	81280759	81281050
chr1	82242484	82242761
chr1	82288767	82289268
chr1	82443626	82443826
chr1	82450328	82450430
chr1	82539264	82539269
chr1	82564774	82565251
chr1	82604356	82604543
chr1	82628791	82628832
chr1	82636920	82636931
chr1	82855321	82855822
chr1	83040274	83040344
chr1	83152466	83152608
chr1	83392723	83392986
chr1	84509914	84510104
chr1	84802964	84803126
chr1	85790368	85790494
chr1	85834941	85835056
chr1	85874749	85874928
chr1	85897928	85897941
chr1	85902821	85903115
chr1	85906435	85906677
chr1	86047663	86047793
chr1	86351189	86351225
chr1	86381617	86381856
chr1	86414507	86415008
chr1	86437731	86438216
chr1	86442938	86443030
chr1	86475294	86475321
chr1	86509863	86509935
chr1	86529387	86529426
chr1	86560911	86561055
chr1	87015644	87015929
chr1	87106492	87106612
chr1	87192675	87192950
chr1	87270945	87271337
chr1	87292319	87292396
chr1	87293010	87293078
chr1	87408943	87409141
chr1	87481624	87481666
chr1	87544208	87544304
chr1	87548025	87548333
chr1	87643205	87643498
chr1	87917393	87917894
chr1	87919222	87919344
chr1	88587029	88587399
chr1	88705479	88705614
chr1	88726945	88727051
chr1	88781653	88782081
chr1	88848648	88848840
chr1	88959204	88959276
chr1	88973209	88973594
chr1	89007877	89007978
chr1	89076685	89076765
chr1	89078695	89079196
chr1	89088024	89088652
chr1	89103140	89103641
chr1	89131675	89132176
chr1	89132945	89133598
chr1	89168715	89168741
chr1	89461442	89461943
chr1	89472429	89475457
chr1	89476663	89477454
chr1	89488960	89489461
chr1	89513295	89513542
chr1	89526244	89526304
chr1	89549489	89549990
chr1	89560333	89560707
chr1	89567202	89568126
chr1	89571098	89571460
chr1	89576199	89576700
chr1	89591737	89592291
chr1	89595852	89596010
chr1	89596962	89597249
chr1	89678427	89678537
chr1	89701061	89701464
chr1	89810351	89810646
chr1	89845024	89845070
chr1	89847501	89848234
chr1	89945534	89945826
chr1	89970030	89970555
chr1	89988095	89988169
chr1	89993334	89994010
chr1	89997153	89997184
chr1	90001868	90002441
chr1	90056826	90057047
chr1	90210830	90211323
chr1	90213082	90213583
chr1	90226441	90226806
chr1	90233930	90234431
chr1	90240251	90240752
chr1	90241745	90242330
chr1	90268894	90269602
chr1	90322011	90322024
chr1	90423180	90423228
chr1	90471424	90471438
chr1	90743924	90743947
chr1	90896565	90896737
chr1	90914612	90914743
chr1	90925690	90926191
chr1	90930229	90930730
chr1	90964548	90964985
chr1	91050122	91050173
chr1	91058069	91058570
chr1	91068058	91069271
chr1	91074745	91075246
chr1	91078018	91078823
chr1	91079628	91080003
chr1	91089688	91090018
chr1	91091268	91091908
chr1	91101664	91101825
chr1	91175753	91175861
chr1	91183346	91183973
chr1	91189033	91189515
chr1	91318172	91318318
chr1	91370902	91371042
chr1	91423725	91423905
chr1	91449171	91449436
chr1	91494972	91495004
chr1	91576876	91576891
chr1	91577836	91577924
chr1	91845450	91845625
chr1	91861222	91861268
chr1	91919927	91919953
chr1	92036816	92036865
chr1	92050050	92050310
chr1	92053246	92053370
chr1	92053905	92054007
chr1	92064762	92065150
chr1	92080319	92080640
chr1	92160321	92160465
chr1	92234501	92234686
chr1	92310275	92310722
chr1	92367734	92367911
chr1	92377488	92377989
chr1	92447483	92447519
chr1	92700321	92701308
chr1	92701951	92702168
chr1	92719921	92720259
chr1	92786861	92787029
chr1	92848375	92849509
chr1	92861195	92861937
chr1	92874963	92876183
chr1	93036082	93036583
chr1	93069572	93069719
chr1	93070565	93070652
chr1	93071390	93072139
chr1	93078112	93078341
chr1	93141859	93142258
chr1	93149330	93149613
chr1	93187261	93187264
chr1	93206295	93206796
chr1	93210590	93210688
chr1	93237387	93237515
chr1	93299231	93299522
chr1	93419727	93420031
chr1	93686928	93687066
chr1	93688955	93689272
chr1	93690150	93690398
chr1	95958613	95958636
chr1	97587912	97587968
chr1	97656070	97656079
chr1	97715850	97716194
chr1	97808721	97808856
chr1	97945393	97945661
chr1	97955947	97956448
chr1	97972705	97973560
chr1	98083792	98085158
chr1	98085909	98086230
chr1	104107234	104107269
chr1	104722417	104722449
chr1	104770735	104770955
chr1	104978717	104978723
chr1	105136075	105136202
chr1	105274630	105275099
chr1	105880651	105880971
chr1	105998859	105999511
chr1	106013229	106013234
chr1	106035089	106035587
chr1	106039362	106040034
chr1	106066726	106067141
chr1	106073623	106073711
chr1	106189403	106189480
chr1	106191848	106191973
chr1	106193319	106193352
chr1	106207667	106207998
chr1	106603347	106603521
chr1	106615433	106615434
chr1	106741836	106741847
chr1	115876174	115876266
chr1	116220684	116220707
chr1	118305280	118305400
chr1	118345092	118345448
chr1	118433289	118433916
chr1	118502976	118503330
chr1	118508171	118508455
chr1	118513144	118513244
chr1	118532260	118532761
chr1	118786245	118786299
chr1	118829565	118829959
chr1	118841572	118842050
chr1	118917131	118917241
chr1	118994749	118994914
chr1	119039043	119039576
chr1	119108623	119108922
chr1	119114159	119114249
chr1	119142967	119143284
chr1	119187530	119187576
chr1	119471875	119472182
chr1	119478056	119478317
chr1	119490697	119491073
chr1	119496031	119496152
chr1	119498503	119499253
chr1	119539182	119539205
chr1	120048409	120048421
chr1	120056609	120057110
chr1	120074053	120074112
chr1	120141036	120141335
chr1	120513315	120513498
chr1	120677333	120677459
chr1	120754700	120754740
chr1	120755287	120755389
chr1	120927302	120927460
chr1	121109622	121109666
chr1	121323379	121323862
chr1	123357019	123357235
chr1	123743649	123743656
chr1	124564531	124564661
chr1	124956155	124956269
chr1	125236391	125236501
chr1	125258192	125258289
chr1	125513923	125514738
chr1	125597667	125597914
chr1	125686521	125686653
chr1	126439537	126439879
chr1	126604875	126604961
chr1	126729231	126729365
chr1	126735298	126735351
chr1	126746277	126746411
chr1	126761192	126761424
chr1	127207116	127207148
chr1	127214369	127214572
chr1	127219715	127219725
chr1	127226104	127226933
chr1	127233005	127233387
chr1	127243523	127243576
chr1	127257426	127257440
chr1	127258625	127258644
chr1	127271665	127271751
chr1	127314891	127315540
chr1	127317037	127318409
chr1	127319107	127319152
chr1	127320676	127321177
chr1	127328229	127328296
chr1	127329759	127329837
chr1	127343309	127343388
chr1	127344157	127345645
chr1	127380785	127380847
chr1	127388753	127389254
chr1	127407298	127408020
chr1	127415259	127415518
chr1	127433246	127433510
chr1	127435647	127435970
chr1	127444143	127444277
chr1	127460907	127460908
chr1	127595309	127595423
chr1	127771408	127771560
chr1	127772670	127772774
chr1	127789633	127789794
chr1	127871454	127871582
chr1	127978147	127978213
chr1	128565059	128565114
chr1	128609650	128609763
chr1	128831702	128832015
chr1	129182709	129182718
chr1	129682370	129682487
chr1	130564070	130564147
chr1	130697711	130698212
chr1	130741348	130741849
chr1	130765473	130765840
chr1	130851091	130851286
chr1	130866707	130866709
chr1	130870169	130870289
chr1	130994654	130994852
chr1	131032689	131032810
chr1	131047642	131047917
chr1	131054310	131054494
chr1	131066278	131066293
chr1	131367648	131367700
chr1	131619381	131619605
chr1	131687819	131687928
chr1	131724266	131724355
chr1	131760001	131760234
chr1	131833696	131834396
chr1	131840587	131841146
chr1	132129758	132130284
chr1	132164491	132164500
chr1	132302646	132302976
chr1	132308545	132309025
chr1	132310049	132310177
chr1	132326489	132326990
chr1	132332351	132332852
chr1	132379399	132380045
chr1	132432660	132432665
chr1	132448493	132448853
chr1	132473953	132474032
chr1	132565285	132565465
chr1	132609073	132609248
chr1	132893459	132893960
chr1	132979222	132979283
chr1	133067263	133067435
chr1	133077636	133077993
chr1	133088562	133088687
chr1	133096376	133097020
chr1	133101134	133101580
chr1	133108478	133108528
chr1	133171948	133172030
chr1	133203974	133204327
chr1	133209310	133210207
chr1	133213561	133214390
chr1	133241211	133241359
chr1	133246604	133247235
chr1	133261404	133261905
chr1	133269486	133270125
chr1	133271362	133271736
chr1	133280772	133280841
chr1	133299115	133299521
chr1	133311770	133311851
chr1	133388373	133388435
chr1	133621562	133621619
chr1	133643433	133643448
chr1	133741675	133742176
chr1	133796736	133796919
chr1	133889277	133889475
chr1	134044642	134044859
chr1	134048755	134048781
chr1	134071762	134072058
chr1	134073095	134073343
chr1	134075053	134075554
chr1	134076815	134077112
chr1	134080791	134081038
chr1	134082627	134082845
chr1	134086249	134086522
chr1	134163372	134163564
chr1	134214978	134215091
chr1	134225337	134226447
chr1	134228163	134228950
chr1	134247150	134247219
chr1	134289903	134290218
chr1	134300180	134300663
chr1	134301252	134301386
chr1	134304070	134304338
chr1	134320140	134320641
chr1	134327288	134327494
chr1	134337004	134337190
chr1	134339385	134339620
chr1	134381579	134381757
chr1	134392483	134392533
chr1	134565432	134565689
chr1	134647377	134647504
chr1	134718694	134718911
chr1	134752631	134752674
chr1	134756962	134757463
chr1	134841699	134841954
chr1	134893496	134893787
chr1	134899045	134899546
chr1	134906105	134906283
chr1	134933901	134933957
chr1	134939565	134940061
chr1	134948198	134948657
chr1	135012670	135012875
chr1	135085127	135085628
chr1	135086167	135086546
chr1	135087762	135087787
chr1	135101016	135101773
chr1	135108154	135108335
chr1	135131724	135132001
chr1	135238124	135238306
chr1	135306664	135306950
chr1	135363745	135363878
chr1	135484733	135484934
chr1	135498693	135499018
chr1	135525560	135526674
chr1	135530933	135531041
chr1	135538853	135539354
chr1	135554270	135555048
chr1	135660803	135661261
chr1	135792634	135793591
chr1	135795177	135795678
chr1	135799502	135799932
chr1	135829662	135830147
chr1	135833460	135834095
chr1	136040472	136040920
chr1	136089969	136090178
chr1	136213451	136213519
chr1	136281543	136282178
chr1	136335264	136335528
chr1	136343294	136343624
chr1	136638060	136638125
chr1	136761131	136761632
chr1	136767043	136767138
chr1	136767840	136767896
chr1	136937007	136937294
chr1	138528617	138528842
chr1	138571558	138571644
chr1	138601532	138602033
chr1	138608441	138609191
chr1	138666000	138666201
chr1	138972419	138972920
chr1	139006205	139006210
chr1	139147347	139147520
chr1	139526952	139527239
chr1	140558450	140558662
chr1	141684381	141684620
chr1	142077977	142078030
chr1	143310624	143310715
chr1	143543300	143543333
chr1	143881355	143881774
chr1	144030378	144030521
chr1	148184761	148184848
chr1	150916187	150916286
chr1	150957276	150957278
chr1	150970218	150970586
chr1	150979075	150979711
chr1	150980687	150980866
chr1	151035540	151035640
chr1	151088141	151088223
chr1	151251025	151251428
chr1	151251979	151252976
chr1	151288237	151288300
chr1	151357958	151358053
chr1	151374952	151375354
chr1	151576606	151577102
chr1	151590697	151591198
chr1	151675555	151675889
chr1	151679048	151679141
chr1	151684724	151685137
chr1	151700577	151700667
chr1	151703670	151703795
chr1	151753435	151753485
chr1	151824800	151825103
chr1	151861524	151861794
chr1	151882468	151882513
chr1	151890857	151890991
chr1	151930999	151931001
chr1	151934316	151934728
chr1	151947007	151947027
chr1	151954928	151954959
chr1	151962461	151962465
chr1	151963497	151963829
chr1	151989229	151989695
chr1	152007766	152008040
chr1	152017476	152017828
chr1	152038458	152038938
chr1	152063756	152063802
chr1	152071927	152072168
chr1	152082212	152082450
chr1	152156067	152156238
chr1	152225479	152225936
chr1	152263310	152263788
chr1	152288504	152288536
chr1	152521489	152521746
chr1	152523562	152523829
chr1	152529886	152530632
chr1	152570194	152571745
chr1	152574249	152574917
chr1	152603967	152604754
chr1	152615976	152615993
chr1	152640859	152641097
chr1	152685026	152685337
chr1	152685892	152686262
chr1	152773004	152773505
chr1	152797194	152797237
chr1	152810463	152810857
chr1	153130803	153131062
chr1	153244730	153245015
chr1	153258729	153259795
chr1	153279671	153279713
chr1	153287867	153288872
chr1	153301066	153301179
chr1	153328540	153329101
chr1	153329858	153329958
chr1	153425965	153426043
chr1	153553946	153553978
chr1	153679149	153679361
chr1	153903366	153903466
chr1	153906802	153907604
chr1	153995094	153995258
chr1	154005963	154006045
chr1	154026583	154026901
chr1	154093879	154094099
chr1	154103492	154103980
chr1	154187959	154188715
chr1	154798569	154798571
chr1	155041772	155042256
chr1	155050247	155050492
chr1	155056640	155056865
chr1	155060975	155061623
chr1	155073456	155073762
chr1	155080368	155080468
chr1	155110058	155110092
chr1	155137710	155137795
chr1	155172148	155172471
chr1	155173351	155173621
chr1	155214137	155214857
chr1	155232718	155233002
chr1	155442519	155442771
chr1	155523378	155523393
chr1	155528319	155528723
chr1	155808754	155809332
chr1	156025002	156025430
chr1	156026905	156027538
chr1	156044330	156044591
chr1	156056524	156056624
chr1	156083498	156083527
chr1	156332736	156332801
chr1	156470407	156471000
chr1	156736859	156736951
chr1	156756559	156756599
chr1	156793307	156793492
chr1	156811988	156812474
chr1	156874952	156875453
chr1	156962024	156962263
chr1	156989961	156990117
chr1	156993885	156994520
chr1	157060204	157060547
chr1	157080241	157080425
chr1	157092884	157093029
chr1	157147537	157147544
chr1	157510625	157510756
chr1	157560374	157560802
chr1	157716454	157716591
chr1	158357186	158357250
chr1	158776576	158776752
chr1	158910146	158910260
chr1	159545592	159545641
chr1	160001053	160001349
chr1	160038637	160038641
chr1	160517140	160517417
chr1	160704262	160704419
chr1	160849683	160849915
chr1	160917931	160917966
chr1	160928599	160928743
chr1	161876491	161876897
chr1	162237586	162237742
chr1	162263850	162263856
chr1	162310851	162310914
chr1	162365251	162365339
chr1	162405254	162405402
chr1	162419220	162419223
chr1	162697409	162697545
chr1	162735633	162735856
chr1	162768440	162768572
chr1	163261763	163261768
chr1	163272928	163273066
chr1	163299468	163299492
chr1	163683695	163683901
chr1	163860784	163860792
chr1	164086338	164086525
chr1	164252263	164253039
chr1	164256875	164257418
chr1	164443230	164443731
chr1	164447024	164447119
chr1	164535464	164535965
chr1	164570443	164571224
chr1	164572178	164572400
chr1	164781931	164782159
chr1	164861256	164861488
chr1	165051493	165051562
chr1	165095851	165096326
chr1	165125328	165125362
chr1	165187868	165188530
chr1	165191271	165192354
chr1	165498924	165498946
chr1	165588466	165588967
chr1	165598434	165598488
chr1	165605869	165606149
chr1	165631263	165632051
chr1	165645085	165645586
chr1	165653284	165653503
chr1	165655897	165656278
chr1	165664191	165664974
chr1	165668636	165668874
chr1	165675411	165675826
chr1	165678941	165679324
chr1	165683627	165683764
chr1	165699827	165700455
chr1	165716683	165716925
chr1	165735233	165735734
chr1	165762296	165762307
chr1	165765259	165766014
chr1	165768026	165768527
chr1	165835821	165835843
chr1	165839819	165839975
chr1	165960204	165960245
chr1	165965663	165965963
chr1	165991145	165991715
chr1	166007694	166007798
chr1	166107604	166107859
chr1	166124558	166124952
chr1	166128442	166129059
chr1	166137432	166137610
chr1	166402109	166402610
chr1	166745589	166745676
chr1	166832938	166833276
chr1	167004879	167004906
chr1	167060339	167060796
chr1	167226279	167226429
chr1	167229302	167229803
chr1	167230487	167231286
chr1	167239715	167240557
chr1	167241925	167242201
chr1	167243548	167243776
chr1	167246193	167246350
chr1	167248669	167248715
chr1	167249616	167250420
chr1	167253811	167254121
chr1	167262951	167263905
chr1	167264443	167265874
chr1	167267870	167268371
chr1	167279819	167280511
chr1	167352528	167353029
chr1	167377963	167378464
chr1	167389429	167389631
chr1	167449042	167449378
chr1	167465542	167466182
chr1	167498228	167498396
chr1	167658862	167659095
chr1	168027373	168027874
chr1	168048392	168048545
chr1	168215058	168215809
chr1	168219292	168219793
chr1	168221030	168221531
chr1	168227939	168227965
chr1	168236625	168236980
chr1	168239878	168240317
chr1	168266277	168266302
chr1	168267984	168267999
chr1	168269437	168269938
chr1	168300515	168300664
chr1	168320696	168320722
chr1	168331609	168331989
chr1	168334811	168335203
chr1	168345410	168346191
chr1	168352554	168352800
chr1	168377679	168378180
chr1	168386116	168387068
chr1	168408550	168409409
chr1	168418839	168418968
chr1	168420653	168421154
chr1	168426272	168426519
chr1	168599111	168599478
chr1	169097029	169097085
chr1	169905821	169905835
chr1	170086056	170086345
chr1	170176412	170176568
chr1	170376627	170376959
chr1	170411762	170411841
chr1	170441969	170442477
chr1	170483397	170484034
chr1	170499645	170499703
chr1	170533057	170533293
chr1	170559320	170559344
chr1	170770908	170771182
chr1	171066589	171066833
chr1	171128917	171129096
chr1	171172733	171172973
chr1	171176314	171176946
chr1	171209977	171210391
chr1	171220327	171220414
chr1	171223368	171223787
chr1	171225583	171225623
chr1	171237526	171239212
chr1	171271439	171271940
chr1	171351384	171351533
chr1	171352173	171352652
chr1	171417738	171417799
chr1	171454984	171455277
chr1	171458858	171459359
chr1	171956794	171957443
chr1	172001441	172001471
chr1	172020189	172020272
chr1	172025534	172026637
chr1	172156285	172156621
chr1	172213353	172213495
chr1	172219605	172219962
chr1	172223750	172224381
chr1	172226935	172226998
chr1	172286152	172286465
chr1	172289839	172290141
chr1	172293442	172293617
chr1	172298813	172299314
chr1	172324673	172324929
chr1	172325808	172326052
chr1	172340435	172340566
chr1	172392100	172392489
chr1	172432564	172432586
chr1	172502055	172502097
chr1	172510244	172510745
chr1	172523332	172523380
chr1	172534405	172535165
chr1	172576059	172576128
chr1	172809295	172809430
chr1	175436324	175436951
chr1	175605425	175605471
chr1	175699935	175700145
chr1	176066721	176066742
chr1	176269005	176269588
chr1	176402165	176402167
chr1	176504833	176504940
chr1	176811285	176811496
chr1	177339642	177340143
chr1	177443388	177443812
chr1	177719761	177719837
chr1	177729912	177730133
chr1	177840889	177841141
chr1	178032236	178032256
chr1	178170882	178171294
chr1	178331408	178332039
chr1	178542740	178543053
chr1	178566791	178566945
chr1	178832800	178832857
chr1	178895060	178895158
chr1	178906323	178906367
chr1	179054756	179054896
chr1	179064417	179064681
chr1	179434339	179434594
chr1	179560489	179560793
chr1	179566074	179566632
chr1	179569323	179569490
chr1	179578609	179579110
chr1	179580172	179580362
chr1	179583191	179583839
chr1	179593073	179593202
chr1	179600179	179600251
chr1	179606955	179607080
chr1	179612002	179612056
chr1	179620663	179621164
chr1	179623010	179623645
chr1	179671905	179671913
chr1	179711873	179712107
chr1	179728388	179728533
chr1	179732811	179732886
chr1	179733419	179733437
chr1	179847012	179847192
chr1	180161851	180162731
chr1	180163779	180164021
chr1	180166700	180166935
chr1	180168022	180168372
chr1	180169392	180170020
chr1	180182475	180182635
chr1	180209013	180209359
chr1	180353905	180354219
chr1	180369008	180369509
chr1	180389620	180389857
chr1	180421441	180422163
chr1	180424973	180425076
chr1	180522321	180522747
chr1	180704133	180704174
chr1	180713571	180713607
chr1	180809793	180810176
chr1	180865251	180865410
chr1	180886917	180887113
chr1	180895928	180896145
chr1	180930200	180930773
chr1	180937797	180938257
chr1	180940366	180940427
chr1	181228431	181229269
chr1	181382897	181382921
chr1	181387437	181388045
chr1	181395161	181395264
chr1	181612467	181612770
chr1	181638908	181639454
chr1	181639957	181640589
chr1	181915952	181916384
chr1	181921475	181922034
chr1	181971213	181971978
chr1	181998538	181998655
chr1	182004363	182004963
chr1	182011446	182011725
chr1	182027880	182028195
chr1	182072163	182072664
chr1	182081365	182081511
chr1	182085830	182085896
chr1	182086469	182086503
chr1	182095140	182095641
chr1	182110948	182111344
chr1	182113478	182113675
chr1	182380586	182380664
chr1	182441478	182441937
chr1	182465412	182465567
chr1	182496387	182496888
chr1	182501965	182502427
chr1	182576084	182576144
chr1	182790871	182790956
chr1	182795975	182796107
chr1	182983762	182984756
chr1	183040178	183040520
chr1	183043969	183043995
chr1	183048945	183049446
chr1	183052943	183054259
chr1	183062113	183062123
chr1	183067043	183067544
chr1	183162717	183163218
chr1	183169533	183169894
chr1	183188322	183188438
chr1	183211801	183211968
chr1	183367529	183367681
chr1	183370343	183370467
chr1	183662299	183662378
chr1	183697427	183697551
chr1	183817655	183817867
chr1	183836043	183836220
chr1	184037279	184037421
chr1	184047452	184048297
chr1	184065866	184066642
chr1	184077225	184077294
chr1	184336960	184337136
chr1	184411840	184411855
chr1	184580711	184580867
chr1	184694866	184694924
chr1	184780860	184780978
chr1	184838734	184839031
chr1	184841819	184841870
chr1	184873917	184874003
chr1	185062062	185062368
chr1	185078894	185078997
chr1	185200298	185200638
chr1	185204587	185204798
chr1	185210984	185211975
chr1	185221506	185222007
chr1	185287384	185287588
chr1	185315173	185315597
chr1	185449978	185450135
chr1	185486328	185486366
chr1	185511020	185511117
chr1	185520556	185520783
chr1	185522693	185522757
chr1	185673665	185673852
chr1	185842544	185842900
chr1	186116351	186116775
chr1	186345523	186346024
chr1	186354620	186355005
chr1	186415198	186415216
chr1	186434484	186434494
chr1	186482735	186483073
chr1	186552940	186553046
chr1	186631427	186631472
chr1	186668079	186668329
chr1	186696703	186696704
chr1	186821644	186822130
chr1	186887731	186887830
chr1	187225738	187225853
chr1	187284820	187285074
chr1	187519935	187520034
chr1	187596000	187596009
chr1	187648081	187648715
chr1	187666858	187666878
chr1	187674880	187674950
chr1	187694584	187694955
chr1	187734383	187734666
chr1	187736297	187737109
chr1	187751426	187751927
chr1	187764628	187764634
chr1	187769523	187769746
chr1	187772017	187772145
chr1	187785348	187785431
chr1	187794173	187794674
chr1	187814626	187814745
chr1	187815448	187815719
chr1	187822601	187822696
chr1	187838345	187838351
chr1	187891594	187892765
chr1	187917911	187917977
chr1	187954739	187954897
chr1	187958400	187958901
chr1	187959949	187960143
chr1	188004653	188004780
chr1	188154472	188154973
chr1	188210416	188210537
chr1	188240397	188240516
chr1	188307121	188307163
chr1	188325005	188325720
chr1	188510605	188510787
chr1	188535214	188535232
chr1	188621194	188621345
chr1	188681027	188681170
chr1	188718345	188718434
chr1	188808249	188808410
chr1	188949329	188949388
chr1	188989644	188990145
chr1	188993010	188993425
chr1	189003029	189003109
chr1	189068311	189068684
chr1	189160774	189161012
chr1	189280875	189280916
chr1	189317403	189317773
chr1	189570352	189570635
chr1	189730425	189731338
chr1	189732734	189732954
chr1	189747130	189747171
chr1	189750512	189751199
chr1	189757085	189757714
chr1	189766906	189767635
chr1	189768269	189768770
chr1	189785994	189786495
chr1	189789365	189789408
chr1	189794433	189796006
chr1	189796561	189797062
chr1	189801249	189801497
chr1	189812742	189813018
chr1	189816532	189817033
chr1	189817679	189817741
chr1	189830602	189830906
chr1	189863706	189863760
chr1	189868169	189868670
chr1	189870049	189870550
chr1	189874883	189875477
chr1	189900358	189900462
chr1	189902180	189902953
chr1	189906172	189906641
chr1	189912507	189913008
chr1	189929229	189929886
chr1	189930833	189931000
chr1	190130264	190130707
chr1	190152313	190152559
chr1	190170207	190170708
chr1	190171983	190172537
chr1	190173316	190173450
chr1	190200006	190200759
chr1	190239137	190239504
chr1	190251487	190251630
chr1	190274034	190274528
chr1	190278039	190278668
chr1	190300014	190300028
chr1	190302328	190303533
chr1	190313153	190313249
chr1	190365717	190365977
chr1	190367023	190367071
chr1	190388312	190388586
chr1	190402298	190402328
chr1	190483864	190484103
chr1	190563343	190563679
chr1	190658956	190659457
chr1	190662975	190662980
chr1	190668683	190669184
chr1	190670938	190671439
chr1	190677442	190677598
chr1	190689881	190690064
chr1	190767726	190768104
chr1	190802442	190802450
chr1	190883551	190883913
chr1	190902950	190903374
chr1	190910672	190911108
chr1	190969294	190969754
chr1	191304021	191304522
chr1	191318902	191319336
chr1	191346279	191346779
chr1	191364504	191364867
chr1	191366635	191367342
chr1	191406925	191407426
chr1	191417259	191417291
chr1	191419123	191419584
chr1	191437996	191438186
chr1	191470441	191470795
chr1	191484022	191484245
chr1	191484887	191485655
chr1	191521418	191521528
chr1	191738021	191738876
chr1	192061155	192061330
chr1	192071991	192072317
chr1	192195630	192195855
chr1	192319777	192320085
chr1	192527498	192527999
chr1	192583751	192583753
chr1	192596738	192596743
chr1	192649806	192649894
chr1	192665798	192666299
chr1	192712208	192712377
chr1	192743564	192743806
chr1	192753661	192753844
chr1	192755891	192756284
chr1	192795836	192795938
chr1	192821883	192822143
chr1	192853949	192853961
chr1	193088959	193089218
chr1	193169550	193169625
chr1	193191580	193191839
chr1	193231274	193231671
chr1	193244283	193244681
chr1	193256183	193256373
chr1	193314431	193314932
chr1	193330805	193331306
chr1	193337455	193337956
chr1	193342398	193342482
chr1	193347625	193348102
chr1	193359536	193359797
chr1	193360401	193360490
chr1	193361106	193361226
chr1	193622174	193622466
chr1	193633420	193633538
chr1	193638210	193638882
chr1	194303970	194304138
chr1	194554878	194554986
chr1	194676475	194676733
chr1	194705857	194706111
chr1	194978538	194978833
chr1	194994201	194994421
chr1	195037322	195037703
chr1	195226905	195226954
chr10	3174217	3174250
chr10	3378170	3378301
chr10	3381989	3382445
chr10	3393024	3393224
chr10	3406186	3406205
chr10	3684166	3684177
chr10	3763501	3763542
chr10	3795923	3795983
chr10	3855064	3855229
chr10	3870378	3870468
chr10	3890903	3891104
chr10	3941262	3941280
chr10	4003013	4003240
chr10	4127681	4128182
chr10	4354545	4354564
chr10	4430124	4431076
chr10	4566684	4566750
chr10	4965667	4965760
chr10	5028727	5028776
chr10	5042328	5042388
chr10	5261474	5261614
chr10	5695955	5696033
chr10	5801872	5802161
chr10	5822729	5822950
chr10	6157952	6158019
chr10	6896229	6896298
chr10	7160725	7161353
chr10	7162600	7163767
chr10	7168378	7170323
chr10	7172745	7172814
chr10	7189326	7189963
chr10	7190863	7191157
chr10	7199622	7199758
chr10	7200500	7200521
chr10	7201420	7202336
chr10	7205544	7205594
chr10	7206345	7206437
chr10	7471149	7471305
chr10	7658741	7659564
chr10	7874695	7874830
chr10	7925794	7925906
chr10	7936494	7936995
chr10	8239952	8239982
chr10	8426678	8426869
chr10	8505003	8505278
chr10	8768908	8768997
chr10	8772949	8773029
chr10	8773544	8773709
chr10	8813475	8813976
chr10	8814595	8814731
chr10	8822344	8822787
chr10	8825664	8825731
chr10	8835525	8835657
chr10	8851013	8851029
chr10	8858177	8858895
chr10	9177631	9177632
chr10	9440023	9440383
chr10	9888920	9888959
chr10	10786866	10787072
chr10	10937721	10937789
chr10	11026660	11026668
chr10	11285048	11285549
chr10	11289573	11289864
chr10	11349604	11350028
chr10	12696863	12697152
chr10	12723752	12723910
chr10	12791031	12791440
chr10	12801094	12801256
chr10	12818247	12818436
chr10	12819029	12819808
chr10	12829348	12829584
chr10	12833003	12833320
chr10	12862410	12862911
chr10	12989777	12990278
chr10	12991528	12991559
chr10	13079958	13080213
chr10	13272235	13272345
chr10	13276832	13276969
chr10	13285355	13285437
chr10	13293257	13293742
chr10	13301134	13301397
chr10	13320042	13320257
chr10	13326151	13326188
chr10	13330956	13331084
chr10	13425582	13425805
chr10	13426999	13428184
chr10	13444533	13445446
chr10	13475776	13476265
chr10	13717361	13717656
chr10	13811689	13811723
chr10	13829500	13829691
chr10	13832141	13832211
chr10	13836025	13836664
chr10	14023700	14023853
chr10	14030448	14030938
chr10	14048665	14048987
chr10	14058254	14058265
chr10	14065744	14065785
chr10	14071477	14071541
chr10	14075065	14075405
chr10	14075952	14076202
chr10	14085357	14085654
chr10	14128229	14128393
chr10	14207432	14207610
chr10	16189215	16189237
chr10	17560611	17560849
chr10	17733862	17733938
chr10	17952063	17952412
chr10	18044911	18045485
chr10	18059387	18059704
chr10	18061895	18062197
chr10	18370606	18371404
chr10	18415773	18415793
chr10	18427664	18427848
chr10	18450261	18450434
chr10	18454963	18455329
chr10	18463039	18463540
chr10	18470898	18471179
chr10	18481250	18481526
chr10	18490051	18490314
chr10	18559335	18559567
chr10	18634938	18634960
chr10	18818148	18818194
chr10	18851922	18852079
chr10	18885743	18886232
chr10	19201703	19201813
chr10	19562601	19562884
chr10	19596923	19597109
chr10	19661282	19661412
chr10	19937378	19937573
chr10	19947063	19947715
chr10	19954765	19954849
chr10	19969258	19970343
chr10	20018562	20019063
chr10	20021901	20023338
chr10	20104774	20105406
chr10	20106514	20106839
chr10	20115002	20115100
chr10	20141229	20141658
chr10	20148525	20148539
chr10	20171612	20171937
chr10	20184701	20185024
chr10	20187227	20187512
chr10	20189285	20189798
chr10	20203290	20203414
chr10	20229078	20229082
chr10	20314082	20314151
chr10	20481003	20481504
chr10	20492210	20492441
chr10	20518209	20518710
chr10	20528028	20528710
chr10	20546883	20547029
chr10	20654882	20655370
chr10	20668347	20668848
chr10	20669883	20669937
chr10	20695350	20695432
chr10	20833356	20833447
chr10	20879640	20879892
chr10	21010784	21011191
chr10	21167178	21167477
chr10	21421658	21421702
chr10	21570938	21570975
chr10	21629088	21629317
chr10	21686470	21687692
chr10	21717480	21717591
chr10	21739390	21739695
chr10	21795278	21795502
chr10	21839944	21840252
chr10	21898205	21898248
chr10	22077318	22077343
chr10	22707173	22707366
chr10	22709712	22709739
chr10	23384815	23385037
chr10	23716063	23716121
chr10	24160325	24160558
chr10	24167836	24168085
chr10	24236742	24236786
chr10	24288496	24288500
chr10	24445048	24445274
chr10	24447253	24447572
chr10	24592165	24592302
chr10	24755677	24755766
chr10	24962234	24962875
chr10	25089315	25089331
chr10	25118663	25118806
chr10	25188365	25188866
chr10	25263108	25263378
chr10	25291091	25291110
chr10	25298784	25298799
chr10	25334030	25334154
chr10	25363400	25363581
chr10	25365634	25365762
chr10	25377836	25377848
chr10	26116455	26116506
chr10	26207223	26207308
chr10	26245498	26245606
chr10	26767611	26767888
chr10	26800183	26800344
chr10	26815834	26816000
chr10	27578736	27578853
chr10	28088728	28088900
chr10	28097453	28097670
chr10	28115503	28115599
chr10	29357560	29357943
chr10	31076627	31076877
chr10	31186588	31186607
chr10	31192932	31193142
chr10	31581220	31581404
chr10	31601960	31602311
chr10	32935498	32935509
chr10	33718593	33719233
chr10	34134657	34134913
chr10	34316259	34316521
chr10	34350710	34351059
chr10	34899117	34899128
chr10	34917909	34917923
chr10	36631235	36631461
chr10	36978398	36978875
chr10	36982788	36983009
chr10	37232502	37232927
chr10	37234087	37234588
chr10	38534090	38534278
chr10	38574465	38574759
chr10	38904664	38904936
chr10	38977631	38977728
chr10	38990661	38990900
chr10	39279853	39280536
chr10	39324859	39325397
chr10	39328519	39328651
chr10	39357538	39357591
chr10	39372592	39374370
chr10	39376710	39377370
chr10	39384909	39385503
chr10	39386198	39386985
chr10	39391953	39392002
chr10	39402899	39403065
chr10	39419757	39419976
chr10	39427675	39427822
chr10	39433879	39434527
chr10	39463634	39463785
chr10	39465935	39466567
chr10	39474082	39474374
chr10	39487578	39488079
chr10	39500858	39500892
chr10	39507471	39507610
chr10	39508111	39508287
chr10	39522595	39523096
chr10	39544133	39544634
chr10	39554898	39554969
chr10	39555562	39556063
chr10	39631529	39631842
chr10	39715659	39715678
chr10	39814924	39815421
chr10	40036923	40036996
chr10	40054834	40055839
chr10	40079065	40079229
chr10	40097365	40097439
chr10	40109234	40109521
chr10	40126679	40126932
chr10	40127852	40128075
chr10	40292955	40293070
chr10	40321122	40321243
chr10	40344195	40344273
chr10	40490805	40491447
chr10	40634894	40635274
chr10	40638969	40639470
chr10	40672933	40673347
chr10	40761503	40762310
chr10	40840167	40840668
chr10	40879349	40880037
chr10	40936698	40936815
chr10	41165772	41166768
chr10	41241485	41241535
chr10	41286765	41287395
chr10	41451145	41451642
chr10	41477980	41478787
chr10	41486045	41486628
chr10	41572799	41572946
chr10	41685121	41685507
chr10	41808086	41808152
chr10	41834707	41834884
chr10	41852993	41853059
chr10	41868922	41869423
chr10	41882338	41882382
chr10	41883104	41883146
chr10	41898454	41899439
chr10	41901019	41901520
chr10	41909247	41910032
chr10	41911049	41911550
chr10	41936606	41937236
chr10	41953316	41953389
chr10	41991434	41991873
chr10	42039145	42039229
chr10	42042333	42042476
chr10	42060000	42060063
chr10	42178634	42179362
chr10	42188541	42189012
chr10	42195531	42195668
chr10	42196350	42196851
chr10	42213160	42213247
chr10	42219313	42219946
chr10	42221702	42222203
chr10	42224315	42224667
chr10	42226488	42227271
chr10	42236369	42237149
chr10	42241193	42241722
chr10	42242803	42243876
chr10	42245784	42246129
chr10	42253888	42254297
chr10	42257320	42258583
chr10	42264120	42264329
chr10	42266995	42267367
chr10	42268918	42269518
chr10	42271661	42272005
chr10	42289322	42289514
chr10	42309670	42309873
chr10	42311406	42311907
chr10	42474314	42474634
chr10	42475958	42476293
chr10	42499962	42500042
chr10	42506325	42506362
chr10	42520472	42520564
chr10	42531093	42531228
chr10	42535333	42535802
chr10	42556861	42556973
chr10	42685699	42686110
chr10	42868868	42869275
chr10	42888369	42888807
chr10	43015756	43016052
chr10	43020151	43020280
chr10	43021154	43021355
chr10	43080247	43080534
chr10	43081734	43082235
chr10	43101070	43101738
chr10	43118205	43118428
chr10	43246247	43246330
chr10	43294574	43294623
chr10	43501626	43501908
chr10	43532953	43533454
chr10	43537986	43538431
chr10	43564835	43564901
chr10	43577205	43577449
chr10	43700578	43700944
chr10	43742478	43742635
chr10	43746697	43746836
chr10	43814060	43814561
chr10	43946302	43946458
chr10	43971537	43971669
chr10	44024495	44024584
chr10	44300388	44300889
chr10	44305950	44306264
chr10	44354427	44354437
chr10	44357284	44357511
chr10	44359181	44359255
chr10	44379704	44380461
chr10	44398681	44399017
chr10	44402917	44402981
chr10	44405459	44405640
chr10	44427395	44427770
chr10	44655834	44655852
chr10	44841948	44842294
chr10	45074584	45074840
chr10	45076671	45076948
chr10	45086975	45087073
chr10	45090327	45090672
chr10	45100506	45101422
chr10	45118706	45118762
chr10	45130902	45130982
chr10	45134826	45135007
chr10	45287648	45287824
chr10	45294481	45294565
chr10	45318913	45319181
chr10	45341123	45342063
chr10	45627704	45628039
chr10	45833599	45833670
chr10	46786168	46786259
chr10	51379567	51379599
chr10	51531659	51531769
chr10	52121726	52121976
chr10	52307299	52307345
chr10	52394287	52394707
chr10	53359459	53359523
chr10	53374556	53375057
chr10	53508985	53509209
chr10	53580536	53580859
chr10	53756936	53757098
chr10	54054640	54054856
chr10	54060913	54061720
chr10	55290845	55290865
chr10	56374557	56374851
chr10	56470492	56470786
chr10	56937076	56937144
chr10	57301006	57301084
chr10	57862039	57862277
chr10	58341229	58341678
chr10	58590211	58590635
chr10	58626606	58626721
chr10	58628185	58628407
chr10	58640236	58640375
chr10	58651675	58651721
chr10	58676626	58676858
chr10	59195547	59195923
chr10	59257408	59257601
chr10	59459507	59459703
chr10	59511405	59511524
chr10	59523223	59523671
chr10	59582751	59583079
chr10	59608565	59609191
chr10	59626530	59626642
chr10	59637184	59637228
chr10	59645469	59645531
chr10	59653046	59653349
chr10	59661921	59661961
chr10	59730086	59730111
chr10	59753240	59753433
chr10	59782827	59782969
chr10	59843335	59843585
chr10	59848957	59849181
chr10	59868891	59869042
chr10	59886021	59886162
chr10	59892657	59892922
chr10	59912853	59913243
chr10	59967812	59968056
chr10	59974324	59974958
chr10	59981309	59981367
chr10	59989157	59989658
chr10	60108822	60109467
chr10	60124294	60124307
chr10	60144075	60144406
chr10	60203788	60204281
chr10	60212706	60213207
chr10	60290918	60290989
chr10	60291753	60292087
chr10	60293263	60293764
chr10	60295451	60296079
chr10	60309262	60309333
chr10	60336057	60336154
chr10	60342566	60342692
chr10	60365732	60365873
chr10	60447290	60447325
chr10	60622036	60622132
chr10	60656724	60656810
chr10	60668217	60668527
chr10	60694709	60695017
chr10	60771668	60771784
chr10	60803560	60804683
chr10	60930200	60930522
chr10	60952521	60952785
chr10	60958147	60958294
chr10	61147269	61147705
chr10	61251868	61252002
chr10	61314752	61315096
chr10	61357736	61357964
chr10	61360025	61360349
chr10	61372310	61372511
chr10	61373201	61373246
chr10	61375653	61375978
chr10	61377894	61378395
chr10	61380764	61380832
chr10	61394515	61394857
chr10	61423408	61423909
chr10	61478855	61479356
chr10	61495359	61496290
chr10	61499039	61499540
chr10	61506982	61507358
chr10	61512571	61512912
chr10	61622940	61623441
chr10	61626635	61627136
chr10	61811198	61811558
chr10	61841427	61841500
chr10	61849028	61849127
chr10	61849727	61850228
chr10	62034377	62035011
chr10	62059100	62059214
chr10	62111018	62111147
chr10	62189947	62190424
chr10	62243026	62243261
chr10	62319908	62320505
chr10	62321192	62321693
chr10	62322750	62323036
chr10	62330314	62330801
chr10	62335053	62335554
chr10	62342738	62343239
chr10	62399580	62400344
chr10	62451823	62452279
chr10	62523031	62523340
chr10	62841951	62842452
chr10	62844889	62845152
chr10	62972229	62972237
chr10	63135710	63135827
chr10	63167984	63169184
chr10	63174979	63175018
chr10	63176495	63176749
chr10	63187898	63188598
chr10	63192232	63192479
chr10	63336870	63337371
chr10	63461740	63462559
chr10	63471759	63471788
chr10	63486729	63487230
chr10	63487865	63487968
chr10	63494839	63495036
chr10	63532362	63532863
chr10	63536808	63537251
chr10	63556728	63556963
chr10	63574226	63574525
chr10	63578794	63579151
chr10	63588876	63589517
chr10	63609364	63609691
chr10	63801297	63801428
chr10	63842715	63842955
chr10	63989085	63989205
chr10	64059817	64060045
chr10	64071266	64071663
chr10	64119020	64119161
chr10	64140984	64141485
chr10	64430262	64430318
chr10	64445956	64446167
chr10	65352718	65352868
chr10	66850488	66850790
chr10	66913746	66914247
chr10	66931131	66931460
chr10	66975428	66975434
chr10	66995391	66995706
chr10	67037332	67037518
chr10	67038892	67038990
chr10	67040240	67040588
chr10	67048046	67048184
chr10	67081989	67082057
chr10	67106937	67107892
chr10	67109399	67111061
chr10	67116822	67117190
chr10	67131108	67131309
chr10	67180715	67180990
chr10	67206689	67206939
chr10	67297169	67297447
chr10	67324392	67324640
chr10	67540265	67540548
chr10	67546831	67547193
chr10	67704187	67704612
chr10	67829888	67830386
chr10	67875043	67875165
chr10	68081559	68082212
chr10	68092759	68092870
chr10	68094551	68094620
chr10	68096701	68097202
chr10	68099754	68100213
chr10	68110179	68110500
chr10	68142435	68142471
chr10	68146635	68146675
chr10	68211015	68211085
chr10	68224278	68224908
chr10	68229757	68230390
[truncated: 20,894 more rows]
