# Supplementary material for: DNA hydroxymethylation controls cardiomyocyte gene expression in development and hypertrophy
Source: Nat Commun. 2016 Aug 4;7:12418. doi: 10.1038/ncomms12418 (PMC4976219; doi:10.1038/ncomms12418)
Supplement: Supplementary Dataset 2 — | Transcriptional analyses of E14.5, neonatal, adult and hypertrophic cardiomyocytes. List of genes differentially expressed among the four biological conditions. (A), gene symbols; (B), genomic coordinates; (F and G), expression values, expressed as RPKM; (H), log of fold changes; (J and K), p- and q-values, respectively. The table is the result of analysis of RNA-seq data with Cuffdiff. [file ncomms12418-s3.xlsx]

## Sheet: RNA Seq
gene	locus	sample-1	sample-2	status	RPKM-1	RPKM-2	log2(fold-change)	p-value	q-value	significant
0610005C13Rik	chr7:45567794-45589710	Adult	TAC	NOTEST	0	0.398161	0.48353	1	1	no
0610005C13Rik	chr7:45567794-45589710	E14.5	Adult	NOTEST	0.0695192	0	-0.0969624	1	1	no
0610005C13Rik	chr7:45567794-45589710	E14.5	Neonatal	NOTEST	0.0695192	0.264764	0.241906	1	1	no
0610005C13Rik	chr7:45567794-45589710	E14.5	TAC	NOTEST	0.0695192	0.398161	0.386568	1	1	no
0610005C13Rik	chr7:45567794-45589710	Neonatal	Adult	NOTEST	0.264764	0	-0.338868	1	1	no
0610005C13Rik	chr7:45567794-45589710	Neonatal	TAC	NOTEST	0.264764	0.398161	0.144662	1	1	no
0610007N19Rik	chr15:32240567-32244662	Adult	TAC	OK	2.28378	6.52324	1.196	0.0001	0.000393207	yes
0610007N19Rik	chr15:32240567-32244662	E14.5	Adult	OK	5.02254	2.28378	-0.875015	0.00245	0.00702161	yes
0610007N19Rik	chr15:32240567-32244662	E14.5	Neonatal	OK	5.02254	4.97559	-0.0112909	0.9659	0.9776	no
0610007N19Rik	chr15:32240567-32244662	E14.5	TAC	OK	5.02254	6.52324	0.320982	0.19475	0.296073	no
0610007N19Rik	chr15:32240567-32244662	Neonatal	Adult	OK	4.97559	2.28378	-0.863724	0.00265	0.00752967	yes
0610007N19Rik	chr15:32240567-32244662	Neonatal	TAC	OK	4.97559	6.52324	0.332273	0.18275	0.28133	no
0610007P14Rik	chr12:85815454-85824545	Adult	TAC	OK	5.13285	3.47316	-0.455263	0.1688	0.26371	no
0610007P14Rik	chr12:85815454-85824545	E14.5	Adult	OK	14.7659	5.13285	-1.36218	5e-05	0.000206103	yes
0610007P14Rik	chr12:85815454-85824545	E14.5	Neonatal	OK	14.7659	5.82697	-1.20749	0.0002	0.000745206	yes
0610007P14Rik	chr12:85815454-85824545	E14.5	TAC	OK	14.7659	3.47316	-1.81744	5e-05	0.000206103	yes
0610007P14Rik	chr12:85815454-85824545	Neonatal	Adult	OK	5.82697	5.13285	-0.154688	0.6153	0.718492	no
0610007P14Rik	chr12:85815454-85824545	Neonatal	TAC	OK	5.82697	3.47316	-0.609951	0.06485	0.11941	no
0610008F07Rik	chr2:163492317-163541721	Adult	TAC	NOTEST	0	0	0	1	1	no
0610008F07Rik	chr2:163492317-163541721	E14.5	Adult	NOTEST	0	0	0	1	1	no
0610008F07Rik	chr2:163492317-163541721	E14.5	Neonatal	NOTEST	0	0	0	1	1	no
0610008F07Rik	chr2:163492317-163541721	E14.5	TAC	NOTEST	0	0	0	1	1	no
0610008F07Rik	chr2:163492317-163541721	Neonatal	Adult	NOTEST	0	0	0	1	1	no
0610008F07Rik	chr2:163492317-163541721	Neonatal	TAC	NOTEST	0	0	0	1	1	no
0610009B14Rik	chr12:80686374-80692466	Adult	TAC	NOTEST	0	0.0504296	0.0709795	1	1	no
0610009B14Rik	chr12:80686374-80692466	E14.5	Adult	NOTEST	0	0	0	1	1	no
0610009B14Rik	chr12:80686374-80692466	E14.5	Neonatal	NOTEST	0	0	0	1	1	no
0610009B14Rik	chr12:80686374-80692466	E14.5	TAC	NOTEST	0	0.0504296	0.0709795	1	1	no
0610009B14Rik	chr12:80686374-80692466	Neonatal	Adult	NOTEST	0	0	0	1	1	no
0610009B14Rik	chr12:80686374-80692466	Neonatal	TAC	NOTEST	0	0.0504296	0.0709795	1	1	no
0610009B22Rik	chr11:51685384-51688634	Adult	TAC	OK	30.7984	33.2616	0.107638	0.639	0.738138	no
0610009B22Rik	chr11:51685384-51688634	E14.5	Adult	OK	9.9019	30.7984	1.54437	5e-05	0.000206103	yes
0610009B22Rik	chr11:51685384-51688634	E14.5	Neonatal	OK	9.9019	12.2945	0.28625	0.3381	0.456975	no
0610009B22Rik	chr11:51685384-51688634	E14.5	TAC	OK	9.9019	33.2616	1.65201	5e-05	0.000206103	yes
0610009B22Rik	chr11:51685384-51688634	Neonatal	Adult	OK	12.2945	30.7984	1.25812	5e-05	0.000206103	yes
0610009B22Rik	chr11:51685384-51688634	Neonatal	TAC	OK	12.2945	33.2616	1.36576	5e-05	0.000206103	yes
0610009D07Rik	chr12:4817607-4827659	Adult	TAC	OK	17.0892	15.3048	-0.149832	0.5032	0.619792	no
0610009D07Rik	chr12:4817607-4827659	E14.5	Adult	OK	21.3553	17.0892	-0.305488	0.15495	0.246114	no
0610009D07Rik	chr12:4817607-4827659	E14.5	Neonatal	OK	21.3553	16.3912	-0.362259	0.09665	0.167071	no
0610009D07Rik	chr12:4817607-4827659	E14.5	TAC	OK	21.3553	15.3048	-0.45532	0.0379	0.0756799	no
0610009D07Rik	chr12:4817607-4827659	Neonatal	Adult	OK	16.3912	17.0892	0.0567711	0.79665	0.859646	no
0610009D07Rik	chr12:4817607-4827659	Neonatal	TAC	OK	16.3912	15.3048	-0.0930607	0.6791	0.769973	no
0610009L18Rik	chr11:120348677-120351190	Adult	TAC	OK	11.6664	9.77698	-0.233054	0.48215	0.600728	no
0610009L18Rik	chr11:120348677-120351190	E14.5	Adult	OK	2.7117	11.6664	1.77085	0.0006	0.00201331	yes
0610009L18Rik	chr11:120348677-120351190	E14.5	Neonatal	OK	2.7117	5.22227	0.745361	0.0878	0.154281	no
0610009L18Rik	chr11:120348677-120351190	E14.5	TAC	OK	2.7117	9.77698	1.5378	0.002	0.00586958	yes
0610009L18Rik	chr11:120348677-120351190	Neonatal	Adult	OK	5.22227	11.6664	1.02549	0.0086	0.0210846	yes
0610009L18Rik	chr11:120348677-120351190	Neonatal	TAC	OK	5.22227	9.77698	0.79244	0.03615	0.0726383	no
0610009O20Rik	chr18:38238404-38262629	Adult	TAC	OK	44.4694	31.4128	-0.488332	0.01	0.024037	yes
0610009O20Rik	chr18:38238404-38262629	E14.5	Adult	OK	13.2619	44.4694	1.67273	5e-05	0.000206103	yes
0610009O20Rik	chr18:38238404-38262629	E14.5	Neonatal	OK	13.2619	13.1872	-0.00757631	0.971	0.981083	no
0610009O20Rik	chr18:38238404-38262629	E14.5	TAC	OK	13.2619	31.4128	1.1844	5e-05	0.000206103	yes
0610009O20Rik	chr18:38238404-38262629	Neonatal	Adult	OK	13.1872	44.4694	1.68031	5e-05	0.000206103	yes
0610009O20Rik	chr18:38238404-38262629	Neonatal	TAC	OK	13.1872	31.4128	1.19197	5e-05	0.000206103	yes
0610010B08Rik	chr2:175185164-175338212	Adult	TAC	NOTEST	0.295827	0.444566	0.156763	1	1	no
0610010B08Rik	chr2:175185164-175338212	E14.5	Adult	NOTEST	0.173734	0.295827	0.142768	1	1	no
0610010B08Rik	chr2:175185164-175338212	E14.5	Neonatal	NOTEST	0.173734	0.187508	0.0168317	1	1	no
0610010B08Rik	chr2:175185164-175338212	E14.5	TAC	NOTEST	0.173734	0.444566	0.299531	1	1	no
0610010B08Rik	chr2:175185164-175338212	Neonatal	Adult	NOTEST	0.187508	0.295827	0.125936	1	1	no
0610010B08Rik	chr2:175185164-175338212	Neonatal	TAC	NOTEST	0.187508	0.444566	0.282699	1	1	no
0610010F05Rik	chr11:23573775-23633631	Adult	TAC	OK	7.62522	9.02682	0.217231	0.2428	0.352342	no
0610010F05Rik	chr11:23573775-23633631	E14.5	Adult	OK	8.37802	7.62522	-0.120722	0.5124	0.628365	no
0610010F05Rik	chr11:23573775-23633631	E14.5	Neonatal	OK	8.37802	6.39975	-0.341807	0.06755	0.123565	no
0610010F05Rik	chr11:23573775-23633631	E14.5	TAC	OK	8.37802	9.02682	0.0965089	0.598	0.703823	no
0610010F05Rik	chr11:23573775-23633631	Neonatal	Adult	OK	6.39975	7.62522	0.221085	0.2328	0.340946	no
0610010F05Rik	chr11:23573775-23633631	Neonatal	TAC	OK	6.39975	9.02682	0.438316	0.0207	0.0451139	yes
0610010K14Rik	chr11:70235203-70237914	Adult	TAC	OK	7.18112	3.97692	-0.717045	0.02995	0.061789	no
0610010K14Rik	chr11:70235203-70237914	E14.5	Adult	OK	11.4618	7.18112	-0.607142	0.04305	0.0843078	no
0610010K14Rik	chr11:70235203-70237914	E14.5	Neonatal	OK	11.4618	7.89207	-0.486921	0.09505	0.164723	no
0610010K14Rik	chr11:70235203-70237914	E14.5	TAC	OK	11.4618	3.97692	-1.32419	0.00015	0.000572844	yes
0610010K14Rik	chr11:70235203-70237914	Neonatal	Adult	OK	7.89207	7.18112	-0.120221	0.6962	0.783089	no
0610010K14Rik	chr11:70235203-70237914	Neonatal	TAC	OK	7.89207	3.97692	-0.837266	0.01135	0.0268381	yes
0610011F06Rik	chr17:25875499-25877163	Adult	TAC	OK	4.47965	3.31503	-0.344713	0.3265	0.444847	no
0610011F06Rik	chr17:25875499-25877163	E14.5	Adult	OK	2.57372	4.47965	0.616657	0.08425	0.149024	no
0610011F06Rik	chr17:25875499-25877163	E14.5	Neonatal	OK	2.57372	1.92621	-0.288393	0.43065	0.551206	no
0610011F06Rik	chr17:25875499-25877163	E14.5	TAC	OK	2.57372	3.31503	0.271944	0.45285	0.573263	no
0610011F06Rik	chr17:25875499-25877163	Neonatal	Adult	OK	1.92621	4.47965	0.90505	0.0193	0.0424782	yes
0610011F06Rik	chr17:25875499-25877163	Neonatal	TAC	OK	1.92621	3.31503	0.560337	0.13355	0.218067	no
0610012G03Rik	chr16:31947050-31948521	Adult	TAC	OK	35.2074	33.2343	-0.0808421	0.6882	0.776921	no
0610012G03Rik	chr16:31947050-31948521	E14.5	Adult	OK	12.8389	35.2074	1.38756	5e-05	0.000206103	yes
0610012G03Rik	chr16:31947050-31948521	E14.5	Neonatal	OK	12.8389	18.4667	0.492279	0.0267	0.0559856	no
0610012G03Rik	chr16:31947050-31948521	E14.5	TAC	OK	12.8389	33.2343	1.30671	5e-05	0.000206103	yes
0610012G03Rik	chr16:31947050-31948521	Neonatal	Adult	OK	18.4667	35.2074	0.895276	0.0001	0.000393207	yes
0610012G03Rik	chr16:31947050-31948521	Neonatal	TAC	OK	18.4667	33.2343	0.814434	0.00025	0.000913833	yes
0610012H03Rik	chr2:105224341-105379860	Adult	TAC	NOTEST	0	0.0995525	0.136916	1	1	no
0610012H03Rik	chr2:105224341-105379860	E14.5	Adult	NOTEST	0.246862	0	-0.318302	1	1	no
0610012H03Rik	chr2:105224341-105379860	E14.5	Neonatal	NOTEST	0.246862	0.168027	-0.0942282	1	1	no
0610012H03Rik	chr2:105224341-105379860	E14.5	TAC	NOTEST	0.246862	0.0995525	-0.181385	1	1	no
0610012H03Rik	chr2:105224341-105379860	Neonatal	Adult	NOTEST	0.168027	0	-0.224074	1	1	no
0610012H03Rik	chr2:105224341-105379860	Neonatal	TAC	NOTEST	0.168027	0.0995525	-0.0871571	1	1	no
0610030E20Rik	chr6:72347316-72353160	Adult	TAC	OK	4.56886	3.67325	-0.252956	0.17845	0.275953	no
0610030E20Rik	chr6:72347316-72353160	E14.5	Adult	OK	3.35637	4.56886	0.354256	0.05845	0.109381	no
0610030E20Rik	chr6:72347316-72353160	E14.5	Neonatal	OK	3.35637	5.1242	0.491395	0.00945	0.0228853	yes
0610030E20Rik	chr6:72347316-72353160	E14.5	TAC	OK	3.35637	3.67325	0.1013	0.5869	0.694444	no
0610030E20Rik	chr6:72347316-72353160	Neonatal	Adult	OK	5.1242	4.56886	-0.137139	0.45405	0.574441	no
0610030E20Rik	chr6:72347316-72353160	Neonatal	TAC	OK	5.1242	3.67325	-0.390095	0.0385	0.0766708	no
0610031J06Rik	chr3:88325022-88328631	Adult	TAC	OK	7.43558	10.6967	0.471542	0.0761	0.136649	no
0610031J06Rik	chr3:88325022-88328631	E14.5	Adult	OK	9.95685	7.43558	-0.377274	0.15285	0.243367	no
0610031J06Rik	chr3:88325022-88328631	E14.5	Neonatal	OK	9.95685	10.1038	0.0192204	0.9358	0.957627	no
0610031J06Rik	chr3:88325022-88328631	E14.5	TAC	OK	9.95685	10.6967	0.0942685	0.7082	0.792412	no
0610031J06Rik	chr3:88325022-88328631	Neonatal	Adult	OK	10.1038	7.43558	-0.396494	0.13105	0.214641	no
0610031J06Rik	chr3:88325022-88328631	Neonatal	TAC	OK	10.1038	10.6967	0.0750481	0.765	0.835866	no
0610031O16Rik	chr3:138210716-138239663	Adult	TAC	NOTEST	0	0	0	1	1	no
0610031O16Rik	chr3:138210716-138239663	E14.5	Adult	NOTEST	0	0	0	1	1	no
0610031O16Rik	chr3:138210716-138239663	E14.5	Neonatal	NOTEST	0	0.0411686	0.0582037	1	1	no
0610031O16Rik	chr3:138210716-138239663	E14.5	TAC	NOTEST	0	0	0	1	1	no
0610031O16Rik	chr3:138210716-138239663	Neonatal	Adult	NOTEST	0.0411686	0	-0.0582037	1	1	no
0610031O16Rik	chr3:138210716-138239663	Neonatal	TAC	NOTEST	0.0411686	0	-0.0582037	1	1	no
0610037L13Rik	chr4:107889898-107897802	Adult	TAC	OK	12.5358	13.0477	0.0535538	0.8071	0.867088	no
0610037L13Rik	chr4:107889898-107897802	E14.5	Adult	OK	12.0385	12.5358	0.0540023	0.81155	0.870312	no
0610037L13Rik	chr4:107889898-107897802	E14.5	Neonatal	OK	12.0385	9.43679	-0.3211	0.1571	0.248948	no
0610037L13Rik	chr4:107889898-107897802	E14.5	TAC	OK	12.0385	13.0477	0.107556	0.6233	0.725321	no
0610037L13Rik	chr4:107889898-107897802	Neonatal	Adult	OK	9.43679	12.5358	0.375102	0.09715	0.167765	no
0610037L13Rik	chr4:107889898-107897802	Neonatal	TAC	OK	9.43679	13.0477	0.428656	0.05875	0.109862	no
0610038B21Rik	chr8:77250365-77518578	Adult	TAC	OK	4.36948	4.07894	-0.0802549	0.9134	0.942116	no
0610038B21Rik	chr8:77250365-77518578	E14.5	Adult	OK	2.27497	4.36948	0.713301	0.32325	0.441303	no
0610038B21Rik	chr8:77250365-77518578	E14.5	Neonatal	OK	2.27497	3.87308	0.573352	0.38345	0.504476	no
0610038B21Rik	chr8:77250365-77518578	E14.5	TAC	OK	2.27497	4.07894	0.633046	0.3725	0.493125	no
0610038B21Rik	chr8:77250365-77518578	Neonatal	Adult	OK	3.87308	4.36948	0.139948	0.84345	0.89317	no
0610038B21Rik	chr8:77250365-77518578	Neonatal	TAC	OK	3.87308	4.07894	0.0596935	0.93175	0.954855	no
0610038L08Rik	chr17:29549801-29606808	Adult	TAC	NOTEST	0.086389	0.227691	0.176407	1	1	no
0610038L08Rik	chr17:29549801-29606808	E14.5	Adult	NOTEST	0	0.086389	0.119541	1	1	no
0610038L08Rik	chr17:29549801-29606808	E14.5	Neonatal	NOTEST	0	0.0251339	0.0358124	1	1	no
0610038L08Rik	chr17:29549801-29606808	E14.5	TAC	NOTEST	0	0.227691	0.295947	1	1	no
0610038L08Rik	chr17:29549801-29606808	Neonatal	Adult	NOTEST	0.0251339	0.086389	0.0837284	1	1	no
0610038L08Rik	chr17:29549801-29606808	Neonatal	TAC	NOTEST	0.0251339	0.227691	0.260135	1	1	no
0610039K10Rik	chr2:163623272-163645800	Adult	TAC	NOTEST	0.27015	0.0496616	-0.275075	1	1	no
0610039K10Rik	chr2:163623272-163645800	E14.5	Adult	OK	0.829572	0.27015	-0.526507	0.50055	0.61729	no
0610039K10Rik	chr2:163623272-163645800	E14.5	Neonatal	OK	0.829572	1.53864	0.47255	0.7811	0.848309	no
0610039K10Rik	chr2:163623272-163645800	E14.5	TAC	OK	0.829572	0.0496616	-0.801582	0.4289	0.549542	no
0610039K10Rik	chr2:163623272-163645800	Neonatal	Adult	OK	1.53864	0.27015	-0.999057	0.4761	0.594974	no
0610039K10Rik	chr2:163623272-163645800	Neonatal	TAC	OK	1.53864	0.0496616	-1.27413	0.41015	0.53131	no
0610040B10Rik	chr5:143329307-143332704	Adult	TAC	OK	14.1389	16.7438	0.229055	0.5119	0.627852	no
0610040B10Rik	chr5:143329307-143332704	E14.5	Adult	OK	4.65033	14.1389	1.42185	0.00455	0.0121134	yes
0610040B10Rik	chr5:143329307-143332704	E14.5	Neonatal	OK	4.65033	3.23822	-0.414877	0.41505	0.535915	no
0610040B10Rik	chr5:143329307-143332704	E14.5	TAC	OK	4.65033	16.7438	1.65091	0.0014	0.00427435	yes
0610040B10Rik	chr5:143329307-143332704	Neonatal	Adult	OK	3.23822	14.1389	1.83673	0.00195	0.00574081	yes
0610040B10Rik	chr5:143329307-143332704	Neonatal	TAC	OK	3.23822	16.7438	2.06578	0.001	0.00317965	yes
0610040F04Rik	chr6:108577038-108666925	Adult	TAC	NOTEST	0.0693796	0.0747302	0.00720047	1	1	no
0610040F04Rik	chr6:108577038-108666925	E14.5	Adult	NOTEST	0.0134298	0.0693796	0.0775279	1	1	no
0610040F04Rik	chr6:108577038-108666925	E14.5	Neonatal	NOTEST	0.0134298	0.135523	0.164111	1	1	no
0610040F04Rik	chr6:108577038-108666925	E14.5	TAC	NOTEST	0.0134298	0.0747302	0.0847284	1	1	no
0610040F04Rik	chr6:108577038-108666925	Neonatal	Adult	NOTEST	0.135523	0.0693796	-0.0865829	1	1	no
0610040F04Rik	chr6:108577038-108666925	Neonatal	TAC	NOTEST	0.135523	0.0747302	-0.0793824	1	1	no
0610040J01Rik	chr5:63812494-63899619	Adult	TAC	OK	1.05665	0.678064	-0.293499	0.21275	0.317825	no
0610040J01Rik	chr5:63812494-63899619	E14.5	Adult	OK	0.110334	1.05665	0.889303	0.0137	0.0316234	yes
0610040J01Rik	chr5:63812494-63899619	E14.5	Neonatal	NOTEST	0.110334	0.141435	0.039855	1	1	no
0610040J01Rik	chr5:63812494-63899619	E14.5	TAC	OK	0.110334	0.678064	0.595804	0.0264	0.0554321	no
0610040J01Rik	chr5:63812494-63899619	Neonatal	Adult	OK	0.141435	1.05665	0.849448	0.0116	0.0273594	yes
0610040J01Rik	chr5:63812494-63899619	Neonatal	TAC	OK	0.141435	0.678064	0.555949	0.02855	0.059321	no
0610043K17Rik	chr4:101346523-101399185	Adult	TAC	OK	1.01653	0.377109	-0.550232	0.42435	0.545066	no
0610043K17Rik	chr4:101346523-101399185	E14.5	Adult	OK	0.169143	1.01653	0.786423	0.2127	0.317756	no
0610043K17Rik	chr4:101346523-101399185	E14.5	Neonatal	NOTEST	0.169143	0.272837	0.122596	1	1	no
0610043K17Rik	chr4:101346523-101399185	E14.5	TAC	NOTEST	0.169143	0.377109	0.236191	1	1	no
0610043K17Rik	chr4:101346523-101399185	Neonatal	Adult	OK	0.272837	1.01653	0.663827	0.3005	0.416353	no
0610043K17Rik	chr4:101346523-101399185	Neonatal	TAC	NOTEST	0.272837	0.377109	0.113595	1	1	no
1100001G20Rik	chr11:83746939-83752646	Adult	TAC	NOTEST	0	0	0	1	1	no
1100001G20Rik	chr11:83746939-83752646	E14.5	Adult	NOTEST	0	0	0	1	1	no
1100001G20Rik	chr11:83746939-83752646	E14.5	Neonatal	NOTEST	0	0	0	1	1	no
1100001G20Rik	chr11:83746939-83752646	E14.5	TAC	NOTEST	0	0	0	1	1	no
1100001G20Rik	chr11:83746939-83752646	Neonatal	Adult	NOTEST	0	0	0	1	1	no
1100001G20Rik	chr11:83746939-83752646	Neonatal	TAC	NOTEST	0	0	0	1	1	no
1110001A16Rik	chr17:78916498-78937070	Adult	TAC	OK	39.9289	31.1298	-0.349208	0.2523	0.362582	no
1110001A16Rik	chr17:78916498-78937070	E14.5	Adult	OK	6.47347	39.9289	2.45327	5e-05	0.000206103	yes
1110001A16Rik	chr17:78916498-78937070	E14.5	Neonatal	OK	6.47347	9.17302	0.444898	0.37555	0.496402	no
1110001A16Rik	chr17:78916498-78937070	E14.5	TAC	OK	6.47347	31.1298	2.10406	0.0005	0.00170818	yes
1110001A16Rik	chr17:78916498-78937070	Neonatal	Adult	OK	9.17302	39.9289	2.00837	5e-05	0.000206103	yes
1110001A16Rik	chr17:78916498-78937070	Neonatal	TAC	OK	9.17302	31.1298	1.65916	0.00045	0.00155296	yes
1110001J03Rik	chr6:38534860-38539449	Adult	TAC	OK	131.875	83.9365	-0.645613	0.0037	0.0101006	yes
1110001J03Rik	chr6:38534860-38539449	E14.5	Adult	OK	58.2113	131.875	1.16613	5e-05	0.000206103	yes
1110001J03Rik	chr6:38534860-38539449	E14.5	Neonatal	OK	58.2113	63.3224	0.119449	0.6256	0.727095	no
1110001J03Rik	chr6:38534860-38539449	E14.5	TAC	OK	58.2113	83.9365	0.520512	0.0332	0.0675083	no
1110001J03Rik	chr6:38534860-38539449	Neonatal	Adult	OK	63.3224	131.875	1.04668	5e-05	0.000206103	yes
1110001J03Rik	chr6:38534860-38539449	Neonatal	TAC	OK	63.3224	83.9365	0.401063	0.09185	0.160214	no
1110002L01Rik	chr12:3365131-3426747	Adult	TAC	OK	4.16728	5.18014	0.258234	0.2591	0.370202	no
1110002L01Rik	chr12:3365131-3426747	E14.5	Adult	OK	4.92635	4.16728	-0.197739	0.3888	0.510022	no
1110002L01Rik	chr12:3365131-3426747	E14.5	Neonatal	OK	4.92635	4.40714	-0.132278	0.5572	0.668563	no
1110002L01Rik	chr12:3365131-3426747	E14.5	TAC	OK	4.92635	5.18014	0.0604957	0.7941	0.857786	no
1110002L01Rik	chr12:3365131-3426747	Neonatal	Adult	OK	4.40714	4.16728	-0.0654606	0.76935	0.83939	no
1110002L01Rik	chr12:3365131-3426747	Neonatal	TAC	OK	4.40714	5.18014	0.192774	0.39445	0.515797	no
1110004E09Rik	chr16:90925810-90934849	Adult	TAC	OK	20.4584	12.9794	-0.61824	0.00425	0.0114275	yes
1110004E09Rik	chr16:90925810-90934849	E14.5	Adult	OK	10.7667	20.4584	0.866833	5e-05	0.000206103	yes
1110004E09Rik	chr16:90925810-90934849	E14.5	Neonatal	OK	10.7667	11.6827	0.108152	0.63105	0.731527	no
1110004E09Rik	chr16:90925810-90934849	E14.5	TAC	OK	10.7667	12.9794	0.248593	0.24925	0.359267	no
1110004E09Rik	chr16:90925810-90934849	Neonatal	Adult	OK	11.6827	20.4584	0.758681	0.00065	0.00216323	yes
1110004E09Rik	chr16:90925810-90934849	Neonatal	TAC	OK	11.6827	12.9794	0.140441	0.5178	0.633199	no
1110004F10Rik	chr7:116093379-116105210	Adult	TAC	OK	52.3308	42.7016	-0.287283	0.13535	0.220458	no
1110004F10Rik	chr7:116093379-116105210	E14.5	Adult	OK	59.7104	52.3308	-0.186975	0.3359	0.454713	no
1110004F10Rik	chr7:116093379-116105210	E14.5	Neonatal	OK	59.7104	47.4391	-0.325772	0.09365	0.162763	no
1110004F10Rik	chr7:116093379-116105210	E14.5	TAC	OK	59.7104	42.7016	-0.474258	0.01305	0.0302977	yes
1110004F10Rik	chr7:116093379-116105210	Neonatal	Adult	OK	47.4391	52.3308	0.138797	0.47355	0.592626	no
1110004F10Rik	chr7:116093379-116105210	Neonatal	TAC	OK	47.4391	42.7016	-0.148486	0.4439	0.564378	no
1110006O24Rik	chr5:115631048-115631816	Adult	TAC	NOTEST	0.171232	0.226431	0.0664392	1	1	no
1110006O24Rik	chr5:115631048-115631816	E14.5	Adult	NOTEST	0.492861	0.171232	-0.350053	1	1	no
1110006O24Rik	chr5:115631048-115631816	E14.5	Neonatal	NOTEST	0.492861	0.415803	-0.0764593	1	1	no
1110006O24Rik	chr5:115631048-115631816	E14.5	TAC	NOTEST	0.492861	0.226431	-0.283614	1	1	no
1110006O24Rik	chr5:115631048-115631816	Neonatal	Adult	NOTEST	0.415803	0.171232	-0.273594	1	1	no
1110006O24Rik	chr5:115631048-115631816	Neonatal	TAC	NOTEST	0.415803	0.226431	-0.207154	1	1	no
1110007C09Rik	chr13:49202950-49216026	Adult	TAC	OK	43.9223	35.5662	-0.296921	0.17705	0.274213	no
1110007C09Rik	chr13:49202950-49216026	E14.5	Adult	OK	19.6981	43.9223	1.11793	5e-05	0.000206103	yes
1110007C09Rik	chr13:49202950-49216026	E14.5	Neonatal	OK	19.6981	25.4243	0.352367	0.14885	0.238197	no
1110007C09Rik	chr13:49202950-49216026	E14.5	TAC	OK	19.6981	35.5662	0.821012	0.0011	0.0034604	yes
1110007C09Rik	chr13:49202950-49216026	Neonatal	Adult	OK	25.4243	43.9223	0.765567	0.00085	0.00275141	yes
1110007C09Rik	chr13:49202950-49216026	Neonatal	TAC	OK	25.4243	35.5662	0.468645	0.0423	0.0830719	no
1110008F13Rik	chr2:156863121-156887078	Adult	TAC	OK	20.3667	16.3262	-0.302409	0.3186	0.43628	no
1110008F13Rik	chr2:156863121-156887078	E14.5	Adult	OK	11.0198	20.3667	0.829951	0.01585	0.035871	yes
1110008F13Rik	chr2:156863121-156887078	E14.5	Neonatal	OK	11.0198	12.5459	0.172443	0.62385	0.725775	no
1110008F13Rik	chr2:156863121-156887078	E14.5	TAC	OK	11.0198	16.3262	0.527542	0.118	0.196905	no
1110008F13Rik	chr2:156863121-156887078	Neonatal	Adult	OK	12.5459	20.3667	0.657508	0.04135	0.0814935	no
1110008F13Rik	chr2:156863121-156887078	Neonatal	TAC	OK	12.5459	16.3262	0.355099	0.2673	0.37952	no
1110008J03Rik	chr5:120609059-120612589	Adult	TAC	OK	3.43055	3.26381	-0.0553427	0.83825	0.889379	no
1110008J03Rik	chr5:120609059-120612589	E14.5	Adult	OK	1.80353	3.43055	0.660241	0.02115	0.0459552	yes
1110008J03Rik	chr5:120609059-120612589	E14.5	Neonatal	OK	1.80353	2.89735	0.475249	0.08585	0.151394	no
1110008J03Rik	chr5:120609059-120612589	E14.5	TAC	OK	1.80353	3.26381	0.604899	0.0334	0.0678576	no
1110008J03Rik	chr5:120609059-120612589	Neonatal	Adult	OK	2.89735	3.43055	0.184992	0.4926	0.61003	no
1110008J03Rik	chr5:120609059-120612589	Neonatal	TAC	OK	2.89735	3.26381	0.12965	0.6311	0.731563	no
1110008L16Rik	chr12:55280813-55492647	Adult	TAC	OK	5.29817	4.81124	-0.116087	0.8522	0.899524	no
1110008L16Rik	chr12:55280813-55492647	E14.5	Adult	OK	5.71532	5.29817	-0.0925234	0.88015	0.919493	no
1110008L16Rik	chr12:55280813-55492647	E14.5	Neonatal	OK	5.71532	3.71981	-0.508727	0.4625	0.582467	no
1110008L16Rik	chr12:55280813-55492647	E14.5	TAC	OK	5.71532	4.81124	-0.20861	0.72535	0.805912	no
1110008L16Rik	chr12:55280813-55492647	Neonatal	Adult	OK	3.71981	5.29817	0.416204	0.55555	0.667094	no
1110008L16Rik	chr12:55280813-55492647	Neonatal	TAC	OK	3.71981	4.81124	0.300117	0.6601	0.75527	no
1110008P14Rik	chr2:32379100-32381915	Adult	TAC	OK	13.5914	18.5409	0.421379	0.13375	0.218329	no
1110008P14Rik	chr2:32379100-32381915	E14.5	Adult	OK	5.65777	13.5914	1.13201	0.00155	0.00468081	yes
1110008P14Rik	chr2:32379100-32381915	E14.5	Neonatal	OK	5.65777	7.60059	0.369397	0.2789	0.392546	no
1110008P14Rik	chr2:32379100-32381915	E14.5	TAC	OK	5.65777	18.5409	1.55339	5e-05	0.000206103	yes
1110008P14Rik	chr2:32379100-32381915	Neonatal	Adult	OK	7.60059	13.5914	0.762611	0.0179	0.0397911	yes
1110008P14Rik	chr2:32379100-32381915	Neonatal	TAC	OK	7.60059	18.5409	1.18399	0.0004	0.00139804	yes
1110012L19Rik	chrX:70385912-70389416	Adult	TAC	OK	20.5998	16.4382	-0.308767	0.15765	0.249696	no
1110012L19Rik	chrX:70385912-70389416	E14.5	Adult	OK	9.38116	20.5998	1.05705	5e-05	0.000206103	yes
1110012L19Rik	chrX:70385912-70389416	E14.5	Neonatal	OK	9.38116	9.79886	0.0569114	0.819	0.875614	no
1110012L19Rik	chrX:70385912-70389416	E14.5	TAC	OK	9.38116	16.4382	0.748283	0.00195	0.00574081	yes
1110012L19Rik	chrX:70385912-70389416	Neonatal	Adult	OK	9.79886	20.5998	1.00014	5e-05	0.000206103	yes
1110012L19Rik	chrX:70385912-70389416	Neonatal	TAC	OK	9.79886	16.4382	0.691372	0.0049	0.0129256	yes
1110015O18Rik	chr3:4798707-4814911	Adult	TAC	NOTEST	0	0	0	1	1	no
1110015O18Rik	chr3:4798707-4814911	E14.5	Adult	NOTEST	0	0	0	1	1	no
1110015O18Rik	chr3:4798707-4814911	E14.5	Neonatal	NOTEST	0	0	0	1	1	no
1110015O18Rik	chr3:4798707-4814911	E14.5	TAC	NOTEST	0	0	0	1	1	no
1110015O18Rik	chr3:4798707-4814911	Neonatal	Adult	NOTEST	0	0	0	1	1	no
1110015O18Rik	chr3:4798707-4814911	Neonatal	TAC	NOTEST	0	0	0	1	1	no
1110017D15Rik	chr4:41505008-41517333	Adult	TAC	NOTEST	0	0	0	1	1	no
1110017D15Rik	chr4:41505008-41517333	E14.5	Adult	NOTEST	0.145425	0	-0.195883	1	1	no
1110017D15Rik	chr4:41505008-41517333	E14.5	Neonatal	NOTEST	0.145425	0	-0.195883	1	1	no
1110017D15Rik	chr4:41505008-41517333	E14.5	TAC	NOTEST	0.145425	0	-0.195883	1	1	no
1110017D15Rik	chr4:41505008-41517333	Neonatal	Adult	NOTEST	0	0	0	1	1	no
1110017D15Rik	chr4:41505008-41517333	Neonatal	TAC	NOTEST	0	0	0	1	1	no
1110018G07Rik	chr12:84918148-84970886	Adult	TAC	OK	26.6952	18.8713	-0.47895	0.01025	0.0245719	yes
1110018G07Rik	chr12:84918148-84970886	E14.5	Adult	OK	6.81954	26.6952	1.82448	5e-05	0.000206103	yes
1110018G07Rik	chr12:84918148-84970886	E14.5	Neonatal	OK	6.81954	9.01013	0.356305	0.04965	0.0951792	no
1110018G07Rik	chr12:84918148-84970886	E14.5	TAC	OK	6.81954	18.8713	1.34553	5e-05	0.000206103	yes
1110018G07Rik	chr12:84918148-84970886	Neonatal	Adult	OK	9.01013	26.6952	1.46818	5e-05	0.000206103	yes
1110018G07Rik	chr12:84918148-84970886	Neonatal	TAC	OK	9.01013	18.8713	0.989226	5e-05	0.000206103	yes
1110019D14Rik	chr6:13871568-13896421	Adult	TAC	OK	5.74165	5.75999	0.00391938	0.9919	0.994267	no
1110019D14Rik	chr6:13871568-13896421	E14.5	Adult	OK	1.32014	5.74165	1.53889	5e-05	0.000206103	yes
1110019D14Rik	chr6:13871568-13896421	E14.5	Neonatal	OK	1.32014	1.69154	0.21422	0.4136	0.534527	no
1110019D14Rik	chr6:13871568-13896421	E14.5	TAC	OK	1.32014	5.75999	1.54281	5e-05	0.000206103	yes
1110019D14Rik	chr6:13871568-13896421	Neonatal	Adult	OK	1.69154	5.74165	1.32467	5e-05	0.000206103	yes
1110019D14Rik	chr6:13871568-13896421	Neonatal	TAC	OK	1.69154	5.75999	1.32859	5e-05	0.000206103	yes
1110020A21Rik	chr17:84917181-85023992	Adult	TAC	OK	0.786233	2.48373	0.963713	0.6191	0.721756	no
1110020A21Rik	chr17:84917181-85023992	E14.5	Adult	OK	1.33287	0.786233	-0.385186	0.77765	0.845721	no
1110020A21Rik	chr17:84917181-85023992	E14.5	Neonatal	OK	1.33287	1.73267	0.228205	0.87345	0.914594	no
1110020A21Rik	chr17:84917181-85023992	E14.5	TAC	OK	1.33287	2.48373	0.578527	0.7255	0.80602	no
1110020A21Rik	chr17:84917181-85023992	Neonatal	Adult	OK	1.73267	0.786233	-0.613391	0.6945	0.781783	no
1110020A21Rik	chr17:84917181-85023992	Neonatal	TAC	OK	1.73267	2.48373	0.350322	0.8316	0.884766	no
1110025L11Rik	chr16:89063409-89064002	Adult	TAC	NOTEST	0	0	0	1	1	no
1110025L11Rik	chr16:89063409-89064002	E14.5	Adult	NOTEST	0	0	0	1	1	no
1110025L11Rik	chr16:89063409-89064002	E14.5	Neonatal	NOTEST	0	0	0	1	1	no
1110025L11Rik	chr16:89063409-89064002	E14.5	TAC	NOTEST	0	0	0	1	1	no
1110025L11Rik	chr16:89063409-89064002	Neonatal	Adult	NOTEST	0	0	0	1	1	no
1110025L11Rik	chr16:89063409-89064002	Neonatal	TAC	NOTEST	0	0	0	1	1	no
1110028F11Rik	chr11:87663086-87735539	Adult	TAC	NOTEST	0	0.0228899	0.0326509	1	1	no
1110028F11Rik	chr11:87663086-87735539	E14.5	Adult	NOTEST	0.0147911	0	-0.0211828	1	1	no
1110028F11Rik	chr11:87663086-87735539	E14.5	Neonatal	NOTEST	0.0147911	0.0550878	0.0561803	1	1	no
1110028F11Rik	chr11:87663086-87735539	E14.5	TAC	NOTEST	0.0147911	0.0228899	0.0114681	1	1	no
1110028F11Rik	chr11:87663086-87735539	Neonatal	Adult	NOTEST	0.0550878	0	-0.0773631	1	1	no
1110028F11Rik	chr11:87663086-87735539	Neonatal	TAC	NOTEST	0.0550878	0.0228899	-0.0447122	1	1	no
1110028F18Rik	chr8:106587142-106594820	Adult	TAC	NOTEST	0	0	0	1	1	no
1110028F18Rik	chr8:106587142-106594820	E14.5	Adult	NOTEST	0.017873	0	-0.0255576	1	1	no
1110028F18Rik	chr8:106587142-106594820	E14.5	Neonatal	NOTEST	0.017873	0.0221449	0.00604216	1	1	no
1110028F18Rik	chr8:106587142-106594820	E14.5	TAC	NOTEST	0.017873	0	-0.0255576	1	1	no
1110028F18Rik	chr8:106587142-106594820	Neonatal	Adult	NOTEST	0.0221449	0	-0.0315997	1	1	no
1110028F18Rik	chr8:106587142-106594820	Neonatal	TAC	NOTEST	0.0221449	0	-0.0315997	1	1	no
1110032A03Rik	chr9:50762827-50768152	Adult	TAC	OK	7.01693	4.85416	-0.453588	0.05605	0.105511	no
1110032A03Rik	chr9:50762827-50768152	E14.5	Adult	OK	2.63694	7.01693	1.14032	5e-05	0.000206103	yes
1110032A03Rik	chr9:50762827-50768152	E14.5	Neonatal	OK	2.63694	3.14801	0.189694	0.44145	0.561978	no
1110032A03Rik	chr9:50762827-50768152	E14.5	TAC	OK	2.63694	4.85416	0.686737	0.00705	0.0177347	yes
1110032A03Rik	chr9:50762827-50768152	Neonatal	Adult	OK	3.14801	7.01693	0.950631	0.00025	0.000913833	yes
1110032A03Rik	chr9:50762827-50768152	Neonatal	TAC	OK	3.14801	4.85416	0.497043	0.0466	0.0902143	no
1110032F04Rik	chr3:68869585-68872163	Adult	TAC	NOTEST	0.100451	0.28538	0.2241	1	1	no
1110032F04Rik	chr3:68869585-68872163	E14.5	Adult	OK	2.52303	0.100451	-1.67872	0.0386	0.0768163	no
1110032F04Rik	chr3:68869585-68872163	E14.5	Neonatal	OK	2.52303	1.73224	-0.366733	0.1573	0.249203	no
1110032F04Rik	chr3:68869585-68872163	E14.5	TAC	OK	2.52303	0.28538	-1.45462	0.00095	0.003037	yes
1110032F04Rik	chr3:68869585-68872163	Neonatal	Adult	OK	1.73224	0.100451	-1.31199	0.0386	0.0768163	no
1110032F04Rik	chr3:68869585-68872163	Neonatal	TAC	OK	1.73224	0.28538	-1.08789	0.00285	0.00803263	yes
1110034G24Rik	chr2:132690282-132751055	Adult	TAC	OK	24.1508	7.80528	-1.51416	5e-05	0.000206103	yes
1110034G24Rik	chr2:132690282-132751055	E14.5	Adult	OK	0.586308	24.1508	3.98686	5e-05	0.000206103	yes
1110034G24Rik	chr2:132690282-132751055	E14.5	Neonatal	OK	0.586308	0.972892	0.314639	0.2566	0.367381	no
1110034G24Rik	chr2:132690282-132751055	E14.5	TAC	OK	0.586308	7.80528	2.4727	5e-05	0.000206103	yes
1110034G24Rik	chr2:132690282-132751055	Neonatal	Adult	OK	0.972892	24.1508	3.67222	5e-05	0.000206103	yes
1110034G24Rik	chr2:132690282-132751055	Neonatal	TAC	OK	0.972892	7.80528	2.15806	5e-05	0.000206103	yes
1110035M17Rik	chr11:95700105-95712754	Adult	TAC	NOTEST	0	0	0	1	1	no
1110035M17Rik	chr11:95700105-95712754	E14.5	Adult	NOTEST	0.120892	0	-0.164647	1	1	no
1110035M17Rik	chr11:95700105-95712754	E14.5	Neonatal	NOTEST	0.120892	0.065413	-0.0732345	1	1	no
1110035M17Rik	chr11:95700105-95712754	E14.5	TAC	NOTEST	0.120892	0	-0.164647	1	1	no
1110035M17Rik	chr11:95700105-95712754	Neonatal	Adult	NOTEST	0.065413	0	-0.0914128	1	1	no
1110035M17Rik	chr11:95700105-95712754	Neonatal	TAC	NOTEST	0.065413	0	-0.0914128	1	1	no
1110036E04Rik	chr9:64049828-64054100	Adult	TAC	NOTEST	0	0	0	1	1	no
1110036E04Rik	chr9:64049828-64054100	E14.5	Adult	NOTEST	0.0292953	0	-0.0416569	1	1	no
1110036E04Rik	chr9:64049828-64054100	E14.5	Neonatal	NOTEST	0.0292953	0	-0.0416569	1	1	no
1110036E04Rik	chr9:64049828-64054100	E14.5	TAC	NOTEST	0.0292953	0	-0.0416569	1	1	no
1110036E04Rik	chr9:64049828-64054100	Neonatal	Adult	NOTEST	0	0	0	1	1	no
1110036E04Rik	chr9:64049828-64054100	Neonatal	TAC	NOTEST	0	0	0	1	1	no
1110037F02Rik	chr4:11485957-11551143	Adult	TAC	OK	6.37515	6.99915	0.117174	0.49715	0.614121	no
1110037F02Rik	chr4:11485957-11551143	E14.5	Adult	OK	11.4049	6.37515	-0.750166	5e-05	0.000206103	yes
1110037F02Rik	chr4:11485957-11551143	E14.5	Neonatal	OK	11.4049	8.72203	-0.351581	0.05135	0.0979593	no
1110037F02Rik	chr4:11485957-11551143	E14.5	TAC	OK	11.4049	6.99915	-0.632991	0.00035	0.00123986	yes
1110037F02Rik	chr4:11485957-11551143	Neonatal	Adult	OK	8.72203	6.37515	-0.398585	0.0243	0.0516563	no
1110037F02Rik	chr4:11485957-11551143	Neonatal	TAC	OK	8.72203	6.99915	-0.281411	0.1141	0.191645	no
1110038B12Rik	chr17:34950235-34952471	Adult	TAC	OK	4.4696	3.04384	-0.435709	0.3037	0.419916	no
1110038B12Rik	chr17:34950235-34952471	E14.5	Adult	OK	23.8407	4.4696	-2.1832	5e-05	0.000206103	yes
1110038B12Rik	chr17:34950235-34952471	E14.5	Neonatal	OK	23.8407	18.4289	-0.354502	0.2245	0.331092	no
1110038B12Rik	chr17:34950235-34952471	E14.5	TAC	OK	23.8407	3.04384	-2.61891	5e-05	0.000206103	yes
1110038B12Rik	chr17:34950235-34952471	Neonatal	Adult	OK	18.4289	4.4696	-1.8287	0.0001	0.000393207	yes
1110038B12Rik	chr17:34950235-34952471	Neonatal	TAC	OK	18.4289	3.04384	-2.26441	5e-05	0.000206103	yes
1110038F14Rik	chr15:76948543-76950731	Adult	TAC	OK	12.9669	12.1997	-0.0815067	0.7369	0.814893	no
1110038F14Rik	chr15:76948543-76950731	E14.5	Adult	OK	9.6443	12.9669	0.391931	0.11695	0.195509	no
1110038F14Rik	chr15:76948543-76950731	E14.5	Neonatal	OK	9.6443	8.72661	-0.130072	0.6106	0.714501	no
1110038F14Rik	chr15:76948543-76950731	E14.5	TAC	OK	9.6443	12.1997	0.310424	0.21435	0.319588	no
1110038F14Rik	chr15:76948543-76950731	Neonatal	Adult	OK	8.72661	12.9669	0.522003	0.03595	0.0722856	no
1110038F14Rik	chr15:76948543-76950731	Neonatal	TAC	OK	8.72661	12.1997	0.440496	0.0756	0.135906	no
1110046J04Rik	chr13:33917917-34002794	Adult	TAC	OK	0.871233	1.15867	0.206154	0.8667	0.909769	no
1110046J04Rik	chr13:33917917-34002794	E14.5	Adult	OK	0.129147	0.871233	0.728756	0.5377	0.651245	no
1110046J04Rik	chr13:33917917-34002794	E14.5	Neonatal	NOTEST	0.129147	0.345953	0.253395	1	1	no
1110046J04Rik	chr13:33917917-34002794	E14.5	TAC	OK	0.129147	1.15867	0.934909	0.47875	0.597421	no
1110046J04Rik	chr13:33917917-34002794	Neonatal	Adult	OK	0.345953	0.871233	0.475361	0.728	0.80798	no
1110046J04Rik	chr13:33917917-34002794	Neonatal	TAC	OK	0.345953	1.15867	0.681515	0.66745	0.760894	no
1110051M20Rik	chr2:91277827-91444642	Adult	TAC	OK	3.55366	3.03112	-0.175846	0.48145	0.60007	no
1110051M20Rik	chr2:91277827-91444642	E14.5	Adult	OK	5.8557	3.55366	-0.590277	0.01515	0.0344786	yes
1110051M20Rik	chr2:91277827-91444642	E14.5	Neonatal	OK	5.8557	2.55987	-0.945479	0.00015	0.000572844	yes
1110051M20Rik	chr2:91277827-91444642	E14.5	TAC	OK	5.8557	3.03112	-0.766123	0.0028	0.00791026	yes
1110051M20Rik	chr2:91277827-91444642	Neonatal	Adult	OK	2.55987	3.55366	0.355202	0.1542	0.245126	no
1110051M20Rik	chr2:91277827-91444642	Neonatal	TAC	OK	2.55987	3.03112	0.179356	0.47375	0.59277	no
1110054M08Rik	chr16:24392555-24992578	Adult	TAC	OK	2.71014	3.82464	0.378948	0.83175	0.884803	no
1110054M08Rik	chr16:24392555-24992578	E14.5	Adult	OK	0.656828	2.71014	1.16305	0.51915	0.634426	no
1110054M08Rik	chr16:24392555-24992578	E14.5	Neonatal	OK	0.656828	1.13091	0.363046	0.76025	0.83219	no
1110054M08Rik	chr16:24392555-24992578	E14.5	TAC	OK	0.656828	3.82464	1.542	0.46465	0.584437	no
1110054M08Rik	chr16:24392555-24992578	Neonatal	Adult	OK	1.13091	2.71014	0.800004	0.6654	0.759379	no
1110054M08Rik	chr16:24392555-24992578	Neonatal	TAC	OK	1.13091	3.82464	1.17895	0.58315	0.691305	no
1110057K04Rik	chr12:8208106-8285759	Adult	TAC	OK	15.6362	13.2258	-0.225816	0.27925	0.392952	no
1110057K04Rik	chr12:8208106-8285759	E14.5	Adult	OK	10.7887	15.6362	0.496921	0.0199	0.043614	yes
1110057K04Rik	chr12:8208106-8285759	E14.5	Neonatal	OK	10.7887	6.89446	-0.578492	0.0088	0.0215145	yes
1110057K04Rik	chr12:8208106-8285759	E14.5	TAC	OK	10.7887	13.2258	0.271105	0.2032	0.306308	no
1110057K04Rik	chr12:8208106-8285759	Neonatal	Adult	OK	6.89446	15.6362	1.07541	5e-05	0.000206103	yes
1110057K04Rik	chr12:8208106-8285759	Neonatal	TAC	OK	6.89446	13.2258	0.849597	0.0002	0.000745206	yes
1110058L19Rik	chr1:23995938-24005640	Adult	TAC	OK	51.1248	53.6176	0.067396	0.7602	0.832159	no
1110058L19Rik	chr1:23995938-24005640	E14.5	Adult	OK	9.5041	51.1248	2.31102	5e-05	0.000206103	yes
1110058L19Rik	chr1:23995938-24005640	E14.5	Neonatal	OK	9.5041	8.94636	-0.078712	0.81095	0.869984	no
1110058L19Rik	chr1:23995938-24005640	E14.5	TAC	OK	9.5041	53.6176	2.37841	5e-05	0.000206103	yes
1110058L19Rik	chr1:23995938-24005640	Neonatal	Adult	OK	8.94636	51.1248	2.38973	5e-05	0.000206103	yes
1110058L19Rik	chr1:23995938-24005640	Neonatal	TAC	OK	8.94636	53.6176	2.45713	5e-05	0.000206103	yes
1110059E24Rik	chr19:21597312-21652791	Adult	TAC	OK	9.17795	10.7874	0.211799	0.37525	0.496108	no
1110059E24Rik	chr19:21597312-21652791	E14.5	Adult	OK	14.8597	9.17795	-0.639918	0.00665	0.0168542	yes
1110059E24Rik	chr19:21597312-21652791	E14.5	Neonatal	OK	14.8597	10.4649	-0.468142	0.0399	0.0790758	no
1110059E24Rik	chr19:21597312-21652791	E14.5	TAC	OK	14.8597	10.7874	-0.42812	0.0602	0.112115	no
1110059E24Rik	chr19:21597312-21652791	Neonatal	Adult	OK	10.4649	9.17795	-0.171777	0.46915	0.588653	no
1110059E24Rik	chr19:21597312-21652791	Neonatal	TAC	OK	10.4649	10.7874	0.0400218	0.8641	0.90797	no
1110059G10Rik	chr9:122945088-122951000	Adult	TAC	OK	5.96674	5.08873	-0.194342	0.32685	0.44523	no
1110059G10Rik	chr9:122945088-122951000	E14.5	Adult	OK	4.75963	5.96674	0.274508	0.17115	0.266714	no
1110059G10Rik	chr9:122945088-122951000	E14.5	Neonatal	OK	4.75963	3.96529	-0.214098	0.29745	0.413035	no
1110059G10Rik	chr9:122945088-122951000	E14.5	TAC	OK	4.75963	5.08873	0.0801652	0.6905	0.778706	no
1110059G10Rik	chr9:122945088-122951000	Neonatal	Adult	OK	3.96529	5.96674	0.488606	0.01725	0.0385468	yes
1110059G10Rik	chr9:122945088-122951000	Neonatal	TAC	OK	3.96529	5.08873	0.294263	0.14775	0.236752	no
1110059M19Rik	chrX:45090903-45092790	Adult	TAC	NOTEST	0	0	0	1	1	no
1110059M19Rik	chrX:45090903-45092790	E14.5	Adult	NOTEST	0.0950708	0	-0.131024	1	1	no
1110059M19Rik	chrX:45090903-45092790	E14.5	Neonatal	NOTEST	0.0950708	0	-0.131024	1	1	no
1110059M19Rik	chrX:45090903-45092790	E14.5	TAC	NOTEST	0.0950708	0	-0.131024	1	1	no
1110059M19Rik	chrX:45090903-45092790	Neonatal	Adult	NOTEST	0	0	0	1	1	no
1110059M19Rik	chrX:45090903-45092790	Neonatal	TAC	NOTEST	0	0	0	1	1	no
1110065P20Rik	chr4:124802548-124850730	Adult	TAC	OK	3.32761	4.61761	0.376386	0.6205	0.722928	no
1110065P20Rik	chr4:124802548-124850730	E14.5	Adult	OK	3.84877	3.32761	-0.164048	0.82615	0.88082	no
1110065P20Rik	chr4:124802548-124850730	E14.5	Neonatal	OK	3.84877	3.85518	0.00190596	0.9869	0.991207	no
1110065P20Rik	chr4:124802548-124850730	E14.5	TAC	OK	3.84877	4.61761	0.212338	0.75085	0.825344	no
1110065P20Rik	chr4:124802548-124850730	Neonatal	Adult	OK	3.85518	3.32761	-0.165954	0.8217	0.877573	no
1110065P20Rik	chr4:124802548-124850730	Neonatal	TAC	OK	3.85518	4.61761	0.210432	0.74975	0.82456	no
1190002F15Rik	chr6:134929091-134951718	Adult	TAC	OK	0.325406	0.701612	0.360468	0.3133	0.430349	no
1190002F15Rik	chr6:134929091-134951718	E14.5	Adult	OK	11.7948	0.325406	-3.27105	0.0219	0.0473001	yes
1190002F15Rik	chr6:134929091-134951718	E14.5	Neonatal	OK	11.7948	6.62259	-0.747204	0.0233	0.049874	yes
1190002F15Rik	chr6:134929091-134951718	E14.5	TAC	OK	11.7948	0.701612	-2.91058	0.0012	0.00373251	yes
1190002F15Rik	chr6:134929091-134951718	Neonatal	Adult	OK	6.62259	0.325406	-2.52385	0.0219	0.0473001	yes
1190002F15Rik	chr6:134929091-134951718	Neonatal	TAC	OK	6.62259	0.701612	-2.16338	0.00325	0.00902761	yes
1190002N15Rik	chr9:94517863-94538081	Adult	TAC	OK	25.7644	34.8494	0.421634	0.0235	0.0502238	no
1190002N15Rik	chr9:94517863-94538081	E14.5	Adult	OK	51.4618	25.7644	-0.970952	5e-05	0.000206103	yes
1190002N15Rik	chr9:94517863-94538081	E14.5	Neonatal	OK	51.4618	38.9298	-0.393801	0.0376	0.0751628	no
1190002N15Rik	chr9:94517863-94538081	E14.5	TAC	OK	51.4618	34.8494	-0.549318	0.00345	0.00950382	yes
1190002N15Rik	chr9:94517863-94538081	Neonatal	Adult	OK	38.9298	25.7644	-0.577151	0.0024	0.00689451	yes
1190002N15Rik	chr9:94517863-94538081	Neonatal	TAC	OK	38.9298	34.8494	-0.155517	0.4109	0.531986	no
1190003J15Rik	chr7:140835495-140846769	Adult	TAC	NOTEST	0.657202	0.355083	-0.290368	1	1	no
1190003J15Rik	chr7:140835495-140846769	E14.5	Adult	NOTEST	0	0.657202	0.728749	1	1	no
1190003J15Rik	chr7:140835495-140846769	E14.5	Neonatal	NOTEST	0	0	0	1	1	no
1190003J15Rik	chr7:140835495-140846769	E14.5	TAC	NOTEST	0	0.355083	0.438381	1	1	no
1190003J15Rik	chr7:140835495-140846769	Neonatal	Adult	NOTEST	0	0.657202	0.728749	1	1	no
1190003J15Rik	chr7:140835495-140846769	Neonatal	TAC	NOTEST	0	0.355083	0.438381	1	1	no
1190003K10Rik	chr13:64481245-64497792	Adult	TAC	NOTEST	0	0	0	1	1	no
1190003K10Rik	chr13:64481245-64497792	E14.5	Adult	NOTEST	0	0	0	1	1	no
1190003K10Rik	chr13:64481245-64497792	E14.5	Neonatal	NOTEST	0	0	0	1	1	no
1190003K10Rik	chr13:64481245-64497792	E14.5	TAC	NOTEST	0	0	0	1	1	no
1190003K10Rik	chr13:64481245-64497792	Neonatal	Adult	NOTEST	0	0	0	1	1	no
1190003K10Rik	chr13:64481245-64497792	Neonatal	TAC	NOTEST	0	0	0	1	1	no
1190005I06Rik	chr8:120608601-120634382	Adult	TAC	OK	1.34857	3.49684	0.937129	0.02805	0.0584338	no
1190005I06Rik	chr8:120608601-120634382	E14.5	Adult	OK	0.732817	1.34857	0.438663	0.2646	0.376367	no
1190005I06Rik	chr8:120608601-120634382	E14.5	Neonatal	OK	0.732817	0.908386	0.139234	0.7102	0.79398	no
1190005I06Rik	chr8:120608601-120634382	E14.5	TAC	OK	0.732817	3.49684	1.37579	0.01135	0.0268381	yes
1190005I06Rik	chr8:120608601-120634382	Neonatal	Adult	OK	0.908386	1.34857	0.29943	0.44345	0.563945	no
1190005I06Rik	chr8:120608601-120634382	Neonatal	TAC	OK	0.908386	3.49684	1.23656	0.01115	0.0264335	yes
1190007I07Rik	chr10:82619850-82623228	Adult	TAC	OK	28.6073	29.5177	0.0436933	0.862	0.906507	no
1190007I07Rik	chr10:82619850-82623228	E14.5	Adult	OK	1.63657	28.6073	3.48922	5e-05	0.000206103	yes
1190007I07Rik	chr10:82619850-82623228	E14.5	Neonatal	OK	1.63657	1.82617	0.100186	0.8204	0.876611	no
1190007I07Rik	chr10:82619850-82623228	E14.5	TAC	OK	1.63657	29.5177	3.53291	5e-05	0.000206103	yes
1190007I07Rik	chr10:82619850-82623228	Neonatal	Adult	OK	1.82617	28.6073	3.38903	5e-05	0.000206103	yes
1190007I07Rik	chr10:82619850-82623228	Neonatal	TAC	OK	1.82617	29.5177	3.43273	5e-05	0.000206103	yes
1200011I18Rik	chr14:76086231-76110815	Adult	TAC	OK	9.19044	9.18396	-0.000917687	0.99505	0.996165	no
1200011I18Rik	chr14:76086231-76110815	E14.5	Adult	OK	9.47751	9.19044	-0.0400796	0.8268	0.88122	no
1200011I18Rik	chr14:76086231-76110815	E14.5	Neonatal	OK	9.47751	7.73721	-0.262051	0.151	0.240996	no
1200011I18Rik	chr14:76086231-76110815	E14.5	TAC	OK	9.47751	9.18396	-0.0409972	0.82385	0.879075	no
1200011I18Rik	chr14:76086231-76110815	Neonatal	Adult	OK	7.73721	9.19044	0.221972	0.2145	0.319755	no
1200011I18Rik	chr14:76086231-76110815	Neonatal	TAC	OK	7.73721	9.18396	0.221054	0.21665	0.322354	no
1200014J11Rik	chr11:73047866-73083579	Adult	TAC	OK	5.67814	6.00784	0.0695235	0.6898	0.77819	no
1200014J11Rik	chr11:73047866-73083579	E14.5	Adult	OK	10.6371	5.67814	-0.801213	5e-05	0.000206103	yes
1200014J11Rik	chr11:73047866-73083579	E14.5	Neonatal	OK	10.6371	8.25699	-0.330117	0.0651	0.119799	no
1200014J11Rik	chr11:73047866-73083579	E14.5	TAC	OK	10.6371	6.00784	-0.73169	5e-05	0.000206103	yes
1200014J11Rik	chr11:73047866-73083579	Neonatal	Adult	OK	8.25699	5.67814	-0.471097	0.00855	0.0209754	yes
1200014J11Rik	chr11:73047866-73083579	Neonatal	TAC	OK	8.25699	6.00784	-0.401573	0.0234	0.0500532	no
1300002E11Rik	chr16:21794346-21809039	Adult	TAC	OK	13.74	11.39	-0.25056	0.45745	0.577602	no
1300002E11Rik	chr16:21794346-21809039	E14.5	Adult	OK	8.5544	13.74	0.625499	0.06595	0.121102	no
1300002E11Rik	chr16:21794346-21809039	E14.5	Neonatal	OK	8.5544	9.13981	0.0857934	0.8063	0.866483	no
1300002E11Rik	chr16:21794346-21809039	E14.5	TAC	OK	8.5544	11.39	0.374939	0.2654	0.377289	no
1300002E11Rik	chr16:21794346-21809039	Neonatal	Adult	OK	9.13981	13.74	0.539706	0.11995	0.199544	no
1300002E11Rik	chr16:21794346-21809039	Neonatal	TAC	OK	9.13981	11.39	0.289146	0.39475	0.516066	no
1300002K09Rik	chr4:45848946-45887008	Adult	TAC	NOTEST	0	0	0	1	1	no
1300002K09Rik	chr4:45848946-45887008	E14.5	Adult	NOTEST	0.0327301	0	-0.0464633	1	1	no
1300002K09Rik	chr4:45848946-45887008	E14.5	Neonatal	NOTEST	0.0327301	0.00903336	-0.0334894	1	1	no
1300002K09Rik	chr4:45848946-45887008	E14.5	TAC	NOTEST	0.0327301	0	-0.0464633	1	1	no
1300002K09Rik	chr4:45848946-45887008	Neonatal	Adult	NOTEST	0.00903336	0	-0.0129739	1	1	no
1300002K09Rik	chr4:45848946-45887008	Neonatal	TAC	NOTEST	0.00903336	0	-0.0129739	1	1	no
1300015D01Rik	chr2:173124748-173133204	Adult	TAC	NOTEST	0	0	0	1	1	no
1300015D01Rik	chr2:173124748-173133204	E14.5	Adult	NOTEST	0.0785725	0	-0.109123	1	1	no
1300015D01Rik	chr2:173124748-173133204	E14.5	Neonatal	NOTEST	0.0785725	0.0518681	-0.0361693	1	1	no
1300015D01Rik	chr2:173124748-173133204	E14.5	TAC	NOTEST	0.0785725	0	-0.109123	1	1	no
1300015D01Rik	chr2:173124748-173133204	Neonatal	Adult	NOTEST	0.0518681	0	-0.0729538	1	1	no
1300015D01Rik	chr2:173124748-173133204	Neonatal	TAC	NOTEST	0.0518681	0	-0.0729538	1	1	no
1300017J02Rik	chr9:103250529-103288297	Adult	TAC	NOTEST	0.0515167	0.0202844	-0.0435004	1	1	no
1300017J02Rik	chr9:103250529-103288297	E14.5	Adult	NOTEST	0.0100057	0.0515167	0.0581083	1	1	no
1300017J02Rik	chr9:103250529-103288297	E14.5	Neonatal	NOTEST	0.0100057	0.0488763	0.0544811	1	1	no
1300017J02Rik	chr9:103250529-103288297	E14.5	TAC	NOTEST	0.0100057	0.0202844	0.0146079	1	1	no
1300017J02Rik	chr9:103250529-103288297	Neonatal	Adult	NOTEST	0.0488763	0.0515167	0.00362722	1	1	no
1300017J02Rik	chr9:103250529-103288297	Neonatal	TAC	NOTEST	0.0488763	0.0202844	-0.0398732	1	1	no
1300018J18Rik	chr15:89089106-89123150	Adult	TAC	OK	6.40696	4.37104	-0.46368	0.17265	0.26866	no
1300018J18Rik	chr15:89089106-89123150	E14.5	Adult	OK	1.51817	6.40696	1.55651	0.00085	0.00275141	yes
1300018J18Rik	chr15:89089106-89123150	E14.5	Neonatal	OK	1.51817	2.00773	0.256299	0.5151	0.63076	no
1300018J18Rik	chr15:89089106-89123150	E14.5	TAC	OK	1.51817	4.37104	1.09283	0.01055	0.0252007	yes
1300018J18Rik	chr15:89089106-89123150	Neonatal	Adult	OK	2.00773	6.40696	1.30021	0.00285	0.00803263	yes
1300018J18Rik	chr15:89089106-89123150	Neonatal	TAC	OK	2.00773	4.37104	0.836526	0.0357	0.0718487	no
1500002O10Rik	chr2:70489939-70602012	Adult	TAC	NOTEST	0.0564689	0	-0.0792503	1	1	no
1500002O10Rik	chr2:70489939-70602012	E14.5	Adult	NOTEST	0	0.0564689	0.0792503	1	1	no
1500002O10Rik	chr2:70489939-70602012	E14.5	Neonatal	NOTEST	0	0	0	1	1	no
1500002O10Rik	chr2:70489939-70602012	E14.5	TAC	NOTEST	0	0	0	1	1	no
1500002O10Rik	chr2:70489939-70602012	Neonatal	Adult	NOTEST	0	0.0564689	0.0792503	1	1	no
1500002O10Rik	chr2:70489939-70602012	Neonatal	TAC	NOTEST	0	0	0	1	1	no
1500004A13Rik	chr3:88777056-88832487	Adult	TAC	OK	1.1989	1.48534	0.176661	0.60515	0.709864	no
1500004A13Rik	chr3:88777056-88832487	E14.5	Adult	OK	0.913922	1.1989	0.20025	0.53775	0.651295	no
1500004A13Rik	chr3:88777056-88832487	E14.5	Neonatal	OK	0.913922	1.42563	0.341827	0.2423	0.351776	no
1500004A13Rik	chr3:88777056-88832487	E14.5	TAC	OK	0.913922	1.48534	0.376911	0.24205	0.351512	no
1500004A13Rik	chr3:88777056-88832487	Neonatal	Adult	OK	1.42563	1.1989	-0.141578	0.64385	0.742068	no
1500004A13Rik	chr3:88777056-88832487	Neonatal	TAC	OK	1.42563	1.48534	0.0350837	0.90695	0.937855	no
1500009C09Rik	chr15:82252396-82260753	Adult	TAC	NOTEST	0	0	0	1	1	no
1500009C09Rik	chr15:82252396-82260753	E14.5	Adult	NOTEST	0.062606	0	-0.0876068	1	1	no
1500009C09Rik	chr15:82252396-82260753	E14.5	Neonatal	NOTEST	0.062606	0	-0.0876068	1	1	no
1500009C09Rik	chr15:82252396-82260753	E14.5	TAC	NOTEST	0.062606	0	-0.0876068	1	1	no
1500009C09Rik	chr15:82252396-82260753	Neonatal	Adult	NOTEST	0	0	0	1	1	no
1500009C09Rik	chr15:82252396-82260753	Neonatal	TAC	NOTEST	0	0	0	1	1	no
1500009L16Rik	chr10:83722864-83762762	Adult	TAC	OK	0.958154	3.46269	1.18842	0.00295	0.00828168	yes
1500009L16Rik	chr10:83722864-83762762	E14.5	Adult	OK	7.76874	0.958154	-2.16288	5e-05	0.000206103	yes
1500009L16Rik	chr10:83722864-83762762	E14.5	Neonatal	OK	7.76874	4.93396	-0.563374	0.0424	0.0832364	no
1500009L16Rik	chr10:83722864-83762762	E14.5	TAC	OK	7.76874	3.46269	-0.974456	0.00145	0.00441141	yes
1500009L16Rik	chr10:83722864-83762762	Neonatal	Adult	OK	4.93396	0.958154	-1.5995	0.00025	0.000913833	yes
1500009L16Rik	chr10:83722864-83762762	Neonatal	TAC	OK	4.93396	3.46269	-0.411082	0.16545	0.259489	no
1500011B03Rik	chr5:114808195-114813976	Adult	TAC	OK	1.31424	2.41921	0.563125	0.1523	0.242672	no
1500011B03Rik	chr5:114808195-114813976	E14.5	Adult	OK	5.51772	1.31424	-1.49383	0.0012	0.00373251	yes
1500011B03Rik	chr5:114808195-114813976	E14.5	Neonatal	OK	5.51772	5.51744	-6.19792e-05	0.9997	0.999713	no
1500011B03Rik	chr5:114808195-114813976	E14.5	TAC	OK	5.51772	2.41921	-0.930704	0.0205	0.0447338	yes
1500011B03Rik	chr5:114808195-114813976	Neonatal	Adult	OK	5.51744	1.31424	-1.49377	0.0012	0.00373251	yes
1500011B03Rik	chr5:114808195-114813976	Neonatal	TAC	OK	5.51744	2.41921	-0.930642	0.02215	0.0477729	yes
1500011K16Rik	chr2:127791376-127792488	Adult	TAC	OK	70.9712	70.6666	-0.0061188	0.97435	0.983279	no
1500011K16Rik	chr2:127791376-127792488	E14.5	Adult	OK	15.9142	70.9712	2.08918	5e-05	0.000206103	yes
1500011K16Rik	chr2:127791376-127792488	E14.5	Neonatal	OK	15.9142	21.0463	0.382302	0.12275	0.20344	no
1500011K16Rik	chr2:127791376-127792488	E14.5	TAC	OK	15.9142	70.6666	2.08307	5e-05	0.000206103	yes
1500011K16Rik	chr2:127791376-127792488	Neonatal	Adult	OK	21.0463	70.9712	1.70688	5e-05	0.000206103	yes
1500011K16Rik	chr2:127791376-127792488	Neonatal	TAC	OK	21.0463	70.6666	1.70076	5e-05	0.000206103	yes
1500012F01Rik	chr2:167035796-167065862	Adult	TAC	OK	6.79248	5.16803	-0.337273	0.7565	0.829716	no
1500012F01Rik	chr2:167035796-167065862	E14.5	Adult	OK	20.0489	6.79248	-1.43359	0.12175	0.202027	no
1500012F01Rik	chr2:167035796-167065862	E14.5	Neonatal	OK	20.0489	15.9028	-0.316483	0.50345	0.62004	no
1500012F01Rik	chr2:167035796-167065862	E14.5	TAC	OK	20.0489	5.16803	-1.77086	0.07655	0.137383	no
1500012F01Rik	chr2:167035796-167065862	Neonatal	Adult	OK	15.9028	6.79248	-1.11711	0.2292	0.336738	no
1500012F01Rik	chr2:167035796-167065862	Neonatal	TAC	OK	15.9028	5.16803	-1.45438	0.13145	0.2152	no
1500012K07Rik	chr7:75114894-75331419	Adult	TAC	NOTEST	0.0222723	0.0359356	0.0191548	1	1	no
1500012K07Rik	chr7:75114894-75331419	E14.5	Adult	NOTEST	0.157349	0.0222723	-0.179044	1	1	no
1500012K07Rik	chr7:75114894-75331419	E14.5	Neonatal	NOTEST	0.157349	0.0440582	-0.148622	1	1	no
1500012K07Rik	chr7:75114894-75331419	E14.5	TAC	NOTEST	0.157349	0.0359356	-0.15989	1	1	no
1500012K07Rik	chr7:75114894-75331419	Neonatal	Adult	NOTEST	0.0440582	0.0222723	-0.0304226	1	1	no
1500012K07Rik	chr7:75114894-75331419	Neonatal	TAC	NOTEST	0.0440582	0.0359356	-0.0112678	1	1	no
1500015A07Rik	chr18:61726389-61728253	Adult	TAC	OK	1.50222	1.86297	0.194304	0.4619	0.581921	no
1500015A07Rik	chr18:61726389-61728253	E14.5	Adult	OK	3.17847	1.50222	-0.739766	0.009	0.0219372	yes
1500015A07Rik	chr18:61726389-61728253	E14.5	Neonatal	OK	3.17847	4.25923	0.331877	0.19745	0.29939	no
1500015A07Rik	chr18:61726389-61728253	E14.5	TAC	OK	3.17847	1.86297	-0.545462	0.04155	0.0818247	no
1500015A07Rik	chr18:61726389-61728253	Neonatal	Adult	OK	4.25923	1.50222	-1.07164	0.00055	0.00186072	yes
1500015A07Rik	chr18:61726389-61728253	Neonatal	TAC	OK	4.25923	1.86297	-0.877339	0.00215	0.00625653	yes
1500015L24Rik	chr19:20405287-20422785	Adult	TAC	NOTEST	0	0	0	1	1	no
1500015L24Rik	chr19:20405287-20422785	E14.5	Adult	NOTEST	0	0	0	1	1	no
1500015L24Rik	chr19:20405287-20422785	E14.5	Neonatal	NOTEST	0	0	0	1	1	no
1500015L24Rik	chr19:20405287-20422785	E14.5	TAC	NOTEST	0	0	0	1	1	no
1500015L24Rik	chr19:20405287-20422785	Neonatal	Adult	NOTEST	0	0	0	1	1	no
1500015L24Rik	chr19:20405287-20422785	Neonatal	TAC	NOTEST	0	0	0	1	1	no
1500015O10Rik	chr1:43730601-43742564	Adult	TAC	OK	1.1257	1.73946	0.365954	0.3151	0.432381	no
1500015O10Rik	chr1:43730601-43742564	E14.5	Adult	OK	1.56475	1.1257	-0.27088	0.4443	0.564802	no
1500015O10Rik	chr1:43730601-43742564	E14.5	Neonatal	OK	1.56475	1.56384	-0.000511974	0.96595	0.977638	no
1500015O10Rik	chr1:43730601-43742564	E14.5	TAC	OK	1.56475	1.73946	0.0950733	0.7891	0.854077	no
1500015O10Rik	chr1:43730601-43742564	Neonatal	Adult	OK	1.56384	1.1257	-0.270368	0.45125	0.571605	no
1500015O10Rik	chr1:43730601-43742564	Neonatal	TAC	OK	1.56384	1.73946	0.0955853	0.7936	0.857486	no
1500016L03Rik	chr11:84525659-84535831	Adult	TAC	NOTEST	0	0	0	1	1	no
1500016L03Rik	chr11:84525659-84535831	E14.5	Adult	NOTEST	0	0	0	1	1	no
1500016L03Rik	chr11:84525659-84535831	E14.5	Neonatal	NOTEST	0	0	0	1	1	no
1500016L03Rik	chr11:84525659-84535831	E14.5	TAC	NOTEST	0	0	0	1	1	no
1500016L03Rik	chr11:84525659-84535831	Neonatal	Adult	NOTEST	0	0	0	1	1	no
1500016L03Rik	chr11:84525659-84535831	Neonatal	TAC	NOTEST	0	0	0	1	1	no
1500017E21Rik	chr19:36554638-36689479	Adult	TAC	OK	8.05337	21.1641	1.2917	5e-05	0.000206103	yes
1500017E21Rik	chr19:36554638-36689479	E14.5	Adult	OK	10.5363	8.05337	-0.349654	0.14945	0.238948	no
1500017E21Rik	chr19:36554638-36689479	E14.5	Neonatal	OK	10.5363	7.83511	-0.384861	0.1409	0.22789	no
1500017E21Rik	chr19:36554638-36689479	E14.5	TAC	OK	10.5363	21.1641	0.942044	0.0003	0.00107885	yes
1500017E21Rik	chr19:36554638-36689479	Neonatal	Adult	OK	7.83511	8.05337	0.0352068	0.88305	0.921583	no
1500017E21Rik	chr19:36554638-36689479	Neonatal	TAC	OK	7.83511	21.1641	1.3269	5e-05	0.000206103	yes
1500032L24Rik	chr15:82346045-82349062	Adult	TAC	OK	119.149	106.847	-0.155839	0.43345	0.554005	no
1500032L24Rik	chr15:82346045-82349062	E14.5	Adult	OK	58.0763	119.149	1.02417	5e-05	0.000206103	yes
1500032L24Rik	chr15:82346045-82349062	E14.5	Neonatal	OK	58.0763	55.1751	-0.0726487	0.7427	0.81908	no
1500032L24Rik	chr15:82346045-82349062	E14.5	TAC	OK	58.0763	106.847	0.868335	5e-05	0.000206103	yes
1500032L24Rik	chr15:82346045-82349062	Neonatal	Adult	OK	55.1751	119.149	1.09682	5e-05	0.000206103	yes
1500032L24Rik	chr15:82346045-82349062	Neonatal	TAC	OK	55.1751	106.847	0.940983	5e-05	0.000206103	yes
1600002D24Rik	chr16:95831122-95929077	Adult	TAC	NOTEST	0.0252618	0.0431307	0.0249276	1	1	no
1600002D24Rik	chr16:95831122-95929077	E14.5	Adult	NOTEST	0.0355542	0.0252618	-0.0144107	1	1	no
1600002D24Rik	chr16:95831122-95929077	E14.5	Neonatal	NOTEST	0.0355542	0.0701117	0.0473583	1	1	no
1600002D24Rik	chr16:95831122-95929077	E14.5	TAC	NOTEST	0.0355542	0.0431307	0.0105169	1	1	no
1600002D24Rik	chr16:95831122-95929077	Neonatal	Adult	NOTEST	0.0701117	0.0252618	-0.061769	1	1	no
1600002D24Rik	chr16:95831122-95929077	Neonatal	TAC	NOTEST	0.0701117	0.0431307	-0.0368415	1	1	no
1600002H07Rik	chr17:24215055-24220769	Adult	TAC	OK	1.60063	1.36104	-0.139439	0.5643	0.674944	no
1600002H07Rik	chr17:24215055-24220769	E14.5	Adult	OK	1.77875	1.60063	-0.0955749	0.6881	0.776877	no
1600002H07Rik	chr17:24215055-24220769	E14.5	Neonatal	OK	1.77875	1.5318	-0.134273	0.56935	0.679261	no
1600002H07Rik	chr17:24215055-24220769	E14.5	TAC	OK	1.77875	1.36104	-0.235014	0.33085	0.449476	no
1600002H07Rik	chr17:24215055-24220769	Neonatal	Adult	OK	1.5318	1.60063	0.0386977	0.87355	0.914674	no
1600002H07Rik	chr17:24215055-24220769	Neonatal	TAC	OK	1.5318	1.36104	-0.100741	0.6764	0.767863	no
1600002K03Rik	chr10:79697304-80369637	Adult	TAC	OK	5.68656	3.97973	-0.425197	0.5961	0.702249	no
1600002K03Rik	chr10:79697304-80369637	E14.5	Adult	OK	2.54	5.68656	0.917515	0.6049	0.70969	no
1600002K03Rik	chr10:79697304-80369637	E14.5	Neonatal	OK	2.54	1.64812	-0.418781	0.52745	0.641946	no
1600002K03Rik	chr10:79697304-80369637	E14.5	TAC	OK	2.54	3.97973	0.492318	0.58345	0.691532	no
1600002K03Rik	chr10:79697304-80369637	Neonatal	Adult	OK	1.64812	5.68656	1.3363	0.5229	0.637863	no
1600002K03Rik	chr10:79697304-80369637	Neonatal	TAC	OK	1.64812	3.97973	0.911099	0.50025	0.617038	no
1600010M07Rik	chr7:109998376-110006646	Adult	TAC	NOTEST	0.11522	0.484865	0.413003	1	1	no
1600010M07Rik	chr7:109998376-110006646	E14.5	Adult	NOTEST	0	0.11522	0.157328	1	1	no
1600010M07Rik	chr7:109998376-110006646	E14.5	Neonatal	NOTEST	0	0	0	1	1	no
1600010M07Rik	chr7:109998376-110006646	E14.5	TAC	NOTEST	0	0.484865	0.570332	1	1	no
1600010M07Rik	chr7:109998376-110006646	Neonatal	Adult	NOTEST	0	0.11522	0.157328	1	1	no
1600010M07Rik	chr7:109998376-110006646	Neonatal	TAC	NOTEST	0	0.484865	0.570332	1	1	no
1600012H06Rik	chr17:14943183-14961260	Adult	TAC	OK	7.77845	9.24797	0.2233	0.49655	0.613587	no
1600012H06Rik	chr17:14943183-14961260	E14.5	Adult	OK	8.40933	7.77845	-0.100126	0.7763	0.844731	no
1600012H06Rik	chr17:14943183-14961260	E14.5	Neonatal	OK	8.40933	9.27282	0.126668	0.71165	0.795034	no
1600012H06Rik	chr17:14943183-14961260	E14.5	TAC	OK	8.40933	9.24797	0.123174	0.72	0.801625	no
1600012H06Rik	chr17:14943183-14961260	Neonatal	Adult	OK	9.27282	7.77845	-0.226794	0.5001	0.616952	no
1600012H06Rik	chr17:14943183-14961260	Neonatal	TAC	OK	9.27282	9.24797	-0.00349411	0.9917	0.994157	no
1600014C10Rik	chr7:38183216-38197565	Adult	TAC	OK	16.3308	13.5952	-0.247844	0.2038	0.307074	no
1600014C10Rik	chr7:38183216-38197565	E14.5	Adult	OK	1.23016	16.3308	2.95812	5e-05	0.000206103	yes
1600014C10Rik	chr7:38183216-38197565	E14.5	Neonatal	OK	1.23016	2.25818	0.546919	0.0204	0.0445561	yes
1600014C10Rik	chr7:38183216-38197565	E14.5	TAC	OK	1.23016	13.5952	2.71027	5e-05	0.000206103	yes
1600014C10Rik	chr7:38183216-38197565	Neonatal	Adult	OK	2.25818	16.3308	2.4112	5e-05	0.000206103	yes
1600014C10Rik	chr7:38183216-38197565	Neonatal	TAC	OK	2.25818	13.5952	2.16336	5e-05	0.000206103	yes
1600014C23Rik	chr17:45732863-45733844	Adult	TAC	NOTEST	0	0.680407	0.748811	1	1	no
1600014C23Rik	chr17:45732863-45733844	E14.5	Adult	NOTEST	0.0581864	0	-0.0815938	1	1	no
1600014C23Rik	chr17:45732863-45733844	E14.5	Neonatal	NOTEST	0.0581864	0.0933694	0.0471871	1	1	no
1600014C23Rik	chr17:45732863-45733844	E14.5	TAC	NOTEST	0.0581864	0.680407	0.667217	1	1	no
1600014C23Rik	chr17:45732863-45733844	Neonatal	Adult	NOTEST	0.0933694	0	-0.128781	1	1	no
1600014C23Rik	chr17:45732863-45733844	Neonatal	TAC	NOTEST	0.0933694	0.680407	0.62003	1	1	no
1600014K23Rik	chrX:85249676-85270291	Adult	TAC	NOTEST	0	0	0	1	1	no
1600014K23Rik	chrX:85249676-85270291	E14.5	Adult	NOTEST	0	0	0	1	1	no
1600014K23Rik	chrX:85249676-85270291	E14.5	Neonatal	NOTEST	0	0	0	1	1	no
1600014K23Rik	chrX:85249676-85270291	E14.5	TAC	NOTEST	0	0	0	1	1	no
1600014K23Rik	chrX:85249676-85270291	Neonatal	Adult	NOTEST	0	0	0	1	1	no
1600014K23Rik	chrX:85249676-85270291	Neonatal	TAC	NOTEST	0	0	0	1	1	no
1600015I10Rik	chr6:48929895-48933687	Adult	TAC	NOTEST	0.131694	0.134943	0.00413592	1	1	no
1600015I10Rik	chr6:48929895-48933687	E14.5	Adult	NOTEST	0	0.131694	0.178484	1	1	no
1600015I10Rik	chr6:48929895-48933687	E14.5	Neonatal	NOTEST	0	0.0134229	0.0192363	1	1	no
1600015I10Rik	chr6:48929895-48933687	E14.5	TAC	NOTEST	0	0.134943	0.18262	1	1	no
1600015I10Rik	chr6:48929895-48933687	Neonatal	Adult	NOTEST	0.0134229	0.131694	0.159248	1	1	no
1600015I10Rik	chr6:48929895-48933687	Neonatal	TAC	NOTEST	0.0134229	0.134943	0.163384	1	1	no
1600016N20Rik	chr7:141194129-141214080	Adult	TAC	NOTEST	0	0	0	1	1	no
1600016N20Rik	chr7:141194129-141214080	E14.5	Adult	NOTEST	0.0643367	0	-0.0899546	1	1	no
1600016N20Rik	chr7:141194129-141214080	E14.5	Neonatal	NOTEST	0.0643367	0.0325596	-0.0437296	1	1	no
1600016N20Rik	chr7:141194129-141214080	E14.5	TAC	NOTEST	0.0643367	0	-0.0899546	1	1	no
1600016N20Rik	chr7:141194129-141214080	Neonatal	Adult	NOTEST	0.0325596	0	-0.0462251	1	1	no
1600016N20Rik	chr7:141194129-141214080	Neonatal	TAC	NOTEST	0.0325596	0	-0.0462251	1	1	no
1600019K03Rik	chr16:35503169-35509419	Adult	TAC	NOTEST	0	0	0	1	1	no
1600019K03Rik	chr16:35503169-35509419	E14.5	Adult	NOTEST	0	0	0	1	1	no
1600019K03Rik	chr16:35503169-35509419	E14.5	Neonatal	NOTEST	0	0	0	1	1	no
1600019K03Rik	chr16:35503169-35509419	E14.5	TAC	NOTEST	0	0	0	1	1	no
1600019K03Rik	chr16:35503169-35509419	Neonatal	Adult	NOTEST	0	0	0	1	1	no
1600019K03Rik	chr16:35503169-35509419	Neonatal	TAC	NOTEST	0	0	0	1	1	no
1600020E01Rik	chr6:86527329-86564449	Adult	TAC	OK	2.44236	5.94603	1.01279	0.02085	0.0453919	yes
1600020E01Rik	chr6:86527329-86564449	E14.5	Adult	OK	6.93515	2.44236	-1.20486	0.0096	0.0232054	yes
1600020E01Rik	chr6:86527329-86564449	E14.5	Neonatal	OK	6.93515	8.05263	0.190079	0.57945	0.688022	no
1600020E01Rik	chr6:86527329-86564449	E14.5	TAC	OK	6.93515	5.94603	-0.192069	0.58825	0.69573	no
1600020E01Rik	chr6:86527329-86564449	Neonatal	Adult	OK	8.05263	2.44236	-1.39494	0.0039	0.0105894	yes
1600020E01Rik	chr6:86527329-86564449	Neonatal	TAC	OK	8.05263	5.94603	-0.382148	0.2843	0.398526	no
1600023N17Rik	chr5:45668700-45669708	Adult	TAC	NOTEST	0	0.0421906	0.0596191	1	1	no
1600023N17Rik	chr5:45668700-45669708	E14.5	Adult	NOTEST	0.522187	0	-0.606146	1	1	no
1600023N17Rik	chr5:45668700-45669708	E14.5	Neonatal	NOTEST	0.522187	0.637366	0.105231	1	1	no
1600023N17Rik	chr5:45668700-45669708	E14.5	TAC	NOTEST	0.522187	0.0421906	-0.546526	1	1	no
1600023N17Rik	chr5:45668700-45669708	Neonatal	Adult	NOTEST	0.637366	0	-0.711377	1	1	no
1600023N17Rik	chr5:45668700-45669708	Neonatal	TAC	NOTEST	0.637366	0.0421906	-0.651758	1	1	no
1600025M17Rik	chrX:56317607-56320664	Adult	TAC	NOTEST	0	0	0	1	1	no
1600025M17Rik	chrX:56317607-56320664	E14.5	Adult	NOTEST	0	0	0	1	1	no
1600025M17Rik	chrX:56317607-56320664	E14.5	Neonatal	NOTEST	0	0	0	1	1	no
1600025M17Rik	chrX:56317607-56320664	E14.5	TAC	NOTEST	0	0	0	1	1	no
1600025M17Rik	chrX:56317607-56320664	Neonatal	Adult	NOTEST	0	0	0	1	1	no
1600025M17Rik	chrX:56317607-56320664	Neonatal	TAC	NOTEST	0	0	0	1	1	no
1600029D21Rik	chr9:50488798-50505639	Adult	TAC	OK	1.47631	0.688388	-0.552545	0.2063	0.31013	no
1600029D21Rik	chr9:50488798-50505639	E14.5	Adult	OK	2.34545	1.47631	-0.434008	0.2062	0.31001	no
1600029D21Rik	chr9:50488798-50505639	E14.5	Neonatal	OK	2.34545	3.68229	0.485014	0.06285	0.116231	no
1600029D21Rik	chr9:50488798-50505639	E14.5	TAC	OK	2.34545	0.688388	-0.986554	0.0474	0.0915233	no
1600029D21Rik	chr9:50488798-50505639	Neonatal	Adult	OK	3.68229	1.47631	-0.919022	0.03495	0.0705795	no
1600029D21Rik	chr9:50488798-50505639	Neonatal	TAC	OK	3.68229	0.688388	-1.47157	0.014	0.0322211	yes
1600029O15Rik	chr9:58196296-58208808	Adult	TAC	NOTEST	0.193984	0.193287	-0.000842433	1	1	no
1600029O15Rik	chr9:58196296-58208808	E14.5	Adult	NOTEST	0.0407013	0.193984	0.198227	1	1	no
1600029O15Rik	chr9:58196296-58208808	E14.5	Neonatal	NOTEST	0.0407013	0.144994	0.137784	1	1	no
1600029O15Rik	chr9:58196296-58208808	E14.5	TAC	NOTEST	0.0407013	0.193287	0.197385	1	1	no
1600029O15Rik	chr9:58196296-58208808	Neonatal	Adult	NOTEST	0.144994	0.193984	0.0604435	1	1	no
1600029O15Rik	chr9:58196296-58208808	Neonatal	TAC	NOTEST	0.144994	0.193287	0.059601	1	1	no
1700001C02Rik	chr5:30466076-30484087	Adult	TAC	NOTEST	0	0	0	1	1	no
1700001C02Rik	chr5:30466076-30484087	E14.5	Adult	NOTEST	0	0	0	1	1	no
1700001C02Rik	chr5:30466076-30484087	E14.5	Neonatal	NOTEST	0	0	0	1	1	no
1700001C02Rik	chr5:30466076-30484087	E14.5	TAC	NOTEST	0	0	0	1	1	no
1700001C02Rik	chr5:30466076-30484087	Neonatal	Adult	NOTEST	0	0	0	1	1	no
1700001C02Rik	chr5:30466076-30484087	Neonatal	TAC	NOTEST	0	0	0	1	1	no
1700001C19Rik	chr17:47412733-47470638	Adult	TAC	NOTEST	0	0.0530993	0.0746415	1	1	no
1700001C19Rik	chr17:47412733-47470638	E14.5	Adult	NOTEST	0.0369281	0	-0.0523159	1	1	no
1700001C19Rik	chr17:47412733-47470638	E14.5	Neonatal	NOTEST	0.0369281	0.0862552	0.0670472	1	1	no
1700001C19Rik	chr17:47412733-47470638	E14.5	TAC	NOTEST	0.0369281	0.0530993	0.0223256	1	1	no
1700001C19Rik	chr17:47412733-47470638	Neonatal	Adult	NOTEST	0.0862552	0	-0.119363	1	1	no
1700001C19Rik	chr17:47412733-47470638	Neonatal	TAC	NOTEST	0.0862552	0.0530993	-0.0447216	1	1	no
1700001D01Rik	chr8:61224170-61396072	Adult	TAC	NOTEST	0	0.681415	0.749676	1	1	no
1700001D01Rik	chr8:61224170-61396072	E14.5	Adult	NOTEST	0.0743132	0	-0.103415	1	1	no
1700001D01Rik	chr8:61224170-61396072	E14.5	Neonatal	NOTEST	0.0743132	0.118722	0.0584369	1	1	no
1700001D01Rik	chr8:61224170-61396072	E14.5	TAC	NOTEST	0.0743132	0.681415	0.646261	1	1	no
1700001D01Rik	chr8:61224170-61396072	Neonatal	Adult	NOTEST	0.118722	0	-0.161852	1	1	no
1700001D01Rik	chr8:61224170-61396072	Neonatal	TAC	NOTEST	0.118722	0.681415	0.587824	1	1	no
1700001F09Rik	chr14:43342383-43347811	Adult	TAC	NOTEST	0	0	0	1	1	no
1700001F09Rik	chr14:43342383-43347811	E14.5	Adult	NOTEST	0	0	0	1	1	no
1700001F09Rik	chr14:43342383-43347811	E14.5	Neonatal	NOTEST	0	0	0	1	1	no
1700001F09Rik	chr14:43342383-43347811	E14.5	TAC	NOTEST	0	0	0	1	1	no
1700001F09Rik	chr14:43342383-43347811	Neonatal	Adult	NOTEST	0	0	0	1	1	no
1700001F09Rik	chr14:43342383-43347811	Neonatal	TAC	NOTEST	0	0	0	1	1	no
1700001G11Rik	chr14:66295328-66311424	Adult	TAC	NOTEST	0.0854713	0.0799618	-0.0073413	1	1	no
1700001G11Rik	chr14:66295328-66311424	E14.5	Adult	NOTEST	0.293451	0.0854713	-0.252904	1	1	no
1700001G11Rik	chr14:66295328-66311424	E14.5	Neonatal	NOTEST	0.293451	0.567488	0.277229	1	1	no
1700001G11Rik	chr14:66295328-66311424	E14.5	TAC	NOTEST	0.293451	0.0799618	-0.260245	1	1	no
1700001G11Rik	chr14:66295328-66311424	Neonatal	Adult	NOTEST	0.567488	0.0854713	-0.530133	1	1	no
1700001G11Rik	chr14:66295328-66311424	Neonatal	TAC	NOTEST	0.567488	0.0799618	-0.537474	1	1	no
1700001G17Rik	chr1:33669823-33670712	Adult	TAC	NOTEST	0	0	0	1	1	no
1700001G17Rik	chr1:33669823-33670712	E14.5	Adult	NOTEST	0.115404	0	-0.157566	1	1	no
1700001G17Rik	chr1:33669823-33670712	E14.5	Neonatal	NOTEST	0.115404	0.328798	0.252555	1	1	no
1700001G17Rik	chr1:33669823-33670712	E14.5	TAC	NOTEST	0.115404	0	-0.157566	1	1	no
1700001G17Rik	chr1:33669823-33670712	Neonatal	Adult	NOTEST	0.328798	0	-0.410122	1	1	no
1700001G17Rik	chr1:33669823-33670712	Neonatal	TAC	NOTEST	0.328798	0	-0.410122	1	1	no
1700001J03Rik	chr5:146182449-146185304	Adult	TAC	NOTEST	0.0862825	0.0687751	-0.023441	1	1	no
1700001J03Rik	chr5:146182449-146185304	E14.5	Adult	NOTEST	0	0.0862825	0.119399	1	1	no
1700001J03Rik	chr5:146182449-146185304	E14.5	Neonatal	NOTEST	0	0	0	1	1	no
1700001J03Rik	chr5:146182449-146185304	E14.5	TAC	NOTEST	0	0.0687751	0.0959583	1	1	no
1700001J03Rik	chr5:146182449-146185304	Neonatal	Adult	NOTEST	0	0.0862825	0.119399	1	1	no
1700001J03Rik	chr5:146182449-146185304	Neonatal	TAC	NOTEST	0	0.0687751	0.0959583	1	1	no
1700001J11Rik	chr9:40050557-40053025	Adult	TAC	NOTEST	0.0507428	0.0697209	0.0258249	1	1	no
1700001J11Rik	chr9:40050557-40053025	E14.5	Adult	NOTEST	0.0529856	0.0507428	-0.00307614	1	1	no
1700001J11Rik	chr9:40050557-40053025	E14.5	Neonatal	NOTEST	0.0529856	0.110017	0.0760961	1	1	no
1700001J11Rik	chr9:40050557-40053025	E14.5	TAC	NOTEST	0.0529856	0.0697209	0.0227487	1	1	no
1700001J11Rik	chr9:40050557-40053025	Neonatal	Adult	NOTEST	0.110017	0.0507428	-0.0791722	1	1	no
1700001J11Rik	chr9:40050557-40053025	Neonatal	TAC	NOTEST	0.110017	0.0697209	-0.0533473	1	1	no
1700001K19Rik	chr12:110667688-110682619	Adult	TAC	NOTEST	0.138901	0.352648	0.248144	1	1	no
1700001K19Rik	chr12:110667688-110682619	E14.5	Adult	NOTEST	0.266703	0.138901	-0.153436	1	1	no
1700001K19Rik	chr12:110667688-110682619	E14.5	Neonatal	NOTEST	0.266703	0.246182	-0.0235635	1	1	no
1700001K19Rik	chr12:110667688-110682619	E14.5	TAC	NOTEST	0.266703	0.352648	0.0947082	1	1	no
1700001K19Rik	chr12:110667688-110682619	Neonatal	Adult	NOTEST	0.246182	0.138901	-0.129872	1	1	no
1700001K19Rik	chr12:110667688-110682619	Neonatal	TAC	NOTEST	0.246182	0.352648	0.118272	1	1	no
1700001K23Rik	chr19:53248735-53255205	Adult	TAC	NOTEST	0	0.120407	0.164023	1	1	no
1700001K23Rik	chr19:53248735-53255205	E14.5	Adult	NOTEST	0.063399	0	-0.088683	1	1	no
1700001K23Rik	chr19:53248735-53255205	E14.5	Neonatal	NOTEST	0.063399	0.629037	0.615336	1	1	no
1700001K23Rik	chr19:53248735-53255205	E14.5	TAC	NOTEST	0.063399	0.120407	0.0753399	1	1	no
1700001K23Rik	chr19:53248735-53255205	Neonatal	Adult	NOTEST	0.629037	0	-0.704019	1	1	no
1700001K23Rik	chr19:53248735-53255205	Neonatal	TAC	NOTEST	0.629037	0.120407	-0.539996	1	1	no
1700001L05Rik	chr15:83353846-83367297	Adult	TAC	NOTEST	0.208509	0.161351	-0.0574241	1	1	no
1700001L05Rik	chr15:83353846-83367297	E14.5	Adult	NOTEST	0.617732	0.208509	-0.420744	1	1	no
1700001L05Rik	chr15:83353846-83367297	E14.5	Neonatal	NOTEST	0.617732	0.711035	0.0808966	1	1	no
1700001L05Rik	chr15:83353846-83367297	E14.5	TAC	NOTEST	0.617732	0.161351	-0.478169	1	1	no
1700001L05Rik	chr15:83353846-83367297	Neonatal	Adult	NOTEST	0.711035	0.208509	-0.501641	1	1	no
1700001L05Rik	chr15:83353846-83367297	Neonatal	TAC	NOTEST	0.711035	0.161351	-0.559065	1	1	no
1700001L19Rik	chr13:68597438-68614231	Adult	TAC	NOTEST	0	0	0	1	1	no
1700001L19Rik	chr13:68597438-68614231	E14.5	Adult	NOTEST	0.0335786	0	-0.0476481	1	1	no
1700001L19Rik	chr13:68597438-68614231	E14.5	Neonatal	NOTEST	0.0335786	0.017255	-0.0229667	1	1	no
1700001L19Rik	chr13:68597438-68614231	E14.5	TAC	NOTEST	0.0335786	0	-0.0476481	1	1	no
1700001L19Rik	chr13:68597438-68614231	Neonatal	Adult	NOTEST	0.017255	0	-0.0246814	1	1	no
1700001L19Rik	chr13:68597438-68614231	Neonatal	TAC	NOTEST	0.017255	0	-0.0246814	1	1	no
1700001O22Rik	chr2:30795562-30803664	Adult	TAC	NOTEST	0	0	0	1	1	no
1700001O22Rik	chr2:30795562-30803664	E14.5	Adult	NOTEST	0.461462	0	-0.547412	1	1	no
1700001O22Rik	chr2:30795562-30803664	E14.5	Neonatal	NOTEST	0.461462	0.574838	0.107791	1	1	no
1700001O22Rik	chr2:30795562-30803664	E14.5	TAC	NOTEST	0.461462	0	-0.547412	1	1	no
1700001O22Rik	chr2:30795562-30803664	Neonatal	Adult	NOTEST	0.574838	0	-0.655203	1	1	no
1700001O22Rik	chr2:30795562-30803664	Neonatal	TAC	NOTEST	0.574838	0	-0.655203	1	1	no
1700001P01Rik	chr11:97771480-97775918	Adult	TAC	NOTEST	0	0.0848869	0.117545	1	1	no
1700001P01Rik	chr11:97771480-97775918	E14.5	Adult	NOTEST	0.409765	0	-0.495455	1	1	no
1700001P01Rik	chr11:97771480-97775918	E14.5	Neonatal	NOTEST	0.409765	0.212932	-0.216956	1	1	no
1700001P01Rik	chr11:97771480-97775918	E14.5	TAC	NOTEST	0.409765	0.0848869	-0.37791	1	1	no
1700001P01Rik	chr11:97771480-97775918	Neonatal	Adult	NOTEST	0.212932	0	-0.278499	1	1	no
1700001P01Rik	chr11:97771480-97775918	Neonatal	TAC	NOTEST	0.212932	0.0848869	-0.160954	1	1	no
1700003C15Rik	chr5:11749832-11769308	Adult	TAC	NOTEST	0	0	0	1	1	no
1700003C15Rik	chr5:11749832-11769308	E14.5	Adult	NOTEST	0	0	0	1	1	no
1700003C15Rik	chr5:11749832-11769308	E14.5	Neonatal	NOTEST	0	0	0	1	1	no
1700003C15Rik	chr5:11749832-11769308	E14.5	TAC	NOTEST	0	0	0	1	1	no
1700003C15Rik	chr5:11749832-11769308	Neonatal	Adult	NOTEST	0	0	0	1	1	no
1700003C15Rik	chr5:11749832-11769308	Neonatal	TAC	NOTEST	0	0	0	1	1	no
1700003D09Rik	chr11:98348737-98358283	Adult	TAC	NOTEST	0.123957	0.0322287	-0.122824	1	1	no
1700003D09Rik	chr11:98348737-98358283	E14.5	Adult	NOTEST	0.0515364	0.123957	0.0960881	1	1	no
1700003D09Rik	chr11:98348737-98358283	E14.5	Neonatal	NOTEST	0.0515364	0.28228	0.286213	1	1	no
1700003D09Rik	chr11:98348737-98358283	E14.5	TAC	NOTEST	0.0515364	0.0322287	-0.0267361	1	1	no
1700003D09Rik	chr11:98348737-98358283	Neonatal	Adult	NOTEST	0.28228	0.123957	-0.190124	1	1	no
1700003D09Rik	chr11:98348737-98358283	Neonatal	TAC	NOTEST	0.28228	0.0322287	-0.312949	1	1	no
1700003E16Rik	chr6:83156403-83162975	Adult	TAC	NOTEST	0.133106	0.203108	0.0864833	1	1	no
1700003E16Rik	chr6:83156403-83162975	E14.5	Adult	NOTEST	0.103081	0.133106	0.0387441	1	1	no
1700003E16Rik	chr6:83156403-83162975	E14.5	Neonatal	NOTEST	0.103081	0.0666676	-0.0484281	1	1	no
1700003E16Rik	chr6:83156403-83162975	E14.5	TAC	NOTEST	0.103081	0.203108	0.125227	1	1	no
1700003E16Rik	chr6:83156403-83162975	Neonatal	Adult	NOTEST	0.0666676	0.133106	0.0871722	1	1	no
1700003E16Rik	chr6:83156403-83162975	Neonatal	TAC	NOTEST	0.0666676	0.203108	0.173655	1	1	no
1700003F12Rik	chr2:154544404-154558853	Adult	TAC	NOTEST	0	0.231813	0.300783	1	1	no
1700003F12Rik	chr2:154544404-154558853	E14.5	Adult	NOTEST	0.0732254	0	-0.101953	1	1	no
1700003F12Rik	chr2:154544404-154558853	E14.5	Neonatal	NOTEST	0.0732254	0.111086	0.0500174	1	1	no
1700003F12Rik	chr2:154544404-154558853	E14.5	TAC	NOTEST	0.0732254	0.231813	0.19883	1	1	no
1700003F12Rik	chr2:154544404-154558853	Neonatal	Adult	NOTEST	0.111086	0	-0.15197	1	1	no
1700003F12Rik	chr2:154544404-154558853	Neonatal	TAC	NOTEST	0.111086	0.231813	0.148813	1	1	no
1700003F17Rik	chr11:82911252-82964850	Adult	TAC	OK	0.456681	1.04643	0.490424	0.55285	0.664807	no
1700003F17Rik	chr11:82911252-82964850	E14.5	Adult	OK	1.02615	0.456681	-0.476056	0.5737	0.68302	no
1700003F17Rik	chr11:82911252-82964850	E14.5	Neonatal	OK	1.02615	0.622922	-0.320147	0.6001	0.705695	no
1700003F17Rik	chr11:82911252-82964850	E14.5	TAC	OK	1.02615	1.04643	0.0143683	0.80535	0.865801	no
1700003F17Rik	chr11:82911252-82964850	Neonatal	Adult	NOTEST	0.622922	0.456681	-0.155909	1	1	no
1700003F17Rik	chr11:82911252-82964850	Neonatal	TAC	OK	0.622922	1.04643	0.334516	0.58095	0.689356	no
1700003G13Rik	chr9:45318265-45347580	Adult	TAC	NOTEST	0	0	0	1	1	no
1700003G13Rik	chr9:45318265-45347580	E14.5	Adult	NOTEST	0	0	0	1	1	no
1700003G13Rik	chr9:45318265-45347580	E14.5	Neonatal	NOTEST	0	0.0584771	0.0819901	1	1	no
1700003G13Rik	chr9:45318265-45347580	E14.5	TAC	NOTEST	0	0	0	1	1	no
1700003G13Rik	chr9:45318265-45347580	Neonatal	Adult	NOTEST	0.0584771	0	-0.0819901	1	1	no
1700003G13Rik	chr9:45318265-45347580	Neonatal	TAC	NOTEST	0.0584771	0	-0.0819901	1	1	no
1700003G18Rik	chr7:116081761-116093149	Adult	TAC	NOTEST	0	0	0	1	1	no
1700003G18Rik	chr7:116081761-116093149	E14.5	Adult	NOTEST	0.0454742	0	-0.0641575	1	1	no
1700003G18Rik	chr7:116081761-116093149	E14.5	Neonatal	NOTEST	0.0454742	0	-0.0641575	1	1	no
1700003G18Rik	chr7:116081761-116093149	E14.5	TAC	NOTEST	0.0454742	0	-0.0641575	1	1	no
1700003G18Rik	chr7:116081761-116093149	Neonatal	Adult	NOTEST	0	0	0	1	1	no
1700003G18Rik	chr7:116081761-116093149	Neonatal	TAC	NOTEST	0	0	0	1	1	no
1700003H04Rik	chr3:124565890-124581091	Adult	TAC	NOTEST	0	0	0	1	1	no
1700003H04Rik	chr3:124565890-124581091	E14.5	Adult	NOTEST	0	0	0	1	1	no
1700003H04Rik	chr3:124565890-124581091	E14.5	Neonatal	NOTEST	0	0	0	1	1	no
1700003H04Rik	chr3:124565890-124581091	E14.5	TAC	NOTEST	0	0	0	1	1	no
1700003H04Rik	chr3:124565890-124581091	Neonatal	Adult	NOTEST	0	0	0	1	1	no
1700003H04Rik	chr3:124565890-124581091	Neonatal	TAC	NOTEST	0	0	0	1	1	no
1700003L19Rik	chr16:12811389-12848653	Adult	TAC	NOTEST	0	0	0	1	1	no
1700003L19Rik	chr16:12811389-12848653	E14.5	Adult	NOTEST	0	0	0	1	1	no
1700003L19Rik	chr16:12811389-12848653	E14.5	Neonatal	NOTEST	0	0	0	1	1	no
1700003L19Rik	chr16:12811389-12848653	E14.5	TAC	NOTEST	0	0	0	1	1	no
1700003L19Rik	chr16:12811389-12848653	Neonatal	Adult	NOTEST	0	0	0	1	1	no
1700003L19Rik	chr16:12811389-12848653	Neonatal	TAC	NOTEST	0	0	0	1	1	no
1700003M02Rik	chr4:34711331-34730206	Adult	TAC	NOTEST	0	0	0	1	1	no
1700003M02Rik	chr4:34711331-34730206	E14.5	Adult	NOTEST	0.0111608	0	-0.0160124	1	1	no
1700003M02Rik	chr4:34711331-34730206	E14.5	Neonatal	NOTEST	0.0111608	0	-0.0160124	1	1	no
1700003M02Rik	chr4:34711331-34730206	E14.5	TAC	NOTEST	0.0111608	0	-0.0160124	1	1	no
1700003M02Rik	chr4:34711331-34730206	Neonatal	Adult	NOTEST	0	0	0	1	1	no
1700003M02Rik	chr4:34711331-34730206	Neonatal	TAC	NOTEST	0	0	0	1	1	no
1700003M07Rik	chr4:129960373-129965138	Adult	TAC	NOTEST	0.0280495	0.0579613	0.0413771	1	1	no
1700003M07Rik	chr4:129960373-129965138	E14.5	Adult	NOTEST	0.189366	0.0280495	-0.210283	1	1	no
1700003M07Rik	chr4:129960373-129965138	E14.5	Neonatal	NOTEST	0.189366	0.113493	-0.0951003	1	1	no
1700003M07Rik	chr4:129960373-129965138	E14.5	TAC	NOTEST	0.189366	0.0579613	-0.168906	1	1	no
1700003M07Rik	chr4:129960373-129965138	Neonatal	Adult	NOTEST	0.113493	0.0280495	-0.115183	1	1	no
1700003M07Rik	chr4:129960373-129965138	Neonatal	TAC	NOTEST	0.113493	0.0579613	-0.0738056	1	1	no
1700003P14Rik	chr13:118556167-118588629	Adult	TAC	NOTEST	0	0	0	1	1	no
1700003P14Rik	chr13:118556167-118588629	E14.5	Adult	NOTEST	0	0	0	1	1	no
1700003P14Rik	chr13:118556167-118588629	E14.5	Neonatal	NOTEST	0	0	0	1	1	no
1700003P14Rik	chr13:118556167-118588629	E14.5	TAC	NOTEST	0	0	0	1	1	no
1700003P14Rik	chr13:118556167-118588629	Neonatal	Adult	NOTEST	0	0	0	1	1	no
1700003P14Rik	chr13:118556167-118588629	Neonatal	TAC	NOTEST	0	0	0	1	1	no
1700006A11Rik	chr3:124401154-124426028	Adult	TAC	NOTEST	0	0	0	1	1	no
1700006A11Rik	chr3:124401154-124426028	E14.5	Adult	NOTEST	0	0	0	1	1	no
1700006A11Rik	chr3:124401154-124426028	E14.5	Neonatal	NOTEST	0	0	0	1	1	no
1700006A11Rik	chr3:124401154-124426028	E14.5	TAC	NOTEST	0	0	0	1	1	no
1700006A11Rik	chr3:124401154-124426028	Neonatal	Adult	NOTEST	0	0	0	1	1	no
1700006A11Rik	chr3:124401154-124426028	Neonatal	TAC	NOTEST	0	0	0	1	1	no
1700006E09Rik	chr11:101987055-101992264	Adult	TAC	NOTEST	0	0	0	1	1	no
1700006E09Rik	chr11:101987055-101992264	E14.5	Adult	NOTEST	0	0	0	1	1	no
1700006E09Rik	chr11:101987055-101992264	E14.5	Neonatal	NOTEST	0	0.0592597	0.0830563	1	1	no
1700006E09Rik	chr11:101987055-101992264	E14.5	TAC	NOTEST	0	0	0	1	1	no
1700006E09Rik	chr11:101987055-101992264	Neonatal	Adult	NOTEST	0.0592597	0	-0.0830563	1	1	no
1700006E09Rik	chr11:101987055-101992264	Neonatal	TAC	NOTEST	0.0592597	0	-0.0830563	1	1	no
1700006F04Rik	chr14:119138264-119869815	Adult	TAC	NOTEST	0	0	0	1	1	no
1700006F04Rik	chr14:119138264-119869815	E14.5	Adult	NOTEST	0	0	0	1	1	no
1700006F04Rik	chr14:119138264-119869815	E14.5	Neonatal	NOTEST	0	0	0	1	1	no
1700006F04Rik	chr14:119138264-119869815	E14.5	TAC	NOTEST	0	0	0	1	1	no
1700006F04Rik	chr14:119138264-119869815	Neonatal	Adult	NOTEST	0	0	0	1	1	no
1700006F04Rik	chr14:119138264-119869815	Neonatal	TAC	NOTEST	0	0	0	1	1	no
1700006H21Rik	chr13:107687396-107692168	Adult	TAC	NOTEST	0	0	0	1	1	no
1700006H21Rik	chr13:107687396-107692168	E14.5	Adult	NOTEST	0	0	0	1	1	no
1700006H21Rik	chr13:107687396-107692168	E14.5	Neonatal	NOTEST	0	0.0676085	0.0943827	1	1	no
1700006H21Rik	chr13:107687396-107692168	E14.5	TAC	NOTEST	0	0	0	1	1	no
1700006H21Rik	chr13:107687396-107692168	Neonatal	Adult	NOTEST	0.0676085	0	-0.0943827	1	1	no
1700006H21Rik	chr13:107687396-107692168	Neonatal	TAC	NOTEST	0.0676085	0	-0.0943827	1	1	no
1700007B14Rik	chr8:75448693-75984507	Adult	TAC	NOTEST	0	0.0624446	0.0873876	1	1	no
1700007B14Rik	chr8:75448693-75984507	E14.5	Adult	NOTEST	0	0	0	1	1	no
1700007B14Rik	chr8:75448693-75984507	E14.5	Neonatal	NOTEST	0	0	0	1	1	no
1700007B14Rik	chr8:75448693-75984507	E14.5	TAC	NOTEST	0	0.0624446	0.0873876	1	1	no
1700007B14Rik	chr8:75448693-75984507	Neonatal	Adult	NOTEST	0	0	0	1	1	no
1700007B14Rik	chr8:75448693-75984507	Neonatal	TAC	NOTEST	0	0.0624446	0.0873876	1	1	no
1700007F19Rik	chr3:58141706-58163807	Adult	TAC	NOTEST	0	0	0	1	1	no
1700007F19Rik	chr3:58141706-58163807	E14.5	Adult	NOTEST	0.128337	0	-0.174198	1	1	no
1700007F19Rik	chr3:58141706-58163807	E14.5	Neonatal	NOTEST	0.128337	0	-0.174198	1	1	no
1700007F19Rik	chr3:58141706-58163807	E14.5	TAC	NOTEST	0.128337	0	-0.174198	1	1	no
1700007F19Rik	chr3:58141706-58163807	Neonatal	Adult	NOTEST	0	0	0	1	1	no
1700007F19Rik	chr3:58141706-58163807	Neonatal	TAC	NOTEST	0	0	0	1	1	no
1700007G11Rik	chr5:98329303-98802019	Adult	TAC	NOTEST	0	0	0	1	1	no
1700007G11Rik	chr5:98329303-98802019	E14.5	Adult	NOTEST	0.0299923	0	-0.0426336	1	1	no
1700007G11Rik	chr5:98329303-98802019	E14.5	Neonatal	NOTEST	0.0299923	0	-0.0426336	1	1	no
1700007G11Rik	chr5:98329303-98802019	E14.5	TAC	NOTEST	0.0299923	0	-0.0426336	1	1	no
1700007G11Rik	chr5:98329303-98802019	Neonatal	Adult	NOTEST	0	0	0	1	1	no
1700007G11Rik	chr5:98329303-98802019	Neonatal	TAC	NOTEST	0	0	0	1	1	no
1700007J10Rik	chr11:59662494-59780860	Adult	TAC	OK	0.661271	0.240711	-0.42112	0.65635	0.752166	no
1700007J10Rik	chr11:59662494-59780860	E14.5	Adult	OK	0.544366	0.661271	0.105273	0.87635	0.916831	no
1700007J10Rik	chr11:59662494-59780860	E14.5	Neonatal	OK	0.544366	0.993059	0.36797	0.7976	0.860369	no
1700007J10Rik	chr11:59662494-59780860	E14.5	TAC	NOTEST	0.544366	0.240711	-0.315848	1	1	no
1700007J10Rik	chr11:59662494-59780860	Neonatal	Adult	OK	0.993059	0.661271	-0.262697	0.8542	0.901016	no
1700007J10Rik	chr11:59662494-59780860	Neonatal	TAC	OK	0.993059	0.240711	-0.683817	0.59395	0.70051	no
1700007K09Rik	chr7:131325930-131329499	Adult	TAC	NOTEST	0	0	0	1	1	no
1700007K09Rik	chr7:131325930-131329499	E14.5	Adult	NOTEST	0	0	0	1	1	no
1700007K09Rik	chr7:131325930-131329499	E14.5	Neonatal	NOTEST	0	0	0	1	1	no
1700007K09Rik	chr7:131325930-131329499	E14.5	TAC	NOTEST	0	0	0	1	1	no
1700007K09Rik	chr7:131325930-131329499	Neonatal	Adult	NOTEST	0	0	0	1	1	no
1700007K09Rik	chr7:131325930-131329499	Neonatal	TAC	NOTEST	0	0	0	1	1	no
1700007K13Rik	chr2:28462000-28466324	Adult	TAC	NOTEST	0	0.183151	0.242634	1	1	no
1700007K13Rik	chr2:28462000-28466324	E14.5	Adult	NOTEST	0.0637607	0	-0.0891736	1	1	no
1700007K13Rik	chr2:28462000-28466324	E14.5	Neonatal	NOTEST	0.0637607	0.0985468	0.0464227	1	1	no
1700007K13Rik	chr2:28462000-28466324	E14.5	TAC	NOTEST	0.0637607	0.183151	0.153461	1	1	no
1700007K13Rik	chr2:28462000-28466324	Neonatal	Adult	NOTEST	0.0985468	0	-0.135596	1	1	no
1700007K13Rik	chr2:28462000-28466324	Neonatal	TAC	NOTEST	0.0985468	0.183151	0.107038	1	1	no
1700007L15Rik	chr16:33379853-33380736	Adult	TAC	OK	2.76122	2.98686	0.0840523	0.83375	0.88628	no
1700007L15Rik	chr16:33379853-33380736	E14.5	Adult	OK	1.85401	2.76122	0.39821	0.32385	0.441934	no
1700007L15Rik	chr16:33379853-33380736	E14.5	Neonatal	OK	1.85401	2.47826	0.285375	0.4669	0.586548	no
1700007L15Rik	chr16:33379853-33380736	E14.5	TAC	OK	1.85401	2.98686	0.482263	0.228	0.335321	no
1700007L15Rik	chr16:33379853-33380736	Neonatal	Adult	OK	2.47826	2.76122	0.112835	0.7819	0.848878	no
1700007L15Rik	chr16:33379853-33380736	Neonatal	TAC	OK	2.47826	2.98686	0.196887	0.62045	0.722902	no
1700007P06Rik	chr1:187048406-187215446	Adult	TAC	NOTEST	0	0.0592928	0.0831014	1	1	no
1700007P06Rik	chr1:187048406-187215446	E14.5	Adult	NOTEST	0.0152918	0	-0.0218944	1	1	no
1700007P06Rik	chr1:187048406-187215446	E14.5	Neonatal	NOTEST	0.0152918	0.143486	0.171544	1	1	no
1700007P06Rik	chr1:187048406-187215446	E14.5	TAC	NOTEST	0.0152918	0.0592928	0.061207	1	1	no
1700007P06Rik	chr1:187048406-187215446	Neonatal	Adult	NOTEST	0.143486	0	-0.193439	1	1	no
1700007P06Rik	chr1:187048406-187215446	Neonatal	TAC	NOTEST	0.143486	0.0592928	-0.110337	1	1	no
1700008A04Rik	chr11:32820375-32824594	Adult	TAC	NOTEST	0	0	0	1	1	no
1700008A04Rik	chr11:32820375-32824594	E14.5	Adult	NOTEST	0	0	0	1	1	no
1700008A04Rik	chr11:32820375-32824594	E14.5	Neonatal	NOTEST	0	0	0	1	1	no
1700008A04Rik	chr11:32820375-32824594	E14.5	TAC	NOTEST	0	0	0	1	1	no
1700008A04Rik	chr11:32820375-32824594	Neonatal	Adult	NOTEST	0	0	0	1	1	no
1700008A04Rik	chr11:32820375-32824594	Neonatal	TAC	NOTEST	0	0	0	1	1	no
1700008F21Rik	chr8:129067133-129183732	Adult	TAC	NOTEST	0	0	0	1	1	no
1700008F21Rik	chr8:129067133-129183732	E14.5	Adult	NOTEST	0.0440171	0	-0.0621453	1	1	no
1700008F21Rik	chr8:129067133-129183732	E14.5	Neonatal	NOTEST	0.0440171	0	-0.0621453	1	1	no
1700008F21Rik	chr8:129067133-129183732	E14.5	TAC	NOTEST	0.0440171	0	-0.0621453	1	1	no
1700008F21Rik	chr8:129067133-129183732	Neonatal	Adult	NOTEST	0	0	0	1	1	no
1700008F21Rik	chr8:129067133-129183732	Neonatal	TAC	NOTEST	0	0	0	1	1	no
1700008I05Rik	chrX:135654697-135693790	Adult	TAC	NOTEST	0	0.0358076	0.050756	1	1	no
1700008I05Rik	chrX:135654697-135693790	E14.5	Adult	NOTEST	0.0235656	0	-0.0336036	1	1	no
1700008I05Rik	chrX:135654697-135693790	E14.5	Neonatal	NOTEST	0.0235656	0	-0.0336036	1	1	no
1700008I05Rik	chrX:135654697-135693790	E14.5	TAC	NOTEST	0.0235656	0.0358076	0.0171525	1	1	no
1700008I05Rik	chrX:135654697-135693790	Neonatal	Adult	NOTEST	0	0	0	1	1	no
1700008I05Rik	chrX:135654697-135693790	Neonatal	TAC	NOTEST	0	0.0358076	0.050756	1	1	no
1700008J07Rik	chr7:127510437-127512869	Adult	TAC	OK	1.68338	1.51712	-0.0922774	0.6966	0.783367	no
1700008J07Rik	chr7:127510437-127512869	E14.5	Adult	OK	1.8358	1.68338	-0.0797044	0.7431	0.819392	no
1700008J07Rik	chr7:127510437-127512869	E14.5	Neonatal	OK	1.8358	2.28917	0.213968	0.3769	0.497776	no
1700008J07Rik	chr7:127510437-127512869	E14.5	TAC	OK	1.8358	1.51712	-0.171982	0.47045	0.58985	no
1700008J07Rik	chr7:127510437-127512869	Neonatal	Adult	OK	2.28917	1.68338	-0.293672	0.22845	0.335835	no
1700008J07Rik	chr7:127510437-127512869	Neonatal	TAC	OK	2.28917	1.51712	-0.38595	0.1095	0.185369	no
1700008K24Rik	chr17:49112263-49113533	Adult	TAC	NOTEST	0	0	0	1	1	no
1700008K24Rik	chr17:49112263-49113533	E14.5	Adult	NOTEST	0	0	0	1	1	no
1700008K24Rik	chr17:49112263-49113533	E14.5	Neonatal	NOTEST	0	0	0	1	1	no
1700008K24Rik	chr17:49112263-49113533	E14.5	TAC	NOTEST	0	0	0	1	1	no
1700008K24Rik	chr17:49112263-49113533	Neonatal	Adult	NOTEST	0	0	0	1	1	no
1700008K24Rik	chr17:49112263-49113533	Neonatal	TAC	NOTEST	0	0	0	1	1	no
1700008O03Rik	chr7:44360044-44375030	Adult	TAC	NOTEST	0.0689493	0	-0.0961934	1	1	no
1700008O03Rik	chr7:44360044-44375030	E14.5	Adult	NOTEST	0.114158	0.0689493	-0.0597604	1	1	no
1700008O03Rik	chr7:44360044-44375030	E14.5	Neonatal	NOTEST	0.114158	0.0421101	-0.0964461	1	1	no
1700008O03Rik	chr7:44360044-44375030	E14.5	TAC	NOTEST	0.114158	0	-0.155954	1	1	no
1700008O03Rik	chr7:44360044-44375030	Neonatal	Adult	NOTEST	0.0421101	0.0689493	0.0366857	1	1	no
1700008O03Rik	chr7:44360044-44375030	Neonatal	TAC	NOTEST	0.0421101	0	-0.0595077	1	1	no
1700008P02Rik	chr3:6615412-6620443	Adult	TAC	NOTEST	0	0.0567082	0.079577	1	1	no
1700008P02Rik	chr3:6615412-6620443	E14.5	Adult	NOTEST	0	0	0	1	1	no
1700008P02Rik	chr3:6615412-6620443	E14.5	Neonatal	NOTEST	0	0	0	1	1	no
1700008P02Rik	chr3:6615412-6620443	E14.5	TAC	NOTEST	0	0.0567082	0.079577	1	1	no
1700008P02Rik	chr3:6615412-6620443	Neonatal	Adult	NOTEST	0	0	0	1	1	no
1700008P02Rik	chr3:6615412-6620443	Neonatal	TAC	NOTEST	0	0.0567082	0.079577	1	1	no
1700009C05Rik	chr6:81900464-81910800	Adult	TAC	NOTEST	0	0	0	1	1	no
1700009C05Rik	chr6:81900464-81910800	E14.5	Adult	NOTEST	0	0	0	1	1	no
1700009C05Rik	chr6:81900464-81910800	E14.5	Neonatal	NOTEST	0	0	0	1	1	no
1700009C05Rik	chr6:81900464-81910800	E14.5	TAC	NOTEST	0	0	0	1	1	no
1700009C05Rik	chr6:81900464-81910800	Neonatal	Adult	NOTEST	0	0	0	1	1	no
1700009C05Rik	chr6:81900464-81910800	Neonatal	TAC	NOTEST	0	0	0	1	1	no
1700009J07Rik	chr10:77893419-77896111	Adult	TAC	NOTEST	0	0	0	1	1	no
1700009J07Rik	chr10:77893419-77896111	E14.5	Adult	NOTEST	0.0558063	0	-0.0783452	1	1	no
1700009J07Rik	chr10:77893419-77896111	E14.5	Neonatal	NOTEST	0.0558063	0	-0.0783452	1	1	no
1700009J07Rik	chr10:77893419-77896111	E14.5	TAC	NOTEST	0.0558063	0	-0.0783452	1	1	no
1700009J07Rik	chr10:77893419-77896111	Neonatal	Adult	NOTEST	0	0	0	1	1	no
1700009J07Rik	chr10:77893419-77896111	Neonatal	TAC	NOTEST	0	0	0	1	1	no
1700009N14Rik	chr4:39450292-39451778	Adult	TAC	NOTEST	0	0	0	1	1	no
1700009N14Rik	chr4:39450292-39451778	E14.5	Adult	NOTEST	0	0	0	1	1	no
1700009N14Rik	chr4:39450292-39451778	E14.5	Neonatal	NOTEST	0	0	0	1	1	no
1700009N14Rik	chr4:39450292-39451778	E14.5	TAC	NOTEST	0	0	0	1	1	no
1700009N14Rik	chr4:39450292-39451778	Neonatal	Adult	NOTEST	0	0	0	1	1	no
1700009N14Rik	chr4:39450292-39451778	Neonatal	TAC	NOTEST	0	0	0	1	1	no
1700009P17Rik	chr1:171121660-171126967	Adult	TAC	OK	0.636224	0.861785	0.186316	0.54395	0.656869	no
1700009P17Rik	chr1:171121660-171126967	E14.5	Adult	NOTEST	0.29048	0.636224	0.342462	1	1	no
1700009P17Rik	chr1:171121660-171126967	E14.5	Neonatal	NOTEST	0.29048	0.227264	-0.0724622	1	1	no
1700009P17Rik	chr1:171121660-171126967	E14.5	TAC	OK	0.29048	0.861785	0.528779	0.1079	0.183092	no
1700009P17Rik	chr1:171121660-171126967	Neonatal	Adult	NOTEST	0.227264	0.636224	0.414925	1	1	no
1700009P17Rik	chr1:171121660-171126967	Neonatal	TAC	OK	0.227264	0.861785	0.601241	0.07455	0.134311	no
1700010B08Rik	chr2:173719414-173722086	Adult	TAC	NOTEST	0	0	0	1	1	no
1700010B08Rik	chr2:173719414-173722086	E14.5	Adult	NOTEST	0	0	0	1	1	no
1700010B08Rik	chr2:173719414-173722086	E14.5	Neonatal	NOTEST	0	0.0398936	0.0564359	1	1	no
1700010B08Rik	chr2:173719414-173722086	E14.5	TAC	NOTEST	0	0	0	1	1	no
1700010B08Rik	chr2:173719414-173722086	Neonatal	Adult	NOTEST	0.0398936	0	-0.0564359	1	1	no
1700010B08Rik	chr2:173719414-173722086	Neonatal	TAC	NOTEST	0.0398936	0	-0.0564359	1	1	no
1700010D01Rik	chrX:95711677-95927970	Adult	TAC	NOTEST	0	0	0	1	1	no
1700010D01Rik	chrX:95711677-95927970	E14.5	Adult	NOTEST	0	0	0	1	1	no
1700010D01Rik	chrX:95711677-95927970	E14.5	Neonatal	NOTEST	0	0	0	1	1	no
1700010D01Rik	chrX:95711677-95927970	E14.5	TAC	NOTEST	0	0	0	1	1	no
1700010D01Rik	chrX:95711677-95927970	Neonatal	Adult	NOTEST	0	0	0	1	1	no
1700010D01Rik	chrX:95711677-95927970	Neonatal	TAC	NOTEST	0	0	0	1	1	no
1700010I02Rik	chr3:7925302-7954887	Adult	TAC	NOTEST	0.405985	0.286672	-0.127937	1	1	no
1700010I02Rik	chr3:7925302-7954887	E14.5	Adult	NOTEST	0.150101	0.405985	0.289821	1	1	no
1700010I02Rik	chr3:7925302-7954887	E14.5	Neonatal	NOTEST	0.150101	0.38187	0.264861	1	1	no
1700010I02Rik	chr3:7925302-7954887	E14.5	TAC	NOTEST	0.150101	0.286672	0.161884	1	1	no
1700010I02Rik	chr3:7925302-7954887	Neonatal	Adult	NOTEST	0.38187	0.405985	0.0249593	1	1	no
1700010I02Rik	chr3:7925302-7954887	Neonatal	TAC	NOTEST	0.38187	0.286672	-0.102978	1	1	no
1700010I14Rik	chr17:8988332-9008319	Adult	TAC	NOTEST	0.015103	0.0347601	0.0276702	1	1	no
1700010I14Rik	chr17:8988332-9008319	E14.5	Adult	NOTEST	0.149145	0.015103	-0.178935	1	1	no
1700010I14Rik	chr17:8988332-9008319	E14.5	Neonatal	NOTEST	0.149145	0.0915071	-0.0742393	1	1	no
1700010I14Rik	chr17:8988332-9008319	E14.5	TAC	NOTEST	0.149145	0.0347601	-0.151265	1	1	no
1700010I14Rik	chr17:8988332-9008319	Neonatal	Adult	NOTEST	0.0915071	0.015103	-0.104695	1	1	no
1700010I14Rik	chr17:8988332-9008319	Neonatal	TAC	NOTEST	0.0915071	0.0347601	-0.0770252	1	1	no
1700010J16Rik	chr10:112726925-112785599	Adult	TAC	NOTEST	0	0	0	1	1	no
1700010J16Rik	chr10:112726925-112785599	E14.5	Adult	NOTEST	0	0	0	1	1	no
1700010J16Rik	chr10:112726925-112785599	E14.5	Neonatal	NOTEST	0	0	0	1	1	no
1700010J16Rik	chr10:112726925-112785599	E14.5	TAC	NOTEST	0	0	0	1	1	no
1700010J16Rik	chr10:112726925-112785599	Neonatal	Adult	NOTEST	0	0	0	1	1	no
1700010J16Rik	chr10:112726925-112785599	Neonatal	TAC	NOTEST	0	0	0	1	1	no
1700010K23Rik	chr16:66655420-67620908	Adult	TAC	NOTEST	0	0	0	1	1	no
1700010K23Rik	chr16:66655420-67620908	E14.5	Adult	NOTEST	0	0	0	1	1	no
1700010K23Rik	chr16:66655420-67620908	E14.5	Neonatal	NOTEST	0	0	0	1	1	no
1700010K23Rik	chr16:66655420-67620908	E14.5	TAC	NOTEST	0	0	0	1	1	no
1700010K23Rik	chr16:66655420-67620908	Neonatal	Adult	NOTEST	0	0	0	1	1	no
1700010K23Rik	chr16:66655420-67620908	Neonatal	TAC	NOTEST	0	0	0	1	1	no
1700011A15Rik	chr15:101431013-101491512	Adult	TAC	NOTEST	0	0	0	1	1	no
1700011A15Rik	chr15:101431013-101491512	E14.5	Adult	NOTEST	0.0283125	0	-0.0402788	1	1	no
1700011A15Rik	chr15:101431013-101491512	E14.5	Neonatal	NOTEST	0.0283125	0	-0.0402788	1	1	no
1700011A15Rik	chr15:101431013-101491512	E14.5	TAC	NOTEST	0.0283125	0	-0.0402788	1	1	no
1700011A15Rik	chr15:101431013-101491512	Neonatal	Adult	NOTEST	0	0	0	1	1	no
1700011A15Rik	chr15:101431013-101491512	Neonatal	TAC	NOTEST	0	0	0	1	1	no
1700011B04Rik	chr13:35181622-35188014	Adult	TAC	NOTEST	0	0	0	1	1	no
1700011B04Rik	chr13:35181622-35188014	E14.5	Adult	NOTEST	0	0	0	1	1	no
1700011B04Rik	chr13:35181622-35188014	E14.5	Neonatal	NOTEST	0	0	0	1	1	no
1700011B04Rik	chr13:35181622-35188014	E14.5	TAC	NOTEST	0	0	0	1	1	no
1700011B04Rik	chr13:35181622-35188014	Neonatal	Adult	NOTEST	0	0	0	1	1	no
1700011B04Rik	chr13:35181622-35188014	Neonatal	TAC	NOTEST	0	0	0	1	1	no
1700011E24Rik	chr17:87389570-87427741	Adult	TAC	NOTEST	0.0755297	0	-0.105047	1	1	no
1700011E24Rik	chr17:87389570-87427741	E14.5	Adult	NOTEST	0.0305975	0.0755297	0.0615664	1	1	no
1700011E24Rik	chr17:87389570-87427741	E14.5	Neonatal	NOTEST	0.0305975	0	-0.043481	1	1	no
1700011E24Rik	chr17:87389570-87427741	E14.5	TAC	NOTEST	0.0305975	0	-0.043481	1	1	no
1700011E24Rik	chr17:87389570-87427741	Neonatal	Adult	NOTEST	0	0.0755297	0.105047	1	1	no
1700011E24Rik	chr17:87389570-87427741	Neonatal	TAC	NOTEST	0	0	0	1	1	no
1700011H14Rik	chr14:49226358-49245428	Adult	TAC	NOTEST	0	0.0779552	0.108297	1	1	no
1700011H14Rik	chr14:49226358-49245428	E14.5	Adult	NOTEST	0.240797	0	-0.311267	1	1	no
1700011H14Rik	chr14:49226358-49245428	E14.5	Neonatal	NOTEST	0.240797	0.0312431	-0.266883	1	1	no
1700011H14Rik	chr14:49226358-49245428	E14.5	TAC	NOTEST	0.240797	0.0779552	-0.20297	1	1	no
1700011H14Rik	chr14:49226358-49245428	Neonatal	Adult	NOTEST	0.0312431	0	-0.0443845	1	1	no
1700011H14Rik	chr14:49226358-49245428	Neonatal	TAC	NOTEST	0.0312431	0.0779552	0.0639128	1	1	no
1700011I03Rik	chr18:57533825-57731065	Adult	TAC	NOTEST	0	0	0	1	1	no
1700011I03Rik	chr18:57533825-57731065	E14.5	Adult	NOTEST	0	0	0	1	1	no
1700011I03Rik	chr18:57533825-57731065	E14.5	Neonatal	NOTEST	0	0.0782654	0.108712	1	1	no
1700011I03Rik	chr18:57533825-57731065	E14.5	TAC	NOTEST	0	0	0	1	1	no
1700011I03Rik	chr18:57533825-57731065	Neonatal	Adult	NOTEST	0.0782654	0	-0.108712	1	1	no
1700011I03Rik	chr18:57533825-57731065	Neonatal	TAC	NOTEST	0.0782654	0	-0.108712	1	1	no
1700011J10Rik	chr2:72936431-72989249	Adult	TAC	OK	10.3389	10.8491	0.0634968	0.91445	0.942782	no
1700011J10Rik	chr2:72936431-72989249	E14.5	Adult	OK	5.41099	10.3389	0.822662	0.3205	0.438335	no
1700011J10Rik	chr2:72936431-72989249	E14.5	Neonatal	OK	5.41099	7.80563	0.457879	0.6622	0.756873	no
1700011J10Rik	chr2:72936431-72989249	E14.5	TAC	OK	5.41099	10.8491	0.886158	0.29355	0.408705	no
1700011J10Rik	chr2:72936431-72989249	Neonatal	Adult	OK	7.80563	10.3389	0.364783	0.61315	0.716613	no
1700011J10Rik	chr2:72936431-72989249	Neonatal	TAC	OK	7.80563	10.8491	0.428279	0.5642	0.674866	no
1700011L22Rik	chr8:79210429-79248583	Adult	TAC	NOTEST	0	0.0914881	0.126296	1	1	no
1700011L22Rik	chr8:79210429-79248583	E14.5	Adult	NOTEST	0	0	0	1	1	no
1700011L22Rik	chr8:79210429-79248583	E14.5	Neonatal	NOTEST	0	0	0	1	1	no
1700011L22Rik	chr8:79210429-79248583	E14.5	TAC	NOTEST	0	0.0914881	0.126296	1	1	no
1700011L22Rik	chr8:79210429-79248583	Neonatal	Adult	NOTEST	0	0	0	1	1	no
1700011L22Rik	chr8:79210429-79248583	Neonatal	TAC	NOTEST	0	0.0914881	0.126296	1	1	no
1700011M02Rik	chrX:102908904-102909651	Adult	TAC	NOTEST	0	0	0	1	1	no
1700011M02Rik	chrX:102908904-102909651	E14.5	Adult	NOTEST	0.0795393	0	-0.110416	1	1	no
1700011M02Rik	chrX:102908904-102909651	E14.5	Neonatal	NOTEST	0.0795393	0	-0.110416	1	1	no
1700011M02Rik	chrX:102908904-102909651	E14.5	TAC	NOTEST	0.0795393	0	-0.110416	1	1	no
1700011M02Rik	chrX:102908904-102909651	Neonatal	Adult	NOTEST	0	0	0	1	1	no
1700011M02Rik	chrX:102908904-102909651	Neonatal	TAC	NOTEST	0	0	0	1	1	no
1700012A03Rik	chr6:32050287-32058915	Adult	TAC	NOTEST	0	0	0	1	1	no
1700012A03Rik	chr6:32050287-32058915	E14.5	Adult	NOTEST	0.0278665	0	-0.0396529	1	1	no
1700012A03Rik	chr6:32050287-32058915	E14.5	Neonatal	NOTEST	0.0278665	0	-0.0396529	1	1	no
1700012A03Rik	chr6:32050287-32058915	E14.5	TAC	NOTEST	0.0278665	0	-0.0396529	1	1	no
1700012A03Rik	chr6:32050287-32058915	Neonatal	Adult	NOTEST	0	0	0	1	1	no
1700012A03Rik	chr6:32050287-32058915	Neonatal	TAC	NOTEST	0	0	0	1	1	no
1700012B07Rik	chr11:109788290-109828046	Adult	TAC	NOTEST	0	0	0	1	1	no
1700012B07Rik	chr11:109788290-109828046	E14.5	Adult	NOTEST	0	0	0	1	1	no
1700012B07Rik	chr11:109788290-109828046	E14.5	Neonatal	NOTEST	0	0	0	1	1	no
1700012B07Rik	chr11:109788290-109828046	E14.5	TAC	NOTEST	0	0	0	1	1	no
1700012B07Rik	chr11:109788290-109828046	Neonatal	Adult	NOTEST	0	0	0	1	1	no
1700012B07Rik	chr11:109788290-109828046	Neonatal	TAC	NOTEST	0	0	0	1	1	no
1700012B09Rik	chr9:14758193-14771030	Adult	TAC	NOTEST	0	0	0	1	1	no
1700012B09Rik	chr9:14758193-14771030	E14.5	Adult	NOTEST	0	0	0	1	1	no
1700012B09Rik	chr9:14758193-14771030	E14.5	Neonatal	NOTEST	0	0.0356147	0.0504873	1	1	no
1700012B09Rik	chr9:14758193-14771030	E14.5	TAC	NOTEST	0	0	0	1	1	no
1700012B09Rik	chr9:14758193-14771030	Neonatal	Adult	NOTEST	0.0356147	0	-0.0504873	1	1	no
1700012B09Rik	chr9:14758193-14771030	Neonatal	TAC	NOTEST	0.0356147	0	-0.0504873	1	1	no
1700012B15Rik	chr12:3235790-3309969	Adult	TAC	OK	2.11116	2.12578	0.00676365	0.9912	0.993825	no
1700012B15Rik	chr12:3235790-3309969	E14.5	Adult	OK	3.55999	2.11116	-0.551578	0.697	0.78369	no
1700012B15Rik	chr12:3235790-3309969	E14.5	Neonatal	OK	3.55999	2.6479	-0.321964	0.78995	0.854696	no
1700012B15Rik	chr12:3235790-3309969	E14.5	TAC	OK	3.55999	2.12578	-0.544814	0.7022	0.787855	no
1700012B15Rik	chr12:3235790-3309969	Neonatal	Adult	OK	2.6479	2.11116	-0.229614	0.8814	0.920399	no
1700012B15Rik	chr12:3235790-3309969	Neonatal	TAC	OK	2.6479	2.12578	-0.22285	0.8829	0.921464	no
1700012D01Rik	chr10:127667122-127668851	Adult	TAC	OK	4.96428	1.79755	-1.09218	0.0147	0.0336167	yes
1700012D01Rik	chr10:127667122-127668851	E14.5	Adult	OK	1.58757	4.96428	1.20475	0.00945	0.0228853	yes
1700012D01Rik	chr10:127667122-127668851	E14.5	Neonatal	OK	1.58757	1.17869	-0.248137	0.5434	0.656267	no
1700012D01Rik	chr10:127667122-127668851	E14.5	TAC	OK	1.58757	1.79755	0.112566	0.7779	0.845873	no
1700012D01Rik	chr10:127667122-127668851	Neonatal	Adult	OK	1.17869	4.96428	1.45289	0.0043	0.0115405	yes
1700012D01Rik	chr10:127667122-127668851	Neonatal	TAC	OK	1.17869	1.79755	0.360703	0.38125	0.502252	no
1700012D14Rik	chr7:111117672-111122675	Adult	TAC	NOTEST	0.895485	0.316038	-0.526366	1	1	no
1700012D14Rik	chr7:111117672-111122675	E14.5	Adult	NOTEST	0.0446142	0.895485	0.859597	1	1	no
1700012D14Rik	chr7:111117672-111122675	E14.5	Neonatal	NOTEST	0.0446142	0.572619	0.590199	1	1	no
1700012D14Rik	chr7:111117672-111122675	E14.5	TAC	NOTEST	0.0446142	0.316038	0.333231	1	1	no
1700012D14Rik	chr7:111117672-111122675	Neonatal	Adult	NOTEST	0.572619	0.895485	0.269398	1	1	no
1700012D14Rik	chr7:111117672-111122675	Neonatal	TAC	NOTEST	0.572619	0.316038	-0.256968	1	1	no
1700012I11Rik	chr15:67226768-67377094	Adult	TAC	NOTEST	0	0	0	1	1	no
1700012I11Rik	chr15:67226768-67377094	E14.5	Adult	NOTEST	0	0	0	1	1	no
1700012I11Rik	chr15:67226768-67377094	E14.5	Neonatal	NOTEST	0	0	0	1	1	no
1700012I11Rik	chr15:67226768-67377094	E14.5	TAC	NOTEST	0	0	0	1	1	no
1700012I11Rik	chr15:67226768-67377094	Neonatal	Adult	NOTEST	0	0	0	1	1	no
1700012I11Rik	chr15:67226768-67377094	Neonatal	TAC	NOTEST	0	0	0	1	1	no
1700012L04Rik	chrX:9272783-9313245	Adult	TAC	NOTEST	0	0	0	1	1	no
1700012L04Rik	chrX:9272783-9313245	E14.5	Adult	NOTEST	0	0	0	1	1	no
1700012L04Rik	chrX:9272783-9313245	E14.5	Neonatal	NOTEST	0	0	0	1	1	no
1700012L04Rik	chrX:9272783-9313245	E14.5	TAC	NOTEST	0	0	0	1	1	no
1700012L04Rik	chrX:9272783-9313245	Neonatal	Adult	NOTEST	0	0	0	1	1	no
1700012L04Rik	chrX:9272783-9313245	Neonatal	TAC	NOTEST	0	0	0	1	1	no
1700012P22Rik	chr4:144418190-144438772	Adult	TAC	NOTEST	0	0	0	1	1	no
1700012P22Rik	chr4:144418190-144438772	E14.5	Adult	NOTEST	0	0	0	1	1	no
1700012P22Rik	chr4:144418190-144438772	E14.5	Neonatal	NOTEST	0	0	0	1	1	no
1700012P22Rik	chr4:144418190-144438772	E14.5	TAC	NOTEST	0	0	0	1	1	no
1700012P22Rik	chr4:144418190-144438772	Neonatal	Adult	NOTEST	0	0	0	1	1	no
1700012P22Rik	chr4:144418190-144438772	Neonatal	TAC	NOTEST	0	0	0	1	1	no
1700013D24Rik	chr6:124347593-124357086	Adult	TAC	NOTEST	0	0	0	1	1	no
1700013D24Rik	chr6:124347593-124357086	E14.5	Adult	NOTEST	0	0	0	1	1	no
1700013D24Rik	chr6:124347593-124357086	E14.5	Neonatal	NOTEST	0	0	0	1	1	no
1700013D24Rik	chr6:124347593-124357086	E14.5	TAC	NOTEST	0	0	0	1	1	no
1700013D24Rik	chr6:124347593-124357086	Neonatal	Adult	NOTEST	0	0	0	1	1	no
1700013D24Rik	chr6:124347593-124357086	Neonatal	TAC	NOTEST	0	0	0	1	1	no
1700013F07Rik	chr3:108537583-108544697	Adult	TAC	NOTEST	0	0	0	1	1	no
1700013F07Rik	chr3:108537583-108544697	E14.5	Adult	NOTEST	0	0	0	1	1	no
1700013F07Rik	chr3:108537583-108544697	E14.5	Neonatal	NOTEST	0	0	0	1	1	no
1700013F07Rik	chr3:108537583-108544697	E14.5	TAC	NOTEST	0	0	0	1	1	no
1700013F07Rik	chr3:108537583-108544697	Neonatal	Adult	NOTEST	0	0	0	1	1	no
1700013F07Rik	chr3:108537583-108544697	Neonatal	TAC	NOTEST	0	0	0	1	1	no
1700013G23Rik	chr11:59946891-59948147	Adult	TAC	OK	1.78183	3.69469	0.754996	0.1015	0.174104	no
1700013G23Rik	chr11:59946891-59948147	E14.5	Adult	OK	0.544555	1.78183	0.848843	0.10555	0.179823	no
1700013G23Rik	chr11:59946891-59948147	E14.5	Neonatal	OK	0.544555	1.09848	0.442153	0.30875	0.425368	no
1700013G23Rik	chr11:59946891-59948147	E14.5	TAC	OK	0.544555	3.69469	1.60384	0.0288	0.0597581	no
1700013G23Rik	chr11:59946891-59948147	Neonatal	Adult	OK	1.09848	1.78183	0.40669	0.37945	0.500404	no
1700013G23Rik	chr11:59946891-59948147	Neonatal	TAC	OK	1.09848	3.69469	1.16169	0.03515	0.0709237	no
1700013G24Rik	chr4:137453295-137455461	Adult	TAC	NOTEST	0	0	0	1	1	no
1700013G24Rik	chr4:137453295-137455461	E14.5	Adult	NOTEST	0	0	0	1	1	no
1700013G24Rik	chr4:137453295-137455461	E14.5	Neonatal	NOTEST	0	0	0	1	1	no
1700013G24Rik	chr4:137453295-137455461	E14.5	TAC	NOTEST	0	0	0	1	1	no
1700013G24Rik	chr4:137453295-137455461	Neonatal	Adult	NOTEST	0	0	0	1	1	no
1700013G24Rik	chr4:137453295-137455461	Neonatal	TAC	NOTEST	0	0	0	1	1	no
1700013H16Rik	chrX:53742900-53757831	Adult	TAC	NOTEST	0	0	0	1	1	no
1700013H16Rik	chrX:53742900-53757831	E14.5	Adult	NOTEST	0	0	0	1	1	no
1700013H16Rik	chrX:53742900-53757831	E14.5	Neonatal	NOTEST	0	0	0	1	1	no
1700013H16Rik	chrX:53742900-53757831	E14.5	TAC	NOTEST	0	0	0	1	1	no
1700013H16Rik	chrX:53742900-53757831	Neonatal	Adult	NOTEST	0	0	0	1	1	no
1700013H16Rik	chrX:53742900-53757831	Neonatal	TAC	NOTEST	0	0	0	1	1	no
1700015E13Rik	chr1:170308860-170312125	Adult	TAC	OK	1.04697	0.278798	-0.678702	0.12235	0.202869	no
1700015E13Rik	chr1:170308860-170312125	E14.5	Adult	OK	0.259828	1.04697	0.700263	0.1049	0.178906	no
1700015E13Rik	chr1:170308860-170312125	E14.5	Neonatal	NOTEST	0.259828	0.167831	-0.109395	1	1	no
1700015E13Rik	chr1:170308860-170312125	E14.5	TAC	NOTEST	0.259828	0.278798	0.0215616	1	1	no
1700015E13Rik	chr1:170308860-170312125	Neonatal	Adult	OK	0.167831	1.04697	0.809658	0.10965	0.185586	no
1700015E13Rik	chr1:170308860-170312125	Neonatal	TAC	NOTEST	0.167831	0.278798	0.130957	1	1	no
1700015F17Rik	chr5:5437826-5479143	Adult	TAC	NOTEST	0	0	0	1	1	no
1700015F17Rik	chr5:5437826-5479143	E14.5	Adult	NOTEST	0.0392323	0	-0.0555182	1	1	no
1700015F17Rik	chr5:5437826-5479143	E14.5	Neonatal	NOTEST	0.0392323	0.0642447	0.0343117	1	1	no
1700015F17Rik	chr5:5437826-5479143	E14.5	TAC	NOTEST	0.0392323	0	-0.0555182	1	1	no
1700015F17Rik	chr5:5437826-5479143	Neonatal	Adult	NOTEST	0.0642447	0	-0.0898299	1	1	no
1700015F17Rik	chr5:5437826-5479143	Neonatal	TAC	NOTEST	0.0642447	0	-0.0898299	1	1	no
1700015G11Rik	chr7:52011679-52015716	Adult	TAC	NOTEST	0	0	0	1	1	no
1700015G11Rik	chr7:52011679-52015716	E14.5	Adult	NOTEST	0	0	0	1	1	no
1700015G11Rik	chr7:52011679-52015716	E14.5	Neonatal	NOTEST	0	0	0	1	1	no
1700015G11Rik	chr7:52011679-52015716	E14.5	TAC	NOTEST	0	0	0	1	1	no
1700015G11Rik	chr7:52011679-52015716	Neonatal	Adult	NOTEST	0	0	0	1	1	no
1700015G11Rik	chr7:52011679-52015716	Neonatal	TAC	NOTEST	0	0	0	1	1	no
1700016C15Rik	chr1:177729813-177753305	Adult	TAC	NOTEST	0	0	0	1	1	no
1700016C15Rik	chr1:177729813-177753305	E14.5	Adult	NOTEST	0.106889	0	-0.146511	1	1	no
1700016C15Rik	chr1:177729813-177753305	E14.5	Neonatal	NOTEST	0.106889	0.0539946	-0.0706431	1	1	no
1700016C15Rik	chr1:177729813-177753305	E14.5	TAC	NOTEST	0.106889	0	-0.146511	1	1	no
1700016C15Rik	chr1:177729813-177753305	Neonatal	Adult	NOTEST	0.0539946	0	-0.0758675	1	1	no
1700016C15Rik	chr1:177729813-177753305	Neonatal	TAC	NOTEST	0.0539946	0	-0.0758675	1	1	no
1700016D06Rik	chr8:11654923-11678750	Adult	TAC	NOTEST	0	0	0	1	1	no
1700016D06Rik	chr8:11654923-11678750	E14.5	Adult	NOTEST	0	0	0	1	1	no
1700016D06Rik	chr8:11654923-11678750	E14.5	Neonatal	NOTEST	0	0.0182266	0.0260587	1	1	no
1700016D06Rik	chr8:11654923-11678750	E14.5	TAC	NOTEST	0	0	0	1	1	no
1700016D06Rik	chr8:11654923-11678750	Neonatal	Adult	NOTEST	0.0182266	0	-0.0260587	1	1	no
1700016D06Rik	chr8:11654923-11678750	Neonatal	TAC	NOTEST	0.0182266	0	-0.0260587	1	1	no
1700016G22Rik	chr13:5855508-5858092	Adult	TAC	NOTEST	0	0	0	1	1	no
1700016G22Rik	chr13:5855508-5858092	E14.5	Adult	NOTEST	0.152588	0	-0.204877	1	1	no
1700016G22Rik	chr13:5855508-5858092	E14.5	Neonatal	NOTEST	0.152588	0.444871	0.326064	1	1	no
1700016G22Rik	chr13:5855508-5858092	E14.5	TAC	NOTEST	0.152588	0	-0.204877	1	1	no
1700016G22Rik	chr13:5855508-5858092	Neonatal	Adult	NOTEST	0.444871	0	-0.530941	1	1	no
1700016G22Rik	chr13:5855508-5858092	Neonatal	TAC	NOTEST	0.444871	0	-0.530941	1	1	no
1700016H13Rik	chr5:103648586-103655732	Adult	TAC	NOTEST	0	0	0	1	1	no
1700016H13Rik	chr5:103648586-103655732	E14.5	Adult	NOTEST	0	0	0	1	1	no
1700016H13Rik	chr5:103648586-103655732	E14.5	Neonatal	NOTEST	0	0.101282	0.139184	1	1	no
1700016H13Rik	chr5:103648586-103655732	E14.5	TAC	NOTEST	0	0	0	1	1	no
1700016H13Rik	chr5:103648586-103655732	Neonatal	Adult	NOTEST	0.101282	0	-0.139184	1	1	no
1700016H13Rik	chr5:103648586-103655732	Neonatal	TAC	NOTEST	0.101282	0	-0.139184	1	1	no
1700016K19Rik	chr11:75999911-76003569	Adult	TAC	NOTEST	0	0	0	1	1	no
1700016K19Rik	chr11:75999911-76003569	E14.5	Adult	NOTEST	0.047718	0	-0.0672505	1	1	no
1700016K19Rik	chr11:75999911-76003569	E14.5	Neonatal	NOTEST	0.047718	0	-0.0672505	1	1	no
1700016K19Rik	chr11:75999911-76003569	E14.5	TAC	NOTEST	0.047718	0	-0.0672505	1	1	no
1700016K19Rik	chr11:75999911-76003569	Neonatal	Adult	NOTEST	0	0	0	1	1	no
1700016K19Rik	chr11:75999911-76003569	Neonatal	TAC	NOTEST	0	0	0	1	1	no
1700016L04Rik	chr10:14705608-14759019	Adult	TAC	NOTEST	0.141961	0.111198	-0.0393975	1	1	no
1700016L04Rik	chr10:14705608-14759019	E14.5	Adult	NOTEST	0	0.141961	0.191513	1	1	no
1700016L04Rik	chr10:14705608-14759019	E14.5	Neonatal	NOTEST	0	0.053066	0.0745959	1	1	no
1700016L04Rik	chr10:14705608-14759019	E14.5	TAC	NOTEST	0	0.111198	0.152116	1	1	no
1700016L04Rik	chr10:14705608-14759019	Neonatal	Adult	NOTEST	0.053066	0.141961	0.116918	1	1	no
1700016L04Rik	chr10:14705608-14759019	Neonatal	TAC	NOTEST	0.053066	0.111198	0.07752	1	1	no
1700016L21Rik	chr1:80445931-80475660	Adult	TAC	NOTEST	0	0	0	1	1	no
1700016L21Rik	chr1:80445931-80475660	E14.5	Adult	NOTEST	0	0	0	1	1	no
1700016L21Rik	chr1:80445931-80475660	E14.5	Neonatal	NOTEST	0	0	0	1	1	no
1700016L21Rik	chr1:80445931-80475660	E14.5	TAC	NOTEST	0	0	0	1	1	no
1700016L21Rik	chr1:80445931-80475660	Neonatal	Adult	NOTEST	0	0	0	1	1	no
1700016L21Rik	chr1:80445931-80475660	Neonatal	TAC	NOTEST	0	0	0	1	1	no
1700016P04Rik	chr6:13413336-13415996	Adult	TAC	NOTEST	0	0	0	1	1	no
1700016P04Rik	chr6:13413336-13415996	E14.5	Adult	NOTEST	0	0	0	1	1	no
1700016P04Rik	chr6:13413336-13415996	E14.5	Neonatal	NOTEST	0	0	0	1	1	no
1700016P04Rik	chr6:13413336-13415996	E14.5	TAC	NOTEST	0	0	0	1	1	no
1700016P04Rik	chr6:13413336-13415996	Neonatal	Adult	NOTEST	0	0	0	1	1	no
1700016P04Rik	chr6:13413336-13415996	Neonatal	TAC	NOTEST	0	0	0	1	1	no
1700017B05Rik	chr9:57252321-57262599	Adult	TAC	OK	1.23241	1.41448	0.11311	0.555	0.6666	no
1700017B05Rik	chr9:57252321-57262599	E14.5	Adult	OK	3.27925	1.23241	-0.938756	5e-05	0.000206103	yes
1700017B05Rik	chr9:57252321-57262599	E14.5	Neonatal	OK	3.27925	4.9385	0.472741	0.01395	0.0321233	yes
1700017B05Rik	chr9:57252321-57262599	E14.5	TAC	OK	3.27925	1.41448	-0.825645	0.00015	0.000572844	yes
1700017B05Rik	chr9:57252321-57262599	Neonatal	Adult	OK	4.9385	1.23241	-1.4115	5e-05	0.000206103	yes
1700017B05Rik	chr9:57252321-57262599	Neonatal	TAC	OK	4.9385	1.41448	-1.29839	5e-05	0.000206103	yes
1700017D01Rik	chr19:11096815-11130878	Adult	TAC	NOTEST	0	0	0	1	1	no
1700017D01Rik	chr19:11096815-11130878	E14.5	Adult	NOTEST	0	0	0	1	1	no
1700017D01Rik	chr19:11096815-11130878	E14.5	Neonatal	NOTEST	0	0	0	1	1	no
1700017D01Rik	chr19:11096815-11130878	E14.5	TAC	NOTEST	0	0	0	1	1	no
1700017D01Rik	chr19:11096815-11130878	Neonatal	Adult	NOTEST	0	0	0	1	1	no
1700017D01Rik	chr19:11096815-11130878	Neonatal	TAC	NOTEST	0	0	0	1	1	no
1700017G19Rik	chr3:40504864-40522912	Adult	TAC	NOTEST	0	0.0179499	0.0256666	1	1	no
1700017G19Rik	chr3:40504864-40522912	E14.5	Adult	NOTEST	0.0468407	0	-0.0660419	1	1	no
1700017G19Rik	chr3:40504864-40522912	E14.5	Neonatal	NOTEST	0.0468407	0.041069	-0.00797623	1	1	no
1700017G19Rik	chr3:40504864-40522912	E14.5	TAC	NOTEST	0.0468407	0.0179499	-0.0403754	1	1	no
1700017G19Rik	chr3:40504864-40522912	Neonatal	Adult	NOTEST	0.041069	0	-0.0580657	1	1	no
1700017G19Rik	chr3:40504864-40522912	Neonatal	TAC	NOTEST	0.041069	0.0179499	-0.0323991	1	1	no
1700017J07Rik	chr2:168978268-168978906	Adult	TAC	NOTEST	0	0	0	1	1	no
1700017J07Rik	chr2:168978268-168978906	E14.5	Adult	NOTEST	0	0	0	1	1	no
1700017J07Rik	chr2:168978268-168978906	E14.5	Neonatal	NOTEST	0	0	0	1	1	no
1700017J07Rik	chr2:168978268-168978906	E14.5	TAC	NOTEST	0	0	0	1	1	no
1700017J07Rik	chr2:168978268-168978906	Neonatal	Adult	NOTEST	0	0	0	1	1	no
1700017J07Rik	chr2:168978268-168978906	Neonatal	TAC	NOTEST	0	0	0	1	1	no
1700017N19Rik	chr10:100592385-100618391	Adult	TAC	NOTEST	0	0	0	1	1	no
1700017N19Rik	chr10:100592385-100618391	E14.5	Adult	NOTEST	0	0	0	1	1	no
1700017N19Rik	chr10:100592385-100618391	E14.5	Neonatal	NOTEST	0	0	0	1	1	no
1700017N19Rik	chr10:100592385-100618391	E14.5	TAC	NOTEST	0	0	0	1	1	no
1700017N19Rik	chr10:100592385-100618391	Neonatal	Adult	NOTEST	0	0	0	1	1	no
1700017N19Rik	chr10:100592385-100618391	Neonatal	TAC	NOTEST	0	0	0	1	1	no
1700018A04Rik	chr13:31565491-31582513	Adult	TAC	NOTEST	0	0	0	1	1	no
1700018A04Rik	chr13:31565491-31582513	E14.5	Adult	NOTEST	0	0	0	1	1	no
1700018A04Rik	chr13:31565491-31582513	E14.5	Neonatal	NOTEST	0	0	0	1	1	no
1700018A04Rik	chr13:31565491-31582513	E14.5	TAC	NOTEST	0	0	0	1	1	no
1700018A04Rik	chr13:31565491-31582513	Neonatal	Adult	NOTEST	0	0	0	1	1	no
1700018A04Rik	chr13:31565491-31582513	Neonatal	TAC	NOTEST	0	0	0	1	1	no
1700018B08Rik	chr8:121530783-121541954	Adult	TAC	NOTEST	0	0	0	1	1	no
1700018B08Rik	chr8:121530783-121541954	E14.5	Adult	NOTEST	0	0	0	1	1	no
1700018B08Rik	chr8:121530783-121541954	E14.5	Neonatal	NOTEST	0	0	0	1	1	no
1700018B08Rik	chr8:121530783-121541954	E14.5	TAC	NOTEST	0	0	0	1	1	no
1700018B08Rik	chr8:121530783-121541954	Neonatal	Adult	NOTEST	0	0	0	1	1	no
1700018B08Rik	chr8:121530783-121541954	Neonatal	TAC	NOTEST	0	0	0	1	1	no
1700018B24Rik	chr3:48605730-48609100	Adult	TAC	NOTEST	0	0	0	1	1	no
1700018B24Rik	chr3:48605730-48609100	E14.5	Adult	NOTEST	0	0	0	1	1	no
1700018B24Rik	chr3:48605730-48609100	E14.5	Neonatal	NOTEST	0	0	0	1	1	no
1700018B24Rik	chr3:48605730-48609100	E14.5	TAC	NOTEST	0	0	0	1	1	no
1700018B24Rik	chr3:48605730-48609100	Neonatal	Adult	NOTEST	0	0	0	1	1	no
1700018B24Rik	chr3:48605730-48609100	Neonatal	TAC	NOTEST	0	0	0	1	1	no
1700018C11Rik	chr4:63607090-63622429	Adult	TAC	NOTEST	0	0	0	1	1	no
1700018C11Rik	chr4:63607090-63622429	E14.5	Adult	NOTEST	0	0	0	1	1	no
1700018C11Rik	chr4:63607090-63622429	E14.5	Neonatal	NOTEST	0	0.230343	0.299061	1	1	no
1700018C11Rik	chr4:63607090-63622429	E14.5	TAC	NOTEST	0	0	0	1	1	no
1700018C11Rik	chr4:63607090-63622429	Neonatal	Adult	NOTEST	0.230343	0	-0.299061	1	1	no
1700018C11Rik	chr4:63607090-63622429	Neonatal	TAC	NOTEST	0.230343	0	-0.299061	1	1	no
1700018F24Rik	chr5:145042989-145045678	Adult	TAC	NOTEST	0	0	0	1	1	no
1700018F24Rik	chr5:145042989-145045678	E14.5	Adult	NOTEST	0	0	0	1	1	no
1700018F24Rik	chr5:145042989-145045678	E14.5	Neonatal	NOTEST	0	0	0	1	1	no
1700018F24Rik	chr5:145042989-145045678	E14.5	TAC	NOTEST	0	0	0	1	1	no
1700018F24Rik	chr5:145042989-145045678	Neonatal	Adult	NOTEST	0	0	0	1	1	no
1700018F24Rik	chr5:145042989-145045678	Neonatal	TAC	NOTEST	0	0	0	1	1	no
1700018G05Rik	chrX:102928371-102929107	Adult	TAC	NOTEST	0	0	0	1	1	no
1700018G05Rik	chrX:102928371-102929107	E14.5	Adult	NOTEST	0	0	0	1	1	no
1700018G05Rik	chrX:102928371-102929107	E14.5	Neonatal	NOTEST	0	0	0	1	1	no
1700018G05Rik	chrX:102928371-102929107	E14.5	TAC	NOTEST	0	0	0	1	1	no
1700018G05Rik	chrX:102928371-102929107	Neonatal	Adult	NOTEST	0	0	0	1	1	no
1700018G05Rik	chrX:102928371-102929107	Neonatal	TAC	NOTEST	0	0	0	1	1	no
1700018L02Rik	chr19:29020831-29048729	Adult	TAC	OK	2.51743	1.83249	-0.312451	0.8489	0.897161	no
1700018L02Rik	chr19:29020831-29048729	E14.5	Adult	OK	0.659297	2.51743	1.08395	0.45455	0.574932	no
1700018L02Rik	chr19:29020831-29048729	E14.5	Neonatal	OK	0.659297	1.04126	0.298888	0.7968	0.859736	no
1700018L02Rik	chr19:29020831-29048729	E14.5	TAC	OK	0.659297	1.83249	0.771499	0.6099	0.714019	no
1700018L02Rik	chr19:29020831-29048729	Neonatal	Adult	OK	1.04126	2.51743	0.785062	0.5916	0.698628	no
1700018L02Rik	chr19:29020831-29048729	Neonatal	TAC	OK	1.04126	1.83249	0.472611	0.75265	0.82672	no
1700019A02Rik	chr1:53158576-53187617	Adult	TAC	NOTEST	0	0	0	1	1	no
1700019A02Rik	chr1:53158576-53187617	E14.5	Adult	NOTEST	0.0240182	0	-0.0342414	1	1	no
1700019A02Rik	chr1:53158576-53187617	E14.5	Neonatal	NOTEST	0.0240182	0	-0.0342414	1	1	no
1700019A02Rik	chr1:53158576-53187617	E14.5	TAC	NOTEST	0.0240182	0	-0.0342414	1	1	no
1700019A02Rik	chr1:53158576-53187617	Neonatal	Adult	NOTEST	0	0	0	1	1	no
1700019A02Rik	chr1:53158576-53187617	Neonatal	TAC	NOTEST	0	0	0	1	1	no
1700019B03Rik	chr8:3470861-3487178	Adult	TAC	NOTEST	0	0	0	1	1	no
1700019B03Rik	chr8:3470861-3487178	E14.5	Adult	NOTEST	0.0436288	0	-0.0616087	1	1	no
1700019B03Rik	chr8:3470861-3487178	E14.5	Neonatal	NOTEST	0.0436288	0.05216	0.0117454	1	1	no
1700019B03Rik	chr8:3470861-3487178	E14.5	TAC	NOTEST	0.0436288	0	-0.0616087	1	1	no
1700019B03Rik	chr8:3470861-3487178	Neonatal	Adult	NOTEST	0.05216	0	-0.0733541	1	1	no
1700019B03Rik	chr8:3470861-3487178	Neonatal	TAC	NOTEST	0.05216	0	-0.0733541	1	1	no
1700019B21Rik	chrX:62510538-62527011	Adult	TAC	NOTEST	0	0	0	1	1	no
1700019B21Rik	chrX:62510538-62527011	E14.5	Adult	NOTEST	0.144465	0	-0.194673	1	1	no
1700019B21Rik	chrX:62510538-62527011	E14.5	Neonatal	NOTEST	0.144465	0	-0.194673	1	1	no
1700019B21Rik	chrX:62510538-62527011	E14.5	TAC	NOTEST	0.144465	0	-0.194673	1	1	no
1700019B21Rik	chrX:62510538-62527011	Neonatal	Adult	NOTEST	0	0	0	1	1	no
1700019B21Rik	chrX:62510538-62527011	Neonatal	TAC	NOTEST	0	0	0	1	1	no
1700019D03Rik	chr1:52925126-52952840	Adult	TAC	OK	0.922938	0.711757	-0.167834	0.64865	0.746168	no
1700019D03Rik	chr1:52925126-52952840	E14.5	Adult	OK	0.0311817	0.922938	0.899014	0.21325	0.318281	no
1700019D03Rik	chr1:52925126-52952840	E14.5	Neonatal	NOTEST	0.0311817	0.295928	0.329687	1	1	no
1700019D03Rik	chr1:52925126-52952840	E14.5	TAC	NOTEST	0.0311817	0.711757	0.731179	1	1	no
1700019D03Rik	chr1:52925126-52952840	Neonatal	Adult	OK	0.295928	0.922938	0.569327	0.1217	0.201961	no
1700019D03Rik	chr1:52925126-52952840	Neonatal	TAC	NOTEST	0.295928	0.711757	0.401492	1	1	no
1700019E08Rik	chr2:45696604-45698447	Adult	TAC	NOTEST	0	0	0	1	1	no
1700019E08Rik	chr2:45696604-45698447	E14.5	Adult	NOTEST	0	0	0	1	1	no
1700019E08Rik	chr2:45696604-45698447	E14.5	Neonatal	NOTEST	0	0	0	1	1	no
1700019E08Rik	chr2:45696604-45698447	E14.5	TAC	NOTEST	0	0	0	1	1	no
1700019E08Rik	chr2:45696604-45698447	Neonatal	Adult	NOTEST	0	0	0	1	1	no
1700019E08Rik	chr2:45696604-45698447	Neonatal	TAC	NOTEST	0	0	0	1	1	no
1700019G17Rik	chr6:85899049-85904938	Adult	TAC	OK	0.5754	0.727106	0.132638	0.46965	0.589097	no
1700019G17Rik	chr6:85899049-85904938	E14.5	Adult	NOTEST	0.522379	0.5754	0.0493906	1	1	no
1700019G17Rik	chr6:85899049-85904938	E14.5	Neonatal	NOTEST	0.522379	0.531561	0.00867526	1	1	no
1700019G17Rik	chr6:85899049-85904938	E14.5	TAC	OK	0.522379	0.727106	0.182029	0.31975	0.437489	no
1700019G17Rik	chr6:85899049-85904938	Neonatal	Adult	NOTEST	0.531561	0.5754	0.0407154	1	1	no
1700019G17Rik	chr6:85899049-85904938	Neonatal	TAC	OK	0.531561	0.727106	0.173354	0.337	0.455857	no
1700019G24Rik	chr6:5725638-6028039	Adult	TAC	NOTEST	0	0	0	1	1	no
1700019G24Rik	chr6:5725638-6028039	E14.5	Adult	NOTEST	0	0	0	1	1	no
1700019G24Rik	chr6:5725638-6028039	E14.5	Neonatal	NOTEST	0	0	0	1	1	no
1700019G24Rik	chr6:5725638-6028039	E14.5	TAC	NOTEST	0	0	0	1	1	no
1700019G24Rik	chr6:5725638-6028039	Neonatal	Adult	NOTEST	0	0	0	1	1	no
1700019G24Rik	chr6:5725638-6028039	Neonatal	TAC	NOTEST	0	0	0	1	1	no
1700019L03Rik	chr2:32775820-32784405	E14.5	Adult	NOTEST	0.099018	0.101394	0.00311564	1	1	no
1700019L03Rik	chr2:32775820-32784405	E14.5	Neonatal	NOTEST	0.099018	0.257277	0.194088	1	1	no
1700019L03Rik	chr2:32775820-32784405	Neonatal	Adult	NOTEST	0.257277	0.101394	-0.190972	1	1	no
1700019L03Rik	chr2:32775820-32784405	Adult	TAC	NOTEST	0.101394	0.0358802	-0.0884735	1	1	no
1700019L03Rik	chr2:32775820-32784405	E14.5	TAC	NOTEST	0.099018	0.0358802	-0.0853579	1	1	no
1700019L03Rik	chr2:32775820-32784405	Neonatal	TAC	NOTEST	0.257277	0.0358802	-0.279445	1	1	no
1700019M22Rik	chr12:96046614-96047222	Adult	TAC	NOTEST	0	0	0	1	1	no
1700019M22Rik	chr12:96046614-96047222	E14.5	Adult	NOTEST	0	0	0	1	1	no
1700019M22Rik	chr12:96046614-96047222	E14.5	Neonatal	NOTEST	0	0	0	1	1	no
1700019M22Rik	chr12:96046614-96047222	E14.5	TAC	NOTEST	0	0	0	1	1	no
1700019M22Rik	chr12:96046614-96047222	Neonatal	Adult	NOTEST	0	0	0	1	1	no
1700019M22Rik	chr12:96046614-96047222	Neonatal	TAC	NOTEST	0	0	0	1	1	no
1700019N19Rik	chr19:58785802-58794414	Adult	TAC	NOTEST	0	0	0	1	1	no
1700019N19Rik	chr19:58785802-58794414	E14.5	Adult	NOTEST	0	0	0	1	1	no
1700019N19Rik	chr19:58785802-58794414	E14.5	Neonatal	NOTEST	0	0	0	1	1	no
1700019N19Rik	chr19:58785802-58794414	E14.5	TAC	NOTEST	0	0	0	1	1	no
1700019N19Rik	chr19:58785802-58794414	Neonatal	Adult	NOTEST	0	0	0	1	1	no
1700019N19Rik	chr19:58785802-58794414	Neonatal	TAC	NOTEST	0	0	0	1	1	no
1700019O17Rik	chr1:86426328-86428049	Adult	TAC	NOTEST	0	0	0	1	1	no
1700019O17Rik	chr1:86426328-86428049	E14.5	Adult	NOTEST	0	0	0	1	1	no
1700019O17Rik	chr1:86426328-86428049	E14.5	Neonatal	NOTEST	0	0.0610986	0.0855587	1	1	no
1700019O17Rik	chr1:86426328-86428049	E14.5	TAC	NOTEST	0	0	0	1	1	no
1700019O17Rik	chr1:86426328-86428049	Neonatal	Adult	NOTEST	0.0610986	0	-0.0855587	1	1	no
1700019O17Rik	chr1:86426328-86428049	Neonatal	TAC	NOTEST	0.0610986	0	-0.0855587	1	1	no
1700020A23Rik	chr2:130405258-130406074	Adult	TAC	NOTEST	0.0963669	0.1081	0.0153574	1	1	no
1700020A23Rik	chr2:130405258-130406074	E14.5	Adult	NOTEST	0.104592	0.0963669	-0.0107829	1	1	no
1700020A23Rik	chr2:130405258-130406074	E14.5	Neonatal	NOTEST	0.104592	0.235074	0.161084	1	1	no
1700020A23Rik	chr2:130405258-130406074	E14.5	TAC	NOTEST	0.104592	0.1081	0.0045745	1	1	no
1700020A23Rik	chr2:130405258-130406074	Neonatal	Adult	NOTEST	0.235074	0.0963669	-0.171867	1	1	no
1700020A23Rik	chr2:130405258-130406074	Neonatal	TAC	NOTEST	0.235074	0.1081	-0.156509	1	1	no
1700020D05Rik	chr19:5495277-5510489	Adult	TAC	OK	1.02885	0.732253	-0.228013	0.60205	0.707274	no
1700020D05Rik	chr19:5495277-5510489	E14.5	Adult	OK	0.245126	1.02885	0.70437	0.12295	0.203714	no
1700020D05Rik	chr19:5495277-5510489	E14.5	Neonatal	OK	0.245126	0.665061	0.419283	0.2825	0.396603	no
1700020D05Rik	chr19:5495277-5510489	E14.5	TAC	OK	0.245126	0.732253	0.476358	0.27465	0.387778	no
1700020D05Rik	chr19:5495277-5510489	Neonatal	Adult	OK	0.665061	1.02885	0.285087	0.482	0.600609	no
1700020D05Rik	chr19:5495277-5510489	Neonatal	TAC	OK	0.665061	0.732253	0.0570746	0.8894	0.925772	no
1700020G17Rik	chr10:110801173-110896507	Adult	TAC	NOTEST	0	0	0	1	1	no
1700020G17Rik	chr10:110801173-110896507	E14.5	Adult	NOTEST	0.0464695	0	-0.0655303	1	1	no
1700020G17Rik	chr10:110801173-110896507	E14.5	Neonatal	NOTEST	0.0464695	0	-0.0655303	1	1	no
1700020G17Rik	chr10:110801173-110896507	E14.5	TAC	NOTEST	0.0464695	0	-0.0655303	1	1	no
1700020G17Rik	chr10:110801173-110896507	Neonatal	Adult	NOTEST	0	0	0	1	1	no
1700020G17Rik	chr10:110801173-110896507	Neonatal	TAC	NOTEST	0	0	0	1	1	no
1700020I14Rik	chr2:119594295-119600744	Adult	TAC	OK	170.25	167.776	-0.0209942	0.9135	0.942144	no
1700020I14Rik	chr2:119594295-119600744	E14.5	Adult	OK	47.4687	170.25	1.82098	5e-05	0.000206103	yes
1700020I14Rik	chr2:119594295-119600744	E14.5	Neonatal	OK	47.4687	79.7591	0.736571	0.00015	0.000572844	yes
1700020I14Rik	chr2:119594295-119600744	E14.5	TAC	OK	47.4687	167.776	1.79998	5e-05	0.000206103	yes
1700020I14Rik	chr2:119594295-119600744	Neonatal	Adult	OK	79.7591	170.25	1.08441	5e-05	0.000206103	yes
1700020I14Rik	chr2:119594295-119600744	Neonatal	TAC	OK	79.7591	167.776	1.06341	5e-05	0.000206103	yes
1700020L24Rik	chr11:83437693-83441232	Adult	TAC	NOTEST	0.749601	0.964002	0.16677	1	1	no
1700020L24Rik	chr11:83437693-83441232	E14.5	Adult	OK	1.5477	0.749601	-0.542169	0.18275	0.28133	no
1700020L24Rik	chr11:83437693-83441232	E14.5	Neonatal	OK	1.5477	2.34533	0.392953	0.30885	0.425483	no
1700020L24Rik	chr11:83437693-83441232	E14.5	TAC	OK	1.5477	0.964002	-0.375399	0.3596	0.479591	no
1700020L24Rik	chr11:83437693-83441232	Neonatal	Adult	OK	2.34533	0.749601	-0.935123	0.049	0.094128	no
1700020L24Rik	chr11:83437693-83441232	Neonatal	TAC	OK	2.34533	0.964002	-0.768352	0.0894	0.156702	no
1700020M21Rik	chr9:120913773-120915250	Adult	TAC	NOTEST	0	0	0	1	1	no
1700020M21Rik	chr9:120913773-120915250	E14.5	Adult	NOTEST	0.0600078	0	-0.0840749	1	1	no
1700020M21Rik	chr9:120913773-120915250	E14.5	Neonatal	NOTEST	0.0600078	0.132731	0.0957304	1	1	no
1700020M21Rik	chr9:120913773-120915250	E14.5	TAC	NOTEST	0.0600078	0	-0.0840749	1	1	no
1700020M21Rik	chr9:120913773-120915250	Neonatal	Adult	NOTEST	0.132731	0	-0.179805	1	1	no
1700020M21Rik	chr9:120913773-120915250	Neonatal	TAC	NOTEST	0.132731	0	-0.179805	1	1	no
1700020N01Rik	chr10:21593144-21622375	Adult	TAC	NOTEST	0	0	0	1	1	no
1700020N01Rik	chr10:21593144-21622375	E14.5	Adult	NOTEST	0.0520433	0	-0.0731941	1	1	no
1700020N01Rik	chr10:21593144-21622375	E14.5	Neonatal	NOTEST	0.0520433	0.236129	0.232635	1	1	no
1700020N01Rik	chr10:21593144-21622375	E14.5	TAC	NOTEST	0.0520433	0	-0.0731941	1	1	no
1700020N01Rik	chr10:21593144-21622375	Neonatal	Adult	NOTEST	0.236129	0	-0.305829	1	1	no
1700020N01Rik	chr10:21593144-21622375	Neonatal	TAC	NOTEST	0.236129	0	-0.305829	1	1	no
1700020N15Rik	chrX:69929259-70143588	Adult	TAC	NOTEST	0	0	0	1	1	no
1700020N15Rik	chrX:69929259-70143588	E14.5	Adult	NOTEST	0	0	0	1	1	no
1700020N15Rik	chrX:69929259-70143588	E14.5	Neonatal	NOTEST	0	0.0835379	0.11575	1	1	no
1700020N15Rik	chrX:69929259-70143588	E14.5	TAC	NOTEST	0	0	0	1	1	no
1700020N15Rik	chrX:69929259-70143588	Neonatal	Adult	NOTEST	0.0835379	0	-0.11575	1	1	no
1700020N15Rik	chrX:69929259-70143588	Neonatal	TAC	NOTEST	0.0835379	0	-0.11575	1	1	no
1700020N18Rik	chr1:91404878-91406029	Adult	TAC	NOTEST	0.122345	0	-0.166516	1	1	no
1700020N18Rik	chr1:91404878-91406029	E14.5	Adult	NOTEST	0	0.122345	0.166516	1	1	no
1700020N18Rik	chr1:91404878-91406029	E14.5	Neonatal	NOTEST	0	0	0	1	1	no
1700020N18Rik	chr1:91404878-91406029	E14.5	TAC	NOTEST	0	0	0	1	1	no
1700020N18Rik	chr1:91404878-91406029	Neonatal	Adult	NOTEST	0	0.122345	0.166516	1	1	no
1700020N18Rik	chr1:91404878-91406029	Neonatal	TAC	NOTEST	0	0	0	1	1	no
1700021F05Rik	chr10:43525120-43540994	Adult	TAC	OK	117.764	93.0864	-0.336039	0.0752	0.135304	no
1700021F05Rik	chr10:43525120-43540994	E14.5	Adult	OK	37.7129	117.764	1.61721	5e-05	0.000206103	yes
1700021F05Rik	chr10:43525120-43540994	E14.5	Neonatal	OK	37.7129	44.3461	0.228164	0.25015	0.36024	no
1700021F05Rik	chr10:43525120-43540994	E14.5	TAC	OK	37.7129	93.0864	1.28117	5e-05	0.000206103	yes
1700021F05Rik	chr10:43525120-43540994	Neonatal	Adult	OK	44.3461	117.764	1.38905	5e-05	0.000206103	yes
1700021F05Rik	chr10:43525120-43540994	Neonatal	TAC	OK	44.3461	93.0864	1.05301	5e-05	0.000206103	yes
1700021F07Rik	chr2:173522591-173528502	Adult	TAC	NOTEST	0	0	0	1	1	no
1700021F07Rik	chr2:173522591-173528502	E14.5	Adult	NOTEST	0	0	0	1	1	no
1700021F07Rik	chr2:173522591-173528502	E14.5	Neonatal	NOTEST	0	0	0	1	1	no
1700021F07Rik	chr2:173522591-173528502	E14.5	TAC	NOTEST	0	0	0	1	1	no
1700021F07Rik	chr2:173522591-173528502	Neonatal	Adult	NOTEST	0	0	0	1	1	no
1700021F07Rik	chr2:173522591-173528502	Neonatal	TAC	NOTEST	0	0	0	1	1	no
1700021K19Rik	chr16:32821701-32868366	Adult	TAC	OK	8.38216	11.5066	0.414698	0.02185	0.0472106	yes
1700021K19Rik	chr16:32821701-32868366	E14.5	Adult	OK	9.04822	8.38216	-0.0989479	0.5849	0.692749	no
1700021K19Rik	chr16:32821701-32868366	E14.5	Neonatal	OK	9.04822	8.54255	-0.0744932	0.6799	0.770641	no
1700021K19Rik	chr16:32821701-32868366	E14.5	TAC	OK	9.04822	11.5066	0.31575	0.08055	0.143446	no
1700021K19Rik	chr16:32821701-32868366	Neonatal	Adult	OK	8.54255	8.38216	-0.0244547	0.8936	0.92871	no
1700021K19Rik	chr16:32821701-32868366	Neonatal	TAC	OK	8.54255	11.5066	0.390243	0.03215	0.0656895	no
1700021N21Rik	chr4:134448764-134450171	Adult	TAC	NOTEST	0	0	0	1	1	no
1700021N21Rik	chr4:134448764-134450171	E14.5	Adult	NOTEST	0	0	0	1	1	no
1700021N21Rik	chr4:134448764-134450171	E14.5	Neonatal	NOTEST	0	0	0	1	1	no
1700021N21Rik	chr4:134448764-134450171	E14.5	TAC	NOTEST	0	0	0	1	1	no
1700021N21Rik	chr4:134448764-134450171	Neonatal	Adult	NOTEST	0	0	0	1	1	no
1700021N21Rik	chr4:134448764-134450171	Neonatal	TAC	NOTEST	0	0	0	1	1	no
1700022A21Rik	chr5:24645452-24648860	Adult	TAC	NOTEST	0	0	0	1	1	no
1700022A21Rik	chr5:24645452-24648860	E14.5	Adult	NOTEST	0	0	0	1	1	no
1700022A21Rik	chr5:24645452-24648860	E14.5	Neonatal	NOTEST	0	0.0223782	0.031929	1	1	no
1700022A21Rik	chr5:24645452-24648860	E14.5	TAC	NOTEST	0	0	0	1	1	no
1700022A21Rik	chr5:24645452-24648860	Neonatal	Adult	NOTEST	0.0223782	0	-0.031929	1	1	no
1700022A21Rik	chr5:24645452-24648860	Neonatal	TAC	NOTEST	0.0223782	0	-0.031929	1	1	no
1700022A22Rik	chr15:46324584-46373899	Adult	TAC	NOTEST	0	0	0	1	1	no
1700022A22Rik	chr15:46324584-46373899	E14.5	Adult	NOTEST	0	0	0	1	1	no
1700022A22Rik	chr15:46324584-46373899	E14.5	Neonatal	NOTEST	0	0	0	1	1	no
1700022A22Rik	chr15:46324584-46373899	E14.5	TAC	NOTEST	0	0	0	1	1	no
1700022A22Rik	chr15:46324584-46373899	Neonatal	Adult	NOTEST	0	0	0	1	1	no
1700022A22Rik	chr15:46324584-46373899	Neonatal	TAC	NOTEST	0	0	0	1	1	no
1700022E09Rik	chr16:59466871-59469238	Adult	TAC	NOTEST	0	0	0	1	1	no
1700022E09Rik	chr16:59466871-59469238	E14.5	Adult	NOTEST	0	0	0	1	1	no
1700022E09Rik	chr16:59466871-59469238	E14.5	Neonatal	NOTEST	0	0	0	1	1	no
1700022E09Rik	chr16:59466871-59469238	E14.5	TAC	NOTEST	0	0	0	1	1	no
1700022E09Rik	chr16:59466871-59469238	Neonatal	Adult	NOTEST	0	0	0	1	1	no
1700022E09Rik	chr16:59466871-59469238	Neonatal	TAC	NOTEST	0	0	0	1	1	no
1700022H16Rik	chr12:9565235-9570585	Adult	TAC	NOTEST	0	0	0	1	1	no
1700022H16Rik	chr12:9565235-9570585	E14.5	Adult	NOTEST	0	0	0	1	1	no
1700022H16Rik	chr12:9565235-9570585	E14.5	Neonatal	NOTEST	0	0	0	1	1	no
1700022H16Rik	chr12:9565235-9570585	E14.5	TAC	NOTEST	0	0	0	1	1	no
1700022H16Rik	chr12:9565235-9570585	Neonatal	Adult	NOTEST	0	0	0	1	1	no
1700022H16Rik	chr12:9565235-9570585	Neonatal	TAC	NOTEST	0	0	0	1	1	no
1700022I11Rik	chr4:42969945-42974325	Adult	TAC	NOTEST	0.227026	0.128434	-0.120844	1	1	no
1700022I11Rik	chr4:42969945-42974325	E14.5	Adult	NOTEST	0.554327	0.227026	-0.341124	1	1	no
1700022I11Rik	chr4:42969945-42974325	E14.5	Neonatal	NOTEST	0.554327	0.351411	-0.201824	1	1	no
1700022I11Rik	chr4:42969945-42974325	E14.5	TAC	NOTEST	0.554327	0.128434	-0.461968	1	1	no
1700022I11Rik	chr4:42969945-42974325	Neonatal	Adult	NOTEST	0.351411	0.227026	-0.139301	1	1	no
1700022I11Rik	chr4:42969945-42974325	Neonatal	TAC	NOTEST	0.351411	0.128434	-0.260144	1	1	no
1700022P22Rik	chr1:191036821-191042941	Adult	TAC	NOTEST	0	0	0	1	1	no
1700022P22Rik	chr1:191036821-191042941	E14.5	Adult	NOTEST	0	0	0	1	1	no
1700022P22Rik	chr1:191036821-191042941	E14.5	Neonatal	NOTEST	0	0.244965	0.316105	1	1	no
1700022P22Rik	chr1:191036821-191042941	E14.5	TAC	NOTEST	0	0	0	1	1	no
1700022P22Rik	chr1:191036821-191042941	Neonatal	Adult	NOTEST	0.244965	0	-0.316105	1	1	no
1700022P22Rik	chr1:191036821-191042941	Neonatal	TAC	NOTEST	0.244965	0	-0.316105	1	1	no
1700023A16Rik	chr6:146850109-146871404	Adult	TAC	NOTEST	0.214619	0	-0.280504	1	1	no
1700023A16Rik	chr6:146850109-146871404	E14.5	Adult	NOTEST	0.0380865	0.214619	0.226577	1	1	no
1700023A16Rik	chr6:146850109-146871404	E14.5	Neonatal	NOTEST	0.0380865	0	-0.0539267	1	1	no
1700023A16Rik	chr6:146850109-146871404	E14.5	TAC	NOTEST	0.0380865	0	-0.0539267	1	1	no
1700023A16Rik	chr6:146850109-146871404	Neonatal	Adult	NOTEST	0	0.214619	0.280504	1	1	no
1700023A16Rik	chr6:146850109-146871404	Neonatal	TAC	NOTEST	0	0	0	1	1	no
1700023C21Rik	chr11:109845877-109848476	Adult	TAC	NOTEST	0	0	0	1	1	no
1700023C21Rik	chr11:109845877-109848476	E14.5	Adult	NOTEST	0	0	0	1	1	no
1700023C21Rik	chr11:109845877-109848476	E14.5	Neonatal	NOTEST	0	0	0	1	1	no
1700023C21Rik	chr11:109845877-109848476	E14.5	TAC	NOTEST	0	0	0	1	1	no
1700023C21Rik	chr11:109845877-109848476	Neonatal	Adult	NOTEST	0	0	0	1	1	no
1700023C21Rik	chr11:109845877-109848476	Neonatal	TAC	NOTEST	0	0	0	1	1	no
1700023E05Rik	chr5:77004054-77061522	Adult	TAC	NOTEST	0	0	0	1	1	no
1700023E05Rik	chr5:77004054-77061522	E14.5	Adult	NOTEST	0.0135585	0	-0.0194294	1	1	no
1700023E05Rik	chr5:77004054-77061522	E14.5	Neonatal	NOTEST	0.0135585	0.0562914	0.0595785	1	1	no
1700023E05Rik	chr5:77004054-77061522	E14.5	TAC	NOTEST	0.0135585	0	-0.0194294	1	1	no
1700023E05Rik	chr5:77004054-77061522	Neonatal	Adult	NOTEST	0.0562914	0	-0.0790079	1	1	no
1700023E05Rik	chr5:77004054-77061522	Neonatal	TAC	NOTEST	0.0562914	0	-0.0790079	1	1	no
1700023F02Rik	chr10:66120608-66124064	Adult	TAC	NOTEST	0	0	0	1	1	no
1700023F02Rik	chr10:66120608-66124064	E14.5	Adult	NOTEST	0	0	0	1	1	no
1700023F02Rik	chr10:66120608-66124064	E14.5	Neonatal	NOTEST	0	0	0	1	1	no
1700023F02Rik	chr10:66120608-66124064	E14.5	TAC	NOTEST	0	0	0	1	1	no
1700023F02Rik	chr10:66120608-66124064	Neonatal	Adult	NOTEST	0	0	0	1	1	no
1700023F02Rik	chr10:66120608-66124064	Neonatal	TAC	NOTEST	0	0	0	1	1	no
1700023F06Rik	chr11:103198946-103218432	Adult	TAC	NOTEST	0.0532775	0	-0.0748856	1	1	no
1700023F06Rik	chr11:103198946-103218432	E14.5	Adult	NOTEST	0.0596406	0.0532775	-0.00868944	1	1	no
1700023F06Rik	chr11:103198946-103218432	E14.5	Neonatal	NOTEST	0.0596406	0	-0.083575	1	1	no
1700023F06Rik	chr11:103198946-103218432	E14.5	TAC	NOTEST	0.0596406	0	-0.083575	1	1	no
1700023F06Rik	chr11:103198946-103218432	Neonatal	Adult	NOTEST	0	0.0532775	0.0748856	1	1	no
1700023F06Rik	chr11:103198946-103218432	Neonatal	TAC	NOTEST	0	0	0	1	1	no
1700023L04Rik	chr6:29985328-29993531	Adult	TAC	NOTEST	0	0.39518	0.480451	1	1	no
1700023L04Rik	chr6:29985328-29993531	E14.5	Adult	NOTEST	0.0761825	0	-0.105923	1	1	no
1700023L04Rik	chr6:29985328-29993531	E14.5	Neonatal	NOTEST	0.0761825	0.109436	0.0439037	1	1	no
1700023L04Rik	chr6:29985328-29993531	E14.5	TAC	NOTEST	0.0761825	0.39518	0.374529	1	1	no
1700023L04Rik	chr6:29985328-29993531	Neonatal	Adult	NOTEST	0.109436	0	-0.149826	1	1	no
1700023L04Rik	chr6:29985328-29993531	Neonatal	TAC	NOTEST	0.109436	0.39518	0.330625	1	1	no
1700024B18Rik	chr14:123978290-124677127	Adult	TAC	NOTEST	0	0	0	1	1	no
1700024B18Rik	chr14:123978290-124677127	E14.5	Adult	NOTEST	0	0	0	1	1	no
1700024B18Rik	chr14:123978290-124677127	E14.5	Neonatal	NOTEST	0	0	0	1	1	no
1700024B18Rik	chr14:123978290-124677127	E14.5	TAC	NOTEST	0	0	0	1	1	no
1700024B18Rik	chr14:123978290-124677127	Neonatal	Adult	NOTEST	0	0	0	1	1	no
1700024B18Rik	chr14:123978290-124677127	Neonatal	TAC	NOTEST	0	0	0	1	1	no
1700024F13Rik	chr13:3498049-3501393	Adult	TAC	NOTEST	0	0	0	1	1	no
1700024F13Rik	chr13:3498049-3501393	E14.5	Adult	NOTEST	0.596515	0	-0.674926	1	1	no
1700024F13Rik	chr13:3498049-3501393	E14.5	Neonatal	NOTEST	0.596515	0.227122	-0.379647	1	1	no
1700024F13Rik	chr13:3498049-3501393	E14.5	TAC	NOTEST	0.596515	0	-0.674926	1	1	no
1700024F13Rik	chr13:3498049-3501393	Neonatal	Adult	NOTEST	0.227122	0	-0.295279	1	1	no
1700024F13Rik	chr13:3498049-3501393	Neonatal	TAC	NOTEST	0.227122	0	-0.295279	1	1	no
1700024G13Rik	chr14:32376501-32388373	Adult	TAC	NOTEST	0	0	0	1	1	no
1700024G13Rik	chr14:32376501-32388373	E14.5	Adult	NOTEST	0	0	0	1	1	no
1700024G13Rik	chr14:32376501-32388373	E14.5	Neonatal	NOTEST	0	0	0	1	1	no
1700024G13Rik	chr14:32376501-32388373	E14.5	TAC	NOTEST	0	0	0	1	1	no
1700024G13Rik	chr14:32376501-32388373	Neonatal	Adult	NOTEST	0	0	0	1	1	no
1700024G13Rik	chr14:32376501-32388373	Neonatal	TAC	NOTEST	0	0	0	1	1	no
1700024P03Rik	chr2:110017816-110050479	Adult	TAC	NOTEST	0	0.0773824	0.10753	1	1	no
1700024P03Rik	chr2:110017816-110050479	E14.5	Adult	NOTEST	0.0219061	0	-0.0312626	1	1	no
1700024P03Rik	chr2:110017816-110050479	E14.5	Neonatal	NOTEST	0.0219061	0.188679	0.218097	1	1	no
1700024P03Rik	chr2:110017816-110050479	E14.5	TAC	NOTEST	0.0219061	0.0773824	0.0762678	1	1	no
1700024P03Rik	chr2:110017816-110050479	Neonatal	Adult	NOTEST	0.188679	0	-0.249359	1	1	no
1700024P03Rik	chr2:110017816-110050479	Neonatal	TAC	NOTEST	0.188679	0.0773824	-0.141829	1	1	no
1700024P04Rik	chr13:98984089-98984565	Adult	TAC	NOTEST	0	0	0	1	1	no
1700024P04Rik	chr13:98984089-98984565	E14.5	Adult	NOTEST	0	0	0	1	1	no
1700024P04Rik	chr13:98984089-98984565	E14.5	Neonatal	NOTEST	0	0	0	1	1	no
1700024P04Rik	chr13:98984089-98984565	E14.5	TAC	NOTEST	0	0	0	1	1	no
1700024P04Rik	chr13:98984089-98984565	Neonatal	Adult	NOTEST	0	0	0	1	1	no
1700024P04Rik	chr13:98984089-98984565	Neonatal	TAC	NOTEST	0	0	0	1	1	no
1700024P16Rik	chr4:104913455-105016863	Adult	TAC	NOTEST	0.149565	0.0472846	-0.134434	1	1	no
1700024P16Rik	chr4:104913455-105016863	E14.5	Adult	NOTEST	0.338416	0.149565	-0.219439	1	1	no
1700024P16Rik	chr4:104913455-105016863	E14.5	Neonatal	NOTEST	0.338416	0.240961	-0.109069	1	1	no
1700024P16Rik	chr4:104913455-105016863	E14.5	TAC	NOTEST	0.338416	0.0472846	-0.353873	1	1	no
1700024P16Rik	chr4:104913455-105016863	Neonatal	Adult	NOTEST	0.240961	0.149565	-0.11037	1	1	no
1700024P16Rik	chr4:104913455-105016863	Neonatal	TAC	NOTEST	0.240961	0.0472846	-0.244804	1	1	no
1700025B11Rik	chr15:77558239-77561892	Adult	TAC	NOTEST	0	0	0	1	1	no
1700025B11Rik	chr15:77558239-77561892	E14.5	Adult	NOTEST	0	0	0	1	1	no
1700025B11Rik	chr15:77558239-77561892	E14.5	Neonatal	NOTEST	0	0	0	1	1	no
1700025B11Rik	chr15:77558239-77561892	E14.5	TAC	NOTEST	0	0	0	1	1	no
1700025B11Rik	chr15:77558239-77561892	Neonatal	Adult	NOTEST	0	0	0	1	1	no
1700025B11Rik	chr15:77558239-77561892	Neonatal	TAC	NOTEST	0	0	0	1	1	no
1700025C18Rik	chr2:165078692-165090750	Adult	TAC	NOTEST	0	0	0	1	1	no
1700025C18Rik	chr2:165078692-165090750	E14.5	Adult	NOTEST	0	0	0	1	1	no
1700025C18Rik	chr2:165078692-165090750	E14.5	Neonatal	NOTEST	0	0	0	1	1	no
1700025C18Rik	chr2:165078692-165090750	E14.5	TAC	NOTEST	0	0	0	1	1	no
1700025C18Rik	chr2:165078692-165090750	Neonatal	Adult	NOTEST	0	0	0	1	1	no
1700025C18Rik	chr2:165078692-165090750	Neonatal	TAC	NOTEST	0	0	0	1	1	no
1700025E21Rik	chr6:30509848-30520253	Adult	TAC	NOTEST	0.0648817	0	-0.0906932	1	1	no
1700025E21Rik	chr6:30509848-30520253	E14.5	Adult	NOTEST	0.118574	0.0648817	-0.0709675	1	1	no
1700025E21Rik	chr6:30509848-30520253	E14.5	Neonatal	NOTEST	0.118574	0	-0.161661	1	1	no
1700025E21Rik	chr6:30509848-30520253	E14.5	TAC	NOTEST	0.118574	0	-0.161661	1	1	no
1700025E21Rik	chr6:30509848-30520253	Neonatal	Adult	NOTEST	0	0.0648817	0.0906932	1	1	no
1700025E21Rik	chr6:30509848-30520253	Neonatal	TAC	NOTEST	0	0	0	1	1	no
1700025F22Rik	chr19:11139682-11165320	Adult	TAC	NOTEST	0	0	0	1	1	no
1700025F22Rik	chr19:11139682-11165320	E14.5	Adult	NOTEST	0	0	0	1	1	no
1700025F22Rik	chr19:11139682-11165320	E14.5	Neonatal	NOTEST	0	0	0	1	1	no
1700025F22Rik	chr19:11139682-11165320	E14.5	TAC	NOTEST	0	0	0	1	1	no
1700025F22Rik	chr19:11139682-11165320	Neonatal	Adult	NOTEST	0	0	0	1	1	no
1700025F22Rik	chr19:11139682-11165320	Neonatal	TAC	NOTEST	0	0	0	1	1	no
1700025F24Rik	chr10:119413443-119426864	Adult	TAC	NOTEST	0	0	0	1	1	no
1700025F24Rik	chr10:119413443-119426864	E14.5	Adult	NOTEST	0	0	0	1	1	no
1700025F24Rik	chr10:119413443-119426864	E14.5	Neonatal	NOTEST	0	0	0	1	1	no
1700025F24Rik	chr10:119413443-119426864	E14.5	TAC	NOTEST	0	0	0	1	1	no
1700025F24Rik	chr10:119413443-119426864	Neonatal	Adult	NOTEST	0	0	0	1	1	no
1700025F24Rik	chr10:119413443-119426864	Neonatal	TAC	NOTEST	0	0	0	1	1	no
1700025G04Rik	chr1:151884523-152090320	Adult	TAC	OK	6.79123	10.4369	0.553773	0.00205	0.00600097	yes
1700025G04Rik	chr1:151884523-152090320	E14.5	Adult	OK	7.21149	6.79123	-0.0757929	0.6633	0.757725	no
1700025G04Rik	chr1:151884523-152090320	E14.5	Neonatal	OK	7.21149	5.96058	-0.238437	0.1632	0.256667	no
1700025G04Rik	chr1:151884523-152090320	E14.5	TAC	OK	7.21149	10.4369	0.47798	0.0069	0.0174018	yes
1700025G04Rik	chr1:151884523-152090320	Neonatal	Adult	OK	5.96058	6.79123	0.162644	0.34435	0.463743	no
1700025G04Rik	chr1:151884523-152090320	Neonatal	TAC	OK	5.96058	10.4369	0.716417	0.0001	0.000393207	yes
1700025K24Rik	chr17:54352582-54370074	Adult	TAC	NOTEST	0	0	0	1	1	no
1700025K24Rik	chr17:54352582-54370074	E14.5	Adult	NOTEST	0	0	0	1	1	no
1700025K24Rik	chr17:54352582-54370074	E14.5	Neonatal	NOTEST	0	0	0	1	1	no
1700025K24Rik	chr17:54352582-54370074	E14.5	TAC	NOTEST	0	0	0	1	1	no
1700025K24Rik	chr17:54352582-54370074	Neonatal	Adult	NOTEST	0	0	0	1	1	no
1700025K24Rik	chr17:54352582-54370074	Neonatal	TAC	NOTEST	0	0	0	1	1	no
1700025M24Rik	chr5:73268579-73284184	Adult	TAC	NOTEST	0.127065	0	-0.172571	1	1	no
1700025M24Rik	chr5:73268579-73284184	E14.5	Adult	NOTEST	0.181487	0.127065	-0.068033	1	1	no
1700025M24Rik	chr5:73268579-73284184	E14.5	Neonatal	NOTEST	0.181487	0.0513754	-0.168326	1	1	no
1700025M24Rik	chr5:73268579-73284184	E14.5	TAC	NOTEST	0.181487	0	-0.240604	1	1	no
1700025M24Rik	chr5:73268579-73284184	Neonatal	Adult	NOTEST	0.0513754	0.127065	0.100293	1	1	no
1700025M24Rik	chr5:73268579-73284184	Neonatal	TAC	NOTEST	0.0513754	0	-0.0722779	1	1	no
1700025N23Rik	chr6:38918985-39084579	E14.5	Neonatal	NOTEST	0	0.170753	0.227437	1	1	no
1700025N23Rik	chr6:38918985-39084579	Adult	TAC	NOTEST	0.0631243	0	-0.0883103	1	1	no
1700025N23Rik	chr6:38918985-39084579	E14.5	Adult	NOTEST	0	0.0631243	0.0883103	1	1	no
1700025N23Rik	chr6:38918985-39084579	E14.5	TAC	NOTEST	0	0	0	1	1	no
1700025N23Rik	chr6:38918985-39084579	Neonatal	Adult	NOTEST	0.170753	0.0631243	-0.139126	1	1	no
1700025N23Rik	chr6:38918985-39084579	Neonatal	TAC	NOTEST	0.170753	0	-0.227437	1	1	no
1700026D08Rik	chr7:83775616-83794839	Adult	TAC	NOTEST	0	0.0346009	0.0490744	1	1	no
1700026D08Rik	chr7:83775616-83794839	E14.5	Adult	OK	1.0451	0	-1.03217	5e-05	0.000206103	yes
1700026D08Rik	chr7:83775616-83794839	E14.5	Neonatal	OK	1.0451	0.0525287	-0.958312	0.1588	0.251067	no
1700026D08Rik	chr7:83775616-83794839	E14.5	TAC	OK	1.0451	0.0346009	-0.983097	0.23825	0.347194	no
1700026D08Rik	chr7:83775616-83794839	Neonatal	Adult	NOTEST	0.0525287	0	-0.0738596	1	1	no
1700026D08Rik	chr7:83775616-83794839	Neonatal	TAC	NOTEST	0.0525287	0.0346009	-0.0247852	1	1	no
1700026D11Rik	chr2:132490727-132524057	Adult	TAC	NOTEST	0.0755297	0	-0.105047	1	1	no
1700026D11Rik	chr2:132490727-132524057	E14.5	Adult	NOTEST	0	0.0755297	0.105047	1	1	no
1700026D11Rik	chr2:132490727-132524057	E14.5	Neonatal	NOTEST	0	0.0667259	0.0931895	1	1	no
1700026D11Rik	chr2:132490727-132524057	E14.5	TAC	NOTEST	0	0	0	1	1	no
1700026D11Rik	chr2:132490727-132524057	Neonatal	Adult	NOTEST	0.0667259	0.0755297	0.0118578	1	1	no
1700026D11Rik	chr2:132490727-132524057	Neonatal	TAC	NOTEST	0.0667259	0	-0.0931895	1	1	no
1700026F02Rik	chr8:71006727-71026755	Adult	TAC	NOTEST	0	0	0	1	1	no
1700026F02Rik	chr8:71006727-71026755	E14.5	Adult	NOTEST	0	0	0	1	1	no
1700026F02Rik	chr8:71006727-71026755	E14.5	Neonatal	NOTEST	0	0	0	1	1	no
1700026F02Rik	chr8:71006727-71026755	E14.5	TAC	NOTEST	0	0	0	1	1	no
1700026F02Rik	chr8:71006727-71026755	Neonatal	Adult	NOTEST	0	0	0	1	1	no
1700026F02Rik	chr8:71006727-71026755	Neonatal	TAC	NOTEST	0	0	0	1	1	no
1700026L06Rik	chr2:28692079-28699651	Adult	TAC	NOTEST	0	0	0	1	1	no
1700026L06Rik	chr2:28692079-28699651	E14.5	Adult	NOTEST	0	0	0	1	1	no
1700026L06Rik	chr2:28692079-28699651	E14.5	Neonatal	NOTEST	0	0.250689	0.322723	1	1	no
1700026L06Rik	chr2:28692079-28699651	E14.5	TAC	NOTEST	0	0	0	1	1	no
1700026L06Rik	chr2:28692079-28699651	Neonatal	Adult	NOTEST	0.250689	0	-0.322723	1	1	no
1700026L06Rik	chr2:28692079-28699651	Neonatal	TAC	NOTEST	0.250689	0	-0.322723	1	1	no
1700027A15Rik	chr1:73016035-73025508	Adult	TAC	NOTEST	0.211343	0.374341	0.182133	1	1	no
1700027A15Rik	chr1:73016035-73025508	E14.5	Adult	NOTEST	0	0.211343	0.276607	1	1	no
1700027A15Rik	chr1:73016035-73025508	E14.5	Neonatal	NOTEST	0	0.111881	0.153002	1	1	no
1700027A15Rik	chr1:73016035-73025508	E14.5	TAC	NOTEST	0	0.374341	0.45874	1	1	no
1700027A15Rik	chr1:73016035-73025508	Neonatal	Adult	NOTEST	0.111881	0.211343	0.123605	1	1	no
1700027A15Rik	chr1:73016035-73025508	Neonatal	TAC	NOTEST	0.111881	0.374341	0.305738	1	1	no
1700027F09Rik	chr5:64454812-64467942	Adult	TAC	NOTEST	0	0	0	1	1	no
1700027F09Rik	chr5:64454812-64467942	E14.5	Adult	NOTEST	0	0	0	1	1	no
1700027F09Rik	chr5:64454812-64467942	E14.5	Neonatal	NOTEST	0	0	0	1	1	no
1700027F09Rik	chr5:64454812-64467942	E14.5	TAC	NOTEST	0	0	0	1	1	no
1700027F09Rik	chr5:64454812-64467942	Neonatal	Adult	NOTEST	0	0	0	1	1	no
1700027F09Rik	chr5:64454812-64467942	Neonatal	TAC	NOTEST	0	0	0	1	1	no
1700027H10Rik	chr3:45378397-45439309	Adult	TAC	NOTEST	0	0	0	1	1	no
1700027H10Rik	chr3:45378397-45439309	Neonatal	Adult	NOTEST	0	0	0	1	1	no
1700027H10Rik	chr3:45378397-45439309	Neonatal	TAC	NOTEST	0	0	0	1	1	no
1700027H10Rik	chr3:45378397-45439309	E14.5	Adult	NOTEST	0	0	0	1	1	no
1700027H10Rik	chr3:45378397-45439309	E14.5	Neonatal	NOTEST	0	0	0	1	1	no
1700027H10Rik	chr3:45378397-45439309	E14.5	TAC	NOTEST	0	0	0	1	1	no
1700027I24Rik	chr9:36668855-36693189	Adult	TAC	NOTEST	0	0	0	1	1	no
1700027I24Rik	chr9:36668855-36693189	E14.5	Adult	NOTEST	0.234648	0	-0.3041	1	1	no
1700027I24Rik	chr9:36668855-36693189	E14.5	Neonatal	NOTEST	0.234648	0	-0.3041	1	1	no
1700027I24Rik	chr9:36668855-36693189	E14.5	TAC	NOTEST	0.234648	0	-0.3041	1	1	no
1700027I24Rik	chr9:36668855-36693189	Neonatal	Adult	NOTEST	0	0	0	1	1	no
1700027I24Rik	chr9:36668855-36693189	Neonatal	TAC	NOTEST	0	0	0	1	1	no
1700027J07Rik	chr10:43746157-43765836	Adult	TAC	NOTEST	0	0	0	1	1	no
1700027J07Rik	chr10:43746157-43765836	E14.5	Adult	NOTEST	0	0	0	1	1	no
1700027J07Rik	chr10:43746157-43765836	E14.5	Neonatal	NOTEST	0	0	0	1	1	no
1700027J07Rik	chr10:43746157-43765836	E14.5	TAC	NOTEST	0	0	0	1	1	no
1700027J07Rik	chr10:43746157-43765836	Neonatal	Adult	NOTEST	0	0	0	1	1	no
1700027J07Rik	chr10:43746157-43765836	Neonatal	TAC	NOTEST	0	0	0	1	1	no
1700028B04Rik	chr7:28496940-28497492	Adult	TAC	NOTEST	0	0	0	1	1	no
1700028B04Rik	chr7:28496940-28497492	E14.5	Adult	NOTEST	0	0	0	1	1	no
1700028B04Rik	chr7:28496940-28497492	E14.5	Neonatal	NOTEST	0	0	0	1	1	no
1700028B04Rik	chr7:28496940-28497492	E14.5	TAC	NOTEST	0	0	0	1	1	no
1700028B04Rik	chr7:28496940-28497492	Neonatal	Adult	NOTEST	0	0	0	1	1	no
1700028B04Rik	chr7:28496940-28497492	Neonatal	TAC	NOTEST	0	0	0	1	1	no
1700028D13Rik	chr5:112206762-112210002	Adult	TAC	NOTEST	0	0	0	1	1	no
1700028D13Rik	chr5:112206762-112210002	E14.5	Adult	NOTEST	0	0	0	1	1	no
1700028D13Rik	chr5:112206762-112210002	E14.5	Neonatal	NOTEST	0	0	0	1	1	no
1700028D13Rik	chr5:112206762-112210002	E14.5	TAC	NOTEST	0	0	0	1	1	no
1700028D13Rik	chr5:112206762-112210002	Neonatal	Adult	NOTEST	0	0	0	1	1	no
1700028D13Rik	chr5:112206762-112210002	Neonatal	TAC	NOTEST	0	0	0	1	1	no
1700028E10Rik	chr5:151368674-151414083	Adult	TAC	NOTEST	0.121678	0.306592	0.22015	1	1	no
1700028E10Rik	chr5:151368674-151414083	E14.5	Adult	NOTEST	0.157263	0.121678	-0.0450582	1	1	no
1700028E10Rik	chr5:151368674-151414083	E14.5	Neonatal	NOTEST	0.157263	0.447855	0.3232	1	1	no
1700028E10Rik	chr5:151368674-151414083	E14.5	TAC	NOTEST	0.157263	0.306592	0.175092	1	1	no
1700028E10Rik	chr5:151368674-151414083	Neonatal	Adult	NOTEST	0.447855	0.121678	-0.368259	1	1	no
1700028E10Rik	chr5:151368674-151414083	Neonatal	TAC	NOTEST	0.447855	0.306592	-0.148108	1	1	no
1700028I16Rik	chr10:82812122-82824242	Adult	TAC	NOTEST	0	0	0	1	1	no
1700028I16Rik	chr10:82812122-82824242	E14.5	Adult	NOTEST	0.106456	0	-0.145946	1	1	no
1700028I16Rik	chr10:82812122-82824242	E14.5	Neonatal	NOTEST	0.106456	0	-0.145946	1	1	no
1700028I16Rik	chr10:82812122-82824242	E14.5	TAC	NOTEST	0.106456	0	-0.145946	1	1	no
1700028I16Rik	chr10:82812122-82824242	Neonatal	Adult	NOTEST	0	0	0	1	1	no
1700028I16Rik	chr10:82812122-82824242	Neonatal	TAC	NOTEST	0	0	0	1	1	no
1700028J19Rik	chr7:44229929-44236122	Adult	TAC	NOTEST	0.0973067	0.0382163	-0.0798598	1	1	no
1700028J19Rik	chr7:44229929-44236122	E14.5	Adult	NOTEST	0.0616056	0.0973067	0.0477189	1	1	no
1700028J19Rik	chr7:44229929-44236122	E14.5	Neonatal	NOTEST	0.0616056	0.0306257	-0.0427274	1	1	no
1700028J19Rik	chr7:44229929-44236122	E14.5	TAC	NOTEST	0.0616056	0.0382163	-0.0321408	1	1	no
1700028J19Rik	chr7:44229929-44236122	Neonatal	Adult	NOTEST	0.0306257	0.0973067	0.0904463	1	1	no
1700028J19Rik	chr7:44229929-44236122	Neonatal	TAC	NOTEST	0.0306257	0.0382163	0.0105866	1	1	no
1700028K03Rik	chr5:107534710-107661838	Adult	TAC	NOTEST	0.18034	0.264373	0.0992196	1	1	no
1700028K03Rik	chr5:107534710-107661838	E14.5	Adult	NOTEST	0.162702	0.18034	0.0217211	1	1	no
1700028K03Rik	chr5:107534710-107661838	E14.5	Neonatal	NOTEST	0.162702	0.183358	0.0254052	1	1	no
1700028K03Rik	chr5:107534710-107661838	E14.5	TAC	NOTEST	0.162702	0.264373	0.120941	1	1	no
1700028K03Rik	chr5:107534710-107661838	Neonatal	Adult	NOTEST	0.183358	0.18034	-0.00368411	1	1	no
1700028K03Rik	chr5:107534710-107661838	Neonatal	TAC	NOTEST	0.183358	0.264373	0.0955355	1	1	no
1700028M03Rik	chr3:83555366-83574118	Adult	TAC	NOTEST	0	0	0	1	1	no
1700028M03Rik	chr3:83555366-83574118	E14.5	Adult	NOTEST	0	0	0	1	1	no
1700028M03Rik	chr3:83555366-83574118	E14.5	Neonatal	NOTEST	0	0	0	1	1	no
1700028M03Rik	chr3:83555366-83574118	E14.5	TAC	NOTEST	0	0	0	1	1	no
1700028M03Rik	chr3:83555366-83574118	Neonatal	Adult	NOTEST	0	0	0	1	1	no
1700028M03Rik	chr3:83555366-83574118	Neonatal	TAC	NOTEST	0	0	0	1	1	no
1700028P14Rik	chr19:23558759-23652812	Adult	TAC	NOTEST	0	0	0	1	1	no
1700028P14Rik	chr19:23558759-23652812	E14.5	Adult	NOTEST	0	0	0	1	1	no
1700028P14Rik	chr19:23558759-23652812	E14.5	Neonatal	NOTEST	0	0	0	1	1	no
1700028P14Rik	chr19:23558759-23652812	E14.5	TAC	NOTEST	0	0	0	1	1	no
1700028P14Rik	chr19:23558759-23652812	Neonatal	Adult	NOTEST	0	0	0	1	1	no
1700028P14Rik	chr19:23558759-23652812	Neonatal	TAC	NOTEST	0	0	0	1	1	no
1700028P15Rik	chr2:171956878-171962799	Adult	TAC	NOTEST	0	0	0	1	1	no
1700028P15Rik	chr2:171956878-171962799	E14.5	Adult	NOTEST	0	0	0	1	1	no
1700028P15Rik	chr2:171956878-171962799	E14.5	Neonatal	NOTEST	0	0	0	1	1	no
1700028P15Rik	chr2:171956878-171962799	E14.5	TAC	NOTEST	0	0	0	1	1	no
1700028P15Rik	chr2:171956878-171962799	Neonatal	Adult	NOTEST	0	0	0	1	1	no
1700028P15Rik	chr2:171956878-171962799	Neonatal	TAC	NOTEST	0	0	0	1	1	no
1700029B22Rik	chr7:131146438-131150578	Adult	TAC	NOTEST	0	0	0	1	1	no
1700029B22Rik	chr7:131146438-131150578	E14.5	Adult	NOTEST	0	0	0	1	1	no
1700029B22Rik	chr7:131146438-131150578	E14.5	Neonatal	NOTEST	0	0	0	1	1	no
1700029B22Rik	chr7:131146438-131150578	E14.5	TAC	NOTEST	0	0	0	1	1	no
1700029B22Rik	chr7:131146438-131150578	Neonatal	Adult	NOTEST	0	0	0	1	1	no
1700029B22Rik	chr7:131146438-131150578	Neonatal	TAC	NOTEST	0	0	0	1	1	no
1700029F12Rik	chr13:97021863-97034362	Adult	TAC	NOTEST	0	0	0	1	1	no
1700029F12Rik	chr13:97021863-97034362	E14.5	Adult	NOTEST	0	0	0	1	1	no
1700029F12Rik	chr13:97021863-97034362	E14.5	Neonatal	NOTEST	0	0	0	1	1	no
1700029F12Rik	chr13:97021863-97034362	E14.5	TAC	NOTEST	0	0	0	1	1	no
1700029F12Rik	chr13:97021863-97034362	Neonatal	Adult	NOTEST	0	0	0	1	1	no
1700029F12Rik	chr13:97021863-97034362	Neonatal	TAC	NOTEST	0	0	0	1	1	no
1700029H14Rik	chr8:13550732-13562448	Adult	TAC	NOTEST	0	0.0355607	0.0504121	1	1	no
1700029H14Rik	chr8:13550732-13562448	E14.5	Adult	NOTEST	0.100283	0	-0.137875	1	1	no
1700029H14Rik	chr8:13550732-13562448	E14.5	Neonatal	NOTEST	0.100283	0.0804694	-0.0262164	1	1	no
1700029H14Rik	chr8:13550732-13562448	E14.5	TAC	NOTEST	0.100283	0.0355607	-0.0874625	1	1	no
1700029H14Rik	chr8:13550732-13562448	Neonatal	Adult	NOTEST	0.0804694	0	-0.111658	1	1	no
1700029H14Rik	chr8:13550732-13562448	Neonatal	TAC	NOTEST	0.0804694	0.0355607	-0.0612461	1	1	no
1700029I15Rik	chr2:92382917-92383603	Adult	TAC	OK	0.403498	1.14684	0.613188	0.33985	0.458832	no
1700029I15Rik	chr2:92382917-92383603	E14.5	Adult	NOTEST	0.862263	0.403498	-0.40803	1	1	no
1700029I15Rik	chr2:92382917-92383603	E14.5	Neonatal	NOTEST	0.862263	0	-0.897057	1	1	no
1700029I15Rik	chr2:92382917-92383603	E14.5	TAC	OK	0.862263	1.14684	0.205158	0.7525	0.82665	no
1700029I15Rik	chr2:92382917-92383603	Neonatal	Adult	NOTEST	0	0.403498	0.489027	1	1	no
1700029I15Rik	chr2:92382917-92383603	Neonatal	TAC	OK	0	1.14684	1.10221	0.00225	0.00651301	yes
1700029J03Rik	chr16:93396814-93458872	Adult	TAC	NOTEST	0	0	0	1	1	no
1700029J03Rik	chr16:93396814-93458872	E14.5	Adult	NOTEST	0	0	0	1	1	no
1700029J03Rik	chr16:93396814-93458872	E14.5	Neonatal	NOTEST	0	0	0	1	1	no
1700029J03Rik	chr16:93396814-93458872	E14.5	TAC	NOTEST	0	0	0	1	1	no
1700029J03Rik	chr16:93396814-93458872	Neonatal	Adult	NOTEST	0	0	0	1	1	no
1700029J03Rik	chr16:93396814-93458872	Neonatal	TAC	NOTEST	0	0	0	1	1	no
1700029J07Rik	chr8:45953605-45975252	Adult	TAC	OK	1.59574	1.59364	-0.00116764	0.9885	0.992256	no
1700029J07Rik	chr8:45953605-45975252	E14.5	Adult	OK	0.671814	1.59574	0.634732	0.00575	0.0148434	yes
1700029J07Rik	chr8:45953605-45975252	E14.5	Neonatal	OK	0.671814	0.57428	-0.0867222	0.6297	0.730436	no
1700029J07Rik	chr8:45953605-45975252	E14.5	TAC	OK	0.671814	1.59364	0.633564	0.00575	0.0148434	yes
1700029J07Rik	chr8:45953605-45975252	Neonatal	Adult	OK	0.57428	1.59574	0.721454	0.0019	0.00560908	yes
1700029J07Rik	chr8:45953605-45975252	Neonatal	TAC	OK	0.57428	1.59364	0.720286	0.0019	0.00560908	yes
1700029M20Rik	chr4:135626654-135630198	Adult	TAC	NOTEST	0	0	0	1	1	no
1700029M20Rik	chr4:135626654-135630198	E14.5	Adult	NOTEST	0	0	0	1	1	no
1700029M20Rik	chr4:135626654-135630198	E14.5	Neonatal	NOTEST	0	0.0337799	0.0479291	1	1	no
1700029M20Rik	chr4:135626654-135630198	E14.5	TAC	NOTEST	0	0	0	1	1	no
1700029M20Rik	chr4:135626654-135630198	Neonatal	Adult	NOTEST	0.0337799	0	-0.0479291	1	1	no
1700029M20Rik	chr4:135626654-135630198	Neonatal	TAC	NOTEST	0.0337799	0	-0.0479291	1	1	no
1700029N11Rik	chr13:44439726-44457567	Adult	TAC	NOTEST	0	0	0	1	1	no
1700029N11Rik	chr13:44439726-44457567	E14.5	Adult	NOTEST	0	0	0	1	1	no
1700029N11Rik	chr13:44439726-44457567	E14.5	Neonatal	NOTEST	0	0	0	1	1	no
1700029N11Rik	chr13:44439726-44457567	E14.5	TAC	NOTEST	0	0	0	1	1	no
1700029N11Rik	chr13:44439726-44457567	Neonatal	Adult	NOTEST	0	0	0	1	1	no
1700029N11Rik	chr13:44439726-44457567	Neonatal	TAC	NOTEST	0	0	0	1	1	no
1700029P11Rik	chr15:81980539-81981563	Adult	TAC	NOTEST	0	0	0	1	1	no
1700029P11Rik	chr15:81980539-81981563	E14.5	Adult	NOTEST	0	0	0	1	1	no
1700029P11Rik	chr15:81980539-81981563	E14.5	Neonatal	NOTEST	0	0.0365054	0.0517276	1	1	no
1700029P11Rik	chr15:81980539-81981563	E14.5	TAC	NOTEST	0	0	0	1	1	no
1700029P11Rik	chr15:81980539-81981563	Neonatal	Adult	NOTEST	0.0365054	0	-0.0517276	1	1	no
1700029P11Rik	chr15:81980539-81981563	Neonatal	TAC	NOTEST	0.0365054	0	-0.0517276	1	1	no
1700030A11Rik	chr17:28896394-28915324	Adult	TAC	NOTEST	0	0	0	1	1	no
1700030A11Rik	chr17:28896394-28915324	E14.5	Adult	NOTEST	0	0	0	1	1	no
1700030A11Rik	chr17:28896394-28915324	E14.5	Neonatal	NOTEST	0	0.163715	0.218738	1	1	no
1700030A11Rik	chr17:28896394-28915324	E14.5	TAC	NOTEST	0	0	0	1	1	no
1700030A11Rik	chr17:28896394-28915324	Neonatal	Adult	NOTEST	0.163715	0	-0.218738	1	1	no
1700030A11Rik	chr17:28896394-28915324	Neonatal	TAC	NOTEST	0.163715	0	-0.218738	1	1	no
1700030C10Rik	chr12:20804391-20815779	Adult	TAC	NOTEST	0.697733	0.612459	-0.0743471	1	1	no
1700030C10Rik	chr12:20804391-20815779	E14.5	Adult	NOTEST	0.0562717	0.697733	0.684629	1	1	no
1700030C10Rik	chr12:20804391-20815779	E14.5	Neonatal	NOTEST	0.0562717	0.0715256	0.0206853	1	1	no
1700030C10Rik	chr12:20804391-20815779	E14.5	TAC	NOTEST	0.0562717	0.612459	0.610281	1	1	no
1700030C10Rik	chr12:20804391-20815779	Neonatal	Adult	NOTEST	0.0715256	0.697733	0.663943	1	1	no
1700030C10Rik	chr12:20804391-20815779	Neonatal	TAC	NOTEST	0.0715256	0.612459	0.589596	1	1	no
1700030F04Rik	chr6:117679206-117751769	Adult	TAC	NOTEST	0	0	0	1	1	no
1700030F04Rik	chr6:117679206-117751769	E14.5	Adult	NOTEST	0	0	0	1	1	no
1700030F04Rik	chr6:117679206-117751769	E14.5	Neonatal	NOTEST	0	0	0	1	1	no
1700030F04Rik	chr6:117679206-117751769	E14.5	TAC	NOTEST	0	0	0	1	1	no
1700030F04Rik	chr6:117679206-117751769	Neonatal	Adult	NOTEST	0	0	0	1	1	no
1700030F04Rik	chr6:117679206-117751769	Neonatal	TAC	NOTEST	0	0	0	1	1	no
1700030F18Rik	chr15:99918347-99931658	Adult	TAC	NOTEST	0.116856	0	-0.159443	1	1	no
1700030F18Rik	chr15:99918347-99931658	E14.5	Adult	NOTEST	0	0.116856	0.159443	1	1	no
1700030F18Rik	chr15:99918347-99931658	E14.5	Neonatal	NOTEST	0	0.238339	0.308406	1	1	no
1700030F18Rik	chr15:99918347-99931658	E14.5	TAC	NOTEST	0	0	0	1	1	no
1700030F18Rik	chr15:99918347-99931658	Neonatal	Adult	NOTEST	0.238339	0.116856	-0.148963	1	1	no
1700030F18Rik	chr15:99918347-99931658	Neonatal	TAC	NOTEST	0.238339	0	-0.308406	1	1	no
1700030J22Rik	chr8:116969598-116978943	Adult	TAC	NOTEST	0.21355	0.167197	-0.0561855	1	1	no
1700030J22Rik	chr8:116969598-116978943	E14.5	Adult	NOTEST	0.411478	0.21355	-0.217973	1	1	no
1700030J22Rik	chr8:116969598-116978943	E14.5	Neonatal	NOTEST	0.411478	0.31072	-0.106847	1	1	no
1700030J22Rik	chr8:116969598-116978943	E14.5	TAC	NOTEST	0.411478	0.167197	-0.274159	1	1	no
1700030J22Rik	chr8:116969598-116978943	Neonatal	Adult	NOTEST	0.31072	0.21355	-0.111126	1	1	no
1700030J22Rik	chr8:116969598-116978943	Neonatal	TAC	NOTEST	0.31072	0.167197	-0.167311	1	1	no
1700030K09Rik	chr8:72443879-72475233	Adult	TAC	OK	1.86376	1.62725	-0.124357	0.691	0.779132	no
1700030K09Rik	chr8:72443879-72475233	E14.5	Adult	OK	0.900776	1.86376	0.591322	0.063	0.116467	no
1700030K09Rik	chr8:72443879-72475233	E14.5	Neonatal	OK	0.900776	0.814458	-0.0670499	0.82415	0.879249	no
1700030K09Rik	chr8:72443879-72475233	E14.5	TAC	OK	0.900776	1.62725	0.466965	0.13895	0.225267	no
1700030K09Rik	chr8:72443879-72475233	Neonatal	Adult	OK	0.814458	1.86376	0.658372	0.0496	0.0950976	no
1700030K09Rik	chr8:72443879-72475233	Neonatal	TAC	OK	0.814458	1.62725	0.534015	0.10795	0.18316	no
1700030L20Rik	chr3:136435269-136449349	Adult	TAC	NOTEST	0.290435	0.368733	0.0849836	1	1	no
1700030L20Rik	chr3:136435269-136449349	E14.5	Adult	NOTEST	0.688706	0.290435	-0.388061	1	1	no
1700030L20Rik	chr3:136435269-136449349	E14.5	Neonatal	NOTEST	0.688706	0.704101	0.0130927	1	1	no
1700030L20Rik	chr3:136435269-136449349	E14.5	TAC	NOTEST	0.688706	0.368733	-0.303077	1	1	no
1700030L20Rik	chr3:136435269-136449349	Neonatal	Adult	NOTEST	0.704101	0.290435	-0.401153	1	1	no
1700030L20Rik	chr3:136435269-136449349	Neonatal	TAC	NOTEST	0.704101	0.368733	-0.31617	1	1	no
1700030M09Rik	chr8:121544387-121547652	Adult	TAC	NOTEST	0	0	0	1	1	no
1700030M09Rik	chr8:121544387-121547652	E14.5	Adult	NOTEST	0	0	0	1	1	no
1700030M09Rik	chr8:121544387-121547652	E14.5	Neonatal	NOTEST	0	0	0	1	1	no
1700030M09Rik	chr8:121544387-121547652	E14.5	TAC	NOTEST	0	0	0	1	1	no
1700030M09Rik	chr8:121544387-121547652	Neonatal	Adult	NOTEST	0	0	0	1	1	no
1700030M09Rik	chr8:121544387-121547652	Neonatal	TAC	NOTEST	0	0	0	1	1	no
1700030N03Rik	chr19:3153798-3197703	Adult	TAC	NOTEST	0	0	0	1	1	no
1700030N03Rik	chr19:3153798-3197703	E14.5	Adult	NOTEST	0	0	0	1	1	no
1700030N03Rik	chr19:3153798-3197703	E14.5	Neonatal	NOTEST	0	0	0	1	1	no
1700030N03Rik	chr19:3153798-3197703	E14.5	TAC	NOTEST	0	0	0	1	1	no
1700030N03Rik	chr19:3153798-3197703	Neonatal	Adult	NOTEST	0	0	0	1	1	no
1700030N03Rik	chr19:3153798-3197703	Neonatal	TAC	NOTEST	0	0	0	1	1	no
1700030O20Rik	chr10:116723066-116729177	Adult	TAC	NOTEST	0	0	0	1	1	no
1700030O20Rik	chr10:116723066-116729177	E14.5	Adult	NOTEST	0	0	0	1	1	no
1700030O20Rik	chr10:116723066-116729177	E14.5	Neonatal	NOTEST	0	0	0	1	1	no
1700030O20Rik	chr10:116723066-116729177	E14.5	TAC	NOTEST	0	0	0	1	1	no
1700030O20Rik	chr10:116723066-116729177	Neonatal	Adult	NOTEST	0	0	0	1	1	no
1700030O20Rik	chr10:116723066-116729177	Neonatal	TAC	NOTEST	0	0	0	1	1	no
1700031A10Rik	chr17:36923791-36933432	Adult	TAC	NOTEST	0.386068	0	-0.470998	1	1	no
1700031A10Rik	chr17:36923791-36933432	E14.5	Adult	NOTEST	0	0.386068	0.470998	1	1	no
1700031A10Rik	chr17:36923791-36933432	E14.5	Neonatal	NOTEST	0	0.116222	0.158624	1	1	no
1700031A10Rik	chr17:36923791-36933432	E14.5	TAC	NOTEST	0	0	0	1	1	no
1700031A10Rik	chr17:36923791-36933432	Neonatal	Adult	NOTEST	0.116222	0.386068	0.312374	1	1	no
1700031A10Rik	chr17:36923791-36933432	Neonatal	TAC	NOTEST	0.116222	0	-0.158624	1	1	no
1700031F05Rik	chrX:102859186-102866353	Adult	TAC	NOTEST	0	0	0	1	1	no
1700031F05Rik	chrX:102859186-102866353	E14.5	Adult	NOTEST	0	0	0	1	1	no
1700031F05Rik	chrX:102859186-102866353	E14.5	Neonatal	NOTEST	0	0	0	1	1	no
1700031F05Rik	chrX:102859186-102866353	E14.5	TAC	NOTEST	0	0	0	1	1	no
1700031F05Rik	chrX:102859186-102866353	Neonatal	Adult	NOTEST	0	0	0	1	1	no
1700031F05Rik	chrX:102859186-102866353	Neonatal	TAC	NOTEST	0	0	0	1	1	no
1700031M16Rik	chr15:98398444-98416135	Adult	TAC	NOTEST	0	0	0	1	1	no
1700031M16Rik	chr15:98398444-98416135	E14.5	Adult	NOTEST	0	0	0	1	1	no
1700031M16Rik	chr15:98398444-98416135	E14.5	Neonatal	NOTEST	0	0	0	1	1	no
1700031M16Rik	chr15:98398444-98416135	E14.5	TAC	NOTEST	0	0	0	1	1	no
1700031M16Rik	chr15:98398444-98416135	Neonatal	Adult	NOTEST	0	0	0	1	1	no
1700031M16Rik	chr15:98398444-98416135	Neonatal	TAC	NOTEST	0	0	0	1	1	no
1700031P21Rik	chr12:52599983-52602322	Adult	TAC	NOTEST	0	0	0	1	1	no
1700031P21Rik	chr12:52599983-52602322	E14.5	Adult	NOTEST	0	0	0	1	1	no
1700031P21Rik	chr12:52599983-52602322	E14.5	Neonatal	NOTEST	0	0	0	1	1	no
1700031P21Rik	chr12:52599983-52602322	E14.5	TAC	NOTEST	0	0	0	1	1	no
1700031P21Rik	chr12:52599983-52602322	Neonatal	Adult	NOTEST	0	0	0	1	1	no
1700031P21Rik	chr12:52599983-52602322	Neonatal	TAC	NOTEST	0	0	0	1	1	no
1700034E13Rik	chr18:52646219-52663731	Adult	TAC	NOTEST	0	0	0	1	1	no
1700034E13Rik	chr18:52646219-52663731	E14.5	Adult	NOTEST	0	0	0	1	1	no
1700034E13Rik	chr18:52646219-52663731	E14.5	Neonatal	NOTEST	0	0	0	1	1	no
1700034E13Rik	chr18:52646219-52663731	E14.5	TAC	NOTEST	0	0	0	1	1	no
1700034E13Rik	chr18:52646219-52663731	Neonatal	Adult	NOTEST	0	0	0	1	1	no
1700034E13Rik	chr18:52646219-52663731	Neonatal	TAC	NOTEST	0	0	0	1	1	no
1700034F02Rik	chr11:29545841-29578352	Adult	TAC	NOTEST	0.0769021	0.0601146	-0.0226669	1	1	no
1700034F02Rik	chr11:29545841-29578352	E14.5	Adult	NOTEST	0.18029	0.0769021	-0.132254	1	1	no
1700034F02Rik	chr11:29545841-29578352	E14.5	Neonatal	NOTEST	0.18029	0.124583	-0.0697512	1	1	no
1700034F02Rik	chr11:29545841-29578352	E14.5	TAC	NOTEST	0.18029	0.0601146	-0.154921	1	1	no
1700034F02Rik	chr11:29545841-29578352	Neonatal	Adult	NOTEST	0.124583	0.0769021	-0.062503	1	1	no
1700034F02Rik	chr11:29545841-29578352	Neonatal	TAC	NOTEST	0.124583	0.0601146	-0.0851699	1	1	no
1700034G24Rik	chr5:112582935-112589996	Adult	TAC	NOTEST	0	0	0	1	1	no
1700034G24Rik	chr5:112582935-112589996	E14.5	Adult	NOTEST	0	0	0	1	1	no
1700034G24Rik	chr5:112582935-112589996	E14.5	Neonatal	NOTEST	0	0	0	1	1	no
1700034G24Rik	chr5:112582935-112589996	E14.5	TAC	NOTEST	0	0	0	1	1	no
1700034G24Rik	chr5:112582935-112589996	Neonatal	Adult	NOTEST	0	0	0	1	1	no
1700034G24Rik	chr5:112582935-112589996	Neonatal	TAC	NOTEST	0	0	0	1	1	no
1700034H15Rik	chr1:191894071-191913247	Adult	TAC	NOTEST	0.0528561	0.0791823	0.0356303	1	1	no
1700034H15Rik	chr1:191894071-191913247	E14.5	Adult	NOTEST	0.124503	0.0528561	-0.0949792	1	1	no
1700034H15Rik	chr1:191894071-191913247	E14.5	Neonatal	NOTEST	0.124503	0.20697	0.102102	1	1	no
1700034H15Rik	chr1:191894071-191913247	E14.5	TAC	NOTEST	0.124503	0.0791823	-0.0593489	1	1	no
1700034H15Rik	chr1:191894071-191913247	Neonatal	Adult	NOTEST	0.20697	0.0528561	-0.197082	1	1	no
1700034H15Rik	chr1:191894071-191913247	Neonatal	TAC	NOTEST	0.20697	0.0791823	-0.161451	1	1	no
1700034I23Rik	chr3:40894276-40936307	Adult	TAC	OK	1.11408	0.917284	-0.140966	0.82585	0.880598	no
1700034I23Rik	chr3:40894276-40936307	E14.5	Adult	OK	0.0958014	1.11408	0.948044	0.19	0.290362	no
1700034I23Rik	chr3:40894276-40936307	E14.5	Neonatal	NOTEST	0.0958014	0.268955	0.211655	1	1	no
1700034I23Rik	chr3:40894276-40936307	E14.5	TAC	OK	0.0958014	0.917284	0.807078	0.19685	0.298645	no
1700034I23Rik	chr3:40894276-40936307	Neonatal	Adult	OK	0.268955	1.11408	0.736389	0.24895	0.358922	no
1700034I23Rik	chr3:40894276-40936307	Neonatal	TAC	OK	0.268955	0.917284	0.595423	0.27815	0.391748	no
1700034J05Rik	chr6:146888493-147032023	Adult	TAC	NOTEST	0.289183	0.272594	-0.0186848	1	1	no
1700034J05Rik	chr6:146888493-147032023	E14.5	Adult	NOTEST	0.360149	0.289183	-0.0773076	1	1	no
1700034J05Rik	chr6:146888493-147032023	E14.5	Neonatal	OK	0.360149	1.57533	0.920993	0.29175	0.406788	no
1700034J05Rik	chr6:146888493-147032023	E14.5	TAC	NOTEST	0.360149	0.272594	-0.0959925	1	1	no
1700034J05Rik	chr6:146888493-147032023	Neonatal	Adult	OK	1.57533	0.289183	-0.9983	0.3032	0.419345	no
1700034J05Rik	chr6:146888493-147032023	Neonatal	TAC	OK	1.57533	0.272594	-1.01699	0.33865	0.457525	no
1700034K08Rik	chr9:92979915-93005733	Adult	TAC	NOTEST	0	0	0	1	1	no
1700034K08Rik	chr9:92979915-93005733	E14.5	Adult	NOTEST	0	0	0	1	1	no
1700034K08Rik	chr9:92979915-93005733	E14.5	Neonatal	NOTEST	0	0	0	1	1	no
1700034K08Rik	chr9:92979915-93005733	E14.5	TAC	NOTEST	0	0	0	1	1	no
1700034K08Rik	chr9:92979915-93005733	Neonatal	Adult	NOTEST	0	0	0	1	1	no
1700034K08Rik	chr9:92979915-93005733	Neonatal	TAC	NOTEST	0	0	0	1	1	no
1700034O15Rik	chr6:41684430-41685717	Adult	TAC	NOTEST	0	0	0	1	1	no
1700034O15Rik	chr6:41684430-41685717	E14.5	Adult	NOTEST	0	0	0	1	1	no
1700034O15Rik	chr6:41684430-41685717	E14.5	Neonatal	NOTEST	0	0	0	1	1	no
1700034O15Rik	chr6:41684430-41685717	E14.5	TAC	NOTEST	0	0	0	1	1	no
1700034O15Rik	chr6:41684430-41685717	Neonatal	Adult	NOTEST	0	0	0	1	1	no
1700034O15Rik	chr6:41684430-41685717	Neonatal	TAC	NOTEST	0	0	0	1	1	no
1700034P13Rik	chr1:9723195-9771256	Adult	TAC	OK	2.75186	3.00356	0.0936774	0.89655	0.930731	no
1700034P13Rik	chr1:9723195-9771256	E14.5	Adult	OK	4.13657	2.75186	-0.453199	0.52595	0.640536	no
1700034P13Rik	chr1:9723195-9771256	E14.5	Neonatal	OK	4.13657	5.16481	0.263251	0.732	0.81105	no
1700034P13Rik	chr1:9723195-9771256	E14.5	TAC	OK	4.13657	3.00356	-0.359522	0.6188	0.721483	no
1700034P13Rik	chr1:9723195-9771256	Neonatal	Adult	OK	5.16481	2.75186	-0.71645	0.34765	0.467311	no
1700034P13Rik	chr1:9723195-9771256	Neonatal	TAC	OK	5.16481	3.00356	-0.622773	0.4193	0.540096	no
1700036G14Rik	chr3:85317518-85332027	Adult	TAC	NOTEST	0	0	0	1	1	no
1700036G14Rik	chr3:85317518-85332027	E14.5	Adult	NOTEST	0	0	0	1	1	no
1700036G14Rik	chr3:85317518-85332027	E14.5	Neonatal	NOTEST	0	0	0	1	1	no
1700036G14Rik	chr3:85317518-85332027	E14.5	TAC	NOTEST	0	0	0	1	1	no
1700036G14Rik	chr3:85317518-85332027	Neonatal	Adult	NOTEST	0	0	0	1	1	no
1700036G14Rik	chr3:85317518-85332027	Neonatal	TAC	NOTEST	0	0	0	1	1	no
1700037C18Rik	chr16:3905797-3908689	Adult	TAC	NOTEST	0.586144	0.240601	-0.354485	1	1	no
1700037C18Rik	chr16:3905797-3908689	E14.5	Adult	NOTEST	0.0993272	0.586144	0.528903	1	1	no
1700037C18Rik	chr16:3905797-3908689	E14.5	Neonatal	NOTEST	0.0993272	0.482973	0.431871	1	1	no
1700037C18Rik	chr16:3905797-3908689	E14.5	TAC	NOTEST	0.0993272	0.240601	0.174418	1	1	no
1700037C18Rik	chr16:3905797-3908689	Neonatal	Adult	NOTEST	0.482973	0.586144	0.0970314	1	1	no
1700037C18Rik	chr16:3905797-3908689	Neonatal	TAC	NOTEST	0.482973	0.240601	-0.257453	1	1	no
1700037H04Rik	chr2:131127411-131604824	Adult	TAC	OK	4.05603	3.99507	-0.0175001	0.9901	0.993162	no
1700037H04Rik	chr2:131127411-131604824	E14.5	Adult	OK	10.3606	4.05603	-1.16796	0.25135	0.361514	no
1700037H04Rik	chr2:131127411-131604824	E14.5	Neonatal	OK	10.3606	5.38012	-0.832384	0.32155	0.439474	no
1700037H04Rik	chr2:131127411-131604824	E14.5	TAC	OK	10.3606	3.99507	-1.18546	0.239	0.348056	no
1700037H04Rik	chr2:131127411-131604824	Neonatal	Adult	OK	5.38012	4.05603	-0.335579	0.7637	0.834861	no
1700037H04Rik	chr2:131127411-131604824	Neonatal	TAC	OK	5.38012	3.99507	-0.353079	0.7524	0.826611	no
1700039E15Rik	chr7:45282872-45288993	Adult	TAC	NOTEST	0	0	0	1	1	no
1700039E15Rik	chr7:45282872-45288993	E14.5	Adult	NOTEST	0	0	0	1	1	no
1700039E15Rik	chr7:45282872-45288993	E14.5	Neonatal	NOTEST	0	0.0234999	0.033511	1	1	no
1700039E15Rik	chr7:45282872-45288993	E14.5	TAC	NOTEST	0	0	0	1	1	no
1700039E15Rik	chr7:45282872-45288993	Neonatal	Adult	NOTEST	0.0234999	0	-0.033511	1	1	no
1700039E15Rik	chr7:45282872-45288993	Neonatal	TAC	NOTEST	0.0234999	0	-0.033511	1	1	no
1700039E22Rik	chr19:44757393-44837869	Adult	TAC	NOTEST	0	0	0	1	1	no
1700039E22Rik	chr19:44757393-44837869	E14.5	Adult	NOTEST	0	0	0	1	1	no
1700039E22Rik	chr19:44757393-44837869	E14.5	Neonatal	NOTEST	0	0	0	1	1	no
1700039E22Rik	chr19:44757393-44837869	E14.5	TAC	NOTEST	0	0	0	1	1	no
1700039E22Rik	chr19:44757393-44837869	Neonatal	Adult	NOTEST	0	0	0	1	1	no
1700039E22Rik	chr19:44757393-44837869	Neonatal	TAC	NOTEST	0	0	0	1	1	no
1700040L02Rik	chr10:68430955-68541875	Adult	TAC	OK	15.6938	6.71715	-1.11317	5e-05	0.000206103	yes
1700040L02Rik	chr10:68430955-68541875	E14.5	Adult	OK	7.67113	15.6938	0.94502	5e-05	0.000206103	yes
1700040L02Rik	chr10:68430955-68541875	E14.5	Neonatal	OK	7.67113	8.66297	0.156247	0.51985	0.634989	no
1700040L02Rik	chr10:68430955-68541875	E14.5	TAC	OK	7.67113	6.71715	-0.168152	0.49615	0.61329	no
1700040L02Rik	chr10:68430955-68541875	Neonatal	Adult	OK	8.66297	15.6938	0.788774	0.0012	0.00373251	yes
1700040L02Rik	chr10:68430955-68541875	Neonatal	TAC	OK	8.66297	6.71715	-0.324399	0.1951	0.296494	no
1700040N02Rik	chr2:170346990-170427845	Adult	TAC	NOTEST	0	0	0	1	1	no
1700040N02Rik	chr2:170346990-170427845	E14.5	Adult	NOTEST	0	0	0	1	1	no
1700040N02Rik	chr2:170346990-170427845	E14.5	Neonatal	NOTEST	0	0	0	1	1	no
1700040N02Rik	chr2:170346990-170427845	E14.5	TAC	NOTEST	0	0	0	1	1	no
1700040N02Rik	chr2:170346990-170427845	Neonatal	Adult	NOTEST	0	0	0	1	1	no
1700040N02Rik	chr2:170346990-170427845	Neonatal	TAC	NOTEST	0	0	0	1	1	no
1700041C23Rik	chr9:57175274-57186110	Adult	TAC	NOTEST	0	0	0	1	1	no
1700041C23Rik	chr9:57175274-57186110	E14.5	Adult	NOTEST	0	0	0	1	1	no
1700041C23Rik	chr9:57175274-57186110	E14.5	Neonatal	NOTEST	0	0	0	1	1	no
1700041C23Rik	chr9:57175274-57186110	E14.5	TAC	NOTEST	0	0	0	1	1	no
1700041C23Rik	chr9:57175274-57186110	Neonatal	Adult	NOTEST	0	0	0	1	1	no
1700041C23Rik	chr9:57175274-57186110	Neonatal	TAC	NOTEST	0	0	0	1	1	no
1700041M19Rik	chr16:77004227-77010881	Adult	TAC	NOTEST	0	0	0	1	1	no
1700041M19Rik	chr16:77004227-77010881	E14.5	Adult	NOTEST	0	0	0	1	1	no
1700041M19Rik	chr16:77004227-77010881	E14.5	Neonatal	NOTEST	0	0.0324876	0.0461245	1	1	no
1700041M19Rik	chr16:77004227-77010881	E14.5	TAC	NOTEST	0	0	0	1	1	no
1700041M19Rik	chr16:77004227-77010881	Neonatal	Adult	NOTEST	0.0324876	0	-0.0461245	1	1	no
1700041M19Rik	chr16:77004227-77010881	Neonatal	TAC	NOTEST	0.0324876	0	-0.0461245	1	1	no
1700042B14Rik	chrX:155124980-155147849	Adult	TAC	NOTEST	0	0	0	1	1	no
1700042B14Rik	chrX:155124980-155147849	E14.5	Adult	NOTEST	0.0322249	0	-0.0457573	1	1	no
1700042B14Rik	chrX:155124980-155147849	E14.5	Neonatal	NOTEST	0.0322249	0.0537578	0.029786	1	1	no
1700042B14Rik	chrX:155124980-155147849	E14.5	TAC	NOTEST	0.0322249	0	-0.0457573	1	1	no
1700042B14Rik	chrX:155124980-155147849	Neonatal	Adult	NOTEST	0.0537578	0	-0.0755433	1	1	no
1700042B14Rik	chrX:155124980-155147849	Neonatal	TAC	NOTEST	0.0537578	0	-0.0755433	1	1	no
1700042G07Rik	chr4:116173371-116174297	Adult	TAC	NOTEST	0	0	0	1	1	no
1700042G07Rik	chr4:116173371-116174297	E14.5	Adult	NOTEST	0	0	0	1	1	no
1700042G07Rik	chr4:116173371-116174297	E14.5	Neonatal	NOTEST	0	0	0	1	1	no
1700042G07Rik	chr4:116173371-116174297	E14.5	TAC	NOTEST	0	0	0	1	1	no
1700042G07Rik	chr4:116173371-116174297	Neonatal	Adult	NOTEST	0	0	0	1	1	no
1700042G07Rik	chr4:116173371-116174297	Neonatal	TAC	NOTEST	0	0	0	1	1	no
1700042G15Rik	chr4:57359791-57364292	Adult	TAC	NOTEST	0	0	0	1	1	no
1700042G15Rik	chr4:57359791-57364292	E14.5	Adult	NOTEST	0	0	0	1	1	no
1700042G15Rik	chr4:57359791-57364292	E14.5	Neonatal	NOTEST	0	0	0	1	1	no
1700042G15Rik	chr4:57359791-57364292	E14.5	TAC	NOTEST	0	0	0	1	1	no
1700042G15Rik	chr4:57359791-57364292	Neonatal	Adult	NOTEST	0	0	0	1	1	no
1700042G15Rik	chr4:57359791-57364292	Neonatal	TAC	NOTEST	0	0	0	1	1	no
1700042O10Rik	chr11:11814100-11898144	Adult	TAC	NOTEST	0	0	0	1	1	no
1700042O10Rik	chr11:11814100-11898144	E14.5	Adult	NOTEST	0.37622	0	-0.460711	1	1	no
1700042O10Rik	chr11:11814100-11898144	E14.5	Neonatal	OK	0.37622	0.83322	0.413669	0.7141	0.79703	no
1700042O10Rik	chr11:11814100-11898144	E14.5	TAC	NOTEST	0.37622	0	-0.460711	1	1	no
1700042O10Rik	chr11:11814100-11898144	Neonatal	Adult	OK	0.83322	0	-0.87438	0.16515	0.259077	no
1700042O10Rik	chr11:11814100-11898144	Neonatal	TAC	OK	0.83322	0	-0.87438	0.1641	0.257798	no
1700044C05Rik	chr14:118365877-118398165	Adult	TAC	NOTEST	0	0	0	1	1	no
1700044C05Rik	chr14:118365877-118398165	E14.5	Adult	NOTEST	0	0	0	1	1	no
1700044C05Rik	chr14:118365877-118398165	E14.5	Neonatal	NOTEST	0	0	0	1	1	no
1700044C05Rik	chr14:118365877-118398165	E14.5	TAC	NOTEST	0	0	0	1	1	no
1700044C05Rik	chr14:118365877-118398165	Neonatal	Adult	NOTEST	0	0	0	1	1	no
1700044C05Rik	chr14:118365877-118398165	Neonatal	TAC	NOTEST	0	0	0	1	1	no
1700044K03Rik	chr18:49523288-49524441	Adult	TAC	NOTEST	0	0	0	1	1	no
1700044K03Rik	chr18:49523288-49524441	E14.5	Adult	NOTEST	0	0	0	1	1	no
1700044K03Rik	chr18:49523288-49524441	E14.5	Neonatal	NOTEST	0	0	0	1	1	no
1700044K03Rik	chr18:49523288-49524441	E14.5	TAC	NOTEST	0	0	0	1	1	no
1700044K03Rik	chr18:49523288-49524441	Neonatal	Adult	NOTEST	0	0	0	1	1	no
1700044K03Rik	chr18:49523288-49524441	Neonatal	TAC	NOTEST	0	0	0	1	1	no
1700045H11Rik	chr4:150828224-150854949	Adult	TAC	NOTEST	0	0	0	1	1	no
1700045H11Rik	chr4:150828224-150854949	E14.5	Adult	NOTEST	0	0	0	1	1	no
1700045H11Rik	chr4:150828224-150854949	E14.5	Neonatal	NOTEST	0	0	0	1	1	no
1700045H11Rik	chr4:150828224-150854949	E14.5	TAC	NOTEST	0	0	0	1	1	no
1700045H11Rik	chr4:150828224-150854949	Neonatal	Adult	NOTEST	0	0	0	1	1	no
1700045H11Rik	chr4:150828224-150854949	Neonatal	TAC	NOTEST	0	0	0	1	1	no
1700045I19Rik	chrX:163760139-163761329	Adult	TAC	NOTEST	0	0.114314	0.156156	1	1	no
1700045I19Rik	chrX:163760139-163761329	E14.5	Adult	NOTEST	0.103967	0	-0.142697	1	1	no
1700045I19Rik	chrX:163760139-163761329	E14.5	Neonatal	NOTEST	0.103967	0.0360495	-0.0916041	1	1	no
1700045I19Rik	chrX:163760139-163761329	E14.5	TAC	NOTEST	0.103967	0.114314	0.0134588	1	1	no
1700045I19Rik	chrX:163760139-163761329	Neonatal	Adult	NOTEST	0.0360495	0	-0.0510929	1	1	no
1700045I19Rik	chrX:163760139-163761329	Neonatal	TAC	NOTEST	0.0360495	0.114314	0.105063	1	1	no
1700046C09Rik	chr11:14560335-14599225	Adult	TAC	NOTEST	0	0	0	1	1	no
1700046C09Rik	chr11:14560335-14599225	E14.5	Adult	NOTEST	0	0	0	1	1	no
1700046C09Rik	chr11:14560335-14599225	E14.5	Neonatal	NOTEST	0	0	0	1	1	no
1700046C09Rik	chr11:14560335-14599225	E14.5	TAC	NOTEST	0	0	0	1	1	no
1700046C09Rik	chr11:14560335-14599225	Neonatal	Adult	NOTEST	0	0	0	1	1	no
1700046C09Rik	chr11:14560335-14599225	Neonatal	TAC	NOTEST	0	0	0	1	1	no
1700047E10Rik	chr14:44191606-44213237	Adult	TAC	NOTEST	0	0	0	1	1	no
1700047E10Rik	chr14:44191606-44213237	E14.5	Adult	NOTEST	0	0	0	1	1	no
1700047E10Rik	chr14:44191606-44213237	E14.5	Neonatal	NOTEST	0	0	0	1	1	no
1700047E10Rik	chr14:44191606-44213237	E14.5	TAC	NOTEST	0	0	0	1	1	no
1700047E10Rik	chr14:44191606-44213237	Neonatal	Adult	NOTEST	0	0	0	1	1	no
1700047E10Rik	chr14:44191606-44213237	Neonatal	TAC	NOTEST	0	0	0	1	1	no
1700047G03Rik	chr15:11967061-11970083	Adult	TAC	NOTEST	0	0	0	1	1	no
1700047G03Rik	chr15:11967061-11970083	E14.5	Adult	NOTEST	0.127448	0	-0.173061	1	1	no
1700047G03Rik	chr15:11967061-11970083	E14.5	Neonatal	NOTEST	0.127448	0.173824	0.0581552	1	1	no
1700047G03Rik	chr15:11967061-11970083	E14.5	TAC	NOTEST	0.127448	0	-0.173061	1	1	no
1700047G03Rik	chr15:11967061-11970083	Neonatal	Adult	NOTEST	0.173824	0	-0.231216	1	1	no
1700047G03Rik	chr15:11967061-11970083	Neonatal	TAC	NOTEST	0.173824	0	-0.231216	1	1	no
1700047I17Rik2	chr12:55199591-55217146	Adult	TAC	NOTEST	0	0	0	1	1	no
1700047I17Rik2	chr12:55199591-55217146	E14.5	Adult	NOTEST	0.00475057	0	-0.0068374	1	1	no
1700047I17Rik2	chr12:55199591-55217146	E14.5	Neonatal	NOTEST	0.00475057	0	-0.0068374	1	1	no
1700047I17Rik2	chr12:55199591-55217146	E14.5	TAC	NOTEST	0.00475057	0	-0.0068374	1	1	no
1700047I17Rik2	chr12:55199591-55217146	Neonatal	Adult	NOTEST	0	0	0	1	1	no
1700047I17Rik2	chr12:55199591-55217146	Neonatal	TAC	NOTEST	0	0	0	1	1	no
1700047L14Rik	chr5:108763841-108768917	Adult	TAC	NOTEST	0	0	0	1	1	no
1700047L14Rik	chr5:108763841-108768917	E14.5	Adult	NOTEST	0	0	0	1	1	no
1700047L14Rik	chr5:108763841-108768917	E14.5	Neonatal	NOTEST	0	0	0	1	1	no
1700047L14Rik	chr5:108763841-108768917	E14.5	TAC	NOTEST	0	0	0	1	1	no
1700047L14Rik	chr5:108763841-108768917	Neonatal	Adult	NOTEST	0	0	0	1	1	no
1700047L14Rik	chr5:108763841-108768917	Neonatal	TAC	NOTEST	0	0	0	1	1	no
1700047M11Rik	chr1:182300833-182303289	Adult	TAC	NOTEST	0	0	0	1	1	no
1700047M11Rik	chr1:182300833-182303289	E14.5	Adult	NOTEST	0.0818009	0	-0.113435	1	1	no
1700047M11Rik	chr1:182300833-182303289	E14.5	Neonatal	NOTEST	0.0818009	0.0684556	-0.017908	1	1	no
1700047M11Rik	chr1:182300833-182303289	E14.5	TAC	NOTEST	0.0818009	0	-0.113435	1	1	no
1700047M11Rik	chr1:182300833-182303289	Neonatal	Adult	NOTEST	0.0684556	0	-0.095527	1	1	no
1700047M11Rik	chr1:182300833-182303289	Neonatal	TAC	NOTEST	0.0684556	0	-0.095527	1	1	no
1700048M11Rik	chr16:92301302-92313041	Adult	TAC	NOTEST	0.165203	0.570907	0.431016	1	1	no
1700048M11Rik	chr16:92301302-92313041	E14.5	Adult	NOTEST	0.109958	0.165203	0.0700762	1	1	no
1700048M11Rik	chr16:92301302-92313041	E14.5	Neonatal	NOTEST	0.109958	0.0739754	-0.0475441	1	1	no
1700048M11Rik	chr16:92301302-92313041	E14.5	TAC	NOTEST	0.109958	0.570907	0.501093	1	1	no
1700048M11Rik	chr16:92301302-92313041	Neonatal	Adult	NOTEST	0.0739754	0.165203	0.11762	1	1	no
1700048M11Rik	chr16:92301302-92313041	Neonatal	TAC	NOTEST	0.0739754	0.570907	0.548637	1	1	no
1700048O20Rik	chr9:121937274-121947016	Adult	TAC	NOTEST	0	0.167924	0.223946	1	1	no
1700048O20Rik	chr9:121937274-121947016	E14.5	Adult	OK	0.966563	0	-0.975676	5e-05	0.000206103	yes
1700048O20Rik	chr9:121937274-121947016	E14.5	Neonatal	OK	0.966563	0.344092	-0.549045	0.04115	0.0811784	no
1700048O20Rik	chr9:121937274-121947016	E14.5	TAC	OK	0.966563	0.167924	-0.75173	0.0207	0.0451139	yes
1700048O20Rik	chr9:121937274-121947016	Neonatal	Adult	NOTEST	0.344092	0	-0.426632	1	1	no
1700048O20Rik	chr9:121937274-121947016	Neonatal	TAC	NOTEST	0.344092	0.167924	-0.202685	1	1	no
1700049E15Rik	chr6:147690240-147702374	Adult	TAC	NOTEST	0	0	0	1	1	no
[truncated: 137,411 more rows]
