# Supplementary material for: DNA hydroxymethylation controls cardiomyocyte gene expression in development and hypertrophy
Source: Nat Commun. 2016 Aug 4;7:12418. doi: 10.1038/ncomms12418 (PMC4976219; doi:10.1038/ncomms12418)
Supplement: Supplementary Dataset 3 — Differential 5-hydroxymethylated sites in embryonic, neonatal, adult and hypertrophic cardiomyocytes. Each sheet gives a list of DhMRs regions (gains and losses in 5-hmC) in the embryonic (E14.5) vs neonatal, neonatal vs adult, and normal vs hypertrophic (TAC) adult transitions. The lists are the results of analysis with MeDIPS. Genomic regions were annotated with HOMER. (A-C), genomic coordinates; (E-G), edgeR differential analysis output; (H-O), HOMER annotation output. [file ncomms12418-s4.xlsx]

## Sheet: E14.5-Neo-gain in Neo-DhMRs
Chr	Start	End	ID	edgeR.logFC	edgeR.logCPM	edgeR.p.value	Annotation	UCSC ID	Gene ID	location	Detailed Annotation	Distance to TSS	nearest TSS UCSC ID	nearest Gene ID
chr1	4865102	4865200	1	3.006	-1.84528	0.00685028	intron	NM_001159751	Tcea1	intron 1 of 9	intron (NM_001159751, intron 1 of 9)	6823	NM_001159751	Tcea1
chr1	4865202	4865300	2	5.29649	-2.04436	0.00245766	intron	NM_001159751	Tcea1	intron 1 of 9	Kanga1b|DNA|TcMar-Tc2	6923	NM_001159751	Tcea1
chr1	5159102	5159200	3	2.19192	-1.07628	0.00365442	intron	NM_133826	Atp6v1h	intron 13 of 13	RLTR17|LTR|ERVK	75978	NM_133826	Atp6v1h
chr1	5159302	5159400	4	2.7527	-1.41592	0.00145128	intron	NM_133826	Atp6v1h	intron 13 of 13	RLTR17|LTR|ERVK	76178	NM_133826	Atp6v1h
chr1	5159402	5159500	5	3.00265	-1.85616	0.00744056	intron	NM_133826	Atp6v1h	intron 13 of 13	RLTR17|LTR|ERVK	76278	NM_133826	Atp6v1h
chr1	5266002	5266100	6	5.22687	-2.10423	0.00917771	Intergenic				Intergenic	182878	NM_133826	Atp6v1h
chr1	5802502	5802600	7	5.38891	-2.02145	0.00673973	Intergenic				L1_Mus2|LINE|L1	114847	NM_010342	Npbwr1
chr1	6217402	6217500	8	2.94213	-1.2933	0.000688944	intron	NM_009826	Rb1cc1	intron 1 of 23	intron (NM_009826, intron 1 of 23)	2789	NM_009826	Rb1cc1
chr1	6224402	6224500	9	5.70088	-1.81844	0.00114517	intron	NM_009826	Rb1cc1	intron 1 of 23	intron (NM_009826, intron 1 of 23)	9789	NM_009826	Rb1cc1
chr1	6224502	6224600	10	5.62286	-1.87909	0.00259525	intron	NM_009826	Rb1cc1	intron 1 of 23	B2_Mm1t|SINE|B2	9889	NM_009826	Rb1cc1
chr1	6241402	6241500	11	5.15501	-2.12746	0.00394475	intron	NM_009826	Rb1cc1	intron 7 of 23	intron (NM_009826, intron 7 of 23)	26789	NM_009826	Rb1cc1
chr1	6928902	6929000	12	3.14595	-1.76551	0.00633166	Intergenic				Intergenic	-159969	NM_183028	Pcmtd1
chr1	7032802	7032900	13	5.28361	-2.06712	0.00440974	Intergenic				B1_Mus1|SINE|Alu	-56069	NM_183028	Pcmtd1
chr1	9408002	9408100	14	3.24638	-1.74389	0.00975693	Intergenic				RMER13B|LTR|ERVK	-108321	NM_027671	Sntg1
chr1	9628002	9628100	15	2.75241	-0.936708	0.00280043	TTS	NM_178399	3110035E14Rik		TTS (NM_178399)	3041	NR_015470	2610203C22Rik
chr1	10224302	10224400	16	3.58556	-1.55444	0.0052974	intron	NM_001102430	Arfgef1	intron 1 of 37	B2_Mm1t|SINE|B2	8319	NM_001102430	Arfgef1
chr1	10280902	10281000	17	5.15458	-2.13901	0.00787234	Intergenic				Intergenic	-48281	NM_001102430	Arfgef1
chr1	10781702	10781800	18	5.41366	-1.97667	0.0021874	intron	NR_030645	Mir467e	intron 2 of 3	intron (NR_030645, intron 2 of 3)	-61808	NM_177834	Cpa6
chr1	10781802	10781900	19	5.15501	-2.12746	0.00394475	intron	NR_030645	Mir467e	intron 2 of 3	intron (NR_030645, intron 2 of 3)	-61908	NM_177834	Cpa6
chr1	11253202	11253300	20	1.96322	-0.774921	0.00319548	intron	NM_029525	Prex2	intron 35 of 39	intron (NM_029525, intron 35 of 39)	-10712	NM_001033636	Prex2
chr1	11458202	11458300	21	2.4538	-1.60067	0.00716049	intron	NM_001160370	A830018L16Rik	intron 1 of 6	MurSatRep1|Unknown|Unknown	44146	NM_001160369	A830018L16Rik
chr1	11462002	11462100	22	5.45544	-2.00993	0.00748054	intron	NM_001160370	A830018L16Rik	intron 1 of 6	RMER17B2|LTR|ERVK	47946	NM_001160369	A830018L16Rik
chr1	11761102	11761200	23	5.29649	-2.04436	0.00245764	intron	NM_001160369	A830018L16Rik	intron 8 of 13	ORR1F|LTR|ERVL-MaLR	347046	NM_001160369	A830018L16Rik
chr1	12766602	12766700	24	5.53785	-1.90133	0.00146923	intron	NM_001198565	Sulf1	intron 2 of 21	intron (NM_001198565, intron 2 of 21)	48106	NM_172294	Sulf1
chr1	12786502	12786600	25	2.77085	-1.3573	0.00946736	exon	NM_172294	Sulf1	exon 4 of 22	exon (NM_172294, exon 4 of 22)	68006	NM_172294	Sulf1
chr1	12826002	12826100	26	1.83009	-0.693806	0.00376515	intron	NM_001198565	Sulf1	intron 12 of 21	intron (NM_001198565, intron 12 of 21)	107506	NM_172294	Sulf1
chr1	12979702	12979800	27	3.28047	-1.68839	0.00355327	intron	NM_172841	Slco5a1	intron 1 of 8	intron (NM_172841, intron 1 of 8)	11384	NM_172841	Slco5a1
chr1	13152802	13152900	28	1.87741	-0.660366	0.00613234	exon	NM_001077695	Ncoa2	exon 16 of 22	exon (NM_001077695, exon 16 of 22)	-25688	NM_001081209	Prdm14
chr1	13152902	13153000	29	2.00135	-0.575365	0.00254543	exon	NM_001077695	Ncoa2	exon 16 of 22	exon (NM_001077695, exon 16 of 22)	-25788	NM_001081209	Prdm14
chr1	13233002	13233100	30	3.43189	-1.56012	0.00846846	intron	NM_008678	Ncoa2	intron 2 of 22	intron (NM_008678, intron 2 of 22)	-105888	NM_001081209	Prdm14
chr1	13238002	13238100	31	3.02178	-1.83437	0.00870975	intron	NM_008678	Ncoa2	intron 2 of 22	L1MB4|LINE|L1	-110888	NM_001081209	Prdm14
chr1	13295402	13295500	32	2.36112	-0.755823	0.000674576	intron	NM_008678	Ncoa2	intron 1 of 22	intron (NM_008678, intron 1 of 22)	78632	NM_008678	Ncoa2
chr1	13301902	13302000	33	1.71042	-0.3308	0.00680255	intron	NM_008678	Ncoa2	intron 1 of 22	intron (NM_008678, intron 1 of 22)	72132	NM_008678	Ncoa2
chr1	13337402	13337500	34	1.74371	-0.21586	0.003004	intron	NM_008678	Ncoa2	intron 1 of 22	intron (NM_008678, intron 1 of 22)	36632	NM_008678	Ncoa2
chr1	13606502	13606600	35	5.28867	-2.05576	0.00394475	Intergenic				ORR1F-int|LTR|ERVL-MaLR	-16687	NM_028173	Tram1
chr1	14308402	14308500	36	5.39548	-1.99905	0.0028152	intron	NM_010164	Eya1	intron 1 of 17	intron (NM_010164, intron 1 of 17)	1748	NM_010164	Eya1
chr1	16112102	16112200	37	1.62244	-0.235479	0.00984268	intron	NM_133832	Rdh10	intron 2 of 5	intron (NM_133832, intron 2 of 5)	6269	NM_133832	Rdh10
chr1	16112202	16112300	38	1.92852	-0.298202	0.00160845	intron	NM_133832	Rdh10	intron 2 of 5	intron (NM_133832, intron 2 of 5)	6369	NM_133832	Rdh10
chr1	16112402	16112500	39	2.97412	-1.24623	0.00196276	intron	NM_133832	Rdh10	intron 2 of 5	intron (NM_133832, intron 2 of 5)	6569	NM_133832	Rdh10
chr1	16355702	16355800	40	5.22687	-2.10423	0.00917768	intron	NM_025303	Stau2	intron 11 of 13	L1M4b|LINE|L1	163551	NM_001111272	Stau2
chr1	16383802	16383900	41	2.19192	-1.07628	0.00365442	intron	NM_025303	Stau2	intron 8 of 13	L1VL2|LINE|L1	135451	NM_001111272	Stau2
chr1	16388102	16388200	42	5.15501	-2.12746	0.00394475	intron	NM_025303	Stau2	intron 8 of 13	intron (NM_025303, intron 8 of 13)	131151	NM_001111272	Stau2
chr1	16667602	16667700	43	2.17267	-1.12666	0.00593212	intron	NM_027415	Tmem70	intron 1 of 2	intron (NM_027415, intron 1 of 2)	2460	NM_027415	Tmem70
chr1	16702802	16702900	44	2.55518	-1.54169	0.00526606	intron	NM_016923	Ly96	intron 3 of 4	intron (NM_016923, intron 3 of 4)	14395	NM_001159711	Ly96
chr1	17024302	17024400	45	5.15458	-2.13901	0.00787234	intron	NM_020604	Jph1	intron 2 of 4	B1_Mm|SINE|Alu	73538	NM_020604	Jph1
chr1	17087802	17087900	46	3.38371	-1.59625	0.00385787	intron	NM_020604	Jph1	intron 2 of 4	intron (NM_020604, intron 2 of 4)	10038	NM_020604	Jph1
chr1	18117502	18117600	47	3.19519	-1.74188	0.00546992	intron	NM_030033	Crisp4	intron 6 of 6	intron (NM_030033, intron 6 of 6)	19500	NM_030033	Crisp4
chr1	18117602	18117700	48	3.19519	-1.74188	0.00546992	intron	NM_030033	Crisp4	intron 6 of 6	intron (NM_030033, intron 6 of 6)	19400	NM_030033	Crisp4
chr1	20219402	20219500	49	5.48205	-1.95413	0.00312157	intron	NM_153179	Pkhd1	intron 55 of 66	intron (NM_153179, intron 55 of 66)	-137003	NR_045734	4930486I03Rik
chr1	21100902	21101000	50	2.07056	-0.681769	0.00278557	Intergenic				Intergenic	-21726	NM_177409	Tram2
chr1	21101002	21101100	51	1.96211	-0.582606	0.00375946	Intergenic				Intergenic	-21826	NM_177409	Tram2
chr1	21174802	21174900	52	2.43305	-0.621139	0.00123217	Intergenic				Intergenic	-43780	NM_029398	Tmem14a
chr1	21174902	21175000	53	1.90601	-0.447353	0.00365614	Intergenic				Intergenic	-43680	NM_029398	Tmem14a
chr1	21414702	21414800	54	5.15501	-2.12746	0.00394475	intron	NM_001160139	Kcnq5	intron 12 of 14	intron (NM_001160139, intron 12 of 14)	31195	NM_001113187	Khdc1b
chr1	23247302	23247400	55	3.59146	-1.46512	0.00165744	Intergenic				Intergenic	-24918	NR_029533	Mir30a
chr1	23255902	23256000	56	2.34147	-1.67234	0.00994597	Intergenic				Intergenic	-16318	NR_029533	Mir30a
chr1	23269302	23269400	57	2.46706	-1.21289	0.00183992	Intergenic				Intergenic	-2918	NR_029533	Mir30a
chr1	23360402	23360500	58	2.34147	-1.67234	0.00994596	Intergenic				URR1B|DNA|hAT-Charlie	22724	NM_001081079	Ogfrl1
chr1	23378202	23378300	59	2.93377	-1.32539	0.00237005	intron	NM_001081079	Ogfrl1	intron 3 of 6	intron (NM_001081079, intron 3 of 6)	4924	NM_001081079	Ogfrl1
chr1	24595102	24595200	60	5.75737	-1.75811	0.000998013	Intergenic				Intergenic	-7714	NM_007733	Col19a1
chr1	24595202	24595300	61	3.40115	-1.59781	0.00465283	Intergenic				Intergenic	-7814	NM_007733	Col19a1
chr1	25468402	25468500	62	3.26849	-1.69952	0.0050745	intron	NM_175642	Bai3	intron 10 of 30	G-rich|Low_complexity|Low_complexity	-190497	NM_001204913	Gm20172
chr1	25468602	25468700	63	2.71845	-1.42008	0.0088049	intron	NM_175642	Bai3	intron 10 of 30	intron (NM_175642, intron 10 of 30)	-190697	NM_001204913	Gm20172
chr1	28010402	28010500	64	5.22687	-2.10423	0.00917764	Intergenic				L1_Mur3|LINE|L1	769801	NM_001013750	Gm597
chr1	30803602	30803700	65	2.13166	-1.11743	0.0093349	3' UTR	NM_001081080	Phf3	exon 15 of 15	3' UTR (NM_001081080, exon 15 of 15)	59605	NM_001081080	Phf3
chr1	30803702	30803800	66	1.48969	-0.175998	0.0084138	3' UTR	NM_001081080	Phf3	exon 15 of 15	3' UTR (NM_001081080, exon 15 of 15)	59505	NM_001081080	Phf3
chr1	30998702	30998800	67	5.39548	-1.99905	0.00281522	Intergenic				Intergenic	-48996	NM_011200	Ptp4a1
chr1	33385602	33385700	68	3.20645	-1.73133	0.00246373	Intergenic				RLTR13D2|LTR|ERVK	284143	NM_008922	Prim2
chr1	33385702	33385800	69	3.10245	-1.79773	0.00512734	Intergenic				RLTR13D2|LTR|ERVK	284043	NM_008922	Prim2
chr1	33468102	33468200	70	3.30149	-1.64703	0.00722435	intron	NM_008922	Prim2	intron 12 of 13	intron (NM_008922, intron 12 of 13)	201643	NM_008922	Prim2
chr1	33524602	33524700	71	2.09539	-1.1713	0.00722632	intron	NM_008922	Prim2	intron 8 of 13	intron (NM_008922, intron 8 of 13)	145143	NM_008922	Prim2
chr1	33633602	33633700	72	2.43783	-1.61097	0.00595158	intron	NM_008922	Prim2	intron 5 of 13	RMER20C_Mm|LTR|ERVK	36143	NM_008922	Prim2
chr1	33746502	33746600	73	2.60027	-1.51491	0.00391891	3' UTR	NM_145392	Bag2	exon 3 of 3	3' UTR (NM_145392, exon 3 of 3)	11199	NM_145392	Bag2
chr1	33903202	33903300	74	2.80743	-1.36416	0.00275235	intron	NM_177235	Bend6	intron 1 of 6	MTE2b|LTR|ERVL-MaLR	4370	NM_177235	Bend6
chr1	34040102	34040200	75	1.75269	-0.74455	0.00655327	intron	NM_133833	Dst	intron 1 of 92	ORR1D2|LTR|ERVL-MaLR	28326	NM_133833	Dst
chr1	34043302	34043400	76	1.79016	-0.525914	0.00861064	intron	NM_133833	Dst	intron 1 of 92	intron (NM_133833, intron 1 of 92)	31526	NM_133833	Dst
chr1	34050702	34050800	77	1.72443	-0.594202	0.00739858	intron	NM_133833	Dst	intron 1 of 92	intron (NM_133833, intron 1 of 92)	38926	NM_133833	Dst
chr1	34074802	34074900	78	2.4975	-1.58227	0.00994515	intron	NM_133833	Dst	intron 1 of 92	intron (NM_133833, intron 1 of 92)	-42508	NR_105861	Mir6896
chr1	34089002	34089100	79	5.43646	-1.96542	0.00177502	intron	NM_001276764		intron 5 of 102	intron (NM_001276764, intron 5 of 102)	-28308	NR_105861	Mir6896
chr1	34100602	34100700	80	3.53824	-1.52029	0.000516979	intron	NM_001276764		intron 5 of 102	intron (NM_001276764, intron 5 of 102)	-16708	NR_105861	Mir6896
chr1	34125802	34125900	81	2.1523	-1.41069	0.00834947	intron	NM_001276764		intron 8 of 102	intron (NM_001276764, intron 8 of 102)	8492	NR_105861	Mir6896
chr1	34168202	34168300	82	2.43719	-0.436227	0.000248848	intron	NM_001276764		intron 27 of 102	tRNA-Ala-GCY_|tRNA|tRNA	7921	NM_010081	Dst
chr1	34183702	34183800	83	2.1676	-1.40092	0.00917849	3' UTR	NM_010081		exon 24 of 24	3' UTR (NM_010081, exon 24 of 24)	23421	NM_010081	Dst
chr1	34186802	34186900	84	2.60984	-1.50489	0.003976	exon	NM_134448	Dst	exon 35 of 98	exon (NM_134448, exon 35 of 98)	26521	NM_010081	Dst
chr1	34203802	34203900	85	5.28361	-2.06712	0.00440971	intron	NM_001276764		intron 48 of 102	Lx5b|LINE|L1	43521	NM_010081	Dst
chr1	34203902	34204000	86	5.61977	-1.86208	0.000710259	intron	NM_001276764		intron 48 of 102	Lx5b|LINE|L1	43621	NM_010081	Dst
chr1	34245802	34245900	87	2.22126	-0.750342	0.00824397	intron	NM_001276764		intron 62 of 102	intron (NM_001276764, intron 62 of 102)	85521	NM_010081	Dst
chr1	34247002	34247100	88	1.75855	-0.738534	0.00670738	intron	NM_001276764		intron 62 of 102	B2_Mm2|SINE|B2	86721	NM_010081	Dst
chr1	34263402	34263500	89	2.87896	-1.31388	0.00168854	exon	NM_134448	Dst	exon 70 of 98	exon (NM_134448, exon 70 of 98)	103121	NM_010081	Dst
chr1	34281802	34281900	90	2.04422	-0.893758	0.00899169	intron	NM_001276764		intron 85 of 102	Lx8|LINE|L1	121521	NM_010081	Dst
chr1	34331502	34331600	91	2.1523	-1.41069	0.00834949	Intergenic				B3|SINE|B2	101648	NR_039562	Mir5103
chr1	34331602	34331700	92	2.22163	-1.36855	0.00545616	Intergenic				Intergenic	101548	NR_039562	Mir5103
chr1	34401302	34401400	93	1.52726	-0.362719	0.0075622	Intergenic				Intergenic	31848	NR_039562	Mir5103
chr1	34767502	34767600	94	1.7561	-0.906627	0.00954999	Intergenic				ORR1D1|LTR|ERVL-MaLR	-34171	NM_183019	Arhgef4
chr1	34769602	34769700	95	5.2439	-2.07844	0.00730548	Intergenic				Intergenic	-32071	NM_183019	Arhgef4
chr1	34823902	34824000	96	2.67413	-1.46949	0.00255972	intron	NM_174997	Fam168b	intron 3 of 6	(CAAG)n|Simple_repeat|Simple_repeat	19099	NM_001160236	Fam168b
chr1	35541402	35541500	97	5.17192	-2.11586	0.00529271	Intergenic				ORR1D2-int|LTR|ERVL-MaLR	-18818	NR_106129	Mir7669
chr1	35768202	35768300	98	3.006	-1.84528	0.0068502	Intergenic				Intergenic	-245618	NR_106129	Mir7669
chr1	35914502	35914600	99	1.59395	-0.567902	0.00984034	Intergenic				Intergenic	-153849	NM_015818	Hs6st1
chr1	35914602	35914700	100	1.70448	-0.494287	0.00580239	Intergenic				Intergenic	-153749	NM_015818	Hs6st1
chr1	35933802	35933900	101	1.49708	0.454926	0.00871945	Intergenic				Intergenic	-134549	NM_015818	Hs6st1
chr1	36075602	36075700	102	3.68268	-1.38858	0.00202603	intron	NM_015818	Hs6st1	intron 1 of 1	intron (NM_015818, intron 1 of 1)	7251	NM_015818	Hs6st1
chr1	36075702	36075800	103	3.96324	-1.18636	0.000676869	intron	NM_015818	Hs6st1	intron 1 of 1	intron (NM_015818, intron 1 of 1)	7351	NM_015818	Hs6st1
chr1	36098202	36098300	104	1.51141	-0.140534	0.00925985	intron	NM_015818	Hs6st1	intron 1 of 1	intron (NM_015818, intron 1 of 1)	29851	NM_015818	Hs6st1
chr1	36105202	36105300	105	1.78701	-0.702686	0.00890196	3' UTR	NM_015818	Hs6st1	exon 2 of 2	3' UTR (NM_015818, exon 2 of 2)	36851	NM_015818	Hs6st1
chr1	36140402	36140500	106	1.53498	-0.0210665	0.00611926	3' UTR	NM_198899	Uggt1	exon 41 of 41	3' UTR (NM_198899, exon 41 of 41)	3862	NR_105862	Mir6897
chr1	36140502	36140600	107	1.68541	-0.114931	0.00440749	3' UTR	NM_198899	Uggt1	exon 41 of 41	3' UTR (NM_198899, exon 41 of 41)	3762	NR_105862	Mir6897
chr1	36170502	36170600	108	3.30161	-1.66757	0.00133222	intron	NM_198899	Uggt1	intron 25 of 40	intron (NM_198899, intron 25 of 40)	-26238	NR_105862	Mir6897
chr1	36339102	36339200	109	5.15501	-2.12746	0.00394475	intron	NM_172652	Kansl3	intron 20 of 20	B1_Mur1|SINE|Alu	9607	NR_105863	Mir6898
chr1	36361302	36361400	110	1.88932	-1.0388	0.00867945	intron	NM_172652	Kansl3	intron 3 of 20	intron (NM_172652, intron 3 of 20)	7830	NM_172652	Kansl3
chr1	36365202	36365300	111	1.6376	-0.074756	0.00304458	intron	NM_172652	Kansl3	intron 3 of 20	PB1|SINE|Alu	3930	NM_172652	Kansl3
chr1	36365302	36365400	112	1.29919	0.404217	0.00638646	intron	NM_172652	Kansl3	intron 3 of 20	intron (NM_172652, intron 3 of 20)	3830	NM_172652	Kansl3
chr1	36531202	36531300	113	1.31782	0.744361	0.00797363	3' UTR	NM_153502	Ankrd23	exon 9 of 9	3' UTR (NM_153502, exon 9 of 9)	4478	NM_153502	Ankrd23
chr1	36548202	36548300	114	1.55897	-0.498429	0.00853437	TTS	NM_001126047	Sema4c		TTS (NM_001126047)	-1050	NM_026241	Ankrd39
chr1	36705002	36705100	115	3.10245	-1.79773	0.00512744	intron	NM_146107	Actr1b	intron 3 of 10	intron (NM_146107, intron 3 of 10)	4874	NM_146107	Actr1b
chr1	36707702	36707800	116	5.17192	-2.11586	0.00529272	intron	NM_146107	Actr1b	intron 2 of 10	intron (NM_146107, intron 2 of 10)	2174	NM_146107	Actr1b
chr1	36815202	36815300	117	2.33991	-1.25064	0.00606362	intron	NM_018872	Tmem131	intron 25 of 40	intron (NM_018872, intron 25 of 40)	53390	NM_009539	Zap70
chr1	36815402	36815500	118	2.35356	-1.26008	0.005169	intron	NM_018872	Tmem131	intron 25 of 40	intron (NM_018872, intron 25 of 40)	53590	NM_009539	Zap70
chr1	36845102	36845200	119	3.60541	-1.45522	0.00135199	intron	NM_018872	Tmem131	intron 5 of 40	intron (NM_018872, intron 5 of 40)	83290	NM_009539	Zap70
chr1	36878902	36879000	120	5.52155	-1.92343	0.00110409	intron	NM_018872	Tmem131	intron 3 of 40	intron (NM_018872, intron 3 of 40)	60576	NM_018872	Tmem131
chr1	36903102	36903200	121	2.16731	-1.07612	0.00631135	intron	NM_018872	Tmem131	intron 1 of 40	intron (NM_018872, intron 1 of 40)	36376	NM_018872	Tmem131
chr1	36921302	36921400	122	1.68324	0.0211744	0.00638722	intron	NM_018872	Tmem131	intron 1 of 40	intron (NM_018872, intron 1 of 40)	18176	NM_018872	Tmem131
chr1	36936602	36936700	123	1.71904	-0.345406	0.00588849	intron	NM_018872	Tmem131	intron 1 of 40	intron (NM_018872, intron 1 of 40)	2876	NM_018872	Tmem131
chr1	36936702	36936800	124	1.63457	-0.152571	0.00794497	intron	NM_018872	Tmem131	intron 1 of 40	intron (NM_018872, intron 1 of 40)	2776	NM_018872	Tmem131
chr1	36940602	36940700	125	3.43192	-1.58773	0.00286404	Intergenic				Intergenic	-1124	NM_018872	Tmem131
chr1	36940702	36940800	126	3.006	-1.84528	0.00685012	Intergenic				Intergenic	-1224	NM_018872	Tmem131
chr1	36940802	36940900	127	5.15458	-2.13901	0.00787234	Intergenic				Intergenic	-1324	NM_018872	Tmem131
chr1	36988302	36988400	128	1.7561	-0.906627	0.00954996	Intergenic				Intergenic	-48824	NM_018872	Tmem131
chr1	37233202	37233300	129	2.39559	-0.643483	0.00344143	intron	NM_009918	Cnga3	intron 2 of 5	MTE2b|LTR|ERVL-MaLR	14046	NM_009918	Cnga3
chr1	37307102	37307200	130	2.24395	-0.803635	0.00239222	intron	NM_030266	Inpp4a	intron 1 of 25	intron (NM_030266, intron 1 of 25)	7258	NM_030266	Inpp4a
chr1	37307202	37307300	131	2.24694	-1.03738	0.00825997	intron	NM_030266	Inpp4a	intron 1 of 25	intron (NM_030266, intron 1 of 25)	7358	NM_030266	Inpp4a
chr1	37322302	37322400	132	1.92686	-0.99795	0.00840983	intron	NM_030266	Inpp4a	intron 1 of 25	intron (NM_030266, intron 1 of 25)	22458	NM_030266	Inpp4a
chr1	37340402	37340500	133	2.19265	-1.39113	0.00760368	intron	NM_030266	Inpp4a	intron 1 of 25	intron (NM_030266, intron 1 of 25)	-28770	NM_172971	Inpp4a
chr1	37340602	37340700	134	3.14595	-1.76551	0.00633168	intron	NM_030266	Inpp4a	intron 1 of 25	intron (NM_030266, intron 1 of 25)	-28570	NM_172971	Inpp4a
chr1	37375302	37375400	135	2.4975	-1.58227	0.00994509	intron	NM_030266	Inpp4a	intron 14 of 25	intron (NM_030266, intron 14 of 25)	6130	NM_172971	Inpp4a
chr1	37375502	37375600	136	5.15501	-2.12746	0.00394475	intron	NM_030266	Inpp4a	intron 14 of 25	intron (NM_030266, intron 14 of 25)	6330	NM_172971	Inpp4a
chr1	37480802	37480900	137	3.02178	-1.83437	0.00870984	intron	NM_173870	Mgat4a	intron 4 of 14	intron (NM_173870, intron 4 of 14)	7754	NR_024017	4930594C11Rik
chr1	37533302	37533400	138	1.825	-0.503802	0.00589895	intron	NM_173870	Mgat4a	intron 1 of 14	intron (NM_173870, intron 1 of 14)	2908	NM_173870	Mgat4a
chr1	37533502	37533600	139	1.96049	-0.722119	0.00978631	intron	NM_173870	Mgat4a	intron 1 of 14	intron (NM_173870, intron 1 of 14)	2708	NM_173870	Mgat4a
chr1	37713702	37713800	140	3.29537	-1.67799	0.00251452	intron	NM_028096	2010300C02Rik	intron 1 of 9	intron (NM_028096, intron 1 of 9)	6060	NM_028096	2010300C02Rik
chr1	37713802	37713900	141	3.29537	-1.67799	0.00251451	intron	NM_028096	2010300C02Rik	intron 1 of 9	intron (NM_028096, intron 1 of 9)	5960	NM_028096	2010300C02Rik
chr1	37863302	37863400	142	5.15501	-2.12746	0.00394475	intron	NM_207228	Tsga10	intron 1 of 19	L1ME3B|LINE|L1	1728	NM_207228	Tsga10
chr1	38012302	38012400	143	1.73114	-0.760474	0.00841423	intron	NM_198303	Eif5b	intron 1 of 23	intron (NM_198303, intron 1 of 23)	14341	NM_198303	Eif5b
chr1	38108002	38108100	144	2.34438	-1.26951	0.00463314	intron	NM_019570	Rev1	intron 2 of 22	intron (NM_019570, intron 2 of 22)	21611	NM_019570	Rev1
chr1	38320802	38320900	145	1.49714	-0.0844619	0.00666761	intron	NM_010678	Aff3	intron 8 of 22	intron (NM_010678, intron 8 of 22)	-191189	NM_019570	Rev1
chr1	38443602	38443700	146	3.34272	-1.64665	0.00256391	intron	NM_010678	Aff3	intron 5 of 22	intron (NM_010678, intron 5 of 22)	221304	NM_010678	Aff3
chr1	38551302	38551400	147	3.10245	-1.79773	0.00512755	intron	NM_010678	Aff3	intron 2 of 22	intron (NM_010678, intron 2 of 22)	113604	NM_010678	Aff3
chr1	38656902	38657000	148	1.95313	-1.02438	0.00714798	intron	NM_010678	Aff3	intron 1 of 22	intron (NM_010678, intron 1 of 22)	8004	NM_010678	Aff3
chr1	38748902	38749000	149	3.21371	-1.72075	0.00253352	Intergenic				Intergenic	72264	NM_001029878	Lonrf2
chr1	39006102	39006200	150	2.05048	-1.18968	0.00720291	Intergenic				Intergenic	18337	NM_026850	Pdcl3
chr1	39192302	39192400	151	1.65416	0.0292439	0.00994765	Intergenic				Intergenic	-1921	NM_008719	Npas2
chr1	39192402	39192500	152	1.6936	-0.360714	0.00574492	Intergenic				Intergenic	-1821	NM_008719	Npas2
chr1	39194702	39194800	153	3.78794	-1.37221	0.000579289	intron	NM_008719	Npas2	intron 1 of 20	intron (NM_008719, intron 1 of 20)	479	NM_008719	Npas2
chr1	39194802	39194900	154	3.06217	-1.23679	0.00110564	intron	NM_008719	Npas2	intron 1 of 20	intron (NM_008719, intron 1 of 20)	579	NM_008719	Npas2
chr1	39194902	39195000	155	3.83707	-1.33057	0.000293855	intron	NM_008719	Npas2	intron 1 of 20	intron (NM_008719, intron 1 of 20)	679	NM_008719	Npas2
chr1	39195002	39195100	156	3.51268	-1.53699	0.00097076	intron	NM_008719	Npas2	intron 1 of 20	intron (NM_008719, intron 1 of 20)	779	NM_008719	Npas2
chr1	39197602	39197700	157	3.54392	-1.49044	0.00261707	intron	NM_008719	Npas2	intron 1 of 20	intron (NM_008719, intron 1 of 20)	3379	NM_008719	Npas2
chr1	39197702	39197800	158	2.41316	-1.22213	0.00320108	intron	NM_008719	Npas2	intron 1 of 20	intron (NM_008719, intron 1 of 20)	3479	NM_008719	Npas2
chr1	39197802	39197900	159	2.67413	-1.46949	0.00255971	intron	NM_008719	Npas2	intron 1 of 20	MTEa|LTR|ERVL-MaLR	3579	NM_008719	Npas2
chr1	39200402	39200500	160	2.2343	-1.35891	0.00570728	intron	NM_008719	Npas2	intron 1 of 20	ORR1F|LTR|ERVL-MaLR	6179	NM_008719	Npas2
chr1	39200502	39200600	161	2.04786	-0.962515	0.00572565	intron	NM_008719	Npas2	intron 1 of 20	intron (NM_008719, intron 1 of 20)	6279	NM_008719	Npas2
chr1	39200602	39200700	162	2.01158	-0.984511	0.00453173	intron	NM_008719	Npas2	intron 1 of 20	intron (NM_008719, intron 1 of 20)	6379	NM_008719	Npas2
chr1	39200702	39200800	163	1.75974	-0.760893	0.0086222	intron	NM_008719	Npas2	intron 1 of 20	intron (NM_008719, intron 1 of 20)	6479	NM_008719	Npas2
chr1	39201602	39201700	164	2.37812	-0.932531	0.00128047	intron	NM_008719	Npas2	intron 1 of 20	intron (NM_008719, intron 1 of 20)	7379	NM_008719	Npas2
chr1	39201702	39201800	165	2.23237	-1.05219	0.00448111	intron	NM_008719	Npas2	intron 1 of 20	intron (NM_008719, intron 1 of 20)	7479	NM_008719	Npas2
chr1	39203402	39203500	166	1.83727	-0.709867	0.00706365	intron	NM_008719	Npas2	intron 1 of 20	intron (NM_008719, intron 1 of 20)	9179	NM_008719	Npas2
chr1	39203502	39203600	167	2.00148	-0.993063	0.00543393	intron	NM_008719	Npas2	intron 1 of 20	intron (NM_008719, intron 1 of 20)	9279	NM_008719	Npas2
chr1	39204402	39204500	168	1.87657	-1.02983	0.00806551	intron	NM_008719	Npas2	intron 1 of 20	intron (NM_008719, intron 1 of 20)	10179	NM_008719	Npas2
chr1	39204502	39204600	169	2.09468	-0.881777	0.0030058	intron	NM_008719	Npas2	intron 1 of 20	RSINE1|SINE|B4	10279	NM_008719	Npas2
chr1	39223302	39223400	170	1.648	-0.202621	0.0041131	intron	NM_008719	Npas2	intron 1 of 20	intron (NM_008719, intron 1 of 20)	29079	NM_008719	Npas2
chr1	39228002	39228100	171	2.75324	-1.42987	0.00346342	intron	NM_008719	Npas2	intron 1 of 20	intron (NM_008719, intron 1 of 20)	33779	NM_008719	Npas2
chr1	39228102	39228200	172	2.50181	-1.18538	0.00109079	intron	NM_008719	Npas2	intron 1 of 20	intron (NM_008719, intron 1 of 20)	33879	NM_008719	Npas2
chr1	39228202	39228300	173	2.65157	-0.487416	0.000100139	intron	NM_008719	Npas2	intron 1 of 20	intron (NM_008719, intron 1 of 20)	33979	NM_008719	Npas2
chr1	39229802	39229900	174	1.6628	-0.674635	0.00509356	intron	NM_008719	Npas2	intron 1 of 20	intron (NM_008719, intron 1 of 20)	35579	NM_008719	Npas2
chr1	39251002	39251100	175	3.14595	-1.76551	0.00633169	intron	NM_008719	Npas2	intron 1 of 20	intron (NM_008719, intron 1 of 20)	56779	NM_008719	Npas2
chr1	39287302	39287400	176	1.40899	0.329227	0.00421834	intron	NM_008719	Npas2	intron 2 of 20	intron (NM_008719, intron 2 of 20)	-80500	NM_001252219	Rpl31
chr1	39287402	39287500	177	1.38219	0.668998	0.00460043	intron	NM_008719	Npas2	intron 2 of 20	intron (NM_008719, intron 2 of 20)	-80400	NM_001252219	Rpl31
chr1	39326102	39326200	178	1.56492	-0.338019	0.0058912	exon	NM_008719	Npas2	exon 10 of 21	exon (NM_008719, exon 10 of 21)	-41700	NM_001252219	Rpl31
chr1	39326202	39326300	179	1.6936	-0.360714	0.00574494	intron	NM_008719	Npas2	intron 10 of 20	intron (NM_008719, intron 10 of 20)	-41600	NM_001252219	Rpl31
chr1	39329802	39329900	180	2.05909	-0.707248	0.00161324	intron	NM_008719	Npas2	intron 11 of 20	intron (NM_008719, intron 11 of 20)	-38000	NM_001252219	Rpl31
chr1	39330002	39330100	181	2.00003	-0.145387	0.000691205	intron	NM_008719	Npas2	intron 11 of 20	intron (NM_008719, intron 11 of 20)	-37800	NM_001252219	Rpl31
chr1	39330102	39330200	182	1.84768	-0.233735	0.00166419	intron	NM_008719	Npas2	intron 11 of 20	intron (NM_008719, intron 11 of 20)	-37700	NM_001252219	Rpl31
chr1	39349902	39350000	183	3.29537	-1.67799	0.00251451	intron	NM_008719	Npas2	intron 19 of 20	intron (NM_008719, intron 19 of 20)	-17900	NM_001252219	Rpl31
chr1	39362102	39362200	184	2.08085	-0.91139	0.00398295	3' UTR	NM_008719	Npas2	exon 21 of 21	3' UTR (NM_008719, exon 21 of 21)	-5700	NM_001252219	Rpl31
chr1	39362202	39362300	185	3.71236	-1.37896	0.00130408	3' UTR	NM_008719	Npas2	exon 21 of 21	3' UTR (NM_008719, exon 21 of 21)	-5600	NM_001252219	Rpl31
chr1	39543402	39543500	186	5.15501	-2.12746	0.00394475	intron	NM_028043	Cnot11	intron 5 of 6	intron (NM_028043, intron 5 of 6)	5389	NR_028555	Snord89
chr1	39637202	39637300	187	2.67413	-1.46949	0.00255969	intron	NM_170597	Creg2	intron 2 of 3	B4A|SINE|B4	13931	NM_170597	Creg2
chr1	39642802	39642900	188	2.9278	-1.28394	0.00206637	intron	NM_170597	Creg2	intron 2 of 3	intron (NM_170597, intron 2 of 3)	8331	NM_170597	Creg2
chr1	39688602	39688700	189	2.41009	-1.25002	0.00260244	intron	NM_001145660	Rfx8	intron 6 of 14	intron (NM_001145660, intron 6 of 14)	32338	NM_001145660	Rfx8
chr1	39755502	39755600	190	1.96227	-0.975455	0.00712242	Intergenic				Intergenic	-34562	NM_001145660	Rfx8
chr1	39757102	39757200	191	1.52608	0.182677	0.00289293	Intergenic				Intergenic	-36162	NM_001145660	Rfx8
chr1	39764202	39764300	192	2.43783	-1.61097	0.00595156	Intergenic				Lx8|LINE|L1	41081	NM_001177348	Gm3646
chr1	39774402	39774500	193	1.50955	-0.375356	0.008375	Intergenic				Intergenic	30881	NM_001177348	Gm3646
chr1	39809802	39809900	194	2.67413	-1.46949	0.00255968	Intergenic				Intergenic	-4519	NM_001177348	Gm3646
chr1	39819202	39819300	195	5.17192	-2.11586	0.00529272	Intergenic				Intergenic	-13919	NM_001177348	Gm3646
chr1	39937802	39937900	196	2.28093	-1.30878	0.00714981	intron	NM_008696	Map4k4	intron 2 of 30	intron (NM_008696, intron 2 of 30)	36938	NM_001252201	Map4k4
chr1	39938102	39938200	197	2.69528	-1.43004	0.00624645	intron	NM_008696	Map4k4	intron 2 of 30	intron (NM_008696, intron 2 of 30)	37238	NM_001252201	Map4k4
chr1	39994402	39994500	198	1.9354	-0.774511	0.00765229	intron	NM_008696	Map4k4	intron 12 of 30	intron (NM_008696, intron 12 of 30)	-90317	NM_010555	Il1r2
chr1	39994502	39994600	199	2.46706	-1.21289	0.00183992	intron	NM_008696	Map4k4	intron 12 of 30	intron (NM_008696, intron 12 of 30)	-90217	NM_010555	Il1r2
chr1	40026702	40026800	200	3.006	-1.84528	0.00685004	TTS	NM_001252201	Map4k4		TTS (NM_001252201)	-58017	NM_010555	Il1r2
chr1	40072702	40072800	201	2.34147	-1.67234	0.00994594	Intergenic				Intergenic	-12017	NM_010555	Il1r2
chr1	40580902	40581000	202	5.17192	-2.11586	0.00529273	intron	NM_177084	Slc9a4	intron 1 of 11	intron (NM_177084, intron 1 of 11)	724	NM_177084	Slc9a4
chr1	40601102	40601200	203	1.47594	-0.297131	0.00800663	intron	NM_177084	Slc9a4	intron 3 of 11	intron (NM_177084, intron 3 of 11)	20924	NM_177084	Slc9a4
chr1	40601202	40601300	204	2.13999	-0.698789	0.0010858	intron	NM_177084	Slc9a4	intron 3 of 11	intron (NM_177084, intron 3 of 11)	21024	NM_177084	Slc9a4
chr1	40799002	40799100	205	3.31516	-1.65712	0.00172514	Intergenic				MT2B2|LTR|ERVL	-6550	NM_001081198	Tmem182
chr1	40807002	40807100	206	2.33783	-0.97671	0.0026701	intron	NM_001081198	Tmem182	intron 2 of 4	intron (NM_001081198, intron 2 of 4)	1450	NM_001081198	Tmem182
chr1	40808002	40808100	207	2.87896	-1.31388	0.00168854	intron	NM_001081198	Tmem182	intron 3 of 4	intron (NM_001081198, intron 3 of 4)	2450	NM_001081198	Tmem182
chr1	40810202	40810300	208	5.15458	-2.13901	0.00787234	intron	NM_001081198	Tmem182	intron 3 of 4	intron (NM_001081198, intron 3 of 4)	4650	NM_001081198	Tmem182
chr1	40828302	40828400	209	1.80182	-0.877375	0.00650429	intron	NM_001081198	Tmem182	intron 3 of 4	intron (NM_001081198, intron 3 of 4)	22750	NM_001081198	Tmem182
chr1	40828602	40828700	210	2.11219	-0.673203	0.0014668	intron	NM_001081198	Tmem182	intron 3 of 4	intron (NM_001081198, intron 3 of 4)	23050	NM_001081198	Tmem182
chr1	40828702	40828800	211	1.89148	-0.345019	0.00272422	intron	NM_001081198	Tmem182	intron 3 of 4	intron (NM_001081198, intron 3 of 4)	23150	NM_001081198	Tmem182
chr1	40828802	40828900	212	2.04647	-0.522927	0.00229085	intron	NM_001081198	Tmem182	intron 3 of 4	intron (NM_001081198, intron 3 of 4)	23250	NM_001081198	Tmem182
chr1	41116402	41116500	213	2.55012	-1.11465	0.00288281	Intergenic				Intergenic	64801	NR_040475	4930448I06Rik
chr1	41555102	41555200	214	1.52619	-0.364092	0.00780225	Intergenic				Intergenic	-373899	NR_040475	4930448I06Rik
chr1	41559502	41559600	215	1.70515	-0.373923	0.00390985	Intergenic				Intergenic	-378299	NR_040475	4930448I06Rik
chr1	41559602	41559700	216	2.19192	-1.07628	0.00365443	Intergenic				Intergenic	-378399	NR_040475	4930448I06Rik
chr1	41744702	41744800	217	5.62792	-1.82486	0.00426618	Intergenic				Intergenic	-563499	NR_040475	4930448I06Rik
chr1	41744802	41744900	218	5.35132	-2.01019	0.00831976	Intergenic				Intergenic	-563599	NR_040475	4930448I06Rik
chr1	42106602	42106700	219	5.62286	-1.87909	0.00259524	Intergenic				Intergenic	588174	NR_027826	2610017I09Rik
chr1	42538702	42538800	220	1.8427	-0.534446	0.00320465	Intergenic				Intergenic	156074	NR_027826	2610017I09Rik
chr1	42576302	42576400	221	3.29537	-1.67799	0.0025145	Intergenic				Lx5c|LINE|L1	118474	NR_027826	2610017I09Rik
chr1	42577802	42577900	222	5.22687	-2.10423	0.00917761	Intergenic				Intergenic	116974	NR_027826	2610017I09Rik
chr1	42585402	42585500	223	5.58759	-1.87291	0.0023177	Intergenic				Intergenic	109374	NR_027826	2610017I09Rik
chr1	42632002	42632100	224	1.5308	-0.128906	0.00561121	Intergenic				ORR1E|LTR|ERVL-MaLR	62774	NR_027826	2610017I09Rik
chr1	42853802	42853900	225	2.13547	-1.09192	0.00594464	intron	NM_023514	Mrps9	intron 1 of 10	intron (NM_023514, intron 1 of 10)	2618	NM_023514	Mrps9
chr1	43076402	43076500	226	5.52155	-1.92343	0.00110409	intron	NM_001013025	Tgfbrap1	intron 2 of 12	intron (NM_001013025, intron 2 of 12)	22171	NM_001013025	Tgfbrap1
chr1	43117802	43117900	227	1.5246	0.128058	0.00410484	Intergenic				ORR1D1-int|LTR|ERVL-MaLR	19141	NM_133818	AI597479
chr1	43117902	43118000	228	1.54751	-0.0309664	0.00385647	Intergenic				ORR1D1-int|LTR|ERVL-MaLR	19241	NM_133818	AI597479
chr1	43118302	43118400	229	2.04867	-1.15372	0.00967301	Intergenic				ORR1D1-int|LTR|ERVL-MaLR	19641	NM_133818	AI597479
chr1	43118602	43118700	230	2.03135	-0.928074	0.00403375	Intergenic				MT2A|LTR|ERVL	19941	NM_133818	AI597479
chr1	43123302	43123400	231	2.2729	-0.999286	0.00306456	3' UTR	NM_010212	Fhl2	exon 6 of 6	3' UTR (NM_010212, exon 6 of 6)	24641	NM_133818	AI597479
chr1	43123402	43123500	232	1.91077	-0.0781036	0.000686398	3' UTR	NM_010212	Fhl2	exon 6 of 6	3' UTR (NM_010212, exon 6 of 6)	24741	NM_133818	AI597479
chr1	43123502	43123600	233	1.80047	0.227839	0.000616396	exon	NM_010212	Fhl2	exon 6 of 6	exon (NM_010212, exon 6 of 6)	24841	NM_133818	AI597479
chr1	43123602	43123700	234	1.37162	0.551047	0.00440331	exon	NM_010212	Fhl2	exon 6 of 6	exon (NM_010212, exon 6 of 6)	24941	NM_133818	AI597479
chr1	43123702	43123800	235	1.24119	0.728524	0.00638687	intron	NM_010212	Fhl2	intron 5 of 5	intron (NM_010212, intron 5 of 5)	25041	NM_133818	AI597479
chr1	43129502	43129600	236	2.19265	-1.39113	0.00760376	intron	NM_010212	Fhl2	intron 4 of 5	intron (NM_010212, intron 4 of 5)	30841	NM_133818	AI597479
chr1	43148202	43148300	237	3.34272	-1.64665	0.00256395	intron	NM_010212	Fhl2	intron 2 of 5	B1_Mur1|SINE|Alu	15710	NM_010212	Fhl2
chr1	43165102	43165200	238	1.86134	-0.653241	0.00516618	Intergenic				Intergenic	-1190	NM_010212	Fhl2
chr1	43165202	43165300	239	1.88678	-0.6134	0.00477922	Intergenic				Intergenic	-1290	NM_010212	Fhl2
chr1	43165402	43165500	240	2.44028	-0.88618	0.000879908	Intergenic				Intergenic	-1490	NM_010212	Fhl2
chr1	43167302	43167400	241	1.93161	-0.793582	0.0030579	Intergenic				Intergenic	-3390	NM_010212	Fhl2
chr1	43169202	43169300	242	1.74792	-0.578727	0.00864358	Intergenic				Intergenic	-5290	NM_010212	Fhl2
chr1	43172702	43172800	243	1.47285	0.0363471	0.00711127	Intergenic				Intergenic	-8790	NM_010212	Fhl2
chr1	43175802	43175900	244	2.01754	-0.93251	0.00573141	Intergenic				ORR1F|LTR|ERVL-MaLR	-11890	NM_010212	Fhl2
chr1	43175902	43176000	245	2.2729	-0.999286	0.00306458	Intergenic				ORR1F|LTR|ERVL-MaLR	-11990	NM_010212	Fhl2
chr1	43181602	43181700	246	3.25039	-0.613589	0.000113915	Intergenic				Intergenic	-17690	NM_010212	Fhl2
chr1	43181702	43181800	247	2.3269	0.0247413	0.000252255	Intergenic				Intergenic	-17790	NM_010212	Fhl2
chr1	43181802	43181900	248	2.69289	0.165269	1.92264e-05	Intergenic				Intergenic	-17890	NM_010212	Fhl2
chr1	43181902	43182000	249	2.61874	0.104379	3.16823e-05	Intergenic				Intergenic	-17990	NM_010212	Fhl2
chr1	43182002	43182100	250	2.96689	0.0160416	2.44835e-05	Intergenic				Intergenic	-18090	NM_010212	Fhl2
chr1	43182202	43182300	251	6.64948	-1.13684	1.93679e-06	Intergenic				RSINE1|SINE|B4	-18290	NM_010212	Fhl2
chr1	43183102	43183200	252	1.35751	0.0681434	0.00894003	Intergenic				Intergenic	-19190	NM_010212	Fhl2
chr1	43185002	43185100	253	1.85889	-0.670394	0.00267381	Intergenic				Intergenic	-21090	NM_010212	Fhl2
chr1	43187802	43187900	254	2.17794	-0.57874	0.00191433	Intergenic				Intergenic	-23890	NM_010212	Fhl2
chr1	43187902	43188000	255	2.38464	-0.661261	0.00118172	Intergenic				Intergenic	-23990	NM_010212	Fhl2
chr1	43188002	43188100	256	1.64278	-0.415753	0.00968864	Intergenic				Intergenic	-24090	NM_010212	Fhl2
chr1	43190202	43190300	257	1.86549	-0.646475	0.00685892	Intergenic				B2_Mm1t|SINE|B2	-26290	NM_010212	Fhl2
chr1	43239102	43239200	258	2.60799	-1.48502	0.00806663	Intergenic				Intergenic	-75190	NM_010212	Fhl2
chr1	43239202	43239300	259	3.34272	-1.64665	0.002564	Intergenic				Intergenic	-75290	NM_010212	Fhl2
chr1	43257102	43257200	260	3.38554	-1.61654	0.00135585	Intergenic				MER47B|DNA|TcMar-Tigger	-93190	NM_010212	Fhl2
chr1	43257302	43257400	261	3.62505	-1.45504	0.000297201	Intergenic				B1F1|SINE|Alu	-93390	NM_010212	Fhl2
chr1	43257402	43257500	262	2.51316	-1.57216	0.00733433	Intergenic				MER47B|DNA|TcMar-Tigger	-93490	NM_010212	Fhl2
chr1	43410002	43410100	263	2.06499	-0.906973	0.00332087	Intergenic				Intergenic	-35700	NM_010879	Nck2
chr1	43433202	43433300	264	5.28867	-2.05576	0.00394475	Intergenic				Intergenic	-12500	NM_010879	Nck2
chr1	43659202	43659300	265	5.15501	-2.12746	0.00394475	Intergenic				Intergenic	-71351	NM_024283	1500015O10Rik
chr1	43937302	43937400	266	2.02457	-1.16192	0.00962522	intron	NM_009418	Tpp2	intron 1 of 29	intron (NM_009418, intron 1 of 29)	3344	NM_009418	Tpp2
chr1	43954702	43954800	267	5.15501	-2.12746	0.00394475	intron	NM_009418	Tpp2	intron 6 of 29	intron (NM_009418, intron 6 of 29)	20744	NM_009418	Tpp2
chr1	44111502	44111600	268	5.28867	-2.05576	0.00394475	intron	NM_023645	Kdelc1	intron 6 of 9	B1_Mus1|SINE|Alu	7222	NM_023645	Kdelc1
chr1	44166702	44166800	269	3.06267	-1.82343	0.00806578	intron	NM_011729	Ercc5	intron 7 of 14	intron (NM_011729, intron 7 of 14)	19007	NM_011729	Ercc5
chr1	44643902	44644000	270	5.28361	-2.06712	0.00440967	intron	NM_028450	Gulp1	intron 1 of 10	intron (NM_028450, intron 1 of 10)	92280	NM_028450	Gulp1
chr1	45650502	45650600	271	2.91983	-1.30601	0.00856155	Intergenic				Intergenic	-144950	NM_028599	Wdr75
chr1	45756402	45756500	272	3.21371	-1.72075	0.00253353	Intergenic				Intergenic	-39050	NM_028599	Wdr75
chr1	46271902	46272000	273	1.75789	-0.571218	0.00916368	intron	NM_001160386	Dnahc7b	intron 49 of 65	RLTR1B-int|LTR|ERV1	205213	NM_001160386	Dnah7b
chr1	46272002	46272100	274	1.99857	-0.767291	0.00264776	intron	NM_001160386	Dnahc7b	intron 49 of 65	RLTR1B-int|LTR|ERV1	205313	NM_001160386	Dnah7b
chr1	46272102	46272200	275	2.38244	-1.26854	0.0072289	intron	NM_001160386	Dnahc7b	intron 49 of 65	RLTR1B-int|LTR|ERV1	205413	NM_001160386	Dnah7b
chr1	46272202	46272300	276	5.79313	-1.7476	0.000540725	intron	NM_001160386	Dnahc7b	intron 49 of 65	RLTR1B-int|LTR|ERV1	205513	NM_001160386	Dnah7b
chr1	49890602	49890700	277	5.15501	-2.12746	0.00394475	Intergenic				Lx5c|LINE|L1	-1036872	NM_019790	Tmeff2
chr1	50797202	50797300	278	5.28867	-2.05576	0.00394475	Intergenic				Intergenic	-130272	NM_019790	Tmeff2
chr1	51294702	51294800	279	2.0692	-1.1805	0.00566093	intron	NM_138741	Sdpr	intron 1 of 1	intron (NM_138741, intron 1 of 1)	5625	NM_138741	Sdpr
chr1	51301502	51301600	280	2.10562	-0.873372	0.0024475	3' UTR	NM_138741	Sdpr	exon 2 of 2	3' UTR (NM_138741, exon 2 of 2)	12425	NM_138741	Sdpr
chr1	51477602	51477700	281	1.74491	-0.915123	0.00847845	intron	NM_028696	Nabp1	intron 1 of 5	intron (NM_028696, intron 1 of 5)	748	NM_028696	Nabp1
chr1	51916402	51916500	282	2.71924	-1.43981	0.00229066	promoter-TSS	NM_001161817	Myo1b		promoter-TSS (NM_001161817)	-477	NM_010863	Myo1b
chr1	51920602	51920700	283	5.41072	-1.98788	0.00201709	Intergenic				MT2B2|LTR|ERVL	-4677	NM_010863	Myo1b
chr1	51981002	51981100	284	5.62286	-1.87909	0.00259523	Intergenic				RMER19B2|LTR|ERVK	-27193	NM_011487	Stat4
chr1	52128802	52128900	285	2.82922	-1.34243	0.0054041	intron	NM_009283	Stat1	intron 5 of 24	intron (NM_009283, intron 5 of 24)	9229	NM_001205313	Stat1
chr1	52154002	52154100	286	2.60984	-1.50489	0.00397609	intron	NM_009283	Stat1	intron 22 of 24	intron (NM_009283, intron 22 of 24)	34429	NM_001205313	Stat1
chr1	52267802	52267900	287	3.1108	-1.78702	0.00418788	Intergenic				Intergenic	-34619	NM_001081081	Gls
chr1	52268002	52268100	288	5.28867	-2.05576	0.00394475	Intergenic				Intergenic	-34819	NM_001081081	Gls
chr1	52323502	52323600	289	2.29857	-1.31826	0.00357356	Intergenic				B2_Mm2|SINE|B2	-90319	NM_001081081	Gls
chr1	52327802	52327900	290	2.53355	-1.55186	0.00414504	Intergenic				Intergenic	-94619	NM_001081081	Gls
chr1	53226802	53226900	291	5.28867	-2.05576	0.00394475	intron	NM_153556	Pms1	intron 5 of 12	ID_B1|SINE|B4	-39234	NM_027070	1700019A02Rik
chr1	53936402	53936500	292	3.00265	-1.85616	0.0074405	intron	NM_001001883	Hecw2	intron 5 of 28	intron (NM_001001883, intron 5 of 28)	87027	NR_106149	Mir7681
chr1	53985902	53986000	293	3.52448	-1.53028	0.000752536	intron	NM_001001883	Hecw2	intron 2 of 28	intron (NM_001001883, intron 2 of 28)	136527	NR_106149	Mir7681
chr1	53987402	53987500	294	2.16731	-1.07612	0.00631135	intron	NM_001001883	Hecw2	intron 2 of 28	RSINE1|SINE|B4	138027	NR_106149	Mir7681
chr1	54062802	54062900	295	5.15458	-2.13901	0.00787234	intron	NM_001001883	Hecw2	intron 1 of 28	intron (NM_001001883, intron 1 of 28)	132183	NM_172655	Hecw2
chr1	54062902	54063000	296	5.28361	-2.06712	0.00440963	intron	NM_001001883	Hecw2	intron 1 of 28	intron (NM_001001883, intron 1 of 28)	132083	NM_172655	Hecw2
chr1	54193002	54193100	297	1.98434	-0.780941	0.00671039	intron	NM_001001883	Hecw2	intron 1 of 28	intron (NM_001001883, intron 1 of 28)	1983	NM_172655	Hecw2
chr1	54193102	54193200	298	1.86686	-0.669194	0.00399921	intron	NM_001001883	Hecw2	intron 1 of 28	intron (NM_001001883, intron 1 of 28)	1883	NM_172655	Hecw2
chr1	54193202	54193300	299	1.72393	-0.437365	0.00924299	intron	NM_001001883	Hecw2	intron 1 of 28	intron (NM_001001883, intron 1 of 28)	1783	NM_172655	Hecw2
chr1	54617502	54617600	300	5.41366	-1.97667	0.00218739	Intergenic				B1_Mus1|SINE|Alu	-59867	NM_001163314	Pgap1
chr1	54684802	54684900	301	3.00265	-1.85616	0.00744044	intron	NM_001081433	Ankrd44	intron 16 of 27	intron (NM_001081433, intron 16 of 27)	-127167	NM_001163314	Pgap1
chr1	54813902	54814000	302	2.18499	-0.445928	0.000544511	intron	NM_001081433	Ankrd44	intron 2 of 27	intron (NM_001081433, intron 2 of 27)	112436	NM_001081433	Ankrd44
chr1	55018002	55018100	303	3.19143	-1.75472	0.00619993	intron	NM_031179	Sf3b1	intron 2 of 24	Lx8|LINE|L1	9427	NM_031179	Sf3b1
chr1	55057302	55057400	304	2.08099	-1.12642	0.00911681	intron	NM_026424	Coq10b	intron 1 of 3	Lx8|LINE|L1	4581	NM_001039710	Coq10b
chr1	55140402	55140500	305	2.42521	-1.21282	0.00392924	intron	NM_025283	Mob4	intron 2 of 7	intron (NM_025283, intron 2 of 7)	9206	NM_025283	Mob4
chr1	55149502	55149600	306	3.00265	-1.85616	0.00744038	intron	NM_025283	Mob4	intron 5 of 7	intron (NM_025283, intron 5 of 7)	18306	NM_025283	Mob4
chr1	55149602	55149700	307	5.41072	-1.98788	0.00201709	intron	NM_025283	Mob4	intron 5 of 7	intron (NM_025283, intron 5 of 7)	18406	NM_025283	Mob4
chr1	55207702	55207800	308	2.13721	-0.868552	0.00795483	intron	NM_028713	Rftn2	intron 3 of 8	B1_Mur3|SINE|Alu	19031	NM_028713	Rftn2
chr1	55207802	55207900	309	2.88894	-0.877469	0.000786813	intron	NM_028713	Rftn2	intron 3 of 8	intron (NM_028713, intron 3 of 8)	18931	NM_028713	Rftn2
chr1	55213802	55213900	310	2.80895	-1.38332	0.00190368	intron	NM_028713	Rftn2	intron 2 of 8	(TC)n|Simple_repeat|Simple_repeat	12931	NM_028713	Rftn2
chr1	55213902	55214000	311	2.95153	-1.28392	0.000571049	intron	NM_028713	Rftn2	intron 2 of 8	B2_Mm2|SINE|B2	12831	NM_028713	Rftn2
chr1	57455102	57455200	312	2.1523	-1.41069	0.00834952	Intergenic				RMER19B|LTR|ERVK	-48477	NR_004860	Tyw5
chr1	57455202	57455300	313	5.83019	-1.71591	0.000237419	Intergenic				RMER19B|LTR|ERVK	-48577	NR_004860	Tyw5
chr1	57631902	57632000	314	5.41072	-1.98788	0.00201709	Intergenic				Intergenic	-142910	NM_144882	Spats2l
chr1	57927902	57928000	315	3.20645	-1.73133	0.00246371	intron	NM_001164566	Spats2l	intron 8 of 11	intron (NM_001164566, intron 8 of 11)	41573	NR_027630	Kctd18
chr1	58389802	58389900	316	3.006	-1.84528	0.00684996	Intergenic				Intergenic	-3285	NM_025824	Bzw1
chr1	58570702	58570800	317	5.41072	-1.98788	0.00201709	intron	NM_172513	Fam126b	intron 1 of 11	intron (NM_172513, intron 1 of 11)	15582	NM_172513	Fam126b
chr1	58591502	58591600	318	3.23343	-1.71015	0.00342547	intron	NM_025597	Ndufb3	intron 2 of 2	intron (NM_025597, intron 2 of 2)	4952	NM_025597	Ndufb3
chr1	58720002	58720100	319	1.87204	-0.832178	0.00617404	intron	NM_207653	Cflar	intron 1 of 9	intron (NM_207653, intron 1 of 9)	6765	NM_009805	Cflar
chr1	58723902	58724000	320	1.65307	-0.658545	0.00841653	intron	NM_207653	Cflar	intron 1 of 9	intron (NM_207653, intron 1 of 9)	10665	NM_009805	Cflar
chr1	58926802	58926900	321	1.82374	-0.526499	0.00554067	intron	NM_172406	Trak2	intron 3 of 15	L1VL2|LINE|L1	46631	NM_172406	Trak2
chr1	58949102	58949200	322	5.28361	-2.06712	0.00440959	intron	NM_172406	Trak2	intron 1 of 15	intron (NM_172406, intron 1 of 15)	24331	NM_172406	Trak2
chr1	59487102	59487200	323	2.98647	-1.22687	0.00351908	TTS	NM_008057	Fzd7		TTS (NM_008057)	5004	NM_008057	Fzd7
chr1	59894002	59894100	324	2.52138	-1.17682	0.00199205	Intergenic				Intergenic	-18955	NM_001037725	Fam117b
chr1	60012102	60012200	325	5.41072	-1.98788	0.00201709	intron	NM_027407	Ica1l	intron 5 of 10	intron (NM_027407, intron 5 of 10)	30936	NM_027407	Ica1l
chr1	60012202	60012300	326	2.7086	-1.44511	0.0058292	intron	NM_027407	Ica1l	intron 5 of 10	MTD|LTR|ERVL-MaLR	30836	NM_027407	Ica1l
chr1	60082602	60082700	327	3.20645	-1.73133	0.00246368	intron	NM_001199061	Wdr12	intron 9 of 13	intron (NM_001199061, intron 9 of 13)	15256	NM_021312	Wdr12
chr1	60082702	60082800	328	3.00265	-1.85616	0.00744032	intron	NM_001199061	Wdr12	intron 9 of 13	PB1D9|SINE|Alu	15156	NM_021312	Wdr12
chr1	60192702	60192800	329	5.52155	-1.92343	0.00110409	intron	NM_173444	Nbeal1	intron 2 of 54	intron (NM_173444, intron 2 of 54)	12152	NM_173444	Nbeal1
chr1	60192802	60192900	330	5.52155	-1.92343	0.00110409	intron	NM_173444	Nbeal1	intron 2 of 54	intron (NM_173444, intron 2 of 54)	12252	NM_173444	Nbeal1
chr1	60231802	60231900	331	5.22687	-2.10423	0.00917758	intron	NM_173444	Nbeal1	intron 11 of 54	B3|SINE|B2	51252	NM_173444	Nbeal1
chr1	60511202	60511300	332	3.15038	-1.1285	0.000623953	intron	NM_001045513	Raph1	intron 4 of 13	intron (NM_001045513, intron 4 of 13)	55514	NM_001045513	Raph1
chr1	60511302	60511400	333	2.82531	-0.920002	0.000968186	intron	NM_001045513	Raph1	intron 4 of 13	intron (NM_001045513, intron 4 of 13)	55414	NM_001045513	Raph1
chr1	60511402	60511500	334	3.62433	-1.43538	0.00194841	intron	NM_001045513	Raph1	intron 4 of 13	intron (NM_001045513, intron 4 of 13)	55314	NM_001045513	Raph1
chr1	60546702	60546800	335	1.79578	-0.311446	0.00262064	intron	NM_001045513	Raph1	intron 1 of 13	RLTR1B-int|LTR|ERV1	20014	NM_001045513	Raph1
chr1	60553302	60553400	336	2.04488	-0.936844	0.0043112	intron	NM_001045513	Raph1	intron 1 of 13	PB1D9|SINE|Alu	13414	NM_001045513	Raph1
chr1	60681802	60681900	337	2.41995	-1.24075	0.00228185	Intergenic				Intergenic	-64537	NM_007642	Cd28
chr1	60828302	60828400	338	3.29333	-1.65751	0.00585746	Intergenic				Intergenic	-80674	NM_009843	Ctla4
chr1	61605802	61605900	339	3.67181	-1.43089	0.000404342	Intergenic				L1Md_A|LINE|L1	-32973	NM_001081050	Pard3b
chr1	61605902	61606000	340	3.79077	-1.34742	0.00019412	Intergenic				L1Md_A|LINE|L1	-32873	NM_001081050	Pard3b
chr1	61775202	61775300	341	3.1193	-1.77628	0.00455289	intron	NM_001081050	Pard3b	intron 2 of 22	intron (NM_001081050, intron 2 of 22)	136427	NM_001081050	Pard3b
chr1	61878302	61878400	342	2.66296	-1.45981	0.00695944	intron	NM_001081050	Pard3b	intron 2 of 22	intron (NM_001081050, intron 2 of 22)	239527	NM_001081050	Pard3b
chr1	62171402	62171500	343	1.5471	-0.46078	0.00927467	intron	NM_001081050	Pard3b	intron 10 of 22	intron (NM_001081050, intron 10 of 22)	-531866	NM_001077405	Nrp2
chr1	62171502	62171600	344	1.69848	-0.60997	0.00960453	intron	NM_001081050	Pard3b	intron 10 of 22	intron (NM_001081050, intron 10 of 22)	-531766	NM_001077405	Nrp2
chr1	62405002	62405100	345	2.14365	-1.13575	0.00443456	intron	NM_001081050	Pard3b	intron 18 of 22	intron (NM_001081050, intron 18 of 22)	-298266	NM_001077405	Nrp2
chr1	62702202	62702300	346	5.15501	-2.12746	0.00394475	Intergenic				Intergenic	-1066	NM_001077405	Nrp2
chr1	62708402	62708500	347	3.00599	-1.84528	0.00684988	intron	NM_001077406	Nrp2	intron 1 of 15	intron (NM_001077406, intron 1 of 15)	5134	NM_001077403	Nrp2
chr1	62708502	62708600	348	3.1108	-1.78702	0.00418787	intron	NM_001077406	Nrp2	intron 1 of 15	intron (NM_001077406, intron 1 of 15)	5234	NM_001077403	Nrp2
chr1	62708802	62708900	349	5.61977	-1.86208	0.000710247	intron	NM_001077406	Nrp2	intron 1 of 15	intron (NM_001077406, intron 1 of 15)	5534	NM_001077403	Nrp2
chr1	62766202	62766300	350	3.19519	-1.74188	0.00546992	intron	NM_001077406	Nrp2	intron 10 of 15	intron (NM_001077406, intron 10 of 15)	28481	NR_040601	4930487H11Rik
chr1	62800702	62800800	351	2.19192	-1.07628	0.00365443	intron	NM_010939	Nrp2	intron 15 of 15	intron (NM_010939, intron 15 of 15)	-6019	NR_040601	4930487H11Rik
chr1	62800802	62800900	352	3.69098	-1.4114	0.000164007	intron	NM_010939	Nrp2	intron 15 of 15	intron (NM_010939, intron 15 of 15)	-6119	NR_040601	4930487H11Rik
chr1	62874502	62874600	353	3.00599	-1.84528	0.00684981	Intergenic				B4A|SINE|B4	-79819	NR_040601	4930487H11Rik
chr1	62919202	62919300	354	2.38795	-1.2412	0.0083596	Intergenic				ERV3-16A3_I-int|LTR|ERVL	-124519	NR_040601	4930487H11Rik
chr1	62919302	62919400	355	2.36783	-1.25065	0.00642845	Intergenic				ERV3-16A3_I-int|LTR|ERVL	-124619	NR_040601	4930487H11Rik
chr1	63053402	63053500	356	2.68007	-1.43998	0.00749373	3' UTR	NM_001114609	Ino80d	exon 12 of 12	3' UTR (NM_001114609, exon 12 of 12)	60816	NM_001114609	Ino80d
chr1	63111302	63111400	357	3.19519	-1.74188	0.00546992	intron	NM_001081436	Ino80d	intron 1 of 11	B1_Mus1|SINE|Alu	2916	NM_001114609	Ino80d
chr1	63120302	63120400	358	1.76171	-0.431793	0.00845629	intron	NR_045914	Gm11602	intron 1 of 3	intron (NR_045914, intron 1 of 3)	5611	NR_045914	Ino80dos
chr1	63120402	63120500	359	1.86605	-0.497435	0.00410421	intron	NR_045914	Gm11602	intron 1 of 3	ID4|SINE|ID	5711	NR_045914	Ino80dos
chr1	63401002	63401100	360	3.02178	-1.83437	0.00870993	Intergenic				Intergenic	-44853	NM_011780	Adam23
chr1	63535602	63535700	361	5.17192	-2.11586	0.00529273	intron	NM_011780	Adam23	intron 8 of 25	intron (NM_011780, intron 8 of 25)	89747	NM_001177600	Adam23
chr1	64053202	64053300	362	5.15458	-2.13901	0.00787234	intron	NM_033563	Klf7	intron 2 of 3	intron (NM_033563, intron 2 of 3)	-10750	NR_105864	Mir6899
chr1	64054002	64054100	363	2.78155	-1.39638	0.00197589	intron	NM_033563	Klf7	intron 2 of 3	intron (NM_033563, intron 2 of 3)	-11550	NR_105864	Mir6899
chr1	64054102	64054200	364	2.31439	-1.30874	0.00404674	intron	NM_033563	Klf7	intron 2 of 3	intron (NM_033563, intron 2 of 3)	-11650	NR_105864	Mir6899
chr1	64054602	64054700	365	2.79339	-1.39292	0.0027221	intron	NM_033563	Klf7	intron 2 of 3	intron (NM_033563, intron 2 of 3)	-12150	NR_105864	Mir6899
chr1	64111002	64111100	366	1.66687	-0.478476	0.00949392	intron	NM_033563	Klf7	intron 1 of 3	intron (NM_033563, intron 1 of 3)	10338	NM_033563	Klf7
chr1	64111102	64111200	367	1.83325	0.0431727	0.000694473	intron	NM_033563	Klf7	intron 1 of 3	intron (NM_033563, intron 1 of 3)	10238	NM_033563	Klf7
chr1	64225702	64225800	368	3.86852	-1.27013	0.000336621	Intergenic				Intergenic	-104362	NM_033563	Klf7
chr1	64362102	64362200	369	5.17192	-2.11586	0.00529274	Intergenic				Intergenic	-170653	NM_001037726	Creb1
chr1	64540902	64541000	370	2.35356	-1.26008	0.005169	intron	NM_001037726	Creb1	intron 1 of 6	L1MB3|LINE|L1	8147	NM_009952	Creb1
chr1	64656602	64656700	371	2.65554	-1.4848	0.00417427	Intergenic				ORR1A2|LTR|ERVL-MaLR	34008	NR_038009	2810408I11Rik
chr1	64656702	64656800	372	3.57795	-1.49021	0.000494451	Intergenic				Intergenic	33908	NR_038009	2810408I11Rik
chr1	64802402	64802500	373	1.43571	0.138639	0.0056645	intron	NM_001039493	Plekhm3	intron 7 of 7	intron (NM_001039493, intron 7 of 7)	-64701	NM_022721	Fzd5
chr1	65171102	65171200	374	3.33174	-1.62716	0.00970235	exon	NM_010497	Idh1	exon 3 of 9	exon (NM_010497, exon 3 of 9)	7991	NM_010497	Idh1
chr1	65171202	65171300	375	3.25131	-1.69876	0.00589143	intron	NM_001111320	Idh1	intron 2 of 8	intron (NM_001111320, intron 2 of 8)	7891	NM_010497	Idh1
chr1	66806702	66806800	376	2.0884	-0.864619	0.00611296	intron	NM_177645	Kansl1l	intron 1 of 13	MT2A|LTR|ERVL	10844	NM_001122738	Kansl1l
chr1	66834802	66834900	377	2.80134	-1.00438	0.000707621	intron	NM_007381	Acadl	intron 10 of 10	MTE2a|LTR|ERVL-MaLR	-17256	NM_177645	Kansl1l
chr1	66837302	66837400	378	2.08381	-1.14473	0.00791312	intron	NM_007381	Acadl	intron 9 of 10	intron (NM_007381, intron 9 of 10)	-19756	NM_177645	Kansl1l
chr1	66842302	66842400	379	2.2343	-1.35891	0.00570715	intron	NM_007381	Acadl	intron 7 of 10	intron (NM_007381, intron 7 of 10)	20958	NM_007381	Acadl
chr1	66842402	66842500	380	2.55518	-1.54169	0.00526603	intron	NM_007381	Acadl	intron 7 of 10	intron (NM_007381, intron 7 of 10)	20858	NM_007381	Acadl
chr1	66848702	66848800	381	3.10245	-1.79773	0.00512765	intron	NM_007381	Acadl	intron 4 of 10	intron (NM_007381, intron 4 of 10)	14558	NM_007381	Acadl
chr1	66850502	66850600	382	2.74924	-1.39651	0.00439461	intron	NM_007381	Acadl	intron 4 of 10	RSINE1|SINE|B4	12758	NM_007381	Acadl
chr1	66850602	66850700	383	2.68007	-1.43998	0.00749375	intron	NM_007381	Acadl	intron 4 of 10	RSINE1|SINE|B4	12658	NM_007381	Acadl
chr1	66851002	66851100	384	1.68072	-0.347683	0.00711567	intron	NM_007381	Acadl	intron 4 of 10	intron (NM_007381, intron 4 of 10)	12258	NM_007381	Acadl
chr1	66853002	66853100	385	2.78504	-0.601773	0.00044308	intron	NM_007381	Acadl	intron 4 of 10	MER2|DNA|TcMar-Tigger	10258	NM_007381	Acadl
chr1	66853102	66853200	386	2.90578	-0.505483	0.000261964	exon	NM_007381	Acadl	exon 4 of 11	exon (NM_007381, exon 4 of 11)	10158	NM_007381	Acadl
chr1	66853202	66853300	387	2.78504	-0.601773	0.000443078	exon	NM_007381	Acadl	exon 4 of 11	exon (NM_007381, exon 4 of 11)	10058	NM_007381	Acadl
chr1	66853302	66853400	388	2.68748	-0.989486	0.00314201	intron	NM_007381	Acadl	intron 3 of 10	intron (NM_007381, intron 3 of 10)	9958	NM_007381	Acadl
chr1	66853802	66853900	389	3.38354	-1.63615	0.00406857	intron	NM_007381	Acadl	intron 3 of 10	intron (NM_007381, intron 3 of 10)	9458	NM_007381	Acadl
chr1	66857302	66857400	390	2.20096	-1.06741	0.00374501	intron	NM_007381	Acadl	intron 2 of 10	intron (NM_007381, intron 2 of 10)	5958	NM_007381	Acadl
chr1	66857402	66857500	391	2.25756	-0.790093	0.00127759	exon	NM_007381	Acadl	exon 2 of 11	exon (NM_007381, exon 2 of 11)	5858	NM_007381	Acadl
chr1	66857502	66857600	392	3.45707	-0.925049	1.57586e-05	exon	NM_007381	Acadl	exon 2 of 11	exon (NM_007381, exon 2 of 11)	5758	NM_007381	Acadl
chr1	66857602	66857700	393	2.60523	-1.11492	0.000637057	intron	NM_007381	Acadl	intron 1 of 10	intron (NM_007381, intron 1 of 10)	5658	NM_007381	Acadl
chr1	66857702	66857800	394	2.14228	-1.42044	0.00895003	intron	NM_007381	Acadl	intron 1 of 10	intron (NM_007381, intron 1 of 10)	5558	NM_007381	Acadl
chr1	66859002	66859100	395	1.91516	-1.00663	0.00956308	intron	NM_007381	Acadl	intron 1 of 10	intron (NM_007381, intron 1 of 10)	4258	NM_007381	Acadl
chr1	67943102	67943200	396	5.33466	-2.03292	0.00420727	Intergenic				B1_Mur1|SINE|Alu	820124	NM_001080809	Cps1
chr1	68305802	68305900	397	3.31516	-1.65712	0.00172513	exon	NM_010154	Erbb4	exon 14 of 27	exon (NM_010154, exon 14 of 27)	802208	NM_010154	Erbb4
chr1	68859702	68859800	398	5.15501	-2.12746	0.00394475	intron	NM_010154	Erbb4	intron 1 of 26	intron (NM_010154, intron 1 of 26)	248308	NM_010154	Erbb4
chr1	68890902	68891000	399	2.80743	-1.36416	0.00275235	intron	NM_010154	Erbb4	intron 1 of 26	intron (NM_010154, intron 1 of 26)	217108	NM_010154	Erbb4
chr1	68972602	68972700	400	5.63411	-1.84032	0.000631251	intron	NM_010154	Erbb4	intron 1 of 26	L1_Mus2|LINE|L1	135408	NM_010154	Erbb4
chr1	68972702	68972800	401	3.46444	-1.5675	0.000837033	intron	NM_010154	Erbb4	intron 1 of 26	L1_Mus2|LINE|L1	135308	NM_010154	Erbb4
chr1	69103402	69103500	402	2.41316	-1.22213	0.00320105	intron	NM_010154	Erbb4	intron 1 of 26	intron (NM_010154, intron 1 of 26)	4608	NM_010154	Erbb4
chr1	69103502	69103600	403	2.00798	-0.958556	0.00438005	intron	NM_010154	Erbb4	intron 1 of 26	intron (NM_010154, intron 1 of 26)	4508	NM_010154	Erbb4
chr1	69616802	69616900	404	5.29649	-2.04436	0.00245763	intron	NM_011770	Ikzf2	intron 3 of 7	intron (NM_011770, intron 3 of 7)	69109	NM_011770	Ikzf2
chr1	70705002	70705100	405	5.17192	-2.11586	0.00529274	intron	NM_029160	Spag16	intron 16 of 16	intron (NM_029160, intron 16 of 16)	-20664	NM_177164	Vwc2l
chr1	70865502	70865600	406	2.51056	-1.1391	0.00656332	intron	NM_177164	Vwc2l	intron 3 of 3	intron (NM_177164, intron 3 of 3)	139836	NM_177164	Vwc2l
chr1	70884102	70884200	407	2.41316	-1.22213	0.00320103	3' UTR	NM_177164	Vwc2l	exon 4 of 4	3' UTR (NM_177164, exon 4 of 4)	158436	NM_177164	Vwc2l
chr1	70884202	70884300	408	3.06006	-1.19019	0.000710734	3' UTR	NM_177164	Vwc2l	exon 4 of 4	3' UTR (NM_177164, exon 4 of 4)	158536	NM_177164	Vwc2l
chr1	71074802	71074900	409	1.80764	-0.0692872	0.00102557	exon	NM_007525	Bard1	exon 4 of 11	exon (NM_007525, exon 4 of 11)	28121	NM_007525	Bard1
chr1	71074902	71075000	410	1.71305	-0.368305	0.00394777	exon	NM_007525	Bard1	exon 4 of 11	exon (NM_007525, exon 4 of 11)	28021	NM_007525	Bard1
chr1	71075002	71075100	411	2.03106	-0.7248	0.00178443	exon	NM_007525	Bard1	exon 4 of 11	exon (NM_007525, exon 4 of 11)	27921	NM_007525	Bard1
chr1	71208902	71209000	412	3.26849	-1.69952	0.00507447	Intergenic				Intergenic	-105979	NM_007525	Bard1
chr1	71313802	71313900	413	1.80585	-0.686905	0.00721104	intron	NM_175210	Abca12	intron 17 of 52	intron (NM_175210, intron 17 of 52)	101059	NM_175210	Abca12
chr1	71313902	71314000	414	2.25855	-0.748558	0.00451497	intron	NM_175210	Abca12	intron 17 of 52	intron (NM_175210, intron 17 of 52)	100959	NM_175210	Abca12
chr1	71314002	71314100	415	1.93668	-0.768755	0.00814374	exon	NM_175210	Abca12	exon 17 of 53	exon (NM_175210, exon 17 of 53)	100859	NM_175210	Abca12
chr1	71576002	71576100	416	1.8368	-0.857115	0.00593518	exon	NM_026195	Atic	exon 13 of 16	exon (NM_026195, exon 13 of 16)	18895	NM_026195	Atic
chr1	71969502	71969600	417	5.53785	-1.90133	0.00146924	intron	NR_040454	4933417E11Rik	intron 1 of 2	intron (NR_040454, intron 1 of 2)	35644	NR_040454	4933417E11Rik
chr1	72060902	72061000	418	3.38371	-1.59625	0.00385787	Intergenic				Intergenic	-55756	NR_040454	4933417E11Rik
chr1	72167502	72167600	419	1.71862	-0.443674	0.00583725	intron	NM_001005423	Mreg	intron 2 of 4	intron (NM_001005423, intron 2 of 4)	44756	NM_001005423	Mreg
chr1	72167702	72167800	420	2.42017	-0.877442	0.00288372	intron	NM_001005423	Mreg	intron 2 of 4	intron (NM_001005423, intron 2 of 4)	44556	NM_001005423	Mreg
chr1	72224302	72224400	421	5.15458	-2.13901	0.00787234	Intergenic				Intergenic	-12044	NM_001005423	Mreg
chr1	72224402	72224500	422	5.90998	-1.66278	0.0001049	Intergenic				Intergenic	-12144	NM_001005423	Mreg
chr1	72224502	72224600	423	2.07522	-1.15381	0.0081017	Intergenic				Intergenic	-12244	NM_001005423	Mreg
chr1	72231102	72231200	424	2.76333	-1.40616	0.00154848	Intergenic				Intergenic	-18844	NM_001005423	Mreg
chr1	72461402	72461500	425	6.18611	-1.4801	4.73129e-05	intron	NM_001045533	March4	intron 1 of 3	intron (NM_001045533, intron 1 of 3)	75113	NM_001045533	March4
chr1	72594902	72595000	426	3.73303	-1.38846	0.000273426	intron	NM_018817	Smarcal1	intron 5 of 16	B4A|SINE|B4	11700	NM_018817	Smarcal1
chr1	72595002	72595100	427	2.28742	-1.32778	0.00556183	intron	NM_018817	Smarcal1	intron 5 of 16	B4A|SINE|B4	11800	NM_018817	Smarcal1
chr1	72621402	72621500	428	1.96322	-0.774921	0.0031955	intron	NM_018817	Smarcal1	intron 13 of 16	MT2B1|LTR|ERVL	38200	NM_018817	Smarcal1
chr1	72622702	72622800	429	5.52443	-1.91239	0.00103109	intron	NM_018817	Smarcal1	intron 13 of 16	intron (NM_018817, intron 13 of 16)	39500	NM_018817	Smarcal1
chr1	72622802	72622900	430	5.63411	-1.84032	0.000631256	intron	NM_018817	Smarcal1	intron 13 of 16	L1ME3G|LINE|L1	39600	NM_018817	Smarcal1
chr1	72984702	72984800	431	1.98461	-0.958291	0.00569905	Intergenic				Intergenic	31148	NM_009407	Tnp1
chr1	73106502	73106600	432	2.4975	-1.58227	0.00994503	Intergenic				Intergenic	81965	NR_038002	1700027A15Rik
chr1	73369802	73369900	433	2.32184	-1.3299	0.00863603	Intergenic				MLT1F2|LTR|ERVL-MaLR	-29117	NR_040605	D530049I02Rik
chr1	73386602	73386700	434	1.74372	-0.746583	0.00767607	Intergenic				Intergenic	-12317	NR_040605	D530049I02Rik
chr1	73878802	73878900	435	5.58759	-1.87291	0.0023177	Intergenic				Intergenic	-14385	NR_045311	6030407O03Rik
chr1	73918402	73918500	436	1.45378	-0.112947	0.00743602	intron	NM_027884	Tns1	intron 30 of 34	intron (NM_027884, intron 30 of 34)	-53985	NR_045311	6030407O03Rik
chr1	73925102	73925200	437	1.81037	-0.235127	0.0051016	exon	NM_027884	Tns1	exon 26 of 35	exon (NM_027884, exon 26 of 35)	-60685	NR_045311	6030407O03Rik
chr1	73934402	73934500	438	1.7428	-0.752513	0.00720265	intron	NM_027884	Tns1	intron 24 of 34	intron (NM_027884, intron 24 of 34)	-69985	NR_045311	6030407O03Rik
chr1	73961602	73961700	439	1.70215	0.00888411	0.00294872	intron	NM_027884	Tns1	intron 18 of 34	intron (NM_027884, intron 18 of 34)	-97185	NR_045311	6030407O03Rik
chr1	73961802	73961900	440	1.27075	0.482721	0.00855569	intron	NM_027884	Tns1	intron 18 of 34	intron (NM_027884, intron 18 of 34)	-97385	NR_045311	6030407O03Rik
chr1	73967302	73967400	441	1.81851	-0.374835	0.00372507	intron	NM_027884	Tns1	intron 18 of 34	intron (NM_027884, intron 18 of 34)	-102885	NR_045311	6030407O03Rik
chr1	73967402	73967500	442	2.2954	-0.519355	0.000912554	intron	NM_027884	Tns1	intron 18 of 34	intron (NM_027884, intron 18 of 34)	-102985	NR_045311	6030407O03Rik
chr1	73974302	73974400	443	1.35427	0.489294	0.00466422	intron	NM_027884	Tns1	intron 18 of 34	intron (NM_027884, intron 18 of 34)	-109885	NR_045311	6030407O03Rik
chr1	73977602	73977700	444	3.06267	-1.82343	0.00806584	intron	NM_027884	Tns1	intron 18 of 34	intron (NM_027884, intron 18 of 34)	-113185	NR_045311	6030407O03Rik
chr1	73979902	73980000	445	1.97524	-0.980826	0.00763851	intron	NM_027884	Tns1	intron 18 of 34	intron (NM_027884, intron 18 of 34)	-115485	NR_045311	6030407O03Rik
chr1	74054102	74054200	446	2.21162	-1.37817	0.00943947	intron	NM_027884	Tns1	intron 3 of 34	intron (NM_027884, intron 3 of 34)	70296	NM_027884	Tns1
chr1	74118602	74118700	447	2.37954	-1.25002	0.00699418	intron	NM_027884	Tns1	intron 1 of 34	B4A|SINE|B4	5796	NM_027884	Tns1
chr1	74118702	74118800	448	2.04093	-0.688189	0.0083974	intron	NM_027884	Tns1	intron 1 of 34	B4A|SINE|B4	5696	NM_027884	Tns1
chr1	74118802	74118900	449	1.67865	-0.259581	0.00444309	intron	NM_027884	Tns1	intron 1 of 34	B4A|SINE|B4	5596	NM_027884	Tns1
chr1	74119502	74119600	450	2.99772	-0.801333	0.000601024	intron	NM_027884	Tns1	intron 1 of 34	intron (NM_027884, intron 1 of 34)	4896	NM_027884	Tns1
chr1	74119602	74119700	451	1.83405	-0.49683	0.00628971	intron	NM_027884	Tns1	intron 1 of 34	intron (NM_027884, intron 1 of 34)	4796	NM_027884	Tns1
chr1	74119702	74119800	452	1.902	-0.264833	0.00412204	intron	NM_027884	Tns1	intron 1 of 34	intron (NM_027884, intron 1 of 34)	4696	NM_027884	Tns1
chr1	74243202	74243300	453	1.46978	-0.262035	0.0094289	intron	NM_029711	Arpc2	intron 1 of 9	B2_Mm2|SINE|B2	6701	NM_029711	Arpc2
chr1	74302302	74302400	454	1.57476	0.234124	0.00214725	intron	NM_027154	Tmbim1	intron 1 of 11	PB1D7|SINE|Alu	1985	NM_027154	Tmbim1
chr1	74302402	74302500	455	1.63751	0.0124508	0.0033352	intron	NM_027154	Tmbim1	intron 1 of 11	intron (NM_027154, intron 1 of 11)	1885	NM_027154	Tmbim1
chr1	74302502	74302600	456	1.60671	-0.288216	0.0096699	intron	NM_027154	Tmbim1	intron 1 of 11	intron (NM_027154, intron 1 of 11)	1785	NM_027154	Tmbim1
chr1	74302602	74302700	457	1.86311	-0.692838	0.00359415	intron	NM_027154	Tmbim1	intron 1 of 11	intron (NM_027154, intron 1 of 11)	1685	NM_027154	Tmbim1
chr1	74334902	74335000	458	3.06882	-1.18099	0.000793927	intron	NM_019999	Pnkd	intron 1 of 8	B3|SINE|B2	2341	NM_019999	Pnkd
chr1	74340402	74340500	459	1.40701	0.293599	0.00914685	intron	NM_019999	Pnkd	intron 1 of 8	intron (NM_019999, intron 1 of 8)	7841	NM_019999	Pnkd
chr1	74340502	74340600	460	1.52198	0.329351	0.00268649	intron	NM_019999	Pnkd	intron 1 of 8	intron (NM_019999, intron 1 of 8)	7941	NM_019999	Pnkd
chr1	74376202	74376300	461	1.53679	-0.337322	0.00974989	intron	NM_013612	Slc11a1	intron 2 of 14	RSINE1|SINE|B4	1048	NM_013612	Slc11a1
chr1	74508102	74508200	462	2.17744	-1.11183	0.00622062	intron	NM_021383	Rqcd1	intron 1 of 7	RSINE1|SINE|B4	2091	NM_021383	Rqcd1
chr1	74508202	74508300	463	2.7296	-1.4354	0.00378715	intron	NM_021383	Rqcd1	intron 1 of 7	intron (NM_021383, intron 1 of 7)	2191	NM_021383	Rqcd1
chr1	74572102	74572200	464	1.49837	-0.150631	0.00806033	exon	NM_029888	Zfp142	exon 7 of 9	exon (NM_029888, exon 7 of 9)	15877	NM_029888	Zfp142
chr1	74572202	74572300	465	1.47557	0.268462	0.00558911	exon	NM_029888	Zfp142	exon 7 of 9	exon (NM_029888, exon 7 of 9)	15777	NM_029888	Zfp142
chr1	74572402	74572500	466	1.64734	-0.121295	0.00568097	exon	NM_029888	Zfp142	exon 7 of 9	exon (NM_029888, exon 7 of 9)	15577	NM_029888	Zfp142
chr1	74675002	74675100	467	3.23343	-1.71015	0.00342543	intron	NM_001014974	Ttll4	intron 2 of 19	B1_Mur1|SINE|Alu	13297	NM_001014974	Ttll4
chr1	74715702	74715800	468	2.03135	-0.928074	0.00403375	intron	NM_024264	Cyp27a1	intron 1 of 8	intron (NM_024264, intron 1 of 8)	2177	NM_024264	Cyp27a1
chr1	74740802	74740900	469	2.91107	-1.31204	0.00227803	intron	NM_153744	Prkag3	intron 12 of 13	intron (NM_153744, intron 12 of 13)	8104	NM_153744	Prkag3
chr1	74741002	74741100	470	2.29014	-0.746915	0.000961134	intron	NM_153744	Prkag3	intron 12 of 13	intron (NM_153744, intron 12 of 13)	7904	NM_153744	Prkag3
chr1	74741102	74741200	471	1.79624	-0.694795	0.00665837	intron	NM_153744	Prkag3	intron 12 of 13	intron (NM_153744, intron 12 of 13)	7804	NM_153744	Prkag3
chr1	74817802	74817900	472	5.43646	-1.96542	0.00177501	Intergenic				MTD|LTR|ERVL-MaLR	25832	NM_009518	Wnt10a
chr1	74882402	74882500	473	5.15458	-2.13901	0.00787234	exon	NM_153111	Fev	exon 3 of 3	exon (NM_153111, exon 3 of 3)	2957	NM_153111	Fev
chr1	75125402	75125500	474	5.28361	-2.06712	0.00440956	TTS	NM_194333	Slc23a3		TTS (NM_194333)	8439	NM_194333	Slc23a3
chr1	75175702	75175800	475	2.27304	-1.31832	0.00735483	intron	NM_023732	Abcb6	intron 6 of 18	intron (NM_023732, intron 6 of 18)	4532	NM_023732	Abcb6
chr1	75214502	75214600	476	2.27755	-1.2897	0.00961461	TTS	NM_009447	Tuba4a		TTS (NM_009447)	3722	NR_102731	Stk16
chr1	75215902	75216000	477	2.22946	0.115423	0.000255601	TTS	NM_011494	Stk16		TTS (NM_011494)	3302	NM_009447	Tuba4a
chr1	75216002	75216100	478	1.79517	0.22571	0.000823096	TTS	NM_011494	Stk16		TTS (NM_011494)	3202	NM_009447	Tuba4a
chr1	75216702	75216800	479	2.62295	-1.10767	0.00108299	intron	NM_009447	Tuba4a	intron 3 of 3	intron (NM_009447, intron 3 of 3)	2502	NM_009447	Tuba4a
chr1	75216802	75216900	480	2.27798	-0.804019	0.000933353	exon	NM_009447	Tuba4a	exon 3 of 4	exon (NM_009447, exon 3 of 4)	2402	NM_009447	Tuba4a
chr1	75252202	75252300	481	2.24694	-1.03738	0.00826002	intron	NM_008985	Ptprn	intron 18 of 22	intron (NM_008985, intron 18 of 22)	11957	NM_008985	Ptprn
chr1	75366102	75366200	482	1.78801	-0.678527	0.00862093	intron	NM_010043	Des	intron 7 of 8	MIR|SINE|MIR	5807	NM_010043	Des
chr1	75378102	75378200	483	1.69689	-0.524042	0.00635898	intron	NM_007463	Speg	intron 1 of 40	intron (NM_007463, intron 1 of 40)	2854	NM_007463	Speg
chr1	75388502	75388600	484	1.24807	0.874033	0.00483065	exon	NM_007463	Speg	exon 4 of 41	exon (NM_007463, exon 4 of 41)	2941	NM_001085370	Speg
chr1	75388602	75388700	485	1.18477	0.771484	0.00902827	exon	NM_007463	Speg	exon 4 of 41	exon (NM_007463, exon 4 of 41)	3041	NM_001085370	Speg
chr1	75388702	75388800	486	1.30276	0.614054	0.00656275	exon	NM_007463	Speg	exon 4 of 41	exon (NM_007463, exon 4 of 41)	3141	NM_001085370	Speg
chr1	75388802	75388900	487	1.6202	0.47614	0.00076277	exon	NM_007463	Speg	exon 4 of 41	exon (NM_007463, exon 4 of 41)	3241	NM_001085370	Speg
chr1	75388902	75389000	488	1.23833	0.509578	0.00905622	exon	NM_007463	Speg	exon 4 of 41	exon (NM_007463, exon 4 of 41)	3341	NM_001085370	Speg
chr1	75422902	75423000	489	1.94486	0.767934	0.000127834	exon	NM_001085370	Speg	exon 28 of 39	exon (NM_001085370, exon 28 of 39)	-12992	NM_133708	Gmppa
chr1	75423002	75423100	490	1.94088	0.801827	6.1573e-05	exon	NM_001085370	Speg	exon 28 of 39	exon (NM_001085370, exon 28 of 39)	-12892	NM_133708	Gmppa
chr1	75423102	75423200	491	1.73699	0.890012	0.000262952	exon	NM_001085370	Speg	exon 28 of 39	exon (NM_001085370, exon 28 of 39)	-12792	NM_133708	Gmppa
chr1	75488102	75488200	492	2.40482	-1.23144	0.00481149	intron	NM_178884	Obsl1	intron 15 of 19	intron (NM_178884, intron 15 of 19)	8619	NM_177056	Tmem198
chr1	75544502	75544600	493	1.82914	-0.671125	0.00727105	Intergenic				MLT1C|LTR|ERVL-MaLR	-1715	NM_009208	Slc4a3
chr1	75544602	75544700	494	1.71586	-0.486999	0.00464755	Intergenic				MLT1C|LTR|ERVL-MaLR	-1615	NM_009208	Slc4a3
chr1	75544702	75544800	495	1.71351	-0.553956	0.00646199	Intergenic				MLT1C|LTR|ERVL-MaLR	-1515	NM_009208	Slc4a3
chr1	75551602	75551700	496	1.36905	0.00507137	0.00884773	exon	NM_009208	Slc4a3	exon 10 of 23	exon (NM_009208, exon 10 of 23)	5385	NM_009208	Slc4a3
chr1	75551702	75551800	497	1.38922	0.138127	0.00657125	exon	NM_009208	Slc4a3	exon 10 of 23	exon (NM_009208, exon 10 of 23)	5485	NM_009208	Slc4a3
chr1	75551802	75551900	498	1.74261	0.334479	0.00155026	intron	NM_009208	Slc4a3	intron 10 of 22	intron (NM_009208, intron 10 of 22)	5585	NM_009208	Slc4a3
chr1	75551902	75552000	499	1.53932	0.315247	0.00944197	intron	NM_009208	Slc4a3	intron 10 of 22	intron (NM_009208, intron 10 of 22)	5685	NM_009208	Slc4a3
chr1	75552002	75552100	500	1.43614	0.211445	0.00958425	intron	NM_009208	Slc4a3	intron 10 of 22	intron (NM_009208, intron 10 of 22)	5785	NM_009208	Slc4a3
chr1	75552102	75552200	501	1.49278	0.118994	0.00458728	intron	NM_009208	Slc4a3	intron 10 of 22	intron (NM_009208, intron 10 of 22)	5885	NM_009208	Slc4a3
chr1	75552202	75552300	502	1.7485	-0.234038	0.0027156	exon	NM_009208	Slc4a3	exon 11 of 23	exon (NM_009208, exon 11 of 23)	5985	NM_009208	Slc4a3
chr1	75552402	75552500	503	2.29014	-0.746915	0.000961139	intron	NM_009208	Slc4a3	intron 11 of 22	intron (NM_009208, intron 11 of 22)	6185	NM_009208	Slc4a3
chr1	75552502	75552600	504	2.14478	-0.626315	0.00191832	intron	NM_009208	Slc4a3	intron 11 of 22	intron (NM_009208, intron 11 of 22)	6285	NM_009208	Slc4a3
chr1	75553502	75553600	505	1.61841	-0.281529	0.00681352	intron	NM_009208	Slc4a3	intron 13 of 22	intron (NM_009208, intron 13 of 22)	7285	NM_009208	Slc4a3
chr1	75557402	75557500	506	1.78957	-0.0152621	0.00298502	intron	NM_009208	Slc4a3	intron 21 of 22	intron (NM_009208, intron 21 of 22)	11185	NM_009208	Slc4a3
chr1	75571002	75571100	507	3.16947	-1.7524	0.00821436	Intergenic				L1MDa|LINE|L1	24785	NM_009208	Slc4a3
chr1	75578902	75579000	508	2.49153	-0.973368	0.00559298	Intergenic				ID_B1|SINE|B4	32685	NM_009208	Slc4a3
chr1	75579102	75579200	509	1.77213	-0.587569	0.00589722	Intergenic				Intergenic	32885	NM_009208	Slc4a3
chr1	75653302	75653400	510	5.15501	-2.12746	0.00394475	Intergenic				Intergenic	107085	NM_009208	Slc4a3
chr1	76104502	76104600	511	3.23343	-1.71015	0.0034254	Intergenic				Intergenic	-384582	NR_038013	Gm17751
chr1	76142202	76142300	512	1.51651	-0.0909421	0.00644784	Intergenic				RMER19B|LTR|ERVK	-346882	NR_038013	Gm17751
chr1	76142302	76142400	513	1.35751	0.0681434	0.00893996	Intergenic				RMER19B|LTR|ERVK	-346782	NR_038013	Gm17751
chr1	76541502	76541600	514	5.61977	-1.86208	0.000710235	Intergenic				Intergenic	31991	NR_105761	Mir6343
chr1	77126802	77126900	515	1.96098	-0.731877	0.00689848	Intergenic				Intergenic	369917	NR_105770	Mir6352
chr1	77342002	77342100	516	2.68007	-1.43998	0.00749377	Intergenic				Intergenic	154717	NR_105770	Mir6352
chr1	77382202	77382300	517	5.15458	-2.13901	0.00787234	intron	NM_007936	Epha4	intron 13 of 17	intron (NM_007936, intron 13 of 17)	114517	NR_105770	Mir6352
chr1	77414802	77414900	518	2.29126	-1.00589	0.00653435	intron	NM_007936	Epha4	intron 5 of 17	intron (NM_007936, intron 5 of 17)	81917	NR_105770	Mir6352
chr1	78110902	78111000	519	3.00265	-1.85616	0.00744026	intron	NM_001159520	Pax3	intron 7 of 8	intron (NM_001159520, intron 7 of 8)	86185	NM_001159520	Pax3
chr1	78329502	78329600	520	2.25076	-0.376972	0.000560283	intron	NM_001004173	Sgpp2	intron 1 of 4	RSINE1|SINE|B4	19205	NM_001004173	Sgpp2
chr1	78329602	78329700	521	2.04649	-0.522751	0.00261521	intron	NM_001004173	Sgpp2	intron 1 of 4	intron (NM_001004173, intron 1 of 4)	19305	NM_001004173	Sgpp2
chr1	78393402	78393500	522	2.05801	-0.954057	0.00333564	intron	NM_001004173	Sgpp2	intron 4 of 4	intron (NM_001004173, intron 4 of 4)	83105	NM_001004173	Sgpp2
chr1	78412202	78412300	523	2.72302	-0.706428	0.000159515	intron	NM_001004173	Sgpp2	intron 4 of 4	intron (NM_001004173, intron 4 of 4)	76646	NM_001278075	Farsb
chr1	78412302	78412400	524	1.86674	-0.261691	0.0014583	intron	NM_001004173	Sgpp2	intron 4 of 4	intron (NM_001004173, intron 4 of 4)	76546	NM_001278075	Farsb
chr1	78412402	78412500	525	1.52937	-0.0622998	0.00519665	intron	NM_001004173	Sgpp2	intron 4 of 4	intron (NM_001004173, intron 4 of 4)	76446	NM_001278075	Farsb
chr1	78539602	78539700	526	2.60666	-0.320315	0.000102885	Intergenic				B4|SINE|B4	28591	NM_026713	Mogat1
chr1	78539702	78539800	527	2.00066	-0.427163	0.00132777	Intergenic				Intergenic	28691	NM_026713	Mogat1
chr1	78539802	78539900	528	1.68855	-0.808756	0.00753594	Intergenic				Intergenic	28791	NM_026713	Mogat1
chr1	78546402	78546500	529	2.33958	-1.29919	0.00528076	Intergenic				Intergenic	35391	NM_026713	Mogat1
chr1	78570602	78570700	530	3.19519	-1.74188	0.00546992	Intergenic				Intergenic	59591	NM_026713	Mogat1
chr1	78688002	78688100	531	5.17192	-2.11586	0.00529275	intron	NM_001033606	Acsl3	intron 2 of 14	intron (NM_001033606, intron 2 of 14)	29611	NM_001136226	Utp14b
chr1	79746402	79746500	532	1.67483	-0.538587	0.00574032	intron	NM_027057	Wdfy1	intron 1 of 4	intron (NM_027057, intron 1 of 4)	15318	NM_001111279	Wdfy1
chr1	79746502	79746600	533	1.64057	-0.442729	0.00677705	intron	NM_027057	Wdfy1	intron 1 of 4	intron (NM_027057, intron 1 of 4)	15218	NM_001111279	Wdfy1
chr1	79746602	79746700	534	2.79937	-0.649806	7.77058e-05	intron	NM_027057	Wdfy1	intron 1 of 4	intron (NM_027057, intron 1 of 4)	15118	NM_001111279	Wdfy1
chr1	79755002	79755100	535	1.7314	-0.754632	0.00676728	intron	NM_027057	Wdfy1	intron 1 of 4	ID_B1|SINE|B4	6718	NM_001111279	Wdfy1
chr1	79819802	79819900	536	1.52533	-0.0430849	0.00765218	intron	NM_009255	Serpine2	intron 2 of 8	intron (NM_009255, intron 2 of 8)	38814	NM_009255	Serpine2
chr1	80483902	80484000	537	1.48817	-0.0901304	0.00912141	Intergenic				Intergenic	38019	NR_040460	1700016L21Rik
chr1	80728802	80728900	538	3.06267	-1.82343	0.0080659	intron	NM_175291	Dock10	intron 1 of 55	intron (NM_175291, intron 1 of 55)	29702	NM_175291	Dock10
chr1	80728902	80729000	539	3.1108	-1.78702	0.00418786	intron	NM_175291	Dock10	intron 1 of 55	ORR1E|LTR|ERVL-MaLR	29602	NM_175291	Dock10
chr1	81696002	81696100	540	5.62286	-1.87909	0.00259522	Intergenic				Intergenic	-435865	NR_105762	Mir6344
chr1	81696102	81696200	541	5.53845	-1.94281	0.00520038	Intergenic				Intergenic	-435765	NR_105762	Mir6344
chr1	82257102	82257200	542	5.17192	-2.11586	0.00529275	intron	NM_010570	Irs1	intron 1 of 1	intron (NM_010570, intron 1 of 1)	34288	NM_010570	Irs1
chr1	82542802	82542900	543	5.28867	-2.05576	0.00394475	intron	NM_007735	Col4a4	intron 4 of 47	FordPrefect|DNA|hAT-Tip100	43998	NM_007735	Col4a4
chr1	82742402	82742500	544	5.15458	-2.13901	0.00787234	intron	NM_029409	Mff	intron 6 of 8	intron (NM_029409, intron 6 of 8)	17533	NM_029409	Mff
chr1	83033202	83033300	545	5.22687	-2.10423	0.00917755	intron	NM_030556	Slc19a3	intron 1 of 6	intron (NM_030556, intron 1 of 6)	5197	NM_030556	Slc19a3
chr1	83057002	83057100	546	3.3937	-1.60624	0.000837449	Intergenic				Intergenic	-18603	NM_030556	Slc19a3
chr1	83814602	83814700	547	2.52176	-1.56202	0.00622179	Intergenic				Intergenic	404310	NR_105771	Mir6353
chr1	84522802	84522900	548	3.14595	-1.76551	0.00633171	intron	NM_152915	Dner	intron 5 of 12	Charlie1|DNA|hAT-Charlie	-172988	NR_039588	Mir5126
chr1	84747302	84747400	549	5.28867	-2.05576	0.00394475	intron	NM_133975	Trip12	intron 24 of 40	intron (NM_133975, intron 24 of 40)	-51130	NM_152915	Dner
chr1	84782702	84782800	550	3.06267	-1.82343	0.00806597	intron	NM_133975	Trip12	intron 5 of 40	intron (NM_133975, intron 5 of 40)	56553	NM_133975	Trip12
chr1	85760902	85761000	551	5.28361	-2.06712	0.00440952	Intergenic				Lx6|LINE|L1	9003	NR_106172	Mir8096
chr1	85776802	85776900	552	5.41366	-1.97667	0.00218738	intron	NR_108086		intron 1 of 3	intron (NR_108086, intron 1 of 3)	1580	NR_108086	9930111H07Rik
chr1	85835602	85835700	553	2.43783	-1.61097	0.00595154	intron	NM_133781	Cab39	intron 3 of 8	intron (NM_133781, intron 3 of 8)	42204	NM_133781	Cab39
chr1	85926602	85926700	554	3.00265	-1.85616	0.00744019	Intergenic				Intergenic	-1832	NR_037692	4933407L21Rik
chr1	85926702	85926800	555	3.37707	-1.62681	0.00169117	Intergenic				Intergenic	-1732	NR_037692	4933407L21Rik
chr1	86346102	86346200	556	5.15458	-2.13901	0.00787234	3' UTR	NM_010880	Ncl	exon 14 of 14	3' UTR (NM_010880, exon 14 of 14)	5134	NR_028478	Snora75
chr1	86351302	86351400	557	5.52155	-1.92343	0.00110409	promoter-TSS	NR_028478	Snora75		promoter-TSS (NR_028478)	-66	NR_028478	Snora75
chr1	86351402	86351500	558	5.62857	-1.85122	0.00051257	promoter-TSS	NR_028478	Snora75		promoter-TSS (NR_028478)	-166	NR_028478	Snora75
chr1	86417202	86417300	559	2.91107	-1.31204	0.00227804	Intergenic				B1_Mur1|SINE|Alu	-9078	NM_027966	1700019O17Rik
chr1	86417302	86417400	560	3.06866	-1.19969	0.00142978	Intergenic				B1_Mur1|SINE|Alu	-8978	NM_027966	1700019O17Rik
chr1	86488002	86488100	561	5.41072	-1.98788	0.00201709	Intergenic				Intergenic	-38685	NM_008972	Ptma
chr1	86548202	86548300	562	5.29649	-2.04436	0.00245762	intron	NM_008801	Pde6d	intron 1 of 4	intron (NM_008801, intron 1 of 4)	21515	NM_008972	Ptma
chr1	86750302	86750400	563	2.71924	-1.43981	0.00229067	intron	NM_153530	Dis3l2	intron 3 of 20	intron (NM_153530, intron 3 of 20)	46547	NM_001172157	Dis3l2
chr1	86871402	86871500	564	5.29649	-2.04436	0.0024576	intron	NM_153530	Dis3l2	intron 8 of 20	intron (NM_153530, intron 8 of 20)	167647	NM_001172157	Dis3l2
chr1	86953702	86953800	565	2.68242	-1.45962	0.00230223	intron	NM_153530	Dis3l2	intron 10 of 20	intron (NM_153530, intron 10 of 20)	136177	NM_007433	Alppl2
chr1	87048802	87048900	566	3.1193	-1.77628	0.00455287	exon	NM_001172157	Dis3l2	exon 21 of 22	exon (NM_001172157, exon 21 of 22)	41077	NM_007433	Alppl2
chr1	87204502	87204600	567	1.88932	-1.0388	0.00867946	Intergenic				Intergenic	-1260	NM_009604	Chrng
chr1	87270902	87271000	568	1.69062	-0.132939	0.0030683	intron	NM_028889	Efhd1	intron 1 of 3	intron (NM_028889, intron 1 of 3)	6587	NM_028889	Efhd1
chr1	87271002	87271100	569	1.79808	-0.409615	0.00435423	intron	NM_028889	Efhd1	intron 1 of 3	intron (NM_028889, intron 1 of 3)	6687	NM_028889	Efhd1
chr1	87839102	87839200	570	5.29649	-2.04436	0.00245759	intron	NM_009118	Sag	intron 13 of 15	B1_Mus2|SINE|Alu	-14136	NM_177646	Dgkd
chr1	87863502	87863600	571	2.66204	-1.47935	0.00534246	intron	NM_177646	Dgkd	intron 1 of 29	intron (NM_177646, intron 1 of 29)	10264	NM_177646	Dgkd
chr1	87863602	87863700	572	2.34438	-1.26951	0.00463313	intron	NM_177646	Dgkd	intron 1 of 29	B1_Mur2|SINE|Alu	10364	NM_177646	Dgkd
chr1	88250302	88250400	573	2.29857	-1.31826	0.00357355	exon	NM_001281466		exon 29 of 42	exon (NM_001281466, exon 29 of 42)	19057	NR_040291	6430706D22Rik
chr1	88411902	88412000	574	5.15458	-2.13901	0.00787234	intron	NM_029269	Spp2	intron 3 of 7	intron (NM_029269, intron 3 of 7)	4932	NM_029269	Spp2
chr1	88556902	88557000	575	2.76403	-1.36426	0.00702158	intron	NR_037971	Gm19589	intron 3 of 5	intron (NR_037971, intron 3 of 5)	5434	NR_037971	Gm19589
chr1	88607502	88607600	576	5.17192	-2.11586	0.00529275	Intergenic				ORR1F|LTR|ERVL-MaLR	56034	NR_037971	Gm19589
chr1	88689502	88689600	577	5.41072	-1.98788	0.00201708	Intergenic				Intergenic	12640	NM_177305	Arl4c
chr1	88901502	88901600	578	5.17192	-2.11586	0.00529276	Intergenic				MTD|LTR|ERVL-MaLR	-114562	NR_040471	1700067G17Rik
chr1	89135702	89135800	579	2.78414	-0.407427	8.45645e-05	intron	NM_133816	Sh3bp4	intron 2 of 5	intron (NM_133816, intron 2 of 5)	65289	NM_133816	Sh3bp4
chr1	89135802	89135900	580	2.06302	-0.403709	0.00123597	intron	NM_133816	Sh3bp4	intron 2 of 5	intron (NM_133816, intron 2 of 5)	65389	NM_133816	Sh3bp4
chr1	89146402	89146500	581	2.88761	-1.30433	0.00191913	intron	NM_133816	Sh3bp4	intron 4 of 5	MTD|LTR|ERVL-MaLR	75989	NM_133816	Sh3bp4
chr1	89146502	89146600	582	3.64203	-1.44513	0.000424418	intron	NM_133816	Sh3bp4	intron 4 of 5	intron (NM_133816, intron 4 of 5)	76089	NM_133816	Sh3bp4
chr1	89146602	89146700	583	6.00061	-1.6015	7.65732e-05	intron	NM_133816	Sh3bp4	intron 4 of 5	intron (NM_133816, intron 4 of 5)	76189	NM_133816	Sh3bp4
chr1	89152002	89152100	584	3.19519	-1.74188	0.00546992	intron	NM_133816	Sh3bp4	intron 4 of 5	intron (NM_133816, intron 4 of 5)	81589	NM_133816	Sh3bp4
chr1	89152102	89152200	585	6.13281	-1.51568	2.89581e-05	intron	NM_133816	Sh3bp4	intron 4 of 5	intron (NM_133816, intron 4 of 5)	81689	NM_133816	Sh3bp4
chr1	89152202	89152300	586	6.40807	-1.31267	1.95396e-05	exon	NM_133816	Sh3bp4	exon 5 of 6	exon (NM_133816, exon 5 of 6)	81789	NM_133816	Sh3bp4
chr1	89152302	89152400	587	2.18243	-1.08515	0.00615712	exon	NM_133816	Sh3bp4	exon 5 of 6	exon (NM_133816, exon 5 of 6)	81889	NM_133816	Sh3bp4
chr1	89372402	89372500	588	3.42928	-1.62564	0.00415386	intron	NR_040482	C030007H22Rik	intron 1 of 2	MLTR31FA_MM|LTR|ERVK	33682	NR_040482	C030007H22Rik
chr1	89489802	89489900	589	1.66452	-0.500977	0.00939902	intron	NM_001037136	Agap1	intron 1 of 16	intron (NM_001037136, intron 1 of 16)	35040	NM_178119	Agap1
chr1	89489902	89490000	590	2.41154	-0.924333	0.00129373	intron	NM_001037136	Agap1	intron 1 of 16	intron (NM_001037136, intron 1 of 16)	35140	NM_178119	Agap1
chr1	89569402	89569500	591	1.76129	-0.92391	0.00971045	intron	NM_001037136	Agap1	intron 1 of 16	intron (NM_001037136, intron 1 of 16)	114441	NR_015540	4933400F21Rik
chr1	89579802	89579900	592	2.81565	-1.35451	0.00270224	intron	NM_001037136	Agap1	intron 1 of 16	intron (NM_001037136, intron 1 of 16)	104041	NR_015540	4933400F21Rik
chr1	89580002	89580100	593	5.15501	-2.12746	0.00394475	intron	NM_001037136	Agap1	intron 1 of 16	intron (NM_001037136, intron 1 of 16)	103841	NR_015540	4933400F21Rik
chr1	89594902	89595000	594	1.57967	0.0114308	0.00609873	intron	NM_001037136	Agap1	intron 1 of 16	intron (NM_001037136, intron 1 of 16)	88941	NR_015540	4933400F21Rik
chr1	89595002	89595100	595	1.52426	0.454727	0.00645725	intron	NM_001037136	Agap1	intron 1 of 16	intron (NM_001037136, intron 1 of 16)	88841	NR_015540	4933400F21Rik
chr1	89595102	89595200	596	2.01732	0.558786	0.000155918	intron	NM_001037136	Agap1	intron 1 of 16	intron (NM_001037136, intron 1 of 16)	88741	NR_015540	4933400F21Rik
chr1	89595202	89595300	597	1.8295	0.686323	0.000100294	intron	NM_001037136	Agap1	intron 1 of 16	intron (NM_001037136, intron 1 of 16)	88641	NR_015540	4933400F21Rik
chr1	89595302	89595400	598	1.39107	0.58213	0.00448664	intron	NM_001037136	Agap1	intron 1 of 16	intron (NM_001037136, intron 1 of 16)	88541	NR_015540	4933400F21Rik
chr1	89595902	89596000	599	1.8742	-0.49058	0.00503099	intron	NM_001037136	Agap1	intron 1 of 16	intron (NM_001037136, intron 1 of 16)	87941	NR_015540	4933400F21Rik
chr1	89614402	89614500	600	2.62359	-1.06305	0.00110909	intron	NM_001037136	Agap1	intron 3 of 16	intron (NM_001037136, intron 3 of 16)	69441	NR_015540	4933400F21Rik
chr1	89614502	89614600	601	2.39967	-1.21277	0.00386287	intron	NM_001037136	Agap1	intron 3 of 16	intron (NM_001037136, intron 3 of 16)	69341	NR_015540	4933400F21Rik
chr1	89639302	89639400	602	1.63997	-0.666347	0.00742928	intron	NM_001037136	Agap1	intron 6 of 16	intron (NM_001037136, intron 6 of 16)	44541	NR_015540	4933400F21Rik
chr1	89662702	89662800	603	5.28361	-2.06712	0.00440948	intron	NM_001037136	Agap1	intron 6 of 16	intron (NM_001037136, intron 6 of 16)	21141	NR_015540	4933400F21Rik
chr1	89708102	89708200	604	2.11602	-1.1099	0.00597944	intron	NM_001037136	Agap1	intron 9 of 16	intron (NM_001037136, intron 9 of 16)	-24259	NR_015540	4933400F21Rik
chr1	89708302	89708400	605	2.22887	-1.03446	0.0039876	intron	NM_001037136	Agap1	intron 9 of 16	intron (NM_001037136, intron 9 of 16)	-24459	NR_015540	4933400F21Rik
chr1	89967802	89967900	606	2.2343	-1.35891	0.00570701	intron	NM_139152	Asb18	intron 4 of 5	intron (NM_139152, intron 4 of 5)	-36675	NM_010262	Gbx2
chr1	89970502	89970600	607	2.4619	-0.874119	0.000986505	intron	NM_139152	Asb18	intron 3 of 5	intron (NM_139152, intron 3 of 5)	-39375	NM_010262	Gbx2
chr1	89982502	89982600	608	3.14595	-1.76551	0.00633173	intron	NM_139152	Asb18	intron 3 of 5	MLT1F2|LTR|ERVL-MaLR	32026	NM_139152	Asb18
chr1	89993002	89993100	609	1.28233	0.570442	0.00547231	exon	NM_139152	Asb18	exon 3 of 6	exon (NM_139152, exon 3 of 6)	21526	NM_139152	Asb18
chr1	90204502	90204600	610	5.29649	-2.04436	0.00245757	intron	NM_007722	Cxcr7	intron 1 of 1	intron (NM_007722, intron 1 of 1)	571	NM_007722	Ackr3
chr1	90237902	90238000	611	2.47994	-0.878108	0.000851715	Intergenic				Intergenic	33971	NM_007722	Ackr3
chr1	90238002	90238100	612	1.94216	-0.638802	0.00309486	Intergenic				Intergenic	34071	NM_007722	Ackr3
chr1	90240802	90240900	613	1.8436	-0.662094	0.00523569	Intergenic				RSINE1|SINE|B4	36871	NM_007722	Ackr3
chr1	90257902	90258000	614	2.52176	-1.56202	0.00622176	Intergenic				Intergenic	53971	NM_007722	Ackr3
chr1	90610102	90610200	615	2.12837	-1.09386	0.00997236	exon	NM_133805	Cops8	exon 5 of 8	exon (NM_133805, exon 5 of 8)	6726	NM_133805	Cops8
chr1	90617502	90617600	616	1.68275	-0.389047	0.00691464	Intergenic				Intergenic	14126	NM_133805	Cops8
chr1	90617602	90617700	617	1.74551	-0.445108	0.00884145	Intergenic				Intergenic	14226	NM_133805	Cops8
chr1	90678102	90678200	618	5.15458	-2.13901	0.00787234	Intergenic				Intergenic	74726	NM_133805	Cops8
chr1	90871102	90871200	619	5.15501	-2.12746	0.00394475	Intergenic				Intergenic	-27180	NM_001243008	Col6a3
chr1	90933702	90933800	620	3.1108	-1.78702	0.00418785	intron	NM_053015	Mlph	intron 7 of 15	intron (NM_053015, intron 7 of 15)	18651	NM_053015	Mlph
chr1	90962602	90962700	621	3.03147	-1.22711	0.000265004	intron	NM_008998	Rab17	intron 2 of 5	MTD|LTR|ERVL-MaLR	5016	NM_001159725	Rab17
chr1	90962702	90962800	622	2.82563	-1.34484	0.00327457	intron	NM_008998	Rab17	intron 2 of 5	MTD|LTR|ERVL-MaLR	4916	NM_001159725	Rab17
chr1	91020302	91020400	623	2.42017	-0.877442	0.00288375	intron	NM_001111312	Lrrfip1	intron 1 of 12	intron (NM_001111312, intron 1 of 12)	21624	NM_001111312	Lrrfip1
chr1	91030002	91030100	624	2.11902	-0.864964	0.0030372	intron	NM_001111312	Lrrfip1	intron 1 of 12	ORR1B2|LTR|ERVL-MaLR	-23393	NM_001111311	Lrrfip1
chr1	91041102	91041200	625	1.90583	-0.834584	0.00784504	intron	NM_001111312	Lrrfip1	intron 1 of 12	(TG)n|Simple_repeat|Simple_repeat	-12293	NM_001111311	Lrrfip1
chr1	91112602	91112700	626	1.76129	-0.92391	0.00971039	intron	NM_001111312	Lrrfip1	intron 8 of 12	intron (NM_001111312, intron 8 of 12)	-32452	NM_001033408	Rbm44
chr1	91117602	91117700	627	2.0692	-1.1805	0.00566125	TTS	NM_001111311	Lrrfip1		TTS (NM_001111311)	-27452	NM_001033408	Rbm44
chr1	91117702	91117800	628	2.7416	-1.4063	0.0041398	TTS	NM_001111311	Lrrfip1		TTS (NM_001111311)	-27352	NM_001033408	Rbm44
chr1	91137302	91137400	629	2.14228	-1.42044	0.00894997	Intergenic				Intergenic	-7752	NM_001033408	Rbm44
chr1	91210402	91210500	630	2.03202	-0.92375	0.00746235	intron	NM_016894	Ramp1	intron 2 of 2	intron (NM_016894, intron 2 of 2)	30629	NM_178401	Ramp1
chr1	91353602	91353700	631	1.72217	-0.0446136	0.00635372	5' UTR	NM_027551	Klhl30	exon 2 of 8	5' UTR (NM_027551, exon 2 of 8)	2578	NM_027551	Klhl30
chr1	91353702	91353800	632	1.55013	0.581064	0.00566517	exon	NM_027551	Klhl30	exon 2 of 8	exon (NM_027551, exon 2 of 8)	2678	NM_027551	Klhl30
chr1	91353802	91353900	633	1.5925	0.721275	0.000771928	exon	NM_027551	Klhl30	exon 2 of 8	exon (NM_027551, exon 2 of 8)	2778	NM_027551	Klhl30
chr1	91353902	91354000	634	1.58507	0.842779	0.00117228	exon	NM_027551	Klhl30	exon 2 of 8	exon (NM_027551, exon 2 of 8)	2878	NM_027551	Klhl30
chr1	91354002	91354100	635	1.44697	0.651889	0.00174284	exon	NM_027551	Klhl30	exon 2 of 8	exon (NM_027551, exon 2 of 8)	2978	NM_027551	Klhl30
chr1	91354102	91354200	636	1.41165	0.211	0.0066768	exon	NM_027551	Klhl30	exon 2 of 8	exon (NM_027551, exon 2 of 8)	3078	NM_027551	Klhl30
chr1	91356302	91356400	637	1.34309	0.125721	0.0096828	intron	NM_027551	Klhl30	intron 3 of 7	intron (NM_027551, intron 3 of 7)	5278	NM_027551	Klhl30
chr1	91360202	91360300	638	2.14228	-1.42044	0.00894991	intron	NM_027551	Klhl30	intron 7 of 7	intron (NM_027551, intron 7 of 7)	-6179	NM_173395	Fam132b
chr1	91387802	91387900	639	3.36236	-1.61688	0.00690384	intron	NM_023343	Ilkap	intron 4 of 11	intron (NM_023343, intron 4 of 11)	10932	NM_023343	Ilkap
chr1	91387902	91388000	640	2.51316	-1.57216	0.00733431	intron	NM_023343	Ilkap	intron 4 of 11	intron (NM_023343, intron 4 of 11)	10832	NM_023343	Ilkap
chr1	91393602	91393700	641	5.2439	-2.07844	0.00730545	intron	NM_023343	Ilkap	intron 1 of 11	intron (NM_023343, intron 1 of 11)	5132	NM_023343	Ilkap
chr1	91393702	91393800	642	3.19519	-1.74188	0.00546992	intron	NM_023343	Ilkap	intron 1 of 11	B2_Mm2|SINE|B2	5032	NM_023343	Ilkap
chr1	91395602	91395700	643	2.43783	-1.61097	0.00595153	intron	NM_023343	Ilkap	intron 1 of 11	intron (NM_023343, intron 1 of 11)	3132	NM_023343	Ilkap
chr1	91435702	91435800	644	1.20352	0.783703	0.00920609	exon	NM_011066	Per2	exon 10 of 23	exon (NM_011066, exon 10 of 23)	-22529	NM_019479	Hes6
chr1	91437802	91437900	645	1.96227	-0.975455	0.00712241	intron	NM_011066	Per2	intron 9 of 22	intron (NM_011066, intron 9 of 22)	21477	NM_011066	Per2
chr1	91484202	91484300	646	1.82773	-0.865422	0.00611423	Intergenic				Intergenic	-10417	NM_028718	Traf3ip1
chr1	91561302	91561400	647	1.72297	-0.361398	0.00382249	Intergenic				Intergenic	20271	NM_023046	Asb1
chr1	91779702	91779800	648	2.21023	-1.04055	0.00376464	Intergenic				Intergenic	-21726	NM_007855	Twist2
chr1	91919802	91919900	649	1.81431	-0.51117	0.00589265	Intergenic				Intergenic	118374	NM_007855	Twist2
chr1	91920102	91920200	650	5.15501	-2.12746	0.00394475	Intergenic				Intergenic	118674	NM_007855	Twist2
chr1	91922102	91922200	651	1.69642	0.0961076	0.0036693	Intergenic				Intergenic	120674	NM_007855	Twist2
chr1	91993602	91993700	652	2.08381	-1.17202	0.00567856	intron	NM_207225	Hdac4	intron 6 of 25	intron (NM_207225, intron 6 of 25)	154742	NM_207225	Hdac4
chr1	92080302	92080400	653	1.79146	-0.37782	0.00555498	intron	NM_207225	Hdac4	intron 1 of 25	intron (NM_207225, intron 1 of 25)	68042	NM_207225	Hdac4
chr1	92090002	92090100	654	2.4508	-1.20368	0.00395359	intron	NM_207225	Hdac4	intron 1 of 25	intron (NM_207225, intron 1 of 25)	58342	NM_207225	Hdac4
chr1	92097902	92098000	655	3.3279	-1.64728	0.00662792	intron	NM_207225	Hdac4	intron 1 of 25	B4A|SINE|B4	50442	NM_207225	Hdac4
chr1	92098202	92098300	656	3.50317	-1.52054	0.00525589	intron	NM_207225	Hdac4	intron 1 of 25	B4|SINE|B4	50142	NM_207225	Hdac4
chr1	92098702	92098800	657	1.74723	-0.773487	0.00625269	intron	NM_207225	Hdac4	intron 1 of 25	intron (NM_207225, intron 1 of 25)	49642	NM_207225	Hdac4
chr1	92138402	92138500	658	2.34147	-1.67234	0.00994593	intron	NM_207225	Hdac4	intron 1 of 25	intron (NM_207225, intron 1 of 25)	9942	NM_207225	Hdac4
chr1	92138502	92138600	659	3.20645	-1.73133	0.00246372	intron	NM_207225	Hdac4	intron 1 of 25	intron (NM_207225, intron 1 of 25)	9842	NM_207225	Hdac4
chr1	92138602	92138700	660	3.29537	-1.67799	0.00251449	intron	NM_207225	Hdac4	intron 1 of 25	intron (NM_207225, intron 1 of 25)	9742	NM_207225	Hdac4
chr1	92162002	92162100	661	1.84789	-0.733681	0.00697809	Intergenic				Intergenic	-13658	NM_207225	Hdac4
chr1	92175802	92175900	662	1.65192	-0.530542	0.00827233	Intergenic				Intergenic	-27458	NM_207225	Hdac4
chr1	92175902	92176000	663	1.59395	-0.567902	0.00984027	Intergenic				Intergenic	-27558	NM_207225	Hdac4
chr1	92317202	92317300	664	1.99793	-0.967133	0.00610351	Intergenic				Intergenic	147291	NR_105865	Mir6900
chr1	92325302	92325400	665	2.25401	-1.34925	0.00676594	Intergenic				Intergenic	139191	NR_105865	Mir6900
chr1	92325402	92325500	666	2.69528	-1.43004	0.00624646	Intergenic				Intergenic	139091	NR_105865	Mir6900
chr1	92332702	92332800	667	1.51674	-0.369682	0.00730594	Intergenic				Intergenic	131791	NR_105865	Mir6900
chr1	92335202	92335300	668	2.20209	-0.586488	0.00156639	Intergenic				Intergenic	129291	NR_105865	Mir6900
chr1	92335302	92335400	669	2.01388	-0.522158	0.0028699	Intergenic				Intergenic	129191	NR_105865	Mir6900
chr1	92339902	92340000	670	1.99793	-0.967133	0.00610357	Intergenic				Intergenic	124591	NR_105865	Mir6900
chr1	92345602	92345700	671	2.16073	-0.841618	0.00224123	Intergenic				Intergenic	118891	NR_105865	Mir6900
chr1	92359902	92360000	672	1.93806	-0.838044	0.00408982	Intergenic				Intergenic	104591	NR_105865	Mir6900
chr1	92360002	92360100	673	2.37757	-0.971895	0.000981754	Intergenic				Intergenic	104491	NR_105865	Mir6900
chr1	92360102	92360200	674	2.92191	-1.30429	0.000840719	Intergenic				Intergenic	104391	NR_105865	Mir6900
chr1	92377702	92377800	675	1.67782	0.0823897	0.00350001	Intergenic				ORR1E-int|LTR|ERVL-MaLR	86791	NR_105865	Mir6900
chr1	92377802	92377900	676	2.18801	-0.12867	0.0004806	Intergenic				ORR1E-int|LTR|ERVL-MaLR	86691	NR_105865	Mir6900
chr1	92377902	92378000	677	2.47686	-0.403229	0.000287215	Intergenic				ORR1E-int|LTR|ERVL-MaLR	86591	NR_105865	Mir6900
chr1	92378002	92378100	678	2.76818	-0.984721	0.000535282	Intergenic				ORR1E-int|LTR|ERVL-MaLR	86491	NR_105865	Mir6900
chr1	92437102	92437200	679	1.58909	-0.723148	0.00866767	Intergenic				Intergenic	27391	NR_105865	Mir6900
chr1	92639402	92639500	680	1.77703	-0.710576	0.00931334	intron	NM_001163425	Myeov2	intron 2 of 2	intron (NM_001163425, intron 2 of 2)	2497	NR_028108	Myeov2
chr1	92736802	92736900	681	1.87767	-0.886427	0.00725999	Intergenic				Intergenic	-88010	NM_153114	Otos
chr1	92755702	92755800	682	1.61909	-0.552907	0.00858218	Intergenic				Intergenic	-75935	NM_016696	Gpc1
chr1	92778002	92778100	683	2.51316	-1.57216	0.00733429	Intergenic				RMER19B|LTR|ERVK	-53635	NM_016696	Gpc1
chr1	92778102	92778200	684	2.67413	-1.46949	0.00255967	Intergenic				RMER19B|LTR|ERVK	-53535	NM_016696	Gpc1
chr1	92778202	92778300	685	1.8955	-0.837683	0.00488215	Intergenic				RMER19B|LTR|ERVK	-53435	NM_016696	Gpc1
chr1	92778302	92778400	686	2.11223	-0.690526	0.00134956	Intergenic				RMER19B|LTR|ERVK	-53335	NM_016696	Gpc1
chr1	92791002	92791100	687	1.76956	-0.734681	0.00897727	Intergenic				Intergenic	-40635	NM_016696	Gpc1
chr1	92791102	92791200	688	1.91791	-0.826468	0.00633529	Intergenic				Intergenic	-40535	NM_016696	Gpc1
chr1	92835102	92835200	689	3.22067	-1.07679	0.000193562	intron	NM_016696	Gpc1	intron 1 of 8	intron (NM_016696, intron 1 of 8)	3465	NM_016696	Gpc1
chr1	92835202	92835300	690	2.77894	-0.976152	0.000442344	intron	NM_016696	Gpc1	intron 1 of 8	intron (NM_016696, intron 1 of 8)	3565	NM_016696	Gpc1
chr1	92835302	92835400	691	1.94051	-0.791012	0.00430423	intron	NM_016696	Gpc1	intron 1 of 8	intron (NM_016696, intron 1 of 8)	3665	NM_016696	Gpc1
chr1	92835402	92835500	692	2.08279	-0.679639	0.00606045	intron	NM_016696	Gpc1	intron 1 of 8	intron (NM_016696, intron 1 of 8)	3765	NM_016696	Gpc1
chr1	92835702	92835800	693	2.39082	-0.966961	0.00156383	intron	NM_016696	Gpc1	intron 1 of 8	MIRc|SINE|MIR	4065	NM_016696	Gpc1
chr1	92835802	92835900	694	1.79601	-0.932677	0.00802933	intron	NM_016696	Gpc1	intron 1 of 8	intron (NM_016696, intron 1 of 8)	4165	NM_016696	Gpc1
chr1	92838702	92838800	695	2.43406	-1.21285	0.00762787	intron	NM_016696	Gpc1	intron 1 of 8	intron (NM_016696, intron 1 of 8)	7065	NM_016696	Gpc1
chr1	92841002	92841100	696	2.52176	-1.56202	0.00622173	intron	NM_016696	Gpc1	intron 1 of 8	intron (NM_016696, intron 1 of 8)	-9327	NR_029559	Mir149
chr1	92841102	92841200	697	2.3948	-1.24073	0.00551789	intron	NM_016696	Gpc1	intron 1 of 8	intron (NM_016696, intron 1 of 8)	-9227	NR_029559	Mir149
chr1	92850502	92850600	698	1.40513	0.0469491	0.00877659	TTS	NR_029559	Mir149		TTS (NR_029559)	173	NR_029559	Mir149
chr1	92929802	92929900	699	2.82922	-1.34243	0.00540408	Intergenic				Intergenic	-4557	NM_011796	Capn10
chr1	93065202	93065300	700	1.9453	-0.980578	0.0061706	intron	NM_001110315	Kif1a	intron 13 of 46	intron (NM_001110315, intron 13 of 46)	36614	NM_008440	Kif1a
chr1	93065302	93065400	701	1.71038	-0.800541	0.00928521	intron	NM_001110315	Kif1a	intron 13 of 46	intron (NM_001110315, intron 13 of 46)	36514	NM_008440	Kif1a
chr1	93067502	93067600	702	2.07522	-1.15381	0.00810161	intron	NM_001110315	Kif1a	intron 11 of 46	intron (NM_001110315, intron 11 of 46)	34314	NM_008440	Kif1a
chr1	93067602	93067700	703	2.35356	-1.26008	0.00516909	intron	NM_001110315	Kif1a	intron 11 of 46	intron (NM_001110315, intron 11 of 46)	34214	NM_008440	Kif1a
chr1	93074002	93074100	704	2.14506	-0.799712	0.00603215	intron	NM_001110315	Kif1a	intron 7 of 46	intron (NM_001110315, intron 7 of 46)	27814	NM_008440	Kif1a
chr1	93074602	93074700	705	3.00265	-1.85616	0.00744013	intron	NM_001110315	Kif1a	intron 7 of 46	intron (NM_001110315, intron 7 of 46)	27214	NM_008440	Kif1a
chr1	93154302	93154400	706	2.08134	-0.252222	0.00549273	intron	NM_172411	2310007B03Rik	intron 4 of 5	intron (NM_172411, intron 4 of 5)	6519	NM_001159940	2310007B03Rik
chr1	93154402	93154500	707	1.98646	-0.341786	0.00813761	intron	NM_172411	2310007B03Rik	intron 4 of 5	intron (NM_172411, intron 4 of 5)	6419	NM_001159940	2310007B03Rik
chr1	93154502	93154600	708	2.02983	-0.354698	0.00237844	exon	NM_001159940	2310007B03Rik	exon 4 of 6	exon (NM_001159940, exon 4 of 6)	6319	NM_001159940	2310007B03Rik
chr1	93154602	93154700	709	1.91516	-1.00663	0.00956308	intron	NM_172411	2310007B03Rik	intron 3 of 5	intron (NM_172411, intron 3 of 5)	6219	NM_001159940	2310007B03Rik
chr1	93216302	93216400	710	2.26142	-0.160379	0.000778125	Intergenic				Intergenic	-19546	NM_172463	Sned1
chr1	93216402	93216500	711	2.54608	-0.154979	6.75382e-05	Intergenic				Intergenic	-19446	NM_172463	Sned1
chr1	93216502	93216600	712	2.56688	-0.138639	5.57645e-05	Intergenic				Intergenic	-19346	NM_172463	Sned1
chr1	93216602	93216700	713	2.05407	-0.493284	0.00215113	Intergenic				Intergenic	-19246	NM_172463	Sned1
chr1	93225902	93226000	714	2.55467	-1.13271	0.00315241	Intergenic				Intergenic	-9946	NM_172463	Sned1
chr1	93230402	93230500	715	2.35503	-1.24072	0.00794769	Intergenic				Intergenic	-5446	NM_172463	Sned1
chr1	93366302	93366400	716	6.11861	-1.53228	0.000114333	3' UTR	NM_023200	Ppp1r7	exon 10 of 10	3' UTR (NM_023200, exon 10 of 10)	-7545	NM_001271884	Ano7
chr1	93366402	93366500	717	3.51233	-1.5168	0.00631801	3' UTR	NM_023200	Ppp1r7	exon 10 of 10	3' UTR (NM_023200, exon 10 of 10)	-7445	NM_001271884	Ano7
chr1	93442402	93442500	718	5.41366	-1.97667	0.00218737	intron	NM_133808	Hdlbp	intron 1 of 27	intron (NM_133808, intron 1 of 27)	36357	NM_133808	Hdlbp
chr1	93459302	93459400	719	5.33466	-2.03292	0.0042073	intron	NM_133808	Hdlbp	intron 1 of 27	intron (NM_133808, intron 1 of 27)	19457	NM_133808	Hdlbp
chr1	93473402	93473500	720	2.51681	-1.15862	0.00229183	intron	NM_133808	Hdlbp	intron 1 of 27	intron (NM_133808, intron 1 of 27)	5357	NM_133808	Hdlbp
chr1	93473502	93473600	721	2.03422	-0.706786	0.00369176	intron	NM_133808	Hdlbp	intron 1 of 27	Lx8|LINE|L1	5257	NM_133808	Hdlbp
chr1	93608502	93608600	722	2.20362	-1.07407	0.00774769	intron	NM_145519	Farp2	intron 18 of 26	B3A|SINE|B2	27176	NM_021537	Stk25
chr1	93623102	93623200	723	5.2439	-2.07844	0.00730542	intron	NM_021537	Stk25	intron 11 of 11	intron (NM_021537, intron 11 of 11)	12576	NM_021537	Stk25
chr1	93623302	93623400	724	2.59228	-1.53149	0.00772944	intron	NM_021537	Stk25	intron 11 of 11	intron (NM_021537, intron 11 of 11)	12376	NM_021537	Stk25
chr1	93804902	93805000	725	2.12318	-0.882107	0.0026064	intron	NM_025454	Ing5	intron 1 of 7	RLTR20A4|LTR|ERVK	986	NM_025454	Ing5
chr1	94065402	94065500	726	3.00265	-1.85616	0.00744007	Intergenic				Lx|LINE|L1	-12898	NM_008798	Pdcd1
chr1	94065502	94065600	727	3.00265	-1.85616	0.00744001	Intergenic				Lx|LINE|L1	-12998	NM_008798	Pdcd1
chr1	97717202	97717300	728	3.48693	-1.54718	0.000637997	intron	NM_173760	Ppip5k2	intron 25 of 27	intron (NM_173760, intron 25 of 27)	52841	NM_173760	Ppip5k2
chr1	97717302	97717400	729	2.39006	-1.2221	0.00567662	intron	NM_173760	Ppip5k2	intron 25 of 27	intron (NM_173760, intron 25 of 27)	52741	NM_173760	Ppip5k2
chr1	97717402	97717500	730	2.16731	-1.07612	0.00631135	intron	NM_173760	Ppip5k2	intron 25 of 27	intron (NM_173760, intron 25 of 27)	52641	NM_173760	Ppip5k2
chr1	97718502	97718600	731	1.72393	-0.437365	0.00924299	intron	NM_173760	Ppip5k2	intron 25 of 27	intron (NM_173760, intron 25 of 27)	51541	NM_173760	Ppip5k2
chr1	97718702	97718800	732	1.98461	-0.958291	0.00569908	intron	NM_173760	Ppip5k2	intron 25 of 27	intron (NM_173760, intron 25 of 27)	51341	NM_173760	Ppip5k2
chr1	97718802	97718900	733	2.68007	-1.43998	0.00749379	intron	NM_173760	Ppip5k2	intron 25 of 27	intron (NM_173760, intron 25 of 27)	51241	NM_173760	Ppip5k2
chr1	97718902	97719000	734	5.62857	-1.85122	0.000512569	intron	NM_173760	Ppip5k2	intron 25 of 27	intron (NM_173760, intron 25 of 27)	51141	NM_173760	Ppip5k2
chr1	97736002	97736100	735	3.48693	-1.54718	0.000637999	intron	NM_173760	Ppip5k2	intron 17 of 27	intron (NM_173760, intron 17 of 27)	34041	NM_173760	Ppip5k2
chr1	97736102	97736200	736	3.76503	-1.35958	0.000116682	intron	NM_173760	Ppip5k2	intron 17 of 27	intron (NM_173760, intron 17 of 27)	33941	NM_173760	Ppip5k2
chr1	97736202	97736300	737	2.83479	-0.911503	0.000774541	intron	NM_173760	Ppip5k2	intron 17 of 27	intron (NM_173760, intron 17 of 27)	33841	NM_173760	Ppip5k2
chr1	97737502	97737600	738	3.38554	-1.61654	0.00135584	intron	NM_173760	Ppip5k2	intron 17 of 27	intron (NM_173760, intron 17 of 27)	32541	NM_173760	Ppip5k2
chr1	97753102	97753200	739	3.29537	-1.67799	0.00251448	intron	NM_173760	Ppip5k2	intron 6 of 27	B3A|SINE|B2	16941	NM_173760	Ppip5k2
chr1	97753202	97753300	740	3.20645	-1.73133	0.00246376	intron	NM_173760	Ppip5k2	intron 6 of 27	intron (NM_173760, intron 6 of 27)	16841	NM_173760	Ppip5k2
chr1	97755102	97755200	741	2.60799	-1.48502	0.00806661	exon	NM_173760	Ppip5k2	exon 6 of 28	exon (NM_173760, exon 6 of 28)	14941	NM_173760	Ppip5k2
chr1	97755202	97755300	742	2.74924	-1.39651	0.00439461	intron	NM_173760	Ppip5k2	intron 5 of 27	intron (NM_173760, intron 5 of 27)	14841	NM_173760	Ppip5k2
chr1	97756602	97756700	743	2.3291	-0.95798	0.00371088	intron	NM_173760	Ppip5k2	intron 4 of 27	intron (NM_173760, intron 4 of 27)	13441	NM_173760	Ppip5k2
chr1	97765802	97765900	744	1.79721	-0.902881	0.00952934	intron	NM_173760	Ppip5k2	intron 1 of 27	MTB|LTR|ERVL-MaLR	4241	NM_173760	Ppip5k2
chr1	97771802	97771900	745	1.7547	-0.595212	0.00623536	intron	NM_026250	Gin1	intron 1 of 7	L1_Mur3|LINE|L1	1672	NM_026250	Gin1
chr1	97785502	97785600	746	2.06499	-0.906973	0.00332088	intron	NM_026250	Gin1	intron 6 of 7	B4A|SINE|B4	15372	NM_026250	Gin1
chr1	97794902	97795000	747	2.00148	-0.993063	0.0054339	Intergenic				Intergenic	24772	NM_026250	Gin1
chr1	97851602	97851700	748	1.72443	-0.594202	0.00739856	intron	NM_013626	Pam	intron 16 of 25	intron (NM_013626, intron 16 of 25)	81472	NM_026250	Gin1
chr1	97884302	97884400	749	2.40965	-1.20344	0.00451547	intron	NM_013626	Pam	intron 13 of 25	intron (NM_013626, intron 13 of 25)	114172	NM_026250	Gin1
chr1	97905602	97905700	750	3.30161	-1.66757	0.0013322	intron	NM_013626	Pam	intron 7 of 25	B3|SINE|B2	135472	NM_026250	Gin1
chr1	97912802	97912900	751	2.24018	-1.06986	0.00340719	intron	NM_013626	Pam	intron 7 of 25	B3|SINE|B2	134942	NR_037993	B230216N24Rik
chr1	97912902	97913000	752	2.46706	-1.21289	0.00183991	intron	NM_013626	Pam	intron 7 of 25	intron (NM_013626, intron 7 of 25)	134842	NR_037993	B230216N24Rik
chr1	97924602	97924700	753	1.93591	-0.989266	0.00564653	intron	NM_013626	Pam	intron 5 of 25	intron (NM_013626, intron 5 of 25)	123142	NR_037993	B230216N24Rik
chr1	97926002	97926100	754	2.73178	-1.38683	0.00598609	intron	NM_013626	Pam	intron 5 of 25	intron (NM_013626, intron 5 of 25)	121742	NR_037993	B230216N24Rik
chr1	97936302	97936400	755	3.23343	-1.71015	0.00342537	intron	NM_013626	Pam	intron 4 of 25	intron (NM_013626, intron 4 of 25)	111442	NR_037993	B230216N24Rik
chr1	97940802	97940900	756	2.3948	-1.24073	0.00551775	intron	NM_013626	Pam	intron 4 of 25	intron (NM_013626, intron 4 of 25)	106942	NR_037993	B230216N24Rik
chr1	97960102	97960200	757	2.09919	-0.699832	0.00165315	intron	NM_013626	Pam	intron 3 of 25	intron (NM_013626, intron 3 of 25)	87642	NR_037993	B230216N24Rik
chr1	97960402	97960500	758	1.8023	-0.541201	0.00655467	intron	NM_013626	Pam	intron 3 of 25	intron (NM_013626, intron 3 of 25)	87342	NR_037993	B230216N24Rik
chr1	97967502	97967600	759	3.1108	-1.78702	0.00418784	intron	NM_013626	Pam	intron 3 of 25	intron (NM_013626, intron 3 of 25)	80242	NR_037993	B230216N24Rik
chr1	97980302	97980400	760	2.00738	-0.945046	0.00759873	intron	NM_013626	Pam	intron 1 of 25	intron (NM_013626, intron 1 of 25)	67442	NR_037993	B230216N24Rik
chr1	97980502	97980600	761	2.23896	-0.787163	0.00126032	intron	NM_013626	Pam	intron 1 of 25	intron (NM_013626, intron 1 of 25)	67242	NR_037993	B230216N24Rik
chr1	98739702	98739800	762	5.38891	-2.02145	0.00673972	Intergenic				ORR1A2|LTR|ERVL-MaLR	318627	NM_027584	Slco6d1
chr1	98739802	98739900	763	5.38891	-2.02145	0.00673971	Intergenic				Intergenic	318727	NM_027584	Slco6d1
chr1	101660602	101660700	764	5.15458	-2.13901	0.00787234	Intergenic				RMER13B|LTR|ERVK	504883	NR_037989	Gm20268
chr1	102435802	102435900	765	2.60984	-1.50489	0.00397617	Intergenic				RLTR51A_Mm|LTR|ERVK?	1280083	NR_037989	Gm20268
chr1	104934302	104934400	766	2.06223	-1.14463	0.00841311	intron	NM_011800	Cdh20	intron 2 of 11	intron (NM_011800, intron 2 of 11)	165532	NM_011800	Cdh20
chr1	105066502	105066600	767	5.28361	-2.06712	0.00440944	Intergenic				Intergenic	290159	NM_001160368	Rnf152
chr1	105259502	105259600	768	5.2439	-2.07844	0.00730539	Intergenic				Intergenic	97159	NM_001160368	Rnf152
chr1	106001002	106001100	769	1.87425	-0.685119	0.00561285	intron	NM_001122676	Zcchc2	intron 2 of 13	intron (NM_001122676, intron 2 of 13)	10645	NM_001122675	Zcchc2
chr1	106040202	106040300	770	1.83405	-0.49683	0.00628972	Intergenic				Intergenic	49845	NM_001122675	Zcchc2
chr1	106040302	106040400	771	2.1177	-0.472598	0.00129939	Intergenic				Intergenic	49945	NM_001122675	Zcchc2
chr1	106040402	106040500	772	1.6889	-0.617624	0.00923571	Intergenic				Intergenic	50045	NM_001122675	Zcchc2
chr1	106051902	106052000	773	2.4975	-1.58227	0.00994496	Intergenic				(TTTTTG)n|Simple_repeat|Simple_repeat	61545	NM_001122675	Zcchc2
chr1	106052002	106052100	774	2.4975	-1.58227	0.0099449	Intergenic				ID_B1|SINE|B4	61645	NM_001122675	Zcchc2
chr1	106073302	106073400	775	1.73855	-0.19975	0.00253555	Intergenic				Intergenic	82945	NM_001122675	Zcchc2
chr1	106155402	106155500	776	1.76129	-0.92391	0.00971032	intron	NR_040630	Gm20753	intron 2 of 2	intron (NR_040630, intron 2 of 2)	16073	NR_040630	Gm20753
chr1	106179902	106180000	777	2.01181	-0.740732	0.00222943	intron	NM_133821	Phlpp1	intron 1 of 16	intron (NM_133821, intron 1 of 16)	8082	NM_133821	Phlpp1
chr1	106180002	106180100	778	2.38631	-0.702376	0.00041238	intron	NM_133821	Phlpp1	intron 1 of 16	intron (NM_133821, intron 1 of 16)	8182	NM_133821	Phlpp1
chr1	106199302	106199400	779	1.96723	-0.769175	0.00339837	intron	NM_133821	Phlpp1	intron 1 of 16	intron (NM_133821, intron 1 of 16)	27482	NM_133821	Phlpp1
chr1	106199402	106199500	780	2.11902	-0.864964	0.00303722	intron	NM_133821	Phlpp1	intron 1 of 16	AT_rich|Low_complexity|Low_complexity	27582	NM_133821	Phlpp1
chr1	106244502	106244600	781	2.53007	-0.598953	0.000190891	intron	NM_133821	Phlpp1	intron 1 of 16	L1VL2|LINE|L1	72682	NM_133821	Phlpp1
chr1	106244602	106244700	782	1.83961	-0.686002	0.00348207	intron	NM_133821	Phlpp1	intron 1 of 16	L1VL2|LINE|L1	72782	NM_133821	Phlpp1
chr1	106338402	106338500	783	2.21162	-1.37817	0.00943952	intron	NM_133821	Phlpp1	intron 4 of 16	intron (NM_133821, intron 4 of 16)	166582	NM_133821	Phlpp1
chr1	106343102	106343200	784	2.7416	-1.4063	0.00413978	intron	NM_133821	Phlpp1	intron 6 of 16	intron (NM_133821, intron 6 of 16)	171282	NM_133821	Phlpp1
chr1	106343202	106343300	785	3.1108	-1.78702	0.00418782	intron	NM_133821	Phlpp1	intron 6 of 16	intron (NM_133821, intron 6 of 16)	171382	NM_133821	Phlpp1
chr1	106515102	106515200	786	2.4538	-1.60067	0.00716055	Intergenic				MTD|LTR|ERVL-MaLR	199139	NM_177410	Bcl2
chr1	106698902	106699000	787	2.90346	-1.31383	0.000637954	intron	NM_009741	Bcl2	intron 1 of 1	intron (NM_009741, intron 1 of 1)	15339	NM_177410	Bcl2
chr1	106794202	106794300	788	2.40965	-1.20344	0.00451545	intron	NM_009190	Vps4b	intron 1 of 10	(CGGA)n|Simple_repeat|Simple_repeat	2474	NM_009190	Vps4b
chr1	107008502	107008600	789	1.6995	-0.650239	0.00370063	Intergenic				Lx|LINE|L1	27567	NM_172852	Serpinb13
chr1	107008602	107008700	790	1.73578	-0.626318	0.00371554	Intergenic				Lx|LINE|L1	27667	NM_172852	Serpinb13
chr1	107008702	107008800	791	1.73578	-0.626318	0.00371575	Intergenic				Lx|LINE|L1	27767	NM_172852	Serpinb13
chr1	110215102	110215200	792	5.48205	-1.95413	0.00312159	Intergenic				RLTR41A2|LTR|ERV1	231414	NM_172853	Cdh7
chr1	112504702	112504800	793	2.52176	-1.56202	0.0062217	Intergenic				L1_Mus3|LINE|L1	-639833	NM_001081316	Dsel
chr1	113290602	113290700	794	3.44938	-1.58559	0.00205399	Intergenic				Lx2|LINE|L1	-1425733	NM_001081316	Dsel
chr1	113290702	113290800	795	3.31385	-1.68886	0.00499669	Intergenic				Lx2|LINE|L1	-1425833	NM_001081316	Dsel
chr1	118334802	118334900	796	3.37707	-1.62681	0.0016912	Intergenic				B3|SINE|B2	13008	NM_026472	Nifk
chr1	118334902	118335000	797	2.4508	-1.20368	0.00395356	Intergenic				Intergenic	13108	NM_026472	Nifk
chr1	118335002	118335100	798	2.44625	-1.18524	0.00388324	Intergenic				Intergenic	13208	NM_026472	Nifk
chr1	118360002	118360100	799	1.85651	-0.482227	0.0045091	Intergenic				B4A|SINE|B4	-29007	NM_177548	Clasp1
chr1	118392402	118392500	800	2.69641	-1.44972	0.0027311	intron	NM_029709	Clasp1	intron 1 of 36	RSINE1|SINE|B4	3393	NM_001081276	Clasp1
chr1	118399002	118399100	801	2.03135	-0.928074	0.00403375	intron	NM_029709	Clasp1	intron 1 of 36	intron (NM_029709, intron 1 of 36)	9993	NM_001081276	Clasp1
chr1	118439902	118440000	802	2.82563	-1.34484	0.0032746	intron	NM_029709	Clasp1	intron 2 of 36	Lx9|LINE|L1	19314	NR_027901	2900060B14Rik
chr1	118472802	118472900	803	1.53613	-0.357182	0.00741649	intron	NM_029709	Clasp1	intron 8 of 36	B1_Mus2|SINE|Alu	-13586	NR_027901	2900060B14Rik
chr1	118472902	118473000	804	1.68549	-0.346204	0.00558783	intron	NM_029709	Clasp1	intron 8 of 36	B1_Mus2|SINE|Alu	-13686	NR_027901	2900060B14Rik
chr1	118473002	118473100	805	2.09703	-0.334813	0.000811951	intron	NM_029709	Clasp1	intron 8 of 36	RLTR42-int|LTR|ERVK	-13786	NR_027901	2900060B14Rik
chr1	118478602	118478700	806	1.97788	-0.81061	0.00289909	intron	NM_029709	Clasp1	intron 8 of 36	intron (NM_029709, intron 8 of 36)	-19386	NR_027901	2900060B14Rik
chr1	118494502	118494600	807	1.73114	-0.760474	0.00841418	intron	NM_029709	Clasp1	intron 8 of 36	Lx8|LINE|L1	-35286	NR_027901	2900060B14Rik
chr1	118497702	118497800	808	2.47689	-0.590371	0.000865061	exon	NM_001081276	Clasp1	exon 9 of 39	exon (NM_001081276, exon 9 of 39)	-38486	NR_027901	2900060B14Rik
chr1	118497802	118497900	809	2.12981	-0.305858	0.00155187	intron	NM_029709	Clasp1	intron 9 of 36	intron (NM_029709, intron 9 of 36)	-38586	NR_027901	2900060B14Rik
chr1	118497902	118498000	810	2.15504	-0.1549	0.000443934	intron	NM_029709	Clasp1	intron 9 of 36	intron (NM_029709, intron 9 of 36)	-38686	NR_027901	2900060B14Rik
chr1	118499002	118499100	811	2.14624	-1.08291	0.00474495	intron	NM_029709	Clasp1	intron 9 of 36	RSINE1|SINE|B4	-39786	NR_027901	2900060B14Rik
chr1	118500402	118500500	812	2.08381	-1.14473	0.0079131	intron	NM_029709	Clasp1	intron 10 of 36	intron (NM_029709, intron 10 of 36)	-41186	NR_027901	2900060B14Rik
chr1	118500502	118500600	813	2.48094	-1.17611	0.00239843	intron	NM_029709	Clasp1	intron 10 of 36	intron (NM_029709, intron 10 of 36)	-41286	NR_027901	2900060B14Rik
chr1	118500602	118500700	814	2.01264	-0.567929	0.00238199	intron	NM_029709	Clasp1	intron 10 of 36	MTD|LTR|ERVL-MaLR	-41386	NR_027901	2900060B14Rik
chr1	118502802	118502900	815	2.51235	-0.809823	0.00181943	intron	NM_029709	Clasp1	intron 11 of 36	intron (NM_029709, intron 11 of 36)	-43586	NR_027901	2900060B14Rik
chr1	118502902	118503000	816	2.35226	-0.653024	0.00370249	exon	NM_001081276	Clasp1	exon 12 of 39	exon (NM_001081276, exon 12 of 39)	-43686	NR_027901	2900060B14Rik
chr1	118503702	118503800	817	5.28867	-2.05576	0.00394475	intron	NM_029709	Clasp1	intron 12 of 36	intron (NM_029709, intron 12 of 36)	-44486	NR_027901	2900060B14Rik
chr1	118503802	118503900	818	3.29537	-1.67799	0.00251447	exon	NM_001081276	Clasp1	exon 13 of 39	exon (NM_001081276, exon 13 of 39)	-44586	NR_027901	2900060B14Rik
chr1	118503902	118504000	819	2.42538	-0.920059	0.0015758	exon	NM_001081276	Clasp1	exon 13 of 39	exon (NM_001081276, exon 13 of 39)	-44686	NR_027901	2900060B14Rik
chr1	118504002	118504100	820	1.55916	-0.148427	0.00494952	intron	NM_029709	Clasp1	intron 13 of 36	intron (NM_029709, intron 13 of 36)	-44786	NR_027901	2900060B14Rik
chr1	118507302	118507400	821	1.6063	-0.310653	0.00513572	intron	NM_029709	Clasp1	intron 16 of 36	intron (NM_029709, intron 16 of 36)	-48086	NR_027901	2900060B14Rik
chr1	118507902	118508000	822	3.72476	-1.39184	0.00032368	intron	NM_029709	Clasp1	intron 16 of 36	RSINE1|SINE|B4	-48686	NR_027901	2900060B14Rik
chr1	118508602	118508700	823	1.73653	-0.408292	0.00889593	intron	NM_029709	Clasp1	intron 16 of 36	intron (NM_029709, intron 16 of 36)	-49386	NR_027901	2900060B14Rik
chr1	118508702	118508800	824	1.6125	-0.305573	0.00449395	intron	NM_029709	Clasp1	intron 16 of 36	intron (NM_029709, intron 16 of 36)	-49486	NR_027901	2900060B14Rik
chr1	118509802	118509900	825	2.11219	-0.673203	0.00146679	intron	NM_029709	Clasp1	intron 18 of 36	intron (NM_029709, intron 18 of 36)	-50586	NR_027901	2900060B14Rik
chr1	118509902	118510000	826	2.04434	-0.765451	0.00222247	intron	NM_029709	Clasp1	intron 18 of 36	intron (NM_029709, intron 18 of 36)	-50686	NR_027901	2900060B14Rik
chr1	118510002	118510100	827	1.77664	-0.445739	0.00392114	intron	NM_029709	Clasp1	intron 18 of 36	intron (NM_029709, intron 18 of 36)	-50786	NR_027901	2900060B14Rik
chr1	118530802	118530900	828	2.59007	-1.5249	0.00485929	intron	NM_029709	Clasp1	intron 21 of 36	intron (NM_029709, intron 21 of 36)	-71586	NR_027901	2900060B14Rik
chr1	118551402	118551500	829	3.35823	-1.63706	0.00255924	intron	NM_029709	Clasp1	intron 27 of 36	intron (NM_029709, intron 27 of 36)	-76494	NM_023755	Tfcp2l1
chr1	118552102	118552200	830	2.14879	-1.10105	0.00574255	exon	NM_001081276	Clasp1	exon 29 of 39	exon (NM_001081276, exon 29 of 39)	-75794	NM_023755	Tfcp2l1
chr1	118552702	118552800	831	2.25401	-1.34925	0.00676596	intron	NM_029709	Clasp1	intron 28 of 36	B1_Mm|SINE|Alu	-75194	NM_023755	Tfcp2l1
chr1	118559902	118560000	832	4.17436	-1.04854	3.69294e-05	intron	NM_029709	Clasp1	intron 28 of 36	intron (NM_029709, intron 28 of 36)	-67994	NM_023755	Tfcp2l1
chr1	118560002	118560100	833	2.91439	-0.878797	0.000205563	exon	NM_001081276	Clasp1	exon 30 of 39	exon (NM_001081276, exon 30 of 39)	-67894	NM_023755	Tfcp2l1
chr1	118560102	118560200	834	2.3673	-0.954486	0.00135081	intron	NM_029709	Clasp1	intron 29 of 36	intron (NM_029709, intron 29 of 36)	-67794	NM_023755	Tfcp2l1
chr1	118581102	118581200	835	1.81379	0.116166	0.000578006	intron	NM_029709	Clasp1	intron 32 of 36	intron (NM_029709, intron 32 of 36)	-46794	NM_023755	Tfcp2l1
chr1	118581202	118581300	836	1.42784	0.43892	0.00262892	intron	NM_029709	Clasp1	intron 32 of 36	intron (NM_029709, intron 32 of 36)	-46694	NM_023755	Tfcp2l1
chr1	118612302	118612400	837	5.83019	-1.71591	0.000237419	Intergenic				Intergenic	-15594	NM_023755	Tfcp2l1
chr1	118614202	118614300	838	5.67519	-1.81422	0.00151388	Intergenic				MIR|SINE|MIR	-13694	NM_023755	Tfcp2l1
chr1	118614302	118614400	839	5.58759	-1.87291	0.00231771	Intergenic				MIR|SINE|MIR	-13594	NM_023755	Tfcp2l1
chr1	118948302	118948400	840	3.23343	-1.71015	0.00342533	intron	NM_001081125	Gli2	intron 2 of 13	intron (NM_001081125, intron 2 of 13)	105268	NM_001081125	Gli2
chr1	118948402	118948500	841	5.15458	-2.13901	0.00787234	intron	NM_001081125	Gli2	intron 2 of 13	intron (NM_001081125, intron 2 of 13)	105168	NM_001081125	Gli2
chr1	119221102	119221200	842	1.64478	-0.414749	0.00658909	Intergenic				RSINE1|SINE|B4	-167532	NM_001081125	Gli2
chr1	119221202	119221300	843	1.5122	-0.0553609	0.00494718	Intergenic				Intergenic	-167632	NM_001081125	Gli2
chr1	119395302	119395400	844	2.43783	-1.61097	0.00595151	Intergenic				Intergenic	26897	NM_008381	Inhbb
chr1	119451202	119451300	845	2.33924	-1.29768	0.00466724	Intergenic				Intergenic	-29003	NM_008381	Inhbb
chr1	119478002	119478100	846	1.47653	-0.396427	0.00931478	exon	NM_022327	Ralb	exon 3 of 5	exon (NM_022327, exon 3 of 5)	26731	NM_022327	Ralb
chr1	119514502	119514600	847	3.10245	-1.79773	0.00512775	Intergenic				Intergenic	-9769	NM_022327	Ralb
chr1	119514602	119514700	848	3.00265	-1.85616	0.00743995	Intergenic				Intergenic	-9869	NM_022327	Ralb
chr1	119557802	119557900	849	5.38891	-2.02145	0.0067397	intron	NM_145506	Epb4.1l5	intron 20 of 24	intron (NM_145506, intron 20 of 24)	31697	NM_146103	Tmem185b
chr1	119893102	119893200	850	1.81454	-0.86897	0.00759132	Intergenic				Intergenic	20017	NM_175106	Tmem177
chr1	119894102	119894200	851	1.42895	-0.327678	0.00961401	Intergenic				Intergenic	19017	NM_175106	Tmem177
chr1	119997102	119997200	852	5.17192	-2.11586	0.00529276	Intergenic				Intergenic	-1941	NM_001115074	Gm101
chr1	120070402	120070500	853	1.88608	-0.845891	0.00517855	intron	NM_019432	Tmem37	intron 1 of 1	intron (NM_019432, intron 1 of 1)	3329	NM_019432	Tmem37
chr1	120090602	120090700	854	1.90364	-0.66196	0.00311793	Intergenic				Intergenic	-16871	NM_019432	Tmem37
chr1	120100302	120100400	855	2.34147	-1.67234	0.00994592	Intergenic				ID_B1|SINE|B4	20568	NM_001037999	Dbi
chr1	120113302	120113400	856	2.51316	-1.57216	0.00733427	TTS	NM_007830	Dbi		TTS (NM_007830)	7568	NM_001037999	Dbi
chr1	120118602	120118700	857	1.57016	-0.14327	0.00412961	intron	NM_001037999	Dbi	intron 2 of 3	RSINE1|SINE|B4	2268	NM_001037999	Dbi
chr1	120118702	120118800	858	2.1278	-0.487208	0.000686276	intron	NM_001037999	Dbi	intron 2 of 3	MER3|DNA|hAT-Charlie	2168	NM_001037999	Dbi
chr1	120135302	120135400	859	3.51268	-1.53699	0.000970751	intron	NM_001172074	3110009E18Rik	intron 1 of 4	intron (NM_001172074, intron 1 of 4)	14164	NM_028439	3110009E18Rik
chr1	120135402	120135500	860	5.65855	-1.8294	0.00103207	intron	NM_001172074	3110009E18Rik	intron 1 of 4	B3A|SINE|B2	14264	NM_028439	3110009E18Rik
chr1	120815602	120815700	861	3.54593	-1.51029	0.000467789	Intergenic				Intergenic	213164	NM_010133	En1
chr1	121057502	121057600	862	5.15458	-2.13901	0.00787234	Intergenic				Intergenic	-29854	NR_038008	B230209K01Rik
chr1	121471402	121471500	863	3.00265	-1.85616	0.00743989	intron	NM_001025156	Ccdc93	intron 11 of 23	ID2|SINE|ID	40384	NM_029955	Ccdc93
chr1	121471502	121471600	864	5.29649	-2.04436	0.00245756	intron	NM_001025156	Ccdc93	intron 11 of 23	intron (NM_001025156, intron 11 of 23)	40484	NM_029955	Ccdc93
chr1	121478902	121479000	865	2.66296	-1.45981	0.00695948	intron	NM_001025156	Ccdc93	intron 13 of 23	intron (NM_001025156, intron 13 of 23)	47884	NM_029955	Ccdc93
chr1	121479002	121479100	866	3.00599	-1.84528	0.00684973	intron	NM_001025156	Ccdc93	intron 13 of 23	intron (NM_001025156, intron 13 of 23)	47984	NM_029955	Ccdc93
chr1	121479102	121479200	867	5.52443	-1.91239	0.00103109	intron	NM_001025156	Ccdc93	intron 13 of 23	intron (NM_001025156, intron 13 of 23)	48084	NM_029955	Ccdc93
chr1	121486702	121486800	868	3.29333	-1.65751	0.00585745	intron	NM_001025156	Ccdc93	intron 18 of 23	intron (NM_001025156, intron 18 of 23)	41714	NM_010483	Htr5b
chr1	121486902	121487000	869	2.11579	-0.666638	0.000978051	intron	NM_001025156	Ccdc93	intron 18 of 23	B3A|SINE|B2	41514	NM_010483	Htr5b
chr1	121487002	121487100	870	1.92556	-0.606275	0.00433643	intron	NM_001025156	Ccdc93	intron 18 of 23	B3A|SINE|B2	41414	NM_010483	Htr5b
chr1	121500802	121500900	871	1.99955	-0.788392	0.00732377	intron	NM_001025156	Ccdc93	intron 23 of 23	intron (NM_001025156, intron 23 of 23)	27614	NM_010483	Htr5b
chr1	121562502	121562600	872	3.00599	-1.84528	0.00684965	intron	NM_025860	Ddx18	intron 3 of 12	B3|SINE|B2	5429	NM_025860	Ddx18
chr1	125386002	125386100	873	5.17192	-2.11586	0.00529277	Intergenic				RSINE1|SINE|B4	49676	NM_001205386	Actr3
chr1	125390702	125390800	874	3.41486	-1.59593	0.0012527	Intergenic				B4|SINE|B4	44976	NM_001205386	Actr3
chr1	125394202	125394300	875	2.30602	-0.785484	0.00132765	intron	NM_023735	Actr3	intron 11 of 11	intron (NM_023735, intron 11 of 11)	41476	NM_001205386	Actr3
chr1	125394302	125394400	876	1.82108	-0.571826	0.00677343	intron	NM_023735	Actr3	intron 11 of 11	intron (NM_023735, intron 11 of 11)	41376	NM_001205386	Actr3
chr1	125397402	125397500	877	5.15501	-2.12746	0.00394475	intron	NM_023735	Actr3	intron 9 of 11	intron (NM_023735, intron 9 of 11)	38276	NM_001205386	Actr3
chr1	125417802	125417900	878	2.45684	-1.17603	0.0037877	intron	NM_023735	Actr3	intron 2 of 11	intron (NM_023735, intron 2 of 11)	17876	NM_001205386	Actr3
chr1	125417902	125418000	879	2.08099	-1.12642	0.00911678	intron	NM_023735	Actr3	intron 2 of 11	intron (NM_023735, intron 2 of 11)	17776	NM_001205386	Actr3
chr1	125421302	125421400	880	2.73011	-1.41607	0.00491587	intron	NM_023735	Actr3	intron 1 of 11	intron (NM_023735, intron 1 of 11)	14376	NM_001205386	Actr3
chr1	125430102	125430200	881	1.91812	-0.505928	0.00154501	intron	NM_023735	Actr3	intron 1 of 11	intron (NM_023735, intron 1 of 11)	5576	NM_001205386	Actr3
chr1	125430202	125430300	882	1.9097	-0.413644	0.00270686	intron	NM_023735	Actr3	intron 1 of 11	ID_B1|SINE|B4	5476	NM_001205386	Actr3
chr1	125480302	125480400	883	2.27444	-0.556896	0.000532301	Intergenic				ID_B1|SINE|B4	-44624	NM_023735	Actr3
chr1	125480402	125480500	884	1.95017	-0.59054	0.00318191	Intergenic				ID_B1|SINE|B4	-44724	NM_023735	Actr3
chr1	125480502	125480600	885	2.02353	-0.560494	0.00160786	Intergenic				B4|SINE|B4	-44824	NM_023735	Actr3
chr1	125533302	125533400	886	5.41366	-1.97667	0.00218736	Intergenic				RLTR13E|LTR|ERVK	-27665	NM_028787	Slc35f5
chr1	125572302	125572400	887	2.33349	-0.962805	0.00182349	exon	NM_028787	Slc35f5	exon 7 of 16	exon (NM_028787, exon 7 of 16)	11335	NM_028787	Slc35f5
chr1	125578002	125578100	888	3.14595	-1.76551	0.00633174	intron	NM_028787	Slc35f5	intron 9 of 15	intron (NM_028787, intron 9 of 15)	17035	NM_028787	Slc35f5
chr1	125587202	125587300	889	2.1523	-1.41069	0.00834955	intron	NM_028787	Slc35f5	intron 12 of 15	intron (NM_028787, intron 12 of 15)	26235	NM_028787	Slc35f5
chr1	125654302	125654400	890	5.72373	-1.79286	0.000330551	Intergenic				Intergenic	-22645	NM_027677	Gpr39
chr1	125666502	125666600	891	3.35823	-1.63706	0.00255926	Intergenic				MTD|LTR|ERVL-MaLR	-10445	NM_027677	Gpr39
chr1	125666602	125666700	892	3.3279	-1.64728	0.00662791	Intergenic				(TG)n|Simple_repeat|Simple_repeat	-10345	NM_027677	Gpr39
chr1	126340402	126340500	893	1.75974	-0.760893	0.00862216	intron	NM_001081756	Nckap5	intron 5 of 16	intron (NM_001081756, intron 5 of 16)	152476	NM_172484	Nckap5
chr1	126505302	126505400	894	5.17192	-2.11586	0.00529277	intron	NM_001081756	Nckap5	intron 3 of 16	B4|SINE|B4	-12424	NM_172484	Nckap5
chr1	126537302	126537400	895	1.76129	-0.92391	0.00971026	intron	NM_001081756	Nckap5	intron 2 of 16	intron (NM_001081756, intron 2 of 16)	-44424	NM_172484	Nckap5
chr1	126541002	126541100	896	5.29649	-2.04436	0.00245755	intron	NM_001081756	Nckap5	intron 2 of 16	intron (NM_001081756, intron 2 of 16)	-48124	NM_172484	Nckap5
chr1	126684602	126684700	897	2.94741	-1.26511	0.00112839	intron	NM_001081756	Nckap5	intron 2 of 16	intron (NM_001081756, intron 2 of 16)	145981	NM_176957	Nckap5
chr1	126704302	126704400	898	3.20645	-1.73133	0.00246381	intron	NM_001081756	Nckap5	intron 1 of 16	B3A|SINE|B2	126281	NM_176957	Nckap5
chr1	126805702	126805800	899	2.58283	-1.08767	0.00196883	intron	NM_001081756	Nckap5	intron 1 of 16	RSINE1|SINE|B4	24881	NM_176957	Nckap5
chr1	126832202	126832300	900	2.41995	-1.24075	0.00228181	Intergenic				Intergenic	-1619	NM_001081756	Nckap5
chr1	127262902	127263000	901	1.72452	-0.480757	0.00810423	intron	NM_145128	Mgat5	intron 2 of 17	intron (NM_145128, intron 2 of 17)	57965	NM_145128	Mgat5
chr1	127263002	127263100	902	1.58909	-0.723148	0.00866765	intron	NM_145128	Mgat5	intron 2 of 17	B3A|SINE|B2	58065	NM_145128	Mgat5
chr1	127269802	127269900	903	2.34147	-1.67234	0.0099459	intron	NM_145128	Mgat5	intron 2 of 17	intron (NM_145128, intron 2 of 17)	64865	NM_145128	Mgat5
chr1	127274002	127274100	904	2.21644	-0.822592	0.0017827	intron	NM_145128	Mgat5	intron 2 of 17	intron (NM_145128, intron 2 of 17)	69065	NM_145128	Mgat5
chr1	127274102	127274200	905	2.34669	-0.527892	0.000456544	intron	NM_145128	Mgat5	intron 2 of 17	intron (NM_145128, intron 2 of 17)	69165	NM_145128	Mgat5
chr1	127274202	127274300	906	2.7732	-0.691298	5.27754e-05	intron	NM_145128	Mgat5	intron 2 of 17	intron (NM_145128, intron 2 of 17)	69265	NM_145128	Mgat5
chr1	127286702	127286800	907	2.60027	-1.51491	0.00391891	intron	NM_145128	Mgat5	intron 2 of 17	MLTR14|LTR|ERV1	81765	NM_145128	Mgat5
chr1	127347102	127347200	908	2.12236	-0.618053	0.00261266	intron	NM_145128	Mgat5	intron 4 of 17	intron (NM_145128, intron 4 of 17)	142165	NM_145128	Mgat5
chr1	127347202	127347300	909	2.17386	-0.279099	0.00050423	intron	NM_145128	Mgat5	intron 4 of 17	intron (NM_145128, intron 4 of 17)	142265	NM_145128	Mgat5
chr1	127347302	127347400	910	1.61962	-0.276748	0.00950654	intron	NM_145128	Mgat5	intron 4 of 17	B4|SINE|B4	142365	NM_145128	Mgat5
chr1	127354302	127354400	911	2.22887	-1.03446	0.00398758	intron	NM_145128	Mgat5	intron 4 of 17	intron (NM_145128, intron 4 of 17)	149365	NM_145128	Mgat5
chr1	127357202	127357300	912	3.00915	-1.24569	0.000372511	intron	NM_145128	Mgat5	intron 4 of 17	B4A|SINE|B4	152265	NM_145128	Mgat5
chr1	127357302	127357400	913	2.51681	-1.15862	0.00229182	intron	NM_145128	Mgat5	intron 4 of 17	B4A|SINE|B4	152365	NM_145128	Mgat5
chr1	127445402	127445500	914	5.15458	-2.13901	0.00787234	intron	NM_145128	Mgat5	intron 12 of 17	intron (NM_145128, intron 12 of 17)	232570	NM_028135	Tmem163
chr1	127473102	127473200	915	1.78265	-0.894176	0.00837624	intron	NM_145128	Mgat5	intron 16 of 17	B4|SINE|B4	204870	NM_028135	Tmem163
chr1	127475602	127475700	916	2.14879	-1.10105	0.00574251	intron	NM_145128	Mgat5	intron 16 of 17	intron (NM_145128, intron 16 of 17)	202370	NM_028135	Tmem163
chr1	127475702	127475800	917	2.20096	-1.06741	0.00374502	intron	NM_145128	Mgat5	intron 16 of 17	intron (NM_145128, intron 16 of 17)	202270	NM_028135	Tmem163
chr1	127475802	127475900	918	2.4508	-1.20368	0.00395354	intron	NM_145128	Mgat5	intron 16 of 17	intron (NM_145128, intron 16 of 17)	202170	NM_028135	Tmem163
chr1	127512502	127512600	919	2.66217	-1.4302	0.00978984	intron	NM_028135	Tmem163	intron 5 of 7	intron (NM_028135, intron 5 of 7)	165470	NM_028135	Tmem163
chr1	127807402	127807500	920	1.95758	-0.605672	0.00333838	Intergenic				Intergenic	32839	NM_011737	Map3k19
chr1	127905102	127905200	921	3.14595	-1.76551	0.00633176	intron	NM_178690	Rab3gap1	intron 7 of 23	ORR1D1|LTR|ERVL-MaLR	36378	NM_178690	Rab3gap1
chr1	127981202	127981300	922	2.60984	-1.50489	0.00397626	intron	NM_001285945		intron 12 of 20	intron (NM_001285945, intron 12 of 20)	112478	NM_178690	Rab3gap1
chr1	127981302	127981400	923	2.43783	-1.61097	0.0059515	intron	NM_001285945		intron 12 of 20	intron (NM_001285945, intron 12 of 20)	112578	NM_178690	Rab3gap1
chr1	128376902	128377000	924	2.88761	-1.30433	0.00191913	intron	NM_177445	Dars	intron 8 of 15	L1_Mus3|LINE|L1	-17295	NM_008567	Mcm6
chr1	128377002	128377100	925	2.35641	-0.963067	0.00176511	intron	NM_177445	Dars	intron 8 of 15	L1_Mus3|LINE|L1	-17395	NM_008567	Mcm6
chr1	128377102	128377200	926	2.20105	-1.09415	0.00357977	intron	NM_177445	Dars	intron 8 of 15	L1_Mus3|LINE|L1	-17495	NM_008567	Mcm6
chr1	128816902	128817000	927	2.12775	-1.1621	0.00957994	Intergenic				ORR1C2|LTR|ERVL-MaLR	-224652	NM_009911	Cxcr4
chr1	128833502	128833600	928	1.8353	-0.645963	0.00705638	Intergenic				Intergenic	-241252	NM_009911	Cxcr4
chr1	128882902	128883000	929	5.15501	-2.12746	0.00394475	Intergenic				Intergenic	-290652	NM_009911	Cxcr4
chr1	128883002	128883100	930	5.15501	-2.12746	0.00394475	Intergenic				L1MC|LINE|L1	-290752	NM_009911	Cxcr4
chr1	129735402	129735500	931	3.1193	-1.77628	0.00455285	intron	NM_172485	Thsd7b	intron 7 of 27	Lx6|LINE|L1	462147	NM_172485	Thsd7b
chr1	130587802	130587900	932	5.15501	-2.12746	0.00394475	intron	NM_009581	Zp3r	intron 8 of 11	MTE-int|LTR|ERVL-MaLR	41755	NM_009581	Zp3r
chr1	130699602	130699700	933	3.6673	-1.43521	0.000406404	intron	NM_001162415	Pfkfb2	intron 13 of 15	intron (NM_001162415, intron 13 of 15)	14925	NM_001162416	Pfkfb2
chr1	130699702	130699800	934	4.2594	-1.01364	1.42776e-05	intron	NM_001162415	Pfkfb2	intron 13 of 15	intron (NM_001162415, intron 13 of 15)	14825	NM_001162416	Pfkfb2
chr1	130699802	130699900	935	1.79857	-0.221134	0.00838683	intron	NM_001162415	Pfkfb2	intron 13 of 15	intron (NM_001162415, intron 13 of 15)	14725	NM_001162416	Pfkfb2
chr1	130899002	130899100	936	5.28867	-2.05576	0.00394475	Intergenic				Intergenic	-11640	NM_053095	Il24
chr1	131075302	131075400	937	1.45042	0.165967	0.0049267	intron	NM_008551	Mapkapk2	intron 1 of 9	intron (NM_008551, intron 1 of 9)	22192	NM_008551	Mapkapk2
chr1	131110202	131110300	938	2.88653	-0.873771	0.000620995	Intergenic				Intergenic	-12708	NM_008551	Mapkapk2
chr1	131244502	131244600	939	1.42765	0.15083	0.00631651	intron	NM_018750	Rassf5	intron 1 of 5	intron (NM_018750, intron 1 of 5)	627	NM_018750	Rassf5
chr1	131427702	131427800	940	2.84537	-1.31393	0.0040121	intron	NM_001081011	Srgap2	intron 3 of 22	intron (NM_001081011, intron 3 of 22)	99610	NM_001081011	Srgap2
chr1	131463902	131464000	941	3.00265	-1.85616	0.00743983	intron	NM_001081011	Srgap2	intron 2 of 22	tRNA-Gly-GGY|tRNA|tRNA	63410	NM_001081011	Srgap2
chr1	131550902	131551000	942	3.00599	-1.84528	0.00684957	Intergenic				RMER1B|Other|Other	22962	NM_175382	Fam72a
chr1	131723202	131723300	943	2.4707	-1.18531	0.00316992	Intergenic				Intergenic	-20771	NM_177243	Slc26a9
chr1	131829002	131829100	944	2.78048	-1.37689	0.0049976	intron	NM_173865	Slc41a1	intron 1 of 10	intron (NM_173865, intron 1 of 10)	1039	NM_173865	Slc41a1
chr1	131829102	131829200	945	2.0242	-0.910778	0.00995449	intron	NM_173865	Slc41a1	intron 1 of 10	intron (NM_173865, intron 1 of 10)	1139	NM_173865	Slc41a1
chr1	131829202	131829300	946	2.06894	-0.881448	0.00708708	intron	NM_173865	Slc41a1	intron 1 of 10	intron (NM_173865, intron 1 of 10)	1239	NM_173865	Slc41a1
chr1	131964102	131964200	947	2.4383	-0.628462	0.0012862	intron	NM_001177628	Slc45a3	intron 1 of 4	intron (NM_001177628, intron 1 of 4)	1236	NM_001177628	Slc45a3
chr1	131964302	131964400	948	2.50787	-1.18586	0.00280858	intron	NM_001177628	Slc45a3	intron 1 of 4	intron (NM_001177628, intron 1 of 4)	1436	NM_001177628	Slc45a3
chr1	131993802	131993900	949	1.99379	-1.22652	0.00755166	Intergenic				B4A|SINE|B4	-13754	NM_007923	Elk4
chr1	131994002	131994100	950	2.43783	-1.61097	0.00595148	Intergenic				Intergenic	-13554	NM_007923	Elk4
chr1	132026802	132026900	951	2.28742	-1.32778	0.00556182	3' UTR	NM_172510	Mfsd4	exon 11 of 11	3' UTR (NM_172510, exon 11 of 11)	19246	NM_007923	Elk4
chr1	132128902	132129000	952	2.19192	-1.07628	0.00365443	intron	NM_008795	Cdk18	intron 1 of 15	intron (NM_008795, intron 1 of 15)	10734	NM_008795	Cdk18
chr1	132129002	132129100	953	2.64478	-1.08999	0.000649746	intron	NM_008795	Cdk18	intron 1 of 15	intron (NM_008795, intron 1 of 15)	10634	NM_008795	Cdk18
chr1	132129102	132129200	954	1.92822	-0.81835	0.00542288	intron	NM_008795	Cdk18	intron 1 of 15	B1F2|SINE|Alu	10534	NM_008795	Cdk18
chr1	132357802	132357900	955	1.57927	-0.731021	0.00946846	intron	NM_178874	Tmcc2	intron 4 of 4	intron (NM_178874, intron 4 of 4)	33430	NM_178874	Tmcc2
chr1	132383902	132384000	956	2.50476	-0.834593	0.00140846	intron	NM_178874	Tmcc2	intron 1 of 4	(A)n|Simple_repeat|Simple_repeat	7330	NM_178874	Tmcc2
chr1	132384002	132384100	957	2.28528	-0.512513	0.00273198	intron	NM_178874	Tmcc2	intron 1 of 4	intron (NM_178874, intron 1 of 4)	7230	NM_178874	Tmcc2
chr1	132384102	132384200	958	2.22977	-0.379499	0.00197929	intron	NM_178874	Tmcc2	intron 1 of 4	intron (NM_178874, intron 1 of 4)	7130	NM_178874	Tmcc2
chr1	132384202	132384300	959	2.06422	-0.631876	0.00948224	intron	NM_178874	Tmcc2	intron 1 of 4	intron (NM_178874, intron 1 of 4)	7030	NM_178874	Tmcc2
chr1	132508202	132508300	960	1.87657	-1.02983	0.00806549	3' UTR	NM_029025	Tmem81	exon 2 of 2	3' UTR (NM_029025, exon 2 of 2)	2021	NM_029025	Tmem81
chr1	132557502	132557600	961	2.29782	-0.787961	0.000710962	Intergenic				Intergenic	-14611	NM_177129	Cntn2
chr1	132559102	132559200	962	2.51235	-0.809823	0.00181945	Intergenic				Intergenic	-16211	NM_177129	Cntn2
chr1	132559202	132559300	963	2.06499	-0.906973	0.00332089	Intergenic				Intergenic	-16311	NM_177129	Cntn2
chr1	132767402	132767500	964	2.30897	-0.755396	0.00102764	Intergenic				Intergenic	-25654	NM_182716	Nfasc
chr1	132767502	132767600	965	2.38124	-0.945901	0.00167017	Intergenic				Intergenic	-25754	NM_182716	Nfasc
chr1	132854302	132854400	966	1.66369	-0.0180596	0.00346259	Intergenic				Intergenic	-26004	NM_010732	Lrrn2
chr1	132918102	132918200	967	5.15501	-2.12746	0.00394475	intron	NM_010732	Lrrn2	intron 1 of 1	intron (NM_010732, intron 1 of 1)	37796	NM_010732	Lrrn2
chr1	132954002	132954100	968	1.92686	-0.99795	0.00840982	Intergenic				Intergenic	71297	NM_008575	Mdm4
chr1	133028802	133028900	969	5.29649	-2.04436	0.00245753	Intergenic				RMER10B|LTR|ERVL	-3503	NM_008575	Mdm4
chr1	133083502	133083600	970	2.001	-0.575649	0.00184814	intron	NM_001099276	Pik3c2b	intron 12 of 32	intron (NM_001099276, intron 12 of 32)	37539	NM_001099276	Pik3c2b
chr1	133179502	133179600	971	3.02178	-1.83437	0.00871002	Intergenic				Intergenic	48385	NM_133819	Ppp1r15b
chr1	133248902	133249000	972	5.28867	-2.05576	0.00394475	TTS	NR_037984	Gm19461		TTS (NR_037984)	2854	NM_182930	Plekha6
chr1	133265602	133265700	973	1.6289	-0.674149	0.00688148	intron	NM_182930	Plekha6	intron 5 of 26	intron (NM_182930, intron 5 of 26)	4157	NR_037984	Gm19461
chr1	133282102	133282200	974	2.57328	-1.14177	0.00145519	exon	NM_001160268	Plekha6	exon 12 of 23	exon (NM_001160268, exon 12 of 23)	-12343	NR_037984	Gm19461
chr1	133291802	133291900	975	2.3948	-1.24073	0.00551762	intron	NM_182930	Plekha6	intron 21 of 26	intron (NM_182930, intron 21 of 26)	-17972	NM_026680	Golt1a
chr1	133291902	133292000	976	2.32223	-0.971389	0.0020418	intron	NM_182930	Plekha6	intron 21 of 26	MLT1C|LTR|ERVL-MaLR	-17872	NM_026680	Golt1a
chr1	133300702	133300800	977	2.03135	-0.928074	0.00403375	3' UTR	NM_001160268	Plekha6	exon 23 of 23	3' UTR (NM_001160268, exon 23 of 23)	-9072	NM_026680	Golt1a
chr1	133631202	133631300	978	5.52155	-1.92343	0.00110409	intron	NM_001276767		intron 12 of 17	RLTR19-int|LTR|ERVK	-20971	NM_009227	Snrpe
chr1	133631302	133631400	979	3.10245	-1.79773	0.00512786	intron	NM_001276767		intron 12 of 17	RLTR19-int|LTR|ERVK	-21071	NM_009227	Snrpe
chr1	133650402	133650500	980	2.2343	-1.35891	0.00570699	intron	NM_001276767		intron 3 of 17	ORR1A2|LTR|ERVL-MaLR	10434	NM_001166552	Zbed6
chr1	133934602	133934700	981	1.6742	-0.00665626	0.00301342	Intergenic				Intergenic	-13250	NM_054077	Prelp
chr1	134063102	134063200	982	1.81232	-0.533786	0.00537197	Intergenic				Intergenic	16004	NM_007570	Btg2
chr1	134095702	134095800	983	1.7504	-0.649745	0.00381042	Intergenic				Intergenic	-15491	NM_001284524	Chit1
chr1	134207402	134207500	984	3.19143	-1.75472	0.00619992	intron	NM_001282945		intron 2 of 2	intron (NM_001282945, intron 2 of 2)	14003	NM_016749	Mybph
chr1	134219502	134219600	985	1.87726	-0.84916	0.00583043	intron	NM_001282945		intron 2 of 2	intron (NM_001282945, intron 2 of 2)	15906	NM_001282945	Adora1
chr1	134219702	134219800	986	1.71438	-0.618151	0.00553736	intron	NM_001282945		intron 2 of 2	intron (NM_001282945, intron 2 of 2)	15706	NM_001282945	Adora1
chr1	134274602	134274700	987	1.86219	-0.628726	0.00725334	Intergenic				MIR3|SINE|MIR	-15353	NM_031189	Myog
chr1	134274802	134274900	988	1.75348	-0.395263	0.00946343	Intergenic				Intergenic	-15153	NM_031189	Myog
chr1	134305702	134305800	989	2.55518	-1.54169	0.00526601	intron	NM_001144855	Ppfia4	intron 23 of 28	intron (NM_001144855, intron 23 of 28)	15747	NM_031189	Myog
chr1	134305802	134305900	990	3.19143	-1.75472	0.00619991	intron	NM_001144855	Ppfia4	intron 23 of 28	intron (NM_001144855, intron 23 of 28)	15847	NM_031189	Myog
chr1	134597802	134597900	991	1.57969	-0.706938	0.00902416	intron	NM_152895	Kdm5b	intron 7 of 26	intron (NM_152895, intron 7 of 26)	37673	NM_152895	Kdm5b
chr1	134715502	134715600	992	5.2439	-2.07844	0.00730536	intron	NM_009307	Syt2	intron 2 of 9	intron (NM_009307, intron 2 of 9)	68870	NM_009307	Syt2
chr1	134748302	134748400	993	1.69024	-0.781206	0.00962161	3' UTR	NM_009307	Syt2	exon 10 of 10	3' UTR (NM_009307, exon 10 of 10)	55370	NR_015606	Ppp1r12b
chr1	134758102	134758200	994	4.0569	-1.13325	0.000132742	Intergenic				Intergenic	45570	NR_015606	Ppp1r12b
chr1	134759202	134759300	995	1.7866	-0.136911	0.00583061	Intergenic				Intergenic	44470	NR_015606	Ppp1r12b
chr1	134762402	134762500	996	3.20645	-1.73133	0.00246386	Intergenic				Intergenic	41270	NR_015606	Ppp1r12b
chr1	134813702	134813800	997	5.15458	-2.13901	0.00787234	intron	NM_001081307	Ppp1r12b	intron 18 of 23	ORR1C2|LTR|ERVL-MaLR	-10030	NR_015606	Ppp1r12b
chr1	134813902	134814000	998	5.43646	-1.96542	0.00177501	intron	NM_001081307	Ppp1r12b	intron 18 of 23	ORR1C2|LTR|ERVL-MaLR	-10230	NR_015606	Ppp1r12b
chr1	134870202	134870300	999	1.68943	-0.253002	0.00378395	intron	NM_001081307	Ppp1r12b	intron 12 of 23	intron (NM_001081307, intron 12 of 23)	-66530	NR_015606	Ppp1r12b
chr1	134870302	134870400	1000	1.53654	-0.256234	0.0087484	intron	NM_001081307	Ppp1r12b	intron 12 of 23	intron (NM_001081307, intron 12 of 23)	-66630	NR_015606	Ppp1r12b
chr1	134921802	134921900	1001	2.86771	-0.928791	0.00105623	intron	NM_001081307	Ppp1r12b	intron 1 of 23	intron (NM_001081307, intron 1 of 23)	34089	NM_001081307	Ppp1r12b
chr1	134921902	134922000	1002	2.53545	-1.14167	0.00433995	intron	NM_001081307	Ppp1r12b	intron 1 of 23	intron (NM_001081307, intron 1 of 23)	33989	NM_001081307	Ppp1r12b
chr1	134946802	134946900	1003	2.52176	-1.56202	0.00622168	intron	NM_001081307	Ppp1r12b	intron 1 of 23	PB1D10|SINE|Alu	9089	NM_001081307	Ppp1r12b
chr1	134948302	134948400	1004	1.37288	0.209884	0.0064415	intron	NM_001081307	Ppp1r12b	intron 1 of 23	intron (NM_001081307, intron 1 of 23)	7589	NM_001081307	Ppp1r12b
chr1	134950502	134950600	1005	1.93606	-0.597631	0.00636172	intron	NM_001081307	Ppp1r12b	intron 1 of 23	intron (NM_001081307, intron 1 of 23)	5389	NM_001081307	Ppp1r12b
chr1	134950602	134950700	1006	3.55985	-0.827201	2.29741e-05	intron	NM_001081307	Ppp1r12b	intron 1 of 23	B1F|SINE|Alu	5289	NM_001081307	Ppp1r12b
chr1	135014502	135014600	1007	2.7296	-1.4354	0.00378716	intron	NM_001033409	Lgr6	intron 6 of 17	intron (NM_001033409, intron 6 of 17)	51986	NM_026024	Ube2t
chr1	135036902	135037000	1008	2.07522	-1.15381	0.00810151	intron	NM_001033409	Lgr6	intron 4 of 17	intron (NM_001033409, intron 4 of 17)	68325	NM_001033409	Lgr6
chr1	135199302	135199400	1009	3.37707	-1.62681	0.00169122	Intergenic				Intergenic	-31670	NM_134438	Gpr37l1
chr1	135312002	135312100	1010	2.43967	-0.907353	0.00136365	intron	NM_011590	Timm17a	intron 1 of 5	B1_Mus1|SINE|Alu	1686	NM_011590	Timm17a
chr1	135468102	135468200	1011	2.80895	-1.38332	0.00190369	intron	NM_173437	Nav1	intron 8 of 28	intron (NM_173437, intron 8 of 28)	-13468	NR_049188	Mir1231
chr1	135510302	135510400	1012	2.15278	-1.10286	0.0097732	intron	NM_173437	Nav1	intron 3 of 28	intron (NM_173437, intron 3 of 28)	-55668	NR_049188	Mir1231
chr1	135539202	135539300	1013	1.99121	-0.506993	0.00703164	intron	NM_173437	Nav1	intron 1 of 28	intron (NM_173437, intron 1 of 28)	46104	NM_173437	Nav1
chr1	135684202	135684300	1014	2.31869	-1.26952	0.00901316	Intergenic				L1M3|LINE|L1	-44946	NM_007791	Csrp1
chr1	135689402	135689500	1015	1.91791	-0.826468	0.00633526	Intergenic				MIR|SINE|MIR	-39746	NM_007791	Csrp1
chr1	135689502	135689600	1016	1.72861	-0.779179	0.00764162	Intergenic				Intergenic	-39646	NM_007791	Csrp1
chr1	135698702	135698800	1017	1.74491	-0.915123	0.00847845	Intergenic				Intergenic	-30446	NM_007791	Csrp1
chr1	135706602	135706700	1018	3.1193	-1.77628	0.00455284	Intergenic				Intergenic	-22546	NM_007791	Csrp1
chr1	135716902	135717000	1019	3.19143	-1.75472	0.00619991	Intergenic				MURVY-LTR|LTR|ERV1	-12246	NM_007791	Csrp1
chr1	135873202	135873300	1020	3.35823	-1.63706	0.00255927	3' UTR	NM_019645	Pkp1	exon 14 of 14	3' UTR (NM_019645, exon 14 of 14)	32390	NM_001130176	Tnnt2
chr1	135891402	135891500	1021	1.69465	-0.633449	0.0054321	intron	NM_019645	Pkp1	intron 2 of 13	intron (NM_019645, intron 2 of 13)	27573	NM_019645	Pkp1
chr1	135944002	135944100	1022	1.84886	-0.678198	0.00346523	Intergenic				Intergenic	-25027	NM_019645	Pkp1
chr1	135944102	135944200	1023	1.8951	-0.498038	0.0023048	Intergenic				Intergenic	-25127	NM_019645	Pkp1
chr1	136007202	136007300	1024	2.40482	-1.23144	0.00481153	promoter-TSS	NM_177642	Igfn1		promoter-TSS (NM_177642)	-909	NM_177642	Igfn1
chr1	136007302	136007400	1025	2.3948	-1.24073	0.00551748	promoter-TSS	NM_001160145	Tmem9		promoter-TSS (NM_001160145)	-868	NM_001160145	Tmem9
chr1	136008302	136008400	1026	5.15458	-2.13901	0.00787234	5' UTR	NM_001160145	Tmem9	exon 1 of 6	5' UTR (NM_001160145, exon 1 of 6)	132	NM_001160145	Tmem9
chr1	136119102	136119200	1027	2.10577	-1.15391	0.00474884	3' UTR	NM_014193	Cacna1s	exon 43 of 43	3' UTR (NM_014193, exon 43 of 43)	12032	NR_046167	Gm15850
chr1	136137202	136137300	1028	1.69848	-0.60997	0.00960448	intron	NM_001039472	Kif21b	intron 1 of 34	intron (NM_001039472, intron 1 of 34)	5850	NM_001039472	Kif21b
chr1	136138202	136138300	1029	2.76608	-0.87452	0.00661471	intron	NM_001039472	Kif21b	intron 1 of 34	intron (NM_001039472, intron 1 of 34)	6850	NM_001039472	Kif21b
chr1	136138302	136138400	1030	3.08251	-0.65177	0.00117547	intron	NM_001039472	Kif21b	intron 1 of 34	L3b|LINE|CR1	6950	NM_001039472	Kif21b
chr1	136179402	136179500	1031	2.31439	-1.30874	0.00404673	Intergenic				B4A|SINE|B4	48050	NM_001039472	Kif21b
chr1	136312302	136312400	1032	2.67145	-1.4499	0.00656507	intron	NM_001081360	Camsap2	intron 2 of 18	intron (NM_001081360, intron 2 of 18)	33753	NM_001081360	Camsap2
chr1	136328502	136328600	1033	2.53128	-1.12363	0.00361197	intron	NM_001081360	Camsap2	intron 1 of 18	URR1B|DNA|hAT-Charlie	17553	NM_001081360	Camsap2
chr1	136328602	136328700	1034	2.24374	-1.01987	0.00623878	intron	NM_001081360	Camsap2	intron 1 of 18	Lx8|LINE|L1	17453	NM_001081360	Camsap2
chr1	136331102	136331200	1035	3.00599	-1.84528	0.00684949	intron	NM_001081360	Camsap2	intron 1 of 18	B3|SINE|B2	14953	NM_001081360	Camsap2
chr1	136331202	136331300	1036	3.00265	-1.85616	0.00743977	intron	NM_001081360	Camsap2	intron 1 of 18	B3|SINE|B2	14853	NM_001081360	Camsap2
chr1	136435702	136435800	1037	2.03751	-1.19886	0.0070731	intron	NM_026500	Ddx59	intron 7 of 7	intron (NM_026500, intron 7 of 7)	-20232	NR_024328	9230116N13Rik
chr1	136626702	136626800	1038	1.92686	-0.99795	0.00840982	exon	NM_177643	Zfp281	exon 2 of 2	exon (NM_177643, exon 2 of 2)	1850	NM_001160251	Zfp281
chr1	136627602	136627700	1039	2.27084	-0.564706	0.000979339	exon	NM_177643	Zfp281	exon 2 of 2	exon (NM_177643, exon 2 of 2)	2750	NM_001160251	Zfp281
chr1	136627702	136627800	1040	1.94734	-0.462284	0.00142726	exon	NM_177643	Zfp281	exon 2 of 2	exon (NM_177643, exon 2 of 2)	2850	NM_001160251	Zfp281
chr1	136657502	136657600	1041	2.67145	-1.4499	0.00656506	Intergenic				Intergenic	-25845	NR_045324	Gm19705
chr1	137934802	137934900	1042	2.95153	-1.28392	0.000571072	Intergenic				Intergenic	-31604	NR_029795	Mir181a-1
chr1	138485802	138485900	1043	3.43436	-1.56779	0.00483039	3' UTR	NM_021605	Nek7	exon 10 of 10	3' UTR (NM_021605, exon 10 of 10)	133845	NM_021605	Nek7
chr1	138548602	138548700	1044	2.12655	-1.10091	0.00556243	intron	NM_021605	Nek7	intron 2 of 9	intron (NM_021605, intron 2 of 9)	71045	NM_021605	Nek7
chr1	138554502	138554600	1045	2.7416	-1.4063	0.00413976	intron	NM_021605	Nek7	intron 2 of 9	B3|SINE|B2	65145	NM_021605	Nek7
chr1	138558602	138558700	1046	2.21162	-1.37817	0.00943958	intron	NM_021605	Nek7	intron 2 of 9	intron (NM_021605, intron 2 of 9)	61045	NM_021605	Nek7
chr1	138569502	138569600	1047	1.99379	-1.22652	0.00755165	intron	NM_021605	Nek7	intron 1 of 9	RMER5|LTR|ERV1	50145	NM_021605	Nek7
chr1	138569702	138569800	1048	3.23343	-1.71015	0.0034253	intron	NM_021605	Nek7	intron 1 of 9	intron (NM_021605, intron 1 of 9)	49945	NM_021605	Nek7
chr1	138970502	138970600	1049	2.49658	-0.866152	0.000565597	intron	NM_181347	Dennd1b	intron 1 of 20	intron (NM_181347, intron 1 of 20)	2830	NM_181347	Dennd1b
chr1	138970602	138970700	1050	3.69098	-1.4114	0.000164002	intron	NM_181347	Dennd1b	intron 1 of 20	B1_Mm|SINE|Alu	2930	NM_181347	Dennd1b
chr1	139012802	139012900	1051	3.35823	-1.63706	0.00255928	intron	NM_181347	Dennd1b	intron 1 of 20	L1_Mus3|LINE|L1	35194	NR_108103	4930596I21Rik
chr1	139214802	139214900	1052	3.10245	-1.79773	0.00512796	intron	NM_133239	Crb1	intron 11 of 11	intron (NM_133239, intron 11 of 11)	162225	NM_133239	Crb1
chr1	143186002	143186100	1053	5.15458	-2.13901	0.00787234	Intergenic				L1Md_F|LINE|L1	-454646	NM_020025	B3galt2
chr1	143607602	143607700	1054	5.17192	-2.11586	0.00529278	3' UTR	NM_145991	Cdc73	exon 17 of 17	3' UTR (NM_145991, exon 17 of 17)	-33046	NM_020025	B3galt2
chr1	143681102	143681200	1055	2.90448	-0.882508	0.000187499	intron	NM_145991	Cdc73	intron 6 of 16	intron (NM_145991, intron 6 of 16)	21533	NM_145991	Cdc73
chr1	143681202	143681300	1056	2.50215	-0.840873	0.000553236	intron	NM_145991	Cdc73	intron 6 of 16	RSINE1|SINE|B4	21433	NM_145991	Cdc73
chr1	143696602	143696700	1057	5.15501	-2.12746	0.00394475	intron	NM_145991	Cdc73	intron 2 of 16	intron (NM_145991, intron 2 of 16)	6033	NM_145991	Cdc73
chr1	144029702	144029800	1058	2.22866	-0.571972	0.00295697	Intergenic				Intergenic	-25602	NM_009061	Rgs2
chr1	144029802	144029900	1059	1.88186	-0.307612	0.00490864	Intergenic				Intergenic	-25702	NM_009061	Rgs2
chr1	144095202	144095300	1060	3.34272	-1.64665	0.00256404	Intergenic				Lx7|LINE|L1	82121	NM_153171	Rgs13
chr1	150016102	150016200	1061	2.63707	-1.45008	0.00946702	Intergenic				Intergenic	36051	NR_106112	Mir7652
chr1	150402402	150402500	1062	5.52443	-1.91239	0.00103108	intron	NM_133780	Tpr	intron 5 of 51	intron (NM_133780, intron 5 of 51)	-9396	NM_145511	BC003331
chr1	150402502	150402600	1063	5.90285	-1.67322	0.000164212	intron	NM_133780	Tpr	intron 5 of 51	B1_Mur3|SINE|Alu	-9496	NM_145511	BC003331
chr1	150409602	150409700	1064	2.68242	-1.45962	0.0023023	intron	NM_133780	Tpr	intron 12 of 51	B3A|SINE|B2	-16596	NM_145511	BC003331
chr1	150598002	150598100	1065	5.39547	-1.99905	0.00281524	exon	NM_001024720	Hmcn1	exon 93 of 107	exon (NM_001024720, exon 93 of 107)	-131886	NM_001110146	Prg4
chr1	150689602	150689700	1066	5.22687	-2.10423	0.00917752	exon	NM_001024720	Hmcn1	exon 44 of 107	exon (NM_001024720, exon 44 of 107)	-223486	NM_001110146	Prg4
chr1	150725902	150726000	1067	3.00599	-1.84528	0.00684941	intron	NM_001024720	Hmcn1	intron 30 of 106	L1Md_F|LINE|L1	-259786	NM_001110146	Prg4
chr1	150751402	150751500	1068	3.14595	-1.76551	0.00633178	intron	NM_001024720	Hmcn1	intron 19 of 106	intron (NM_001024720, intron 19 of 106)	241984	NM_001024720	Hmcn1
chr1	150773202	150773300	1069	2.05006	-0.911084	0.00312466	intron	NM_001024720	Hmcn1	intron 12 of 106	intron (NM_001024720, intron 12 of 106)	220184	NM_001024720	Hmcn1
chr1	150773302	150773400	1070	2.00859	-0.552655	0.00525914	intron	NM_001024720	Hmcn1	intron 12 of 106	intron (NM_001024720, intron 12 of 106)	220084	NM_001024720	Hmcn1
chr1	150773402	150773500	1071	1.92556	-0.606275	0.00433646	intron	NM_001024720	Hmcn1	intron 12 of 106	intron (NM_001024720, intron 12 of 106)	219984	NM_001024720	Hmcn1
chr1	150894502	150894600	1072	2.20213	-0.586876	0.00132363	intron	NM_001024720	Hmcn1	intron 1 of 106	MER45C|DNA|hAT-Tip100	98884	NM_001024720	Hmcn1
chr1	150894602	150894700	1073	2.01537	-0.716374	0.00399398	intron	NM_001024720	Hmcn1	intron 1 of 106	MER45C|DNA|hAT-Tip100	98784	NM_001024720	Hmcn1
chr1	151172502	151172600	1074	2.95153	-1.28392	0.000571094	Intergenic				B3A|SINE|B2	34517	NR_038011	C730036E19Rik
chr1	151349902	151350000	1075	2.4975	-1.58227	0.00994484	intron	NM_001039511	Ivns1abp	intron 2 of 7	RSINE1|SINE|B4	5453	NM_001039511	Ivns1abp
chr1	151353402	151353500	1076	2.49553	-1.1669	0.00305455	intron	NM_001039511	Ivns1abp	intron 5 of 7	intron (NM_001039511, intron 5 of 7)	8953	NM_001039511	Ivns1abp
chr1	151355002	151355100	1077	2.89124	-1.32335	0.000551417	intron	NM_054102	Ivns1abp	intron 7 of 14	intron (NM_054102, intron 7 of 14)	10553	NM_001039511	Ivns1abp
chr1	151355102	151355200	1078	2.1481	-0.84484	0.00230272	intron	NM_054102	Ivns1abp	intron 7 of 14	intron (NM_054102, intron 7 of 14)	10653	NM_001039511	Ivns1abp
chr1	151355202	151355300	1079	1.96679	-0.750342	0.00509983	3' UTR	NM_001039511	Ivns1abp	exon 8 of 8	3' UTR (NM_001039511, exon 8 of 8)	10753	NM_001039511	Ivns1abp
chr1	151357402	151357500	1080	1.61724	-0.552824	0.00988325	TTS	NM_001039511	Ivns1abp		TTS (NM_001039511)	12953	NM_001039511	Ivns1abp
chr1	151357602	151357700	1081	1.89477	-0.840856	0.00701826	TTS	NM_001039511	Ivns1abp		TTS (NM_001039511)	13153	NM_001039511	Ivns1abp
chr1	151357702	151357800	1082	2.16236	-1.09207	0.00463006	TTS	NM_001039511	Ivns1abp		TTS (NM_001039511)	13253	NM_001039511	Ivns1abp
chr1	151360002	151360100	1083	1.75943	-0.548126	0.0078614	exon	NM_054102	Ivns1abp	exon 10 of 15	exon (NM_054102, exon 10 of 15)	15553	NM_001039511	Ivns1abp
chr1	151360102	151360200	1084	1.76938	-0.408954	0.0044119	exon	NM_054102	Ivns1abp	exon 10 of 15	exon (NM_054102, exon 10 of 15)	15653	NM_001039511	Ivns1abp
chr1	151924902	151925000	1085	2.48094	-1.17611	0.00239842	intron	NM_197990	1700025G04Rik	intron 3 of 5	L1MB8|LINE|L1	165369	NM_197990	1700025G04Rik
chr1	151954402	151954500	1086	2.20105	-1.09415	0.00357976	intron	NM_197990	1700025G04Rik	intron 3 of 5	MLT1F1|LTR|ERVL-MaLR	135869	NM_197990	1700025G04Rik
chr1	152067102	152067200	1087	2.14041	-0.911695	0.00365599	intron	NM_197990	1700025G04Rik	intron 1 of 5	intron (NM_197990, intron 1 of 5)	23169	NM_197990	1700025G04Rik
chr1	152072202	152072300	1088	1.87785	-1.07176	0.00919819	intron	NM_197990	1700025G04Rik	intron 1 of 5	intron (NM_197990, intron 1 of 5)	18069	NM_197990	1700025G04Rik
chr1	152072302	152072400	1089	2.33302	-1.2801	0.00971087	intron	NM_197990	1700025G04Rik	intron 1 of 5	intron (NM_197990, intron 1 of 5)	17969	NM_197990	1700025G04Rik
chr1	152339502	152339600	1090	5.35132	-2.01019	0.00831974	Intergenic				MTD|LTR|ERVL-MaLR	47131	NM_025677	Tsen15
chr1	152411002	152411100	1091	2.1107	-1.12654	0.00730816	intron	NM_177756	Glt25d2	intron 1 of 11	intron (NM_177756, intron 1 of 11)	11184	NM_177756	Colgalt2
chr1	152551902	152552000	1092	5.75737	-1.75811	0.000998011	intron	NM_016846	Rgl1	intron 7 of 17	B2_Mm2|SINE|B2	73160	NM_016846	Rgl1
chr1	152588402	152588500	1093	1.66386	-0.500618	0.00963242	intron	NM_016846	Rgl1	intron 2 of 17	intron (NM_016846, intron 2 of 17)	36660	NM_016846	Rgl1
chr1	152596202	152596300	1094	2.28093	-1.30878	0.00714976	intron	NM_016846	Rgl1	intron 2 of 17	B4A|SINE|B4	28860	NM_016846	Rgl1
chr1	152596302	152596400	1095	2.81934	-1.3737	0.000948129	intron	NM_016846	Rgl1	intron 2 of 17	B4A|SINE|B4	28760	NM_016846	Rgl1
chr1	152612602	152612700	1096	1.80408	-0.729069	0.00644851	intron	NM_016846	Rgl1	intron 2 of 17	intron (NM_016846, intron 2 of 17)	12460	NM_016846	Rgl1
chr1	152826502	152826600	1097	1.67342	-0.0310137	0.00307758	intron	NM_010877	Ncf2	intron 6 of 14	intron (NM_010877, intron 6 of 14)	18661	NM_010877	Ncf2
chr1	152872102	152872200	1098	2.7527	-1.41592	0.00145127	intron	NM_001005507	Smg7	intron 1 of 21	intron (NM_001005507, intron 1 of 21)	6017	NM_001160257	Smg7
chr1	153259602	153259700	1099	2.21871	-0.828582	0.00356516	intron	NM_010683	Lamc1	intron 2 of 27	MIR|SINE|MIR	73135	NM_010683	Lamc1
chr1	153284602	153284700	1100	3.30149	-1.64703	0.00722447	intron	NM_010683	Lamc1	intron 1 of 27	MT2B|LTR|ERVL	48135	NM_010683	Lamc1
chr1	153324402	153324500	1101	2.34147	-1.67234	0.00994589	intron	NM_010683	Lamc1	intron 1 of 27	intron (NM_010683, intron 1 of 27)	8335	NM_010683	Lamc1
chr1	153410002	153410100	1102	5.15501	-2.12746	0.00394475	intron	NR_033736	E330020D12Rik	intron 1 of 3	RMER15-int|LTR|ERVL	4182	NR_033736	E330020D12Rik
chr1	153604102	153604200	1103	3.81495	-1.32843	0.000100619	Intergenic				Intergenic	-48886	NM_026380	Rgs8
chr1	153604202	153604300	1104	2.95548	-1.23637	0.00533091	Intergenic				RSINE1|SINE|B4	-48786	NM_026380	Rgs8
chr1	153702402	153702500	1105	1.89364	-0.459651	0.00596087	Intergenic				Intergenic	35378	NR_046171	C230024C17Rik
chr1	153702502	153702600	1106	2.01472	-0.54507	0.00359603	Intergenic				Intergenic	35278	NR_046171	C230024C17Rik
chr1	153753302	153753400	1107	2.01754	-0.93251	0.00573139	intron	NM_011882	Rnasel	intron 3 of 8	intron (NM_011882, intron 3 of 8)	3925	NM_011882	Rnasel
chr1	153904902	153905000	1108	1.5624	-0.145863	0.00416795	intron	NM_008131	Glul	intron 3 of 6	intron (NM_008131, intron 3 of 6)	5022	NM_008131	Glul
chr1	153905002	153905100	1109	1.44656	0.240771	0.00428125	intron	NM_008131	Glul	intron 3 of 6	RSINE1|SINE|B4	5122	NM_008131	Glul
chr1	153905102	153905200	1110	1.64216	0.152365	0.00223737	intron	NM_008131	Glul	intron 3 of 6	RSINE1|SINE|B4	5222	NM_008131	Glul
chr1	153905202	153905300	1111	1.66024	0.00843897	0.0036967	intron	NM_008131	Glul	intron 3 of 6	intron (NM_008131, intron 3 of 6)	5322	NM_008131	Glul
chr1	153914702	153914800	1112	2.44221	-1.20349	0.00504486	Intergenic				Intergenic	14822	NM_008131	Glul
chr1	154103802	154103900	1113	2.0403	-0.919581	0.00405886	Intergenic				MTD-int|LTR|ERVL-MaLR	-97336	NM_001204908	Zfp648
chr1	154118502	154118600	1114	1.92848	-0.796212	0.00511807	Intergenic				Intergenic	-82636	NM_001204908	Zfp648
chr1	154272702	154272800	1115	5.35132	-2.01019	0.00831973	Intergenic				Intergenic	-15845	NR_040629	4930452N14Rik
chr1	154885202	154885300	1116	2.03447	-0.773397	0.00260541	Intergenic				Intergenic	-159331	NM_009782	Cacna1e
chr1	154885302	154885400	1117	2.62295	-1.10767	0.00108299	Intergenic				Intergenic	-159431	NM_009782	Cacna1e
chr1	155026402	155026500	1118	3.02178	-1.83437	0.00871011	Intergenic				Intergenic	73185	NM_010500	Ier5
chr1	155026502	155026600	1119	2.53355	-1.55186	0.00414503	Intergenic				Intergenic	73085	NM_010500	Ier5
chr1	155085902	155086000	1120	2.39006	-1.2221	0.00567659	Intergenic				MER124|DNA?|DNA?	13685	NM_010500	Ier5
chr1	155136402	155136500	1121	5.65855	-1.8294	0.00103208	intron	NM_008209	Mr1	intron 3 of 5	intron (NM_008209, intron 3 of 5)	10329	NM_008209	Mr1
chr1	155241402	155241500	1122	4.04426	-1.14101	9.92119e-05	Intergenic				Intergenic	82748	NM_021433	Stx6
chr1	155241502	155241600	1123	4.23146	-1.00462	7.93e-05	Intergenic				Intergenic	82848	NM_021433	Stx6
chr1	155241602	155241700	1124	2.66186	-0.761806	0.000735943	Intergenic				Intergenic	82948	NM_021433	Stx6
chr1	155241702	155241800	1125	2.12134	-0.516747	0.00118711	Intergenic				Intergenic	83048	NM_021433	Stx6
chr1	155241802	155241900	1126	1.97156	-0.646065	0.00220974	Intergenic				Intergenic	83148	NM_021433	Stx6
chr1	155247602	155247700	1127	2.1107	-1.12654	0.00730817	Intergenic				Intergenic	88948	NM_021433	Stx6
chr1	155629702	155629800	1128	3.00265	-1.85616	0.0074397	intron	NM_028250	Acbd6	intron 6 of 7	B3A|SINE|B2	71631	NM_028250	Acbd6
chr1	155805802	155805900	1129	1.88414	-0.0460748	0.0090044	intron	NM_023268	Qsox1	intron 1 of 12	intron (NM_023268, intron 1 of 12)	7048	NM_001024945	Qsox1
chr1	155839602	155839700	1130	2.85367	-1.35183	0.00203604	Intergenic				Intergenic	-26752	NM_023268	Qsox1
chr1	155839702	155839800	1131	3.71321	-1.39806	0.000454158	Intergenic				Intergenic	-26852	NM_023268	Qsox1
chr1	155931202	155931300	1132	5.29649	-2.04436	0.00245752	intron	NM_001039184	Cep350	intron 11 of 37	intron (NM_001039184, intron 11 of 37)	42004	NM_001039184	Cep350
chr1	155931302	155931400	1133	5.41366	-1.97667	0.00218735	intron	NM_001039184	Cep350	intron 11 of 37	intron (NM_001039184, intron 11 of 37)	41904	NM_001039184	Cep350
chr1	155949302	155949400	1134	2.07522	-1.15381	0.00810142	intron	NM_001039184	Cep350	intron 6 of 37	Lx6|LINE|L1	23904	NM_001039184	Cep350
chr1	156033902	156034000	1135	2.11602	-1.1099	0.00597943	intron	NM_144791	Tor1aip1	intron 1 of 6	intron (NM_144791, intron 1 of 6)	866	NM_001160019	Tor1aip1
chr1	156568902	156569000	1136	3.60926	-1.48015	0.000824985	intron	NM_001136104	Abl2	intron 1 of 12	B1_Mur3|SINE|Alu	10164	NM_009595	Abl2
chr1	156569002	156569100	1137	3.85859	-1.29984	0.000134412	intron	NM_001136104	Abl2	intron 1 of 12	L1Md_F2|LINE|L1	10264	NM_009595	Abl2
chr1	156569102	156569200	1138	3.16306	-1.09244	0.00145152	intron	NM_001136104	Abl2	intron 1 of 12	RSINE1|SINE|B4	10364	NM_009595	Abl2
chr1	156569202	156569300	1139	2.22766	-1.00786	0.00843216	intron	NM_001136104	Abl2	intron 1 of 12	intron (NM_001136104, intron 1 of 12)	10464	NM_009595	Abl2
chr1	156659802	156659900	1140	1.84245	-0.874058	0.00699312	intron	NM_023141	Tor3a	intron 4 of 5	intron (NM_023141, intron 4 of 5)	14488	NM_023141	Tor3a
chr1	156760502	156760600	1141	1.43764	-0.0249198	0.00693575	Intergenic				RSINE1|SINE|B4	-41641	NM_145413	Fam20b
chr1	156784502	156784600	1142	1.8658	-0.820506	0.0091204	Intergenic				Intergenic	-54472	NM_028333	Angptl1
chr1	157081702	157081800	1143	3.01452	-1.21777	0.000854005	Intergenic				Intergenic	26894	NM_028540	Tex35
chr1	157182502	157182600	1144	2.57328	-1.14177	0.00145519	intron	NM_177644	Rasal2	intron 5 of 17	intron (NM_177644, intron 5 of 17)	-73906	NM_028540	Tex35
chr1	157301702	157301800	1145	5.15458	-2.13901	0.00787234	intron	NM_177644	Rasal2	intron 1 of 17	intron (NM_177644, intron 1 of 17)	-110601	NR_027984	2810025M15Rik
chr1	157371402	157371500	1146	3.44938	-1.58559	0.00205396	intron	NM_177644	Rasal2	intron 1 of 17	intron (NM_177644, intron 1 of 17)	-40901	NR_027984	2810025M15Rik
chr1	157371502	157371600	1147	3.31385	-1.68886	0.00499666	intron	NM_177644	Rasal2	intron 1 of 17	intron (NM_177644, intron 1 of 17)	-40801	NR_027984	2810025M15Rik
chr1	157526602	157526700	1148	3.19519	-1.74188	0.00546992	intron	NM_001159986	Sec16b	intron 1 of 25	intron (NM_001159986, intron 1 of 25)	481	NM_001159986	Sec16b
chr1	158612502	158612600	1149	3.1108	-1.78702	0.00418781	intron	NM_001205204	Astn1	intron 16 of 22	intron (NM_001205204, intron 16 of 22)	106926	NR_030441	Mir488
chr1	158963602	158963700	1150	3.06267	-1.82343	0.00806603	Intergenic				Intergenic	-6213	NM_001085376	Pappa2
chr1	159254102	159254200	1151	5.52443	-1.91239	0.00103108	intron	NM_011931	Rfwd2	intron 6 of 19	B1_Mm|SINE|Alu	21825	NM_011931	Rfwd2
chr1	159327102	159327200	1152	5.22687	-2.10423	0.00917748	exon	NM_011931	Rfwd2	exon 17 of 20	exon (NM_011931, exon 17 of 20)	-13156	NR_028518	Scarna3a
chr1	159373302	159373400	1153	5.41366	-1.97667	0.00218734	Intergenic				RLTR14|LTR|ERV1	32993	NR_039543	Mir1843b
chr1	159373402	159373500	1154	5.15501	-2.12746	0.00394475	Intergenic				RLTR14|LTR|ERV1	33093	NR_039543	Mir1843b
chr1	160023102	160023200	1155	3.1193	-1.77628	0.00455282	Intergenic				L1MA4|LINE|L1	-21229	NR_028111	4930523C07Rik
chr1	160023202	160023300	1156	2.34147	-1.67234	0.00994587	Intergenic				L1MA4|LINE|L1	-21129	NR_028111	4930523C07Rik
chr1	160047302	160047400	1157	1.89546	-1.01225	0.00923624	intron	NM_001162896	4930523C07Rik	intron 1 of 2	intron (NM_001162896, intron 1 of 2)	2971	NM_001162896	4930523C07Rik
chr1	160047502	160047600	1158	1.91791	-0.826468	0.00633524	intron	NM_001162896	4930523C07Rik	intron 1 of 2	intron (NM_001162896, intron 1 of 2)	3171	NM_001162896	4930523C07Rik
chr1	160206302	160206400	1159	3.31516	-1.65712	0.00172513	intron	NM_009786	Cacybp	intron 3 of 5	URR1A|DNA|hAT-Charlie	6541	NM_009786	Cacybp
chr1	160206402	160206500	1160	5.72373	-1.79286	0.00033055	intron	NM_009786	Cacybp	intron 3 of 5	URR1A|DNA|hAT-Charlie	6441	NM_009786	Cacybp
chr1	160206502	160206600	1161	5.72373	-1.79286	0.000330549	intron	NM_009786	Cacybp	intron 3 of 5	intron (NM_009786, intron 3 of 5)	6341	NM_009786	Cacybp
chr1	160431202	160431300	1162	3.39626	-1.5859	0.00534953	intron	NM_013862	Rabgap1l	intron 17 of 20	intron (NM_013862, intron 17 of 20)	-79680	NM_001038621	Rabgap1l
chr1	160431402	160431500	1163	3.54392	-1.49044	0.00261706	intron	NM_013862	Rabgap1l	intron 17 of 20	intron (NM_013862, intron 17 of 20)	-79880	NM_001038621	Rabgap1l
chr1	160692402	160692500	1164	1.82914	-0.671125	0.00727104	intron	NM_013862	Rabgap1l	intron 10 of 20	intron (NM_013862, intron 10 of 20)	100487	NM_013862	Rabgap1l
chr1	160837602	160837700	1165	2.34147	-1.67234	0.00994586	Intergenic				Intergenic	-44713	NM_013862	Rabgap1l
chr1	160910402	160910500	1166	1.66974	-0.797471	0.00858065	intron	NM_001024952	Rc3h1	intron 1 of 19	intron (NM_001024952, intron 1 of 19)	4040	NM_001024952	Rc3h1
chr1	160962902	160963000	1167	3.1193	-1.77628	0.0045528	intron	NM_001024952	Rc3h1	intron 15 of 19	ID_B1|SINE|B4	-15655	NM_080844	Serpinc1
chr1	162839102	162839200	1168	2.2385	-1.02567	0.00260129	intron	NM_010231	Fmo1	intron 5 of 8	ID_B1|SINE|B4	-26602	NM_144878	Fmo4
chr1	162972402	162972500	1169	5.15501	-2.12746	0.00394475	intron	NM_008030	Fmo3	intron 2 of 8	ETnERV3-int|LTR|ERVK	12040	NM_008030	Fmo3
chr1	163298402	163298500	1170	3.38354	-1.63615	0.00406857	intron	NM_001025570	Prrx1	intron 1 of 2	intron (NM_001025570, intron 1 of 2)	15199	NM_175686	Prrx1
chr1	163308702	163308800	1171	3.14595	-1.76551	0.00633179	intron	NM_001025570	Prrx1	intron 1 of 2	intron (NM_001025570, intron 1 of 2)	4899	NM_175686	Prrx1
chr1	163311302	163311400	1172	2.35503	-1.24072	0.00794765	intron	NM_001025570	Prrx1	intron 1 of 2	intron (NM_001025570, intron 1 of 2)	2299	NM_175686	Prrx1
chr1	163311402	163311500	1173	2.9278	-1.28394	0.00206636	intron	NM_001025570	Prrx1	intron 1 of 2	intron (NM_001025570, intron 1 of 2)	2199	NM_175686	Prrx1
chr1	163311602	163311700	1174	2.37607	-1.23141	0.00638463	intron	NM_001025570	Prrx1	intron 1 of 2	intron (NM_001025570, intron 1 of 2)	1999	NM_175686	Prrx1
chr1	163345602	163345700	1175	5.79313	-1.7476	0.000540724	Intergenic				PB1D10|SINE|Alu	-32001	NM_001025570	Prrx1
chr1	163932902	163933000	1176	5.22687	-2.10423	0.00917745	intron	NM_028776	Scyl3	intron 1 of 13	intron (NM_028776, intron 1 of 13)	3186	NM_028776	Scyl3
chr1	163933002	163933100	1177	3.14595	-1.76551	0.00633181	intron	NM_028776	Scyl3	intron 1 of 13	intron (NM_028776, intron 1 of 13)	3286	NM_028776	Scyl3
chr1	164261802	164261900	1178	1.62801	-0.545394	0.00749341	intron	NM_001276455	Slc19a2	intron 3 of 5	intron (NM_001276455, intron 3 of 5)	12805	NM_001276455	Slc19a2
chr1	164359702	164359800	1179	3.20645	-1.73133	0.00246391	intron	NM_138314	Nme7	intron 9 of 13	MER2|DNA|TcMar-Tigger	52076	NM_178071	Nme7
chr1	164811702	164811800	1180	3.38554	-1.61654	0.00135583	intron	NM_019759	Dpt	intron 2 of 3	intron (NM_019759, intron 2 of 3)	15019	NM_019759	Dpt
chr1	164828402	164828500	1181	5.28361	-2.06712	0.00440941	Intergenic				B4A|SINE|B4	31719	NM_019759	Dpt
chr1	164899802	164899900	1182	1.78278	-0.400733	0.00529119	Intergenic				Intergenic	35659	NM_008510	Xcl1
chr1	165283202	165283300	1183	2.10935	-1.10818	0.00953224	Intergenic				Intergenic	-12515	NM_001081126	Gpr161
chr1	165465702	165465800	1184	2.696	-1.03051	0.000652518	intron	NM_027430	Mpc2	intron 1 of 4	intron (NM_027430, intron 1 of 4)	4543	NM_027430	Mpc2
chr1	165465802	165465900	1185	1.71193	-0.770727	0.00632279	intron	NM_027430	Mpc2	intron 1 of 4	intron (NM_027430, intron 1 of 4)	4643	NM_027430	Mpc2
chr1	165466702	165466800	1186	3.30149	-1.64703	0.00722459	intron	NM_027430	Mpc2	intron 1 of 4	B1_Mur2|SINE|Alu	5543	NM_027430	Mpc2
chr1	165466802	165466900	1187	2.71846	-1.42008	0.00880494	intron	NM_027430	Mpc2	intron 1 of 4	B1F1|SINE|Alu	5643	NM_027430	Mpc2
chr1	165490602	165490700	1188	2.28477	-1.33958	0.00620357	intron	NM_173029	Adcy10	intron 1 of 33	intron (NM_173029, intron 1 of 33)	5468	NM_173029	Adcy10
chr1	165584302	165584400	1189	5.15458	-2.13901	0.00787234	Intergenic				Intergenic	50190	NM_001001880	Mpzl1
chr1	165660002	165660100	1190	3.14595	-1.76551	0.00633182	intron	NM_001038846	Rcsd1	intron 2 of 5	intron (NM_001038846, intron 2 of 5)	-25510	NM_001083897	Mpzl1
chr1	165681102	165681200	1191	2.23524	-0.80912	0.00174066	intron	NM_001038846	Rcsd1	intron 1 of 5	intron (NM_001038846, intron 1 of 5)	26943	NM_001038846	Rcsd1
chr1	165681302	165681400	1192	1.66895	-0.29274	0.005289	intron	NM_001038846	Rcsd1	intron 1 of 5	intron (NM_001038846, intron 1 of 5)	26743	NM_001038846	Rcsd1
chr1	165683702	165683800	1193	1.86623	-0.497046	0.00462495	intron	NM_001038846	Rcsd1	intron 1 of 5	PB1D9|SINE|Alu	24343	NM_001038846	Rcsd1
chr1	165701902	165702000	1194	1.47465	0.147413	0.00411293	intron	NM_001038846	Rcsd1	intron 1 of 5	intron (NM_001038846, intron 1 of 5)	6143	NM_001038846	Rcsd1
chr1	165785002	165785100	1195	2.34147	-1.67234	0.00994585	Intergenic				Intergenic	-3630	NM_001113393	Cd247
chr1	165843902	165844000	1196	1.70067	-0.22597	0.00354867	intron	NR_103716		intron 1 of 8	intron (NR_103716, intron 1 of 8)	55270	NM_001113391	Cd247
chr1	166102402	166102500	1197	2.52176	-1.56202	0.00622165	intron	NM_001033344	Dusp27	intron 5 of 5	intron (NM_001033344, intron 5 of 5)	25447	NM_001033344	Dusp27
chr1	166102502	166102600	1198	2.52176	-1.56202	0.00622162	intron	NM_001033344	Dusp27	intron 5 of 5	B1_Mus2|SINE|Alu	25347	NM_001033344	Dusp27
chr1	166113102	166113200	1199	3.19519	-1.74188	0.00546992	intron	NM_001033344	Dusp27	intron 2 of 5	intron (NM_001033344, intron 2 of 5)	14747	NM_001033344	Dusp27
chr1	166120802	166120900	1200	3.54047	-1.50654	0.00666868	intron	NM_001033344	Dusp27	intron 2 of 5	L1ME1|LINE|L1	7047	NM_001033344	Dusp27
chr1	166125702	166125800	1201	2.16782	-0.683206	0.000937637	intron	NM_001033344	Dusp27	intron 2 of 5	L1Md_F2|LINE|L1	2147	NM_001033344	Dusp27
chr1	166182702	166182800	1202	1.6519	-0.136329	0.00709591	Intergenic				(TG)n|Simple_repeat|Simple_repeat	52291	NM_021610	Gpa33
chr1	166182802	166182900	1203	1.75869	-0.195906	0.00854567	Intergenic				(TG)n|Simple_repeat|Simple_repeat	52391	NM_021610	Gpa33
chr1	166838902	166839000	1204	3.02178	-1.83437	0.0087102	Intergenic				Intergenic	-157106	NM_172844	Fmo9
chr1	167232702	167232800	1205	2.22163	-1.36855	0.00545612	intron	NM_030724	Uck2	intron 4 of 6	PB1D9|SINE|Alu	52376	NM_030724	Uck2
chr1	167261602	167261700	1206	1.47132	0.109673	0.00520785	intron	NM_030724	Uck2	intron 1 of 6	intron (NM_030724, intron 1 of 6)	23476	NM_030724	Uck2
chr1	167282102	167282200	1207	1.53043	-0.630003	0.00988511	intron	NM_030724	Uck2	intron 1 of 6	intron (NM_030724, intron 1 of 6)	2976	NM_030724	Uck2
chr1	167339502	167339600	1208	5.38891	-2.02145	0.00673969	Intergenic				ORR1C2|LTR|ERVL-MaLR	-10440	NM_019993	Aldh9a1
chr1	167358302	167358400	1209	2.60027	-1.51491	0.0039189	intron	NM_019993	Aldh9a1	intron 6 of 10	B3|SINE|B2	8360	NM_019993	Aldh9a1
chr1	167358402	167358500	1210	2.82869	-1.36407	0.000921972	intron	NM_019993	Aldh9a1	intron 6 of 10	B3|SINE|B2	8460	NM_019993	Aldh9a1
chr1	167358502	167358600	1211	2.67145	-1.4499	0.00656505	intron	NM_019993	Aldh9a1	intron 6 of 10	intron (NM_019993, intron 6 of 10)	8560	NM_019993	Aldh9a1
chr1	167367402	167367500	1212	1.77337	0.0335483	0.00748893	exon	NM_019993	Aldh9a1	exon 11 of 11	exon (NM_019993, exon 11 of 11)	17460	NM_019993	Aldh9a1
chr1	167367502	167367600	1213	1.82097	-0.224181	0.00608849	3' UTR	NM_019993	Aldh9a1	exon 11 of 11	3' UTR (NM_019993, exon 11 of 11)	17560	NM_019993	Aldh9a1
chr1	167578802	167578900	1214	1.91516	-1.00663	0.00956308	Intergenic				B3A|SINE|B2	-19511	NM_009107	Rxrg
chr1	168166202	168166300	1215	5.61977	-1.86208	0.000710223	intron	NM_183355	Pbx1	intron 8 of 8	intron (NM_183355, intron 8 of 8)	266007	NM_183355	Pbx1
chr1	168182002	168182100	1216	1.94922	-0.998181	0.00601373	intron	NM_183355	Pbx1	intron 8 of 8	intron (NM_183355, intron 8 of 8)	250207	NM_183355	Pbx1
chr1	168182102	168182200	1217	2.63814	-1.0721	0.000922552	intron	NM_183355	Pbx1	intron 8 of 8	intron (NM_183355, intron 8 of 8)	250107	NM_183355	Pbx1
chr1	168182202	168182300	1218	2.6182	-1.08983	0.00178169	intron	NM_183355	Pbx1	intron 8 of 8	B4A|SINE|B4	250007	NM_183355	Pbx1
chr1	168182302	168182400	1219	2.85336	-1.33292	0.00383942	intron	NM_183355	Pbx1	intron 8 of 8	B4A|SINE|B4	249907	NM_183355	Pbx1
chr1	168182702	168182800	1220	1.90765	-0.446569	0.00285806	intron	NM_183355	Pbx1	intron 8 of 8	intron (NM_183355, intron 8 of 8)	249507	NM_183355	Pbx1
chr1	168182802	168182900	1221	1.86346	-0.222741	0.00164416	intron	NM_183355	Pbx1	intron 8 of 8	intron (NM_183355, intron 8 of 8)	249407	NM_183355	Pbx1
chr1	168216802	168216900	1222	2.79754	-1.34492	0.00375795	intron	NM_008783	Pbx1	intron 2 of 7	intron (NM_008783, intron 2 of 7)	215407	NM_183355	Pbx1
chr1	168234802	168234900	1223	1.61842	-0.303822	0.00454214	intron	NM_008783	Pbx1	intron 2 of 7	intron (NM_008783, intron 2 of 7)	197407	NM_183355	Pbx1
chr1	168265402	168265500	1224	1.6098	-0.689754	0.00962516	intron	NM_008783	Pbx1	intron 2 of 7	intron (NM_008783, intron 2 of 7)	166807	NM_183355	Pbx1
chr1	168390202	168390300	1225	2.53355	-1.55186	0.00414501	intron	NM_008783	Pbx1	intron 2 of 7	intron (NM_008783, intron 2 of 7)	42007	NM_183355	Pbx1
chr1	168390302	168390400	1226	2.59007	-1.5249	0.00485927	intron	NM_008783	Pbx1	intron 2 of 7	intron (NM_008783, intron 2 of 7)	41907	NM_183355	Pbx1
chr1	168418002	168418100	1227	5.43646	-1.96542	0.001775	intron	NM_008783	Pbx1	intron 2 of 7	intron (NM_008783, intron 2 of 7)	14207	NM_183355	Pbx1
chr1	168450202	168450300	1228	3.10245	-1.79773	0.00512807	Intergenic				HAL1|LINE|L1	-17993	NM_008783	Pbx1
chr1	169093502	169093600	1229	5.61977	-1.86208	0.000710211	Intergenic				Intergenic	437913	NM_023284	Nuf2
chr1	170173002	170173100	1230	2.09539	-1.1713	0.00722629	intron	NM_133806	Uap1	intron 1 of 10	B1_Mur4|SINE|Alu	1895	NM_133806	Uap1
chr1	170209102	170209200	1231	2.59007	-1.5249	0.00485925	intron	NM_010633	Uhmk1	intron 3 of 7	MTEa|LTR|ERVL-MaLR	6242	NM_010633	Uhmk1
chr1	170347402	170347500	1232	3.1193	-1.77628	0.00455279	intron	NM_001109985	Nos1ap	intron 5 of 9	intron (NM_001109985, intron 5 of 9)	38590	NM_001039593	1700015E13Rik
chr1	170535602	170535700	1233	2.188	-1.05835	0.00389109	intron	NM_001109985	Nos1ap	intron 1 of 9	intron (NM_001109985, intron 1 of 9)	21459	NM_027528	Nos1ap
chr1	170649702	170649800	1234	1.66596	-0.545967	0.00577966	exon	NM_177068	Olfml2b	exon 3 of 8	exon (NM_177068, exon 3 of 8)	5219	NM_177068	Olfml2b
chr1	170649802	170649900	1235	1.67654	-0.421467	0.00551036	intron	NM_177068	Olfml2b	intron 3 of 7	intron (NM_177068, intron 3 of 7)	5319	NM_177068	Olfml2b
chr1	170653302	170653400	1236	2.80743	-1.36416	0.00275235	intron	NM_177068	Olfml2b	intron 3 of 7	L1ME3B|LINE|L1	8819	NM_177068	Olfml2b
chr1	170654502	170654600	1237	2.29857	-1.31826	0.00357354	intron	NM_177068	Olfml2b	intron 3 of 7	ID_B1|SINE|B4	10019	NM_177068	Olfml2b
chr1	170656702	170656800	1238	1.57093	0.213649	0.00200176	intron	NM_177068	Olfml2b	intron 3 of 7	intron (NM_177068, intron 3 of 7)	12219	NM_177068	Olfml2b
chr1	170656802	170656900	1239	1.5607	0.417624	0.00141136	intron	NM_177068	Olfml2b	intron 3 of 7	intron (NM_177068, intron 3 of 7)	12319	NM_177068	Olfml2b
chr1	170656902	170657000	1240	1.48648	0.532528	0.00149165	intron	NM_177068	Olfml2b	intron 3 of 7	intron (NM_177068, intron 3 of 7)	12419	NM_177068	Olfml2b
chr1	170660702	170660800	1241	2.79653	-0.648826	0.000195568	intron	NM_177068	Olfml2b	intron 3 of 7	intron (NM_177068, intron 3 of 7)	16219	NM_177068	Olfml2b
chr1	170660802	170660900	1242	2.85184	-0.610338	8.60233e-05	intron	NM_177068	Olfml2b	intron 3 of 7	RSINE1|SINE|B4	16319	NM_177068	Olfml2b
chr1	170661002	170661100	1243	2.26277	-0.587183	0.00102161	intron	NM_177068	Olfml2b	intron 3 of 7	B3A|SINE|B2	16519	NM_177068	Olfml2b
chr1	170665502	170665600	1244	1.99211	-0.559933	0.00454022	intron	NM_177068	Olfml2b	intron 4 of 7	intron (NM_177068, intron 4 of 7)	21019	NM_177068	Olfml2b
chr1	170665602	170665700	1245	2.09992	-0.680931	0.00179663	intron	NM_177068	Olfml2b	intron 4 of 7	intron (NM_177068, intron 4 of 7)	21119	NM_177068	Olfml2b
chr1	170681702	170681800	1246	1.90653	-0.638289	0.00216417	exon	NM_177068	Olfml2b	exon 8 of 8	exon (NM_177068, exon 8 of 8)	37219	NM_177068	Olfml2b
chr1	171034502	171034600	1247	5.15501	-2.12746	0.00394475	Intergenic				Intergenic	15625	NM_144559	Fcgr4
chr1	171128202	171128300	1248	2.20362	-1.07407	0.00774769	TTS	NM_025321	Sdhc		TTS (NM_025321)	6590	NM_001081275	1700009P17Rik
chr1	171144102	171144200	1249	2.34147	-1.67234	0.00994583	intron	NM_025321	Sdhc	intron 2 of 5	B3|SINE|B2	6452	NM_025321	Sdhc
chr1	171145702	171145800	1250	2.62721	-1.49486	0.00300037	intron	NM_025321	Sdhc	intron 2 of 5	intron (NM_025321, intron 2 of 5)	4852	NM_025321	Sdhc
chr1	171145802	171145900	1251	3.13601	-1.15446	0.000144885	intron	NM_025321	Sdhc	intron 1 of 5	intron (NM_025321, intron 1 of 5)	4752	NM_025321	Sdhc
chr1	171145902	171146000	1252	3.00915	-1.24569	0.000372514	intron	NM_025321	Sdhc	intron 1 of 5	B1_Mus2|SINE|Alu	4652	NM_025321	Sdhc
chr1	171146002	171146100	1253	2.3698	-0.958242	0.00268125	intron	NM_025321	Sdhc	intron 1 of 5	intron (NM_025321, intron 1 of 5)	4552	NM_025321	Sdhc
chr1	171182102	171182200	1254	2.1676	-1.40092	0.00917852	intron	NM_025557	Pcp4l1	intron 1 of 2	intron (NM_025557, intron 1 of 2)	14117	NM_025557	Pcp4l1
chr1	171182202	171182300	1255	2.28093	-1.30878	0.00714972	intron	NM_025557	Pcp4l1	intron 1 of 2	intron (NM_025557, intron 1 of 2)	14017	NM_025557	Pcp4l1
chr1	171195202	171195300	1256	1.58867	-0.477683	0.00978075	intron	NM_025557	Pcp4l1	intron 1 of 2	intron (NM_025557, intron 1 of 2)	1017	NM_025557	Pcp4l1
chr1	171195302	171195400	1257	2.74013	-1.02485	0.000314019	intron	NM_025557	Pcp4l1	intron 1 of 2	intron (NM_025557, intron 1 of 2)	917	NM_025557	Pcp4l1
chr1	171195402	171195500	1258	2.87072	-1.34235	0.00132729	intron	NM_025557	Pcp4l1	intron 1 of 2	intron (NM_025557, intron 1 of 2)	817	NM_025557	Pcp4l1
chr1	171258602	171258700	1259	2.2232	-1.07645	0.00217665	intron	NM_172845	Adamts4	intron 8 of 8	MTB|LTR|ERVL-MaLR	8229	NM_172845	Adamts4
chr1	171422202	171422300	1260	5.41366	-1.97667	0.00218733	Intergenic				RMER19A|LTR|ERVK	3218	NM_001164525	Tstd1
chr1	172152502	172152600	1261	1.99064	-0.954482	0.00817214	intron	NM_153555	Dcaf8	intron 2 of 13	intron (NM_153555, intron 2 of 13)	4536	NM_153555	Dcaf8
chr1	172158702	172158800	1262	2.63495	-0.724669	0.000761766	intron	NM_153555	Dcaf8	intron 2 of 13	intron (NM_153555, intron 2 of 13)	10736	NM_153555	Dcaf8
chr1	172168902	172169000	1263	2.43783	-1.61097	0.00595146	intron	NM_153555	Dcaf8	intron 3 of 13	RSINE1|SINE|B4	20936	NM_153555	Dcaf8
chr1	172172402	172172500	1264	1.65486	-0.407718	0.00492109	exon	NM_153555	Dcaf8	exon 4 of 14	exon (NM_153555, exon 4 of 14)	24436	NM_153555	Dcaf8
chr1	172182902	172183000	1265	2.35099	-1.24118	0.00731419	intron	NM_153555	Dcaf8	intron 7 of 13	intron (NM_153555, intron 7 of 13)	23830	NM_011063	Pea15a
chr1	172183102	172183200	1266	3.47191	-1.55735	0.000831426	intron	NM_153555	Dcaf8	intron 7 of 13	intron (NM_153555, intron 7 of 13)	23630	NM_011063	Pea15a
chr1	172183202	172183300	1267	3.30161	-1.66757	0.00133219	intron	NM_153555	Dcaf8	intron 7 of 13	(TGG)n|Simple_repeat|Simple_repeat	23530	NM_011063	Pea15a
chr1	172198702	172198800	1268	5.62857	-1.85122	0.000512569	intron	NM_011063	Pea15a	intron 3 of 3	intron (NM_011063, intron 3 of 3)	8030	NM_011063	Pea15a
chr1	172198802	172198900	1269	5.15458	-2.13901	0.00787234	intron	NM_011063	Pea15a	intron 3 of 3	B1_Mus1|SINE|Alu	7930	NM_011063	Pea15a
chr1	172310702	172310800	1270	1.85119	-1.08947	0.00938142	Intergenic				PB1D9|SINE|Alu	-1656	NM_080419	Igsf8
chr1	173915002	173915100	1271	3.3937	-1.60624	0.000837449	Intergenic				Lx3A|LINE|L1	-2129	NM_001033450	Mnda
chr1	175002102	175002200	1272	3.37703	-1.60658	0.00574938	Intergenic				Intergenic	-80332	NM_011825	Grem2
chr1	175137102	175137200	1273	5.15501	-2.12746	0.00394475	intron	NM_011880	Rgs7	intron 6 of 16	MLTR73|LTR|ERV1	-215332	NM_011825	Grem2
chr1	175421502	175421600	1274	2.06499	-0.906973	0.0033209	intron	NM_011880	Rgs7	intron 2 of 16	intron (NM_011880, intron 2 of 16)	70994	NM_011880	Rgs7
chr1	175620602	175620700	1275	2.2576	-0.758645	0.00362046	intron	NM_010209	Fh1	intron 1 of 9	Charlie4z|DNA|hAT-Charlie	4984	NM_010209	Fh1
chr1	175648602	175648700	1276	5.41072	-1.98788	0.00201708	intron	NM_133809	Kmo	intron 6 of 14	MER2B|DNA|TcMar-Tigger	16458	NM_133809	Kmo
chr1	176115402	176115500	1277	1.61215	-0.853119	0.00805809	intron	NM_001195816	Pld5	intron 2 of 9	intron (NM_001195816, intron 2 of 9)	98491	NM_001195816	Pld5
chr1	176735702	176735800	1278	5.29649	-2.04436	0.0024575	exon	NM_001099637	Cep170	exon 20 of 20	exon (NM_001099637, exon 20 of 20)	36672	NR_029775	Mir350
chr1	176735802	176735900	1279	5.17192	-2.11586	0.00529278	exon	NM_001099637	Cep170	exon 20 of 20	exon (NM_001099637, exon 20 of 20)	36572	NR_029775	Mir350
chr1	176804602	176804700	1280	2.05805	-0.889858	0.00728269	intron	NM_001099637	Cep170	intron 1 of 19	MTC|LTR|ERVL-MaLR	2473	NM_001099637	Cep170
chr1	176851202	176851300	1281	2.59228	-1.53149	0.00772957	intron	NM_029756	Sdccag8	intron 8 of 17	intron (NM_029756, intron 8 of 17)	-15118	NR_037996	Hmga2-ps1
chr1	176916102	176916200	1282	3.31826	-1.63652	0.00991915	intron	NM_029756	Sdccag8	intron 12 of 17	intron (NM_029756, intron 12 of 17)	-80018	NR_037996	Hmga2-ps1
chr1	177030802	177030900	1283	5.99615	-1.63133	0.000544132	intron	NM_011785	Akt3	intron 12 of 12	intron (NM_011785, intron 12 of 12)	-194718	NR_037996	Hmga2-ps1
chr1	177030902	177031000	1284	5.93138	-1.68397	0.000728488	intron	NM_011785	Akt3	intron 12 of 12	intron (NM_011785, intron 12 of 12)	-194818	NR_037996	Hmga2-ps1
chr1	177111502	177111600	1285	3.02178	-1.83437	0.00871029	intron	NM_011785	Akt3	intron 2 of 12	intron (NM_011785, intron 2 of 12)	137216	NM_011785	Akt3
chr1	177525402	177525500	1286	1.68344	-0.50887	0.00603292	Intergenic				Charlie24|DNA|hAT-Charlie	79630	NM_013915	Zbtb18
chr1	177525502	177525600	1287	2.4881	-0.629751	0.000272257	Intergenic				Intergenic	79730	NM_013915	Zbtb18
chr1	177525602	177525700	1288	2.58231	-0.75657	0.00151891	Intergenic				Intergenic	79830	NM_013915	Zbtb18
chr1	178189902	178190000	1289	2.52176	-1.56202	0.00622159	intron	NM_024282	Desi2	intron 1 of 4	intron (NM_024282, intron 1 of 4)	2534	NM_024282	Desi2
chr1	178191002	178191100	1290	2.68103	-1.06081	0.00304299	intron	NM_024282	Desi2	intron 1 of 4	intron (NM_024282, intron 1 of 4)	3634	NM_024282	Desi2
chr1	178208802	178208900	1291	2.79339	-1.37381	0.00543804	intron	NM_024282	Desi2	intron 1 of 4	MTE2a|LTR|ERVL-MaLR	21434	NM_024282	Desi2
chr1	178208902	178209000	1292	2.86954	-1.32341	0.00295745	intron	NM_024282	Desi2	intron 1 of 4	MTE2a|LTR|ERVL-MaLR	21534	NM_024282	Desi2
chr1	178209002	178209100	1293	3.55758	-1.50026	0.000578702	intron	NM_024282	Desi2	intron 1 of 4	intron (NM_024282, intron 1 of 4)	21634	NM_024282	Desi2
chr1	178326502	178326600	1294	6.62194	-1.15501	8.1444e-07	Intergenic				Intergenic	7398	NM_025511	Cox20
chr1	178408902	178409000	1295	2.46624	-1.16681	0.00281626	intron	NM_026626	Efcab2	intron 1 of 6	intron (NM_026626, intron 1 of 6)	3070	NM_026626	Efcab2
chr1	178462102	178462200	1296	5.15501	-2.12746	0.00394475	intron	NM_026626	Efcab2	intron 3 of 6	intron (NM_026626, intron 3 of 6)	56270	NM_026626	Efcab2
chr1	178494002	178494100	1297	2.27755	-1.2897	0.00961468	Intergenic				RMER19B|LTR|ERVK	-35074	NM_001161665	Kif26b
chr1	178648302	178648400	1298	2.7416	-1.4063	0.00413973	intron	NM_001161665	Kif26b	intron 2 of 14	ORR1F|LTR|ERVL-MaLR	119226	NM_001161665	Kif26b
chr1	178838602	178838700	1299	2.06478	-1.16288	0.00943215	intron	NM_001161665	Kif26b	intron 5 of 14	intron (NM_001161665, intron 5 of 14)	309526	NM_001161665	Kif26b
chr1	178893502	178893600	1300	3.00599	-1.84528	0.00684933	intron	NM_001161665	Kif26b	intron 10 of 14	intron (NM_001161665, intron 10 of 14)	364426	NM_001161665	Kif26b
chr1	179107502	179107600	1301	2.62282	-1.05663	0.00294149	intron	NM_027188	Smyd3	intron 5 of 11	intron (NM_027188, intron 5 of 11)	410452	NM_027188	Smyd3
chr1	179308502	179308600	1302	3.00599	-1.84528	0.00684925	intron	NM_027188	Smyd3	intron 5 of 11	intron (NM_027188, intron 5 of 11)	209452	NM_027188	Smyd3
chr1	179358802	179358900	1303	2.34147	-1.67234	0.00994582	intron	NM_027188	Smyd3	intron 5 of 11	intron (NM_027188, intron 5 of 11)	159152	NM_027188	Smyd3
chr1	179368902	179369000	1304	5.15501	-2.12746	0.00394475	intron	NM_027188	Smyd3	intron 5 of 11	LTRIS2|LTR|ERV1	149052	NM_027188	Smyd3
chr1	179369002	179369100	1305	5.15501	-2.12746	0.00394475	intron	NM_027188	Smyd3	intron 5 of 11	LTRIS2|LTR|ERV1	148952	NM_027188	Smyd3
chr1	179437002	179437100	1306	1.97072	-0.552077	0.00522854	intron	NM_027188	Smyd3	intron 1 of 11	intron (NM_027188, intron 1 of 11)	80952	NM_027188	Smyd3
chr1	179549602	179549700	1307	1.71345	-0.327116	0.00440327	intron	NM_146105	Cnst	intron 1 of 10	intron (NM_146105, intron 1 of 10)	3122	NM_146105	Cnst
chr1	179571102	179571200	1308	5.52443	-1.91239	0.00103108	intron	NM_146105	Cnst	intron 1 of 10	B1F2|SINE|Alu	24622	NM_146105	Cnst
chr1	179571302	179571400	1309	1.5206	-0.267464	0.00737292	intron	NM_146105	Cnst	intron 1 of 10	intron (NM_146105, intron 1 of 10)	24822	NM_146105	Cnst
chr1	179614502	179614600	1310	5.67831	-1.86792	0.00436183	intron	NM_146105	Cnst	intron 9 of 10	intron (NM_146105, intron 9 of 10)	-53680	NM_178653	Sccpdh
chr1	179700602	179700700	1311	2.23523	-0.80912	0.00174066	Intergenic				Intergenic	32420	NM_178653	Sccpdh
chr1	179709102	179709200	1312	2.73011	-1.41607	0.00491585	Intergenic				MIR3|SINE|MIR	40920	NM_178653	Sccpdh
chr1	179726402	179726500	1313	3.16947	-1.7524	0.00821431	Intergenic				Intergenic	58220	NM_178653	Sccpdh
chr1	179840602	179840700	1314	2.07522	-1.15381	0.00810132	Intergenic				Intergenic	-36636	NM_026375	Ahctf1
chr1	179958802	179958900	1315	2.06141	-0.680454	0.00654633	Intergenic				Intergenic	-2238	NM_001033285	Cdc42bpa
chr1	180142602	180142700	1316	5.29649	-2.04436	0.00245749	intron	NM_001033285	Cdc42bpa	intron 29 of 36	intron (NM_001033285, intron 29 of 36)	50834	NM_001163290	Adck3
chr1	180167302	180167400	1317	3.53617	-0.818701	0.000113366	exon	NM_001163290	Adck3	exon 15 of 15	exon (NM_001163290, exon 15 of 15)	26134	NM_001163290	Adck3
chr1	180168302	180168400	1318	1.92642	-0.776899	0.0071795	exon	NM_001163290	Adck3	exon 14 of 15	exon (NM_001163290, exon 14 of 15)	25134	NM_001163290	Adck3
chr1	180168402	180168500	1319	1.73938	-0.429347	0.00574877	intron	NM_023341	Adck3	intron 13 of 14	intron (NM_023341, intron 13 of 14)	25034	NM_001163290	Adck3
chr1	180168902	180169000	1320	3.35823	-1.63706	0.00255929	intron	NM_023341	Adck3	intron 11 of 14	intron (NM_023341, intron 11 of 14)	24534	NM_001163290	Adck3
chr1	180169402	180169500	1321	2.1259	-1.14597	0.00807741	exon	NM_001163290	Adck3	exon 10 of 15	exon (NM_001163290, exon 10 of 15)	24034	NM_001163290	Adck3
chr1	180169502	180169600	1322	2.22408	-0.601534	0.00406755	intron	NM_023341	Adck3	intron 9 of 14	intron (NM_023341, intron 9 of 14)	23934	NM_001163290	Adck3
chr1	180169602	180169700	1323	2.59246	-0.744992	0.00238378	exon	NM_001163290	Adck3	exon 9 of 15	exon (NM_001163290, exon 9 of 15)	23834	NM_001163290	Adck3
chr1	180175702	180175800	1324	1.74792	-0.578727	0.00864358	intron	NM_023341	Adck3	intron 4 of 14	intron (NM_023341, intron 4 of 14)	17734	NM_001163290	Adck3
chr1	180175802	180175900	1325	1.75969	-0.184986	0.00218326	intron	NM_023341	Adck3	intron 4 of 14	intron (NM_023341, intron 4 of 14)	17634	NM_001163290	Adck3
chr1	180176002	180176100	1326	1.54864	0.0690075	0.00522411	intron	NM_023341	Adck3	intron 4 of 14	intron (NM_023341, intron 4 of 14)	17434	NM_001163290	Adck3
chr1	180176302	180176400	1327	3.05009	-1.19938	0.000805145	intron	NM_023341	Adck3	intron 4 of 14	intron (NM_023341, intron 4 of 14)	17134	NM_001163290	Adck3
chr1	180176602	180176700	1328	3.93211	-1.22273	0.000234693	intron	NM_023341	Adck3	intron 4 of 14	intron (NM_023341, intron 4 of 14)	16834	NM_001163290	Adck3
chr1	180178602	180178700	1329	1.53931	0.0632085	0.00568803	intron	NM_023341	Adck3	intron 3 of 14	intron (NM_023341, intron 3 of 14)	14834	NM_001163290	Adck3
chr1	180178802	180178900	1330	2.22571	-0.186494	0.000285531	intron	NM_023341	Adck3	intron 3 of 14	intron (NM_023341, intron 3 of 14)	14634	NM_001163290	Adck3
chr1	180178902	180179000	1331	1.67483	-0.538587	0.00574027	exon	NM_001163290	Adck3	exon 3 of 15	exon (NM_001163290, exon 3 of 15)	14534	NM_001163290	Adck3
chr1	180179002	180179100	1332	1.8843	-0.677399	0.00481467	exon	NM_001163290	Adck3	exon 3 of 15	exon (NM_001163290, exon 3 of 15)	14434	NM_001163290	Adck3
chr1	180179102	180179200	1333	1.94006	-1.00685	0.00897435	exon	NM_001163290	Adck3	exon 3 of 15	exon (NM_001163290, exon 3 of 15)	14334	NM_001163290	Adck3
chr1	180180902	180181000	1334	1.74299	-0.324231	0.00724527	intron	NM_023341	Adck3	intron 2 of 14	intron (NM_023341, intron 2 of 14)	12534	NM_001163290	Adck3
chr1	180182002	180182100	1335	1.93831	-0.167448	0.00137834	intron	NM_023341	Adck3	intron 2 of 14	intron (NM_023341, intron 2 of 14)	11434	NM_001163290	Adck3
chr1	180182202	180182300	1336	1.48385	-0.160856	0.00734579	intron	NM_023341	Adck3	intron 1 of 14	intron (NM_023341, intron 1 of 14)	11234	NM_001163290	Adck3
chr1	180182302	180182400	1337	1.91894	-0.304991	0.00159863	intron	NM_023341	Adck3	intron 1 of 14	intron (NM_023341, intron 1 of 14)	11134	NM_001163290	Adck3
chr1	180182502	180182600	1338	2.02499	-0.386137	0.00147704	intron	NM_023341	Adck3	intron 1 of 14	MIRc|SINE|MIR	10934	NM_001163290	Adck3
chr1	180182602	180182700	1339	2.62127	-0.509303	0.000122937	intron	NM_023341	Adck3	intron 1 of 14	intron (NM_023341, intron 1 of 14)	10834	NM_001163290	Adck3
chr1	180182702	180182800	1340	2.23296	-0.411496	0.000356298	intron	NM_023341	Adck3	intron 1 of 14	intron (NM_023341, intron 1 of 14)	10734	NM_001163290	Adck3
chr1	180182802	180182900	1341	2.872	-0.572266	0.000177286	intron	NM_023341	Adck3	intron 1 of 14	intron (NM_023341, intron 1 of 14)	10634	NM_001163290	Adck3
chr1	180183102	180183200	1342	1.45421	-0.132627	0.007054	intron	NM_023341	Adck3	intron 1 of 14	intron (NM_023341, intron 1 of 14)	10334	NM_001163290	Adck3
chr1	180187402	180187500	1343	1.88353	-0.3762	0.00220561	intron	NM_023341	Adck3	intron 1 of 14	intron (NM_023341, intron 1 of 14)	6034	NM_001163290	Adck3
chr1	180187502	180187600	1344	1.59052	0.155794	0.00171557	intron	NM_023341	Adck3	intron 1 of 14	intron (NM_023341, intron 1 of 14)	5934	NM_001163290	Adck3
chr1	180187602	180187700	1345	1.42148	0.260089	0.00659442	intron	NM_023341	Adck3	intron 1 of 14	intron (NM_023341, intron 1 of 14)	5834	NM_001163290	Adck3
chr1	180187702	180187800	1346	1.96505	0.534282	0.000123274	intron	NM_023341	Adck3	intron 1 of 14	intron (NM_023341, intron 1 of 14)	5734	NM_001163290	Adck3
chr1	180187802	180187900	1347	2.13847	0.594235	4.26054e-05	intron	NM_023341	Adck3	intron 1 of 14	intron (NM_023341, intron 1 of 14)	5634	NM_001163290	Adck3
chr1	180187902	180188000	1348	1.69761	0.426281	0.00123461	intron	NM_023341	Adck3	intron 1 of 14	intron (NM_023341, intron 1 of 14)	5534	NM_001163290	Adck3
chr1	180188002	180188100	1349	1.72785	0.22053	0.00316937	intron	NM_023341	Adck3	intron 1 of 14	intron (NM_023341, intron 1 of 14)	5434	NM_001163290	Adck3
chr1	180188302	180188400	1350	2.98488	-1.26422	0.00105982	intron	NM_023341	Adck3	intron 1 of 14	MTD|LTR|ERVL-MaLR	5134	NM_001163290	Adck3
chr1	180188502	180188600	1351	5.89387	-1.68363	0.000208647	intron	NM_023341	Adck3	intron 1 of 14	MTD|LTR|ERVL-MaLR	4934	NM_001163290	Adck3
chr1	180188602	180188700	1352	3.29537	-1.67799	0.00251446	intron	NM_023341	Adck3	intron 1 of 14	intron (NM_023341, intron 1 of 14)	4834	NM_001163290	Adck3
chr1	180189802	180189900	1353	2.45736	-1.16761	0.00651487	intron	NM_023341	Adck3	intron 1 of 14	MLTR14|LTR|ERV1	3634	NM_001163290	Adck3
chr1	180189902	180190000	1354	3.20645	-1.73133	0.00246396	intron	NM_023341	Adck3	intron 1 of 14	MER58A|DNA|hAT-Charlie	3534	NM_001163290	Adck3
chr1	180190302	180190400	1355	1.40056	0.55583	0.00310491	intron	NM_023341	Adck3	intron 1 of 14	intron (NM_023341, intron 1 of 14)	3134	NM_001163290	Adck3
chr1	180190402	180190500	1356	1.47219	0.715982	0.0012626	intron	NM_023341	Adck3	intron 1 of 14	intron (NM_023341, intron 1 of 14)	3034	NM_001163290	Adck3
chr1	180208702	180208800	1357	2.09278	-0.509373	0.00188871	Intergenic				Intergenic	-12731	NM_023341	Adck3
chr1	180208802	180208900	1358	1.57825	-0.207563	0.00777643	Intergenic				Intergenic	-12831	NM_023341	Adck3
chr1	180211202	180211300	1359	2.87905	-0.336096	2.69236e-05	Intergenic				Intergenic	-15231	NM_023341	Adck3
chr1	180371902	180372000	1360	1.97524	-0.980826	0.00763848	intron	NM_001081175	Itpkb	intron 2 of 7	intron (NM_001081175, intron 2 of 7)	-41402	NR_003623	Gm5069
chr1	180467402	180467500	1361	3.38354	-1.63615	0.00406856	intron	NM_001081227	6330403A02Rik	intron 1 of 3	intron (NM_001081227, intron 1 of 3)	16053	NM_001081227	6330403A02Rik
chr1	180491102	180491200	1362	2.25149	-1.03466	0.0024863	Intergenic				Intergenic	-7647	NM_001081227	6330403A02Rik
chr1	180491202	180491300	1363	2.30031	-1.00275	0.00252678	Intergenic				Intergenic	-7747	NM_001081227	6330403A02Rik
chr1	180536802	180536900	1364	3.28047	-1.68839	0.00355325	Intergenic				ORR1E|LTR|ERVL-MaLR	-32124	NM_007415	Parp1
chr1	180538802	180538900	1365	3.00265	-1.85616	0.00743964	Intergenic				L1ME2|LINE|L1	-30124	NM_007415	Parp1
chr1	180596802	180596900	1366	2.74924	-1.39651	0.00439462	intron	NM_007415	Parp1	intron 17 of 22	intron (NM_007415, intron 17 of 22)	9650	NR_105869	Mir6904
chr1	180596902	180597000	1367	2.7416	-1.4063	0.00413971	intron	NM_007415	Parp1	intron 17 of 22	intron (NM_007415, intron 17 of 22)	9750	NR_105869	Mir6904
chr1	180597002	180597100	1368	2.67145	-1.4499	0.00656504	intron	NM_007415	Parp1	intron 17 of 22	intron (NM_007415, intron 17 of 22)	9850	NR_105869	Mir6904
chr1	180609202	180609300	1369	5.15458	-2.13901	0.00787234	Intergenic				B3A|SINE|B2	22050	NR_105869	Mir6904
chr1	180609302	180609400	1370	5.15501	-2.12746	0.00394475	Intergenic				Intergenic	22150	NR_105869	Mir6904
chr1	180664602	180664700	1371	5.22687	-2.10423	0.00917742	intron	NM_175186	Lin9	intron 6 of 11	B3|SINE|B2	23317	NM_001103182	Lin9
chr1	180806902	180807000	1372	3.19519	-1.74188	0.00546992	intron	NM_008210	H3f3a	intron 3 of 3	RLTR31D_MM|LTR|ERVK	6652	NM_008210	H3f3a
chr1	180861202	180861300	1373	5.15458	-2.13901	0.00787234	intron	NM_145943	Sde2	intron 5 of 6	intron (NM_145943, intron 5 of 6)	10100	NM_145943	Sde2
chr1	180884102	180884200	1374	3.00599	-1.84528	0.00684917	Intergenic				Intergenic	-8968	NM_177099	Lefty2
chr1	181015402	181015500	1375	3.25131	-1.69876	0.0058914	intron	NM_010145	Ephx1	intron 1 of 8	intron (NM_010145, intron 1 of 8)	2044	NM_010145	Ephx1
chr1	181098802	181098900	1376	2.43783	-1.61097	0.00595145	intron	NM_026171	Nvl	intron 20 of 22	intron (NM_026171, intron 20 of 22)	45306	NM_026171	Nvl
chr1	181098902	181099000	1377	3.00265	-1.85616	0.00743958	intron	NM_026171	Nvl	intron 20 of 22	intron (NM_026171, intron 20 of 22)	45206	NM_026171	Nvl
chr1	181185502	181185600	1378	3.00265	-1.85616	0.00743952	intron	NM_145514	Wdr26	intron 9 of 13	PB1D9|SINE|Alu	26427	NM_145514	Wdr26
chr1	181185602	181185700	1379	3.10245	-1.79773	0.00512817	intron	NM_145514	Wdr26	intron 9 of 13	intron (NM_145514, intron 9 of 13)	26327	NM_145514	Wdr26
chr1	181475502	181475600	1380	1.8427	-0.534446	0.00320466	Intergenic				Intergenic	35900	NM_207280	Ccdc121
chr1	181475602	181475700	1381	2.35209	-0.169088	7.13371e-05	Intergenic				MLT1F|LTR|ERVL-MaLR	35800	NM_207280	Ccdc121
chr1	181475702	181475800	1382	1.62777	0.181764	0.00141453	Intergenic				MLT1F|LTR|ERVL-MaLR	35700	NM_207280	Ccdc121
chr1	181475802	181475900	1383	1.68307	0.0627863	0.00202218	Intergenic				MLT1F|LTR|ERVL-MaLR	35600	NM_207280	Ccdc121
chr1	181476802	181476900	1384	2.5283	-0.846269	0.000597992	Intergenic				Intergenic	34600	NM_207280	Ccdc121
chr1	181476902	181477000	1385	2.9278	-1.28394	0.00206636	Intergenic				Intergenic	34500	NM_207280	Ccdc121
chr1	181477002	181477100	1386	2.1301	-1.11901	0.00579847	Intergenic				Intergenic	34400	NM_207280	Ccdc121
chr1	181827902	181828000	1387	3.00265	-1.85616	0.00743946	intron	NM_133815	Lbr	intron 6 of 13	MTEa|LTR|ERVL-MaLR	14450	NM_133815	Lbr
chr1	181828002	181828100	1388	3.00599	-1.84528	0.00684909	intron	NM_133815	Lbr	intron 6 of 13	B3|SINE|B2	14350	NM_133815	Lbr
chr1	181951102	181951200	1389	2.14228	-1.42044	0.00894984	intron	NM_010135	Enah	intron 3 of 14	MIRb|SINE|MIR	68829	NM_010135	Enah
chr1	181999502	181999600	1390	2.91918	-1.2852	0.00343294	intron	NM_010135	Enah	intron 1 of 14	intron (NM_010135, intron 1 of 14)	20429	NM_010135	Enah
chr1	182012702	182012800	1391	2.46714	-0.631663	0.000817569	intron	NM_010135	Enah	intron 1 of 14	intron (NM_010135, intron 1 of 14)	7229	NM_010135	Enah
chr1	182012802	182012900	1392	2.45059	-0.639466	0.000589364	intron	NM_010135	Enah	intron 1 of 14	L1MB7|LINE|L1	7129	NM_010135	Enah
chr1	182012902	182013000	1393	2.19775	-1.04945	0.00442449	intron	NM_010135	Enah	intron 1 of 14	L1MB7|LINE|L1	7029	NM_010135	Enah
chr1	182033402	182033500	1394	2.67413	-1.46949	0.00255966	Intergenic				Intergenic	-13471	NM_001083120	Enah
chr1	182093602	182093700	1395	1.87741	-0.660366	0.00613235	Intergenic				Intergenic	-31086	NM_012058	Srp9
chr1	182108002	182108100	1396	2.76333	-1.40616	0.00154848	Intergenic				Intergenic	-16686	NM_012058	Srp9
chr1	182147802	182147900	1397	2.44221	-1.20349	0.00504483	Intergenic				RLTR1C|LTR|ERV1	10247	NM_001166728	Vmn1r1
chr1	182338102	182338200	1398	5.39547	-1.99905	0.00281526	intron	NM_175127	Fbxo28	intron 1 of 4	intron (NM_175127, intron 1 of 4)	3455	NM_175127	Fbxo28
chr1	182410902	182411000	1399	2.4538	-1.60067	0.00716061	intron	NM_173378	Trp53bp2	intron 1 of 17	intron (NM_173378, intron 1 of 17)	1784	NM_173378	Trp53bp2
chr1	182435202	182435300	1400	2.80743	-1.36416	0.0027523	intron	NM_173378	Trp53bp2	intron 3 of 17	intron (NM_173378, intron 3 of 17)	26084	NM_173378	Trp53bp2
chr1	182435302	182435400	1401	5.89387	-1.68363	0.000208646	intron	NM_173378	Trp53bp2	intron 3 of 17	intron (NM_173378, intron 3 of 17)	26184	NM_173378	Trp53bp2
chr1	182435402	182435500	1402	5.72373	-1.79286	0.000330548	intron	NM_173378	Trp53bp2	intron 4 of 17	intron (NM_173378, intron 4 of 17)	26284	NM_173378	Trp53bp2
chr1	182440802	182440900	1403	1.70373	-0.773071	0.00809923	exon	NM_173378	Trp53bp2	exon 6 of 18	exon (NM_173378, exon 6 of 18)	31684	NM_173378	Trp53bp2
chr1	182440902	182441000	1404	1.86324	-0.857462	0.00716348	exon	NM_173378	Trp53bp2	exon 6 of 18	exon (NM_173378, exon 6 of 18)	31784	NM_173378	Trp53bp2
chr1	182461102	182461200	1405	3.61628	-1.46493	0.000270278	intron	NM_173378	Trp53bp2	intron 17 of 17	intron (NM_173378, intron 17 of 17)	51984	NM_173378	Trp53bp2
chr1	182461302	182461400	1406	1.74878	-0.555636	0.00762055	intron	NM_173378	Trp53bp2	intron 17 of 17	intron (NM_173378, intron 17 of 17)	52184	NM_173378	Trp53bp2
chr1	182491902	182492000	1407	2.08099	-1.12642	0.00911676	intron	NM_009794	Capn2	intron 4 of 20	intron (NM_009794, intron 4 of 20)	25532	NM_009794	Capn2
chr1	182502302	182502400	1408	2.13381	-0.878402	0.00225632	intron	NM_009794	Capn2	intron 2 of 20	intron (NM_009794, intron 2 of 20)	15132	NM_009794	Capn2
chr1	182722402	182722500	1409	2.52176	-1.56202	0.00622157	Intergenic				Intergenic	26729	NM_001033547	4922505E12Rik
chr1	182817102	182817200	1410	2.02058	-0.734673	0.00286451	intron	NM_144796	Susd4	intron 1 of 7	intron (NM_144796, intron 1 of 7)	52245	NM_144796	Susd4
chr1	182817202	182817300	1411	2.2189	-0.817337	0.00136851	intron	NM_144796	Susd4	intron 1 of 7	intron (NM_144796, intron 1 of 7)	52345	NM_144796	Susd4
chr1	182817402	182817500	1412	3.00265	-1.85616	0.0074394	intron	NM_144796	Susd4	intron 1 of 7	intron (NM_144796, intron 1 of 7)	52545	NM_144796	Susd4
chr1	182953502	182953600	1413	2.32711	-0.720976	0.000632529	Intergenic				Intergenic	-1237	NM_016928	Tlr5
chr1	183292502	183292600	1414	5.93999	-1.6426	0.000460981	exon	NM_027861	Brox	exon 4 of 14	exon (NM_027861, exon 4 of 14)	4457	NM_027861	Brox
chr1	183292602	183292700	1415	6.27784	-1.4032	7.0386e-05	intron	NM_027861	Brox	intron 3 of 13	intron (NM_027861, intron 3 of 13)	4357	NM_027861	Brox
chr1	183292702	183292800	1416	6.18611	-1.4801	4.73135e-05	intron	NM_027861	Brox	intron 3 of 13	intron (NM_027861, intron 3 of 13)	4257	NM_027861	Brox
chr1	183292802	183292900	1417	5.72944	-1.78213	0.000326776	intron	NM_027861	Brox	intron 3 of 13	intron (NM_027861, intron 3 of 13)	4157	NM_027861	Brox
chr1	184051402	184051500	1418	2.4538	-1.60067	0.00716067	intron	NM_022019	Dusp10	intron 2 of 3	intron (NM_022019, intron 2 of 3)	16990	NM_022019	Dusp10
chr1	184055002	184055100	1419	1.91708	-0.785042	0.00669945	intron	NM_022019	Dusp10	intron 2 of 3	intron (NM_022019, intron 2 of 3)	20590	NM_022019	Dusp10
chr1	184069202	184069300	1420	1.29921	0.519391	0.00835906	intron	NM_022019	Dusp10	intron 3 of 3	intron (NM_022019, intron 3 of 3)	34790	NM_022019	Dusp10
chr1	184238802	184238900	1421	2.3699	-0.985639	0.0015566	Intergenic				ORR1E|LTR|ERVL-MaLR	204390	NM_022019	Dusp10
chr1	184238902	184239000	1422	1.99081	-0.998413	0.00460131	Intergenic				Intergenic	204490	NM_022019	Dusp10
chr1	184493702	184493800	1423	2.02457	-1.16192	0.00962518	Intergenic				Intergenic	63940	NR_040472	1700112H15Rik
chr1	184679602	184679700	1424	2.34438	-1.26951	0.00463312	Intergenic				Intergenic	-32846	NR_040627	4930488B22Rik
chr1	184725302	184725400	1425	2.31439	-1.30874	0.00404673	Intergenic				Intergenic	7142	NM_008250	Hlx
chr1	184725402	184725500	1426	2.1676	-1.40092	0.00917854	Intergenic				Intergenic	7042	NM_008250	Hlx
chr1	184725502	184725600	1427	2.43783	-1.61097	0.00595143	Intergenic				Intergenic	6942	NM_008250	Hlx
chr1	184725602	184725700	1428	3.00265	-1.85616	0.00743934	Intergenic				Intergenic	6842	NM_008250	Hlx
chr1	184880902	184881000	1429	5.48205	-1.95413	0.00312162	intron	NM_178692	C130074G19Rik	intron 1 of 1	B1_Mur4|SINE|Alu	2085	NM_178692	C130074G19Rik
chr1	184881102	184881200	1430	2.60799	-1.48502	0.00806659	intron	NM_178692	C130074G19Rik	intron 1 of 1	RSINE1|SINE|B4	1885	NM_178692	C130074G19Rik
chr1	184967402	184967500	1431	2.60984	-1.50489	0.00397634	intron	NM_145515	Mark1	intron 1 of 17	intron (NM_145515, intron 1 of 17)	32098	NM_145515	Mark1
chr1	185235902	185236000	1432	3.04614	-1.19911	0.00161484	intron	NM_001163754	Rab3gap2	intron 6 of 34	intron (NM_001163754, intron 6 of 34)	-6975	NR_034044	Snora36b
chr1	185236002	185236100	1433	5.48205	-1.95413	0.00312165	exon	NM_001163754	Rab3gap2	exon 7 of 35	exon (NM_001163754, exon 7 of 35)	-6875	NR_034044	Snora36b
chr1	185293702	185293800	1434	3.33174	-1.62716	0.00970238	intron	NM_198653	Iars2	intron 18 of 22	MTE-int|LTR|ERVL-MaLR	-19568	NR_029580	Mir194-1
chr1	185311602	185311700	1435	1.77159	-0.728622	0.00479926	intron	NM_198653	Iars2	intron 12 of 22	ID4_|SINE|ID	-1668	NR_029580	Mir194-1
chr1	185335302	185335400	1436	2.33958	-1.29919	0.00528076	intron	NM_011794	Bpnt1	intron 1 of 8	intron (NM_011794, intron 1 of 8)	3192	NM_011794	Bpnt1
chr1	185408102	185408200	1437	1.70373	-0.773071	0.00809922	intron	NM_029735	Eprs	intron 20 of 31	ORR1D1|LTR|ERVL-MaLR	33668	NR_038006	9630028B13Rik
chr1	186129602	186129700	1438	5.15458	-2.13901	0.00787234	Intergenic				Intergenic	-12341	NM_146106	Lyplal1
chr1	186203302	186203400	1439	5.49916	-1.93443	0.00174544	Intergenic				Intergenic	-86041	NM_146106	Lyplal1
chr1	186258902	186259000	1440	5.15458	-2.13901	0.00787234	Intergenic				Intergenic	-141641	NM_146106	Lyplal1
chr1	186611102	186611200	1441	2.18005	-0.825179	0.00139065	Intergenic				B1F1|SINE|Alu	94841	NM_009367	Tgfb2
chr1	186611202	186611300	1442	1.78265	-0.894176	0.00837622	Intergenic				MTD|LTR|ERVL-MaLR	94741	NM_009367	Tgfb2
chr1	186655202	186655300	1443	1.92537	-0.752027	0.00932471	intron	NM_009367	Tgfb2	intron 1 of 6	intron (NM_009367, intron 1 of 6)	50741	NM_009367	Tgfb2
chr1	186935502	186935600	1444	5.17192	-2.11586	0.00529279	Intergenic				Intergenic	-31865	NM_033077	D1Pas1
chr1	186935602	186935700	1445	5.29649	-2.04436	0.00245747	Intergenic				Intergenic	-31765	NM_033077	D1Pas1
chr1	187031402	187031500	1446	5.15501	-2.12746	0.00394475	Intergenic				MTEa|LTR|ERVL-MaLR	64035	NM_033077	D1Pas1
chr1	187278602	187278700	1447	3.29537	-1.67799	0.00251445	intron	NM_026367	Gpatch2	intron 5 of 9	intron (NM_026367, intron 5 of 9)	63140	NM_026367	Gpatch2
chr1	187278702	187278800	1448	5.81226	-1.73707	0.000350102	intron	NM_026367	Gpatch2	intron 5 of 9	intron (NM_026367, intron 5 of 9)	63240	NM_026367	Gpatch2
chr1	187294902	187295000	1449	1.87657	-1.02983	0.00806548	intron	NM_026367	Gpatch2	intron 5 of 9	intron (NM_026367, intron 5 of 9)	79440	NM_026367	Gpatch2
chr1	187433202	187433300	1450	3.37703	-1.60658	0.00574935	Intergenic				MT2B2|LTR|ERVL	-175755	NM_001243792	Esrrg
chr1	187580702	187580800	1451	2.28295	-0.352027	0.000519206	Intergenic				Intergenic	-28255	NM_001243792	Esrrg
chr1	187580802	187580900	1452	1.97342	-0.421316	0.00299837	Intergenic				Intergenic	-28155	NM_001243792	Esrrg
chr1	187671402	187671500	1453	1.8213	-0.695268	0.00376151	intron	NM_001243792	Esrrg	intron 1 of 7	intron (NM_001243792, intron 1 of 7)	62445	NM_001243792	Esrrg
chr1	187675502	187675600	1454	1.67919	-0.789339	0.00880086	intron	NM_001243792	Esrrg	intron 1 of 7	intron (NM_001243792, intron 1 of 7)	66545	NM_001243792	Esrrg
chr1	187698502	187698600	1455	1.86488	-0.384452	0.00201013	intron	NM_001243792	Esrrg	intron 1 of 7	intron (NM_001243792, intron 1 of 7)	89545	NM_001243792	Esrrg
chr1	187698602	187698700	1456	1.99689	-0.599198	0.00198699	intron	NM_001243792	Esrrg	intron 1 of 7	intron (NM_001243792, intron 1 of 7)	89645	NM_001243792	Esrrg
chr1	187909502	187909600	1457	2.29126	-1.01142	0.00273616	intron	NM_001243792	Esrrg	intron 2 of 7	intron (NM_001243792, intron 2 of 7)	-88276	NM_011935	Esrrg
chr1	187909602	187909700	1458	1.80187	-0.54122	0.00693461	intron	NM_001243792	Esrrg	intron 2 of 7	intron (NM_001243792, intron 2 of 7)	-88176	NM_011935	Esrrg
chr1	187983902	187984000	1459	3.4801	-1.61509	0.0063884	intron	NM_001243792	Esrrg	intron 2 of 7	intron (NM_001243792, intron 2 of 7)	-13876	NM_011935	Esrrg
chr1	188027402	188027500	1460	5.28361	-2.06712	0.00440937	intron	NM_011935	Esrrg	intron 1 of 6	intron (NM_011935, intron 1 of 6)	-18461	NR_038007	9330162B11Rik
chr1	188218002	188218100	1461	5.17192	-2.11586	0.00529279	Intergenic				Intergenic	-44787	NM_021408	Ush2a
chr1	188538802	188538900	1462	5.28867	-2.05576	0.00394475	intron	NM_021408	Ush2a	intron 25 of 70	intron (NM_021408, intron 25 of 70)	276013	NM_021408	Ush2a
chr1	189696402	189696500	1463	2.09319	-1.1173	0.00748074	Intergenic				Intergenic	-8365	NM_001081363	Cenpf
chr1	189729202	189729300	1464	2.18954	-0.816956	0.00152982	intron	NM_008976	Ptpn14	intron 1 of 18	intron (NM_008976, intron 1 of 18)	983	NM_008976	Ptpn14
chr1	189802902	189803000	1465	2.58182	-0.807829	0.000769061	intron	NM_008976	Ptpn14	intron 3 of 18	intron (NM_008976, intron 3 of 18)	74683	NM_008976	Ptpn14
chr1	189803002	189803100	1466	1.91278	-0.809846	0.00476532	intron	NM_008976	Ptpn14	intron 3 of 18	intron (NM_008976, intron 3 of 18)	74783	NM_008976	Ptpn14
chr1	189880902	189881000	1467	1.31045	0.444848	0.00911704	intron	NM_026796	Smyd2	intron 11 of 11	intron (NM_026796, intron 11 of 11)	41337	NM_026796	Smyd2
chr1	189881002	189881100	1468	1.61167	0.291373	0.00206421	intron	NM_026796	Smyd2	intron 11 of 11	intron (NM_026796, intron 11 of 11)	41237	NM_026796	Smyd2
chr1	189889702	189889800	1469	1.97235	-0.766874	0.00216888	intron	NM_026796	Smyd2	intron 6 of 11	intron (NM_026796, intron 6 of 11)	32537	NM_026796	Smyd2
chr1	189889802	189889900	1470	2.35601	-0.520728	0.000482426	intron	NM_026796	Smyd2	intron 6 of 11	intron (NM_026796, intron 6 of 11)	32437	NM_026796	Smyd2
chr1	189896302	189896400	1471	3.01456	-1.21772	0.00228581	intron	NM_026796	Smyd2	intron 5 of 11	B3|SINE|B2	25937	NM_026796	Smyd2
chr1	189896402	189896500	1472	1.93464	-0.843049	0.00883994	intron	NM_026796	Smyd2	intron 5 of 11	intron (NM_026796, intron 5 of 11)	25837	NM_026796	Smyd2
chr1	189956502	189956600	1473	1.57775	-0.350967	0.00705006	Intergenic				Intergenic	-34263	NM_026796	Smyd2
chr1	190009402	190009500	1474	1.45	0.152002	0.00747067	Intergenic				Intergenic	-87163	NM_026796	Smyd2
chr1	190172802	190172900	1475	2.43487	-0.622586	0.000851101	Intergenic				CpG	-2171	NM_008937	Prox1
chr1	190172902	190173000	1476	2.59671	-0.794334	0.000316896	Intergenic				CpG	-2271	NM_008937	Prox1
chr1	190173002	190173100	1477	2.78794	-0.967578	0.000420113	Intergenic				CpG	-2371	NM_008937	Prox1
chr1	190173102	190173200	1478	2.33991	-1.25064	0.00606361	Intergenic				CpG	-2471	NM_008937	Prox1
chr1	190244402	190244500	1479	1.66596	-0.545967	0.00577965	Intergenic				Intergenic	-73771	NM_008937	Prox1
chr1	190244502	190244600	1480	1.63943	-0.537967	0.00772662	Intergenic				Intergenic	-73871	NM_008937	Prox1
chr1	190265602	190265700	1481	2.20362	-1.07407	0.00774768	Intergenic				Intergenic	-94971	NM_008937	Prox1
chr1	190265702	190265800	1482	2.7527	-1.41592	0.00145127	Intergenic				Intergenic	-95071	NM_008937	Prox1
chr1	190265802	190265900	1483	2.60027	-1.51491	0.00391889	Intergenic				L1MA5|LINE|L1	-95171	NM_008937	Prox1
chr1	190273402	190273500	1484	1.75708	-0.438003	0.00615485	Intergenic				Intergenic	-102771	NM_008937	Prox1
chr1	190273502	190273600	1485	1.70946	-0.625047	0.0072568	Intergenic				MER5A|DNA|hAT-Charlie	-102871	NM_008937	Prox1
chr1	190369302	190369400	1486	5.41366	-1.97667	0.00218732	Intergenic				Intergenic	-198671	NM_008937	Prox1
chr1	190369402	190369500	1487	3.00599	-1.84528	0.00684901	Intergenic				Intergenic	-198771	NM_008937	Prox1
chr1	190370402	190370500	1488	1.64973	-0.682431	0.00471915	Intergenic				Intergenic	-199771	NM_008937	Prox1
chr1	190490702	190490800	1489	2.43785	-1.23118	0.00551121	Intergenic				MLT1H1|LTR|ERVL-MaLR	-320071	NM_008937	Prox1
chr1	190490802	190490900	1490	2.50787	-1.18586	0.00280857	Intergenic				MLT1H1|LTR|ERVL-MaLR	-320171	NM_008937	Prox1
chr1	190490902	190491000	1491	2.32002	-1.01164	0.0014345	Intergenic				ORR1F|LTR|ERVL-MaLR	-320271	NM_008937	Prox1
chr1	190493302	190493400	1492	5.15501	-2.12746	0.00394475	Intergenic				Intergenic	-322671	NM_008937	Prox1
chr1	190529202	190529300	1493	2.36039	-1.2789	0.003518	Intergenic				Intergenic	-358571	NM_008937	Prox1
chr1	190691202	190691300	1494	1.53482	0.338431	0.00227895	Intergenic				Intergenic	220519	NM_178775	Rps6kc1
chr1	190800402	190800500	1495	2.59007	-1.5249	0.00485923	exon	NM_178775	Rps6kc1	exon 11 of 15	exon (NM_178775, exon 11 of 15)	111319	NM_178775	Rps6kc1
chr1	190908502	190908600	1496	2.76333	-1.40616	0.00154848	intron	NM_178775	Rps6kc1	intron 1 of 14	intron (NM_178775, intron 1 of 14)	3219	NM_178775	Rps6kc1
chr1	190908602	190908700	1497	2.83847	-0.95449	0.000128176	intron	NM_178775	Rps6kc1	intron 1 of 14	intron (NM_178775, intron 1 of 14)	3119	NM_178775	Rps6kc1
chr1	190908702	190908800	1498	2.42351	-0.448814	0.000156084	intron	NM_178775	Rps6kc1	intron 1 of 14	intron (NM_178775, intron 1 of 14)	3019	NM_178775	Rps6kc1
chr1	190908802	190908900	1499	1.559	-0.128715	0.00470413	intron	NM_178775	Rps6kc1	intron 1 of 14	RSINE1|SINE|B4	2919	NM_178775	Rps6kc1
chr1	190917802	190917900	1500	5.58759	-1.87291	0.00231772	Intergenic				B3|SINE|B2	-6081	NM_178775	Rps6kc1
chr1	190959902	190960000	1501	1.78717	-0.571775	0.00402319	intron	NM_144879	Vash2	intron 6 of 7	intron (NM_144879, intron 6 of 7)	19047	NM_144879	Vash2
chr1	190996402	190996500	1502	6.0726	-1.54561	0.000221277	Intergenic				Intergenic	-17155	NR_027352	Vash2
chr1	190996502	190996600	1503	3.50317	-1.52054	0.00525588	Intergenic				Intergenic	-17255	NR_027352	Vash2
chr1	191194902	191195000	1504	5.15458	-2.13901	0.00787234	Intergenic				Intergenic	-11618	NM_007498	Atf3
chr1	191291502	191291600	1505	3.74311	-1.36635	0.000921948	Intergenic				B1_Mur4|SINE|Alu	26567	NM_025424	Nenf
chr1	191291602	191291700	1506	2.4975	-1.58227	0.00994478	Intergenic				B3A|SINE|B2	26467	NM_025424	Nenf
chr1	191365202	191365300	1507	2.60984	-1.50489	0.00397643	intron	NM_144880	Ppp2r5a	intron 3 of 12	intron (NM_144880, intron 3 of 12)	31790	NM_144880	Ppp2r5a
chr1	191365602	191365700	1508	3.29537	-1.67799	0.00251445	intron	NM_144880	Ppp2r5a	intron 3 of 12	intron (NM_144880, intron 3 of 12)	31390	NM_144880	Ppp2r5a
chr1	191365802	191365900	1509	1.80767	-0.579826	0.00233713	intron	NM_144880	Ppp2r5a	intron 3 of 12	ID_B1|SINE|B4	31190	NM_144880	Ppp2r5a
chr1	191365902	191366000	1510	1.61141	-0.7074	0.00646557	intron	NM_144880	Ppp2r5a	intron 3 of 12	intron (NM_144880, intron 3 of 12)	31090	NM_144880	Ppp2r5a
chr1	191380902	191381000	1511	3.00599	-1.84528	0.00684893	intron	NM_144880	Ppp2r5a	intron 1 of 12	B1_Mm|SINE|Alu	16090	NM_144880	Ppp2r5a
chr1	191381302	191381400	1512	3.01867	-1.23641	0.000362961	intron	NM_144880	Ppp2r5a	intron 1 of 12	L1M4|LINE|L1	15690	NM_144880	Ppp2r5a
chr1	191496902	191497000	1513	2.51316	-1.57216	0.00733425	Intergenic				(TTTG)n|Simple_repeat|Simple_repeat	78583	NM_029766	Dtl
chr1	191643102	191643200	1514	1.76934	-0.752939	0.00784355	Intergenic				Intergenic	67417	NM_178632	Ints7
chr1	191674402	191674500	1515	2.51316	-1.57216	0.00733423	Intergenic				Intergenic	-43573	NM_172266	Lpgat1
chr1	191872502	191872600	1516	2.3503	-1.2883	0.00377099	Intergenic				Intergenic	-34230	NM_009579	Slc30a1
chr1	191872602	191872700	1517	2.7527	-1.41592	0.00145126	Intergenic				Intergenic	-34130	NM_009579	Slc30a1
chr1	191906002	191906100	1518	5.49916	-1.93443	0.00174543	promoter-TSS	NM_009579	Slc30a1		promoter-TSS (NM_009579)	-730	NM_009579	Slc30a1
chr1	191983602	191983700	1519	3.46983	-1.55019	0.00340413	intron	NM_023727	Rd3	intron 2 of 2	intron (NM_023727, intron 2 of 2)	6278	NM_001177900	Rd3
chr1	191995902	191996000	1520	1.95896	-0.79398	0.00381646	Intergenic				B3A|SINE|B2	2683	NR_039566	Mir3473c
chr1	191996002	191996100	1521	2.38065	-0.703925	0.000450207	Intergenic				Intergenic	2583	NR_039566	Mir3473c
chr1	191996102	191996200	1522	2.28433	-0.771482	0.000751218	Intergenic				Intergenic	2483	NR_039566	Mir3473c
chr1	192119802	192119900	1523	2.74465	-1.01915	0.00154716	intron	NM_144814	Rcor3	intron 8 of 9	intron (NM_144814, intron 8 of 9)	-17047	NR_033536	Gm10516
chr1	192119902	192120000	1524	2.787	-0.988302	0.00122709	exon	NM_144814	Rcor3	exon 8 of 10	exon (NM_144814, exon 8 of 10)	-16947	NR_033536	Gm10516
chr1	192120002	192120100	1525	3.06557	-0.783398	0.000306091	exon	NM_144814	Rcor3	exon 8 of 10	exon (NM_144814, exon 8 of 10)	-16847	NR_033536	Gm10516
chr1	192120102	192120200	1526	4.06146	-1.15124	3.83526e-05	intron	NM_144814	Rcor3	intron 7 of 9	intron (NM_144814, intron 7 of 9)	-16747	NR_033536	Gm10516
chr1	192120202	192120300	1527	5.53992	-1.88371	0.00406251	intron	NM_144814	Rcor3	intron 7 of 9	intron (NM_144814, intron 7 of 9)	-16647	NR_033536	Gm10516
chr1	192128602	192128700	1528	1.65877	-0.364221	0.00690128	intron	NM_144814	Rcor3	intron 3 of 9	intron (NM_144814, intron 3 of 9)	-8247	NR_033536	Gm10516
chr1	192341902	192342000	1529	5.35132	-2.01019	0.00831972	intron	NM_001038607	Kcnh1	intron 7 of 10	intron (NM_001038607, intron 7 of 10)	151079	NM_010600	Kcnh1
chr1	192527602	192527700	1530	1.72058	-0.0168338	0.00152962	intron	NM_144881	Hhat	intron 11 of 11	intron (NM_144881, intron 11 of 11)	243568	NM_144881	Hhat
chr1	192659602	192659700	1531	3.46983	-1.55019	0.0034041	intron	NM_144881	Hhat	intron 9 of 11	intron (NM_144881, intron 9 of 11)	111568	NM_144881	Hhat
chr1	192667102	192667200	1532	3.31516	-1.65712	0.00172513	intron	NM_144881	Hhat	intron 8 of 11	intron (NM_144881, intron 8 of 11)	104068	NM_144881	Hhat
chr1	192667202	192667300	1533	5.53785	-1.90133	0.00146924	intron	NM_144881	Hhat	intron 8 of 11	intron (NM_144881, intron 8 of 11)	103968	NM_144881	Hhat
chr1	192921102	192921200	1534	3.1108	-1.78702	0.0041878	intron	NM_181546	Syt14	intron 6 of 7	L1M4|LINE|L1	-65399	NM_198247	Sertad4
chr1	193260802	193260900	1535	2.08381	-1.17202	0.00567854	intron	NM_008288	Hsd11b1	intron 1 of 6	intron (NM_008288, intron 1 of 6)	3194	NM_008288	Hsd11b1
chr1	193261102	193261200	1536	2.16073	-0.841618	0.00224122	intron	NM_008288	Hsd11b1	intron 1 of 6	intron (NM_008288, intron 1 of 6)	2894	NM_008288	Hsd11b1
chr1	193269302	193269400	1537	2.55518	-1.54169	0.00526598	Intergenic				MTEb|LTR|ERVL-MaLR	3837	NM_008059	G0s2
chr1	193277402	193277500	1538	2.13898	-1.11003	0.0053386	Intergenic				Intergenic	-4263	NM_008059	G0s2
chr1	193327902	193328000	1539	1.94201	-0.61446	0.00217476	exon	NM_001277928		exon 9 of 23	exon (NM_001277928, exon 9 of 23)	25708	NM_001277928	Lamb3
chr1	193328002	193328100	1540	2.44221	-1.20349	0.0050448	intron	NM_008484	Lamb3	intron 9 of 22	intron (NM_008484, intron 9 of 22)	25808	NM_001277928	Lamb3
chr1	193335302	193335400	1541	1.7505	-0.301529	0.00341758	intron	NM_008484	Lamb3	intron 17 of 22	intron (NM_008484, intron 17 of 22)	33108	NM_001277928	Lamb3
chr1	193347602	193347700	1542	1.82119	-0.370487	0.0044536	intron	NM_144817	Camk1g	intron 11 of 12	intron (NM_144817, intron 11 of 12)	22631	NM_144817	Camk1g
chr1	193366602	193366700	1543	3.02178	-1.83437	0.00871038	intron	NM_144817	Camk1g	intron 1 of 12	intron (NM_144817, intron 1 of 12)	3631	NM_144817	Camk1g
chr1	194756402	194756500	1544	2.76333	-1.40616	0.00154848	intron	NM_008882	Plxna2	intron 9 of 31	intron (NM_008882, intron 9 of 31)	136622	NM_008882	Plxna2
chr1	194756602	194756700	1545	2.76333	-1.40616	0.00154849	intron	NM_008882	Plxna2	intron 9 of 31	intron (NM_008882, intron 9 of 31)	136822	NM_008882	Plxna2
chr1	194885002	194885100	1546	1.77646	-0.57896	0.00692006	Intergenic				Intergenic	-53770	NM_133654	Cd34
chr1	194989702	194989800	1547	2.65554	-1.4848	0.00417425	Intergenic				Intergenic	-12792	NR_033564	Gm16897
chr1	195065302	195065400	1548	3.19519	-1.74188	0.00546992	intron	NM_010778	Cd46	intron 8 of 10	MTD|LTR|ERVL-MaLR	26897	NM_010778	Cd46
chr10	3360302	3360400	1549	2.99623	-1.8578	0.00714512	Intergenic				Intergenic	-5799	NM_133485	Ppp1r14c
chr10	3365402	3365500	1550	2.00105	-0.766266	0.00287803	promoter-TSS	NM_133485	Ppp1r14c		promoter-TSS (NM_133485)	-699	NM_133485	Ppp1r14c
chr10	3382202	3382300	1551	2.74852	-1.43132	0.00345866	intron	NM_133485	Ppp1r14c	intron 1 of 3	intron (NM_133485, intron 1 of 3)	16101	NM_133485	Ppp1r14c
chr10	3396802	3396900	1552	2.09717	-0.309837	0.00086871	intron	NM_133485	Ppp1r14c	intron 1 of 3	intron (NM_133485, intron 1 of 3)	30701	NM_133485	Ppp1r14c
chr10	3396902	3397000	1553	1.90302	-0.313159	0.00197554	intron	NM_133485	Ppp1r14c	intron 1 of 3	intron (NM_133485, intron 1 of 3)	30801	NM_133485	Ppp1r14c
chr10	3401502	3401600	1554	3.42944	-1.56953	0.00462251	intron	NM_133485	Ppp1r14c	intron 1 of 3	intron (NM_133485, intron 1 of 3)	35401	NM_133485	Ppp1r14c
chr10	3454102	3454200	1555	2.38211	-1.2427	0.00825101	intron	NM_133485	Ppp1r14c	intron 3 of 3	ORR1C2|LTR|ERVL-MaLR	-86128	NM_027391	Iyd
chr10	3463802	3463900	1556	2.85982	-1.34615	0.00150288	3' UTR	NM_133485	Ppp1r14c	exon 4 of 4	3' UTR (NM_133485, exon 4 of 4)	-76428	NM_027391	Iyd
chr10	3808102	3808200	1557	2.99623	-1.8578	0.00714504	intron	NM_001159942	Plekhg1	intron 2 of 16	intron (NM_001159942, intron 2 of 16)	-64516	NM_001033253	Plekhg1
chr10	4009802	4009900	1558	5.48119	-1.95602	0.00309583	intron	NM_001170785	Mthfd1l	intron 8 of 27	intron (NM_001170785, intron 8 of 27)	36776	NM_001170785	Mthfd1l
chr10	4374802	4374900	1559	2.67492	-1.46105	0.00219869	intron	NM_001033466	Zbtb2	intron 1 of 2	intron (NM_001033466, intron 1 of 2)	13257	NM_001033466	Zbtb2
chr10	4418302	4418400	1560	3.46501	-1.55888	0.000803991	intron	NR_002891	Gm5512	intron 4 of 11	B3|SINE|B2	10815	NR_002891	Gm5512
chr10	4426702	4426800	1561	2.87856	-1.30429	0.00568548	intron	NR_002891	Gm5512	intron 2 of 11	intron (NR_002891, intron 2 of 11)	2415	NR_002891	Gm5512
chr10	4426802	4426900	1562	2.19309	-1.0536	0.00538773	intron	NR_002891	Gm5512	intron 2 of 11	intron (NR_002891, intron 2 of 11)	2315	NR_002891	Gm5512
chr10	4426902	4427000	1563	1.92994	-0.776068	0.00713841	intron	NR_002891	Gm5512	intron 2 of 11	intron (NR_002891, intron 2 of 11)	2215	NR_002891	Gm5512
chr10	5041202	5041300	1564	3.09654	-1.79934	0.0048221	intron	NM_001079686	Syne1	intron 48 of 54	intron (NM_001079686, intron 48 of 54)	27812	NM_022027	Syne1
chr10	5065202	5065300	1565	1.65586	-0.618633	0.00992436	intron	NM_001079686	Syne1	intron 39 of 54	intron (NM_001079686, intron 39 of 54)	3812	NM_022027	Syne1
chr10	5065302	5065400	1566	1.95595	-0.584049	0.00352838	intron	NM_001079686	Syne1	intron 39 of 54	intron (NM_001079686, intron 39 of 54)	3712	NM_022027	Syne1
chr10	5066902	5067000	1567	1.74615	-0.210468	0.00267702	intron	NM_001079686	Syne1	intron 39 of 54	intron (NM_001079686, intron 39 of 54)	2112	NM_022027	Syne1
chr10	5071402	5071500	1568	1.98231	-0.584173	0.00268576	intron	NM_001079686	Syne1	intron 39 of 54	intron (NM_001079686, intron 39 of 54)	-2388	NM_022027	Syne1
chr10	5071502	5071600	1569	1.76805	-0.426131	0.0067446	intron	NM_001079686	Syne1	intron 39 of 54	intron (NM_001079686, intron 39 of 54)	-2488	NM_022027	Syne1
chr10	5497502	5497600	1570	5.24397	-2.08016	0.00689039	intron	NM_153399	Syne1	intron 2 of 31	intron (NM_153399, intron 2 of 31)	53141	NM_153399	Syne1
chr10	5597602	5597700	1571	5.15143	-2.14084	0.00787002	intron	NM_026793	Myct1	intron 1 of 1	intron (NM_026793, intron 1 of 1)	3923	NM_026793	Myct1
chr10	7141502	7141600	1572	1.56226	0.246105	0.00324441	intron	NM_172546	Cnksr3	intron 5 of 12	L1MC2|LINE|L1	70686	NM_172546	Cnksr3
chr10	7141602	7141700	1573	1.33491	0.35562	0.00694074	intron	NM_172546	Cnksr3	intron 5 of 12	L1MC2|LINE|L1	70586	NM_172546	Cnksr3
chr10	7141802	7141900	1574	1.75507	-0.0407821	0.00267033	intron	NM_172546	Cnksr3	intron 5 of 12	intron (NM_172546, intron 5 of 12)	70386	NM_172546	Cnksr3
chr10	7163302	7163400	1575	1.46998	-0.0178601	0.00574428	intron	NM_172546	Cnksr3	intron 1 of 12	intron (NM_172546, intron 1 of 12)	48886	NM_172546	Cnksr3
chr10	7163402	7163500	1576	1.54124	0.0480844	0.00353635	intron	NM_172546	Cnksr3	intron 1 of 12	intron (NM_172546, intron 1 of 12)	48786	NM_172546	Cnksr3
chr10	7163502	7163600	1577	1.6531	-0.136863	0.00723902	intron	NM_172546	Cnksr3	intron 1 of 12	intron (NM_172546, intron 1 of 12)	48686	NM_172546	Cnksr3
chr10	7163602	7163700	1578	1.65003	-0.370966	0.00946165	intron	NM_172546	Cnksr3	intron 1 of 12	intron (NM_172546, intron 1 of 12)	48586	NM_172546	Cnksr3
chr10	7175602	7175700	1579	2.60154	-1.48672	0.00800583	intron	NM_172546	Cnksr3	intron 1 of 12	intron (NM_172546, intron 1 of 12)	36586	NM_172546	Cnksr3
chr10	7185202	7185300	1580	5.33311	-2.03484	0.00418514	intron	NM_172546	Cnksr3	intron 1 of 12	Lx7|LINE|L1	26986	NM_172546	Cnksr3
chr10	7281202	7281300	1581	1.65206	-0.195619	0.00804221	Intergenic				Intergenic	-69014	NM_172546	Cnksr3
chr10	7298702	7298800	1582	1.67073	-0.352876	0.00576116	Intergenic				PB1D7|SINE|Alu	-86514	NM_172546	Cnksr3
chr10	7686402	7686500	1583	2.20409	-0.565203	0.00362203	intron	NM_010690	Lats1	intron 1 of 7	RSINE1|SINE|B4	5242	NM_010690	Lats1
chr10	7686502	7686600	1584	2.03368	-0.524593	0.00408306	intron	NM_010690	Lats1	intron 1 of 7	RSINE1|SINE|B4	5342	NM_010690	Lats1
chr10	7687502	7687600	1585	2.44512	-0.407575	0.000314547	intron	NM_010690	Lats1	intron 1 of 7	PB1D10|SINE|Alu	6342	NM_010690	Lats1
chr10	7687602	7687700	1586	3.18538	-0.672642	2.0872e-05	intron	NM_010690	Lats1	intron 1 of 7	intron (NM_010690, intron 1 of 7)	6442	NM_010690	Lats1
chr10	7689802	7689900	1587	2.14555	-1.0866	0.00720136	intron	NM_010690	Lats1	intron 1 of 7	RSINE1|SINE|B4	8642	NM_010690	Lats1
chr10	7775402	7775500	1588	2.00412	-0.591999	0.00312295	intron	NM_145418	Ginm1	intron 3 of 7	intron (NM_145418, intron 3 of 7)	5466	NM_145418	Ginm1
chr10	7775502	7775600	1589	2.3082	-0.778654	0.000893312	intron	NM_145418	Ginm1	intron 3 of 7	intron (NM_145418, intron 3 of 7)	5366	NM_145418	Ginm1
chr10	7952302	7952400	1590	2.12571	-1.11881	0.00917961	intron	NM_138667	Tab2	intron 1 of 6	intron (NM_138667, intron 1 of 6)	3772	NM_138667	Tab2
chr10	8061802	8061900	1591	5.51927	-1.92515	0.00105643	Intergenic				Intergenic	-105728	NM_138667	Tab2
chr10	8061902	8062000	1592	2.65699	-1.46146	0.00664437	Intergenic				Intergenic	-105828	NM_138667	Tab2
chr10	8591202	8591300	1593	5.79194	-1.74921	0.000503144	Intergenic				Intergenic	-72426	NM_177387	Ust
chr10	8751002	8751100	1594	3.10365	-1.78865	0.0040002	intron	NM_175155	Sash1	intron 10 of 19	intron (NM_175155, intron 10 of 19)	135019	NM_175155	Sash1
chr10	8804002	8804100	1595	5.24397	-2.08016	0.00689035	intron	NM_175155	Sash1	intron 4 of 19	B3|SINE|B2	82019	NM_175155	Sash1
chr10	8833402	8833500	1596	2.74535	-1.41733	0.00137047	intron	NM_175155	Sash1	intron 2 of 19	L1MA9|LINE|L1	52619	NM_175155	Sash1
chr10	8833502	8833600	1597	2.16529	-1.11135	0.00319705	intron	NM_175155	Sash1	intron 2 of 19	L1MA9|LINE|L1	52519	NM_175155	Sash1
chr10	9204102	9204200	1598	3.00231	-1.20107	0.00532566	Intergenic				Intergenic	-318081	NM_175155	Sash1
chr10	9204202	9204300	1599	2.04309	-1.15535	0.00917098	Intergenic				Intergenic	-318181	NM_175155	Sash1
chr10	9265102	9265200	1600	5.29327	-2.04623	0.00242284	Intergenic				Intergenic	-379081	NM_175155	Sash1
chr10	9292002	9292100	1601	2.44703	-1.60219	0.00708769	Intergenic				Intergenic	383157	NM_177271	Samd5
chr10	9292102	9292200	1602	2.52627	-1.55335	0.00404349	Intergenic				Intergenic	383057	NM_177271	Samd5
chr10	9602602	9602700	1603	2.78413	-0.412238	5.74673e-05	Intergenic				Intergenic	72557	NM_177271	Samd5
chr10	9602702	9602800	1604	2.04483	-0.261917	0.000742659	Intergenic				Intergenic	72457	NM_177271	Samd5
chr10	9602802	9602900	1605	1.44384	-0.315001	0.00987341	Intergenic				MIR|SINE|MIR	72357	NM_177271	Samd5
chr10	9711002	9711100	1606	3.28893	-1.67955	0.00242086	Intergenic				Intergenic	26329	NR_038036	Gm6150
chr10	9808502	9808600	1607	2.2561	-1.34808	0.00840355	exon	NM_001081344	Stxbp5	exon 16 of 26	exon (NM_001081344, exon 16 of 26)	92489	NM_001081344	Stxbp5
chr10	9886002	9886100	1608	1.60274	-0.691016	0.00906054	intron	NM_001081344	Stxbp5	intron 2 of 25	Lx|LINE|L1	14989	NM_001081344	Stxbp5
chr10	9886102	9886200	1609	1.6876	-0.634684	0.00507564	intron	NM_001081344	Stxbp5	intron 2 of 25	Lx|LINE|L1	14889	NM_001081344	Stxbp5
chr10	10913902	10914000	1610	5.43354	-1.96727	0.00173403	intron	NM_001114333	Grm1	intron 3 of 9	intron (NM_001114333, intron 3 of 9)	162905	NR_046010	4930567K20Rik
chr10	11285902	11286000	1611	2.43025	-1.61248	0.00577029	intron	NM_001168297	Fbxo30	intron 1 of 2	intron (NM_001168297, intron 1 of 2)	4364	NM_001168297	Fbxo30
chr10	11291602	11291700	1612	1.68023	-0.839867	0.0091297	intron	NM_001168297	Fbxo30	intron 2 of 2	intron (NM_001168297, intron 2 of 2)	10064	NM_001168297	Fbxo30
chr10	11378802	11378900	1613	5.28551	-2.05758	0.00394325	intron	NM_010146	Epm2a	intron 1 of 3	L1MA4|LINE|L1	35406	NM_010146	Epm2a
chr10	12534002	12534100	1614	5.38892	-2.02341	0.00669572	intron	NM_011682	Utrn	intron 51 of 73	intron (NM_011682, intron 51 of 73)	327684	NM_011682	Utrn
chr10	12558102	12558200	1615	2.30732	-1.31006	0.0039413	intron	NM_011682	Utrn	intron 50 of 73	intron (NM_011682, intron 50 of 73)	303584	NM_011682	Utrn
chr10	12572402	12572500	1616	5.53415	-1.90312	0.0014131	intron	NM_011682	Utrn	intron 50 of 73	intron (NM_011682, intron 50 of 73)	289284	NM_011682	Utrn
chr10	12682702	12682800	1617	5.4078	-1.98965	0.00197627	intron	NM_011682	Utrn	intron 30 of 73	URR1A|DNA|hAT-Charlie	178984	NM_011682	Utrn
chr10	12701502	12701600	1618	1.41878	0.552848	0.00563883	intron	NM_011682	Utrn	intron 22 of 73	intron (NM_011682, intron 22 of 73)	160184	NM_011682	Utrn
chr10	12725602	12725700	1619	2.13483	-1.4218	0.00860429	intron	NM_011682	Utrn	intron 16 of 73	intron (NM_011682, intron 16 of 73)	136084	NM_011682	Utrn
chr10	12782702	12782800	1620	3.01412	-1.83608	0.0084747	intron	NM_011682	Utrn	intron 1 of 73	intron (NM_011682, intron 1 of 73)	78984	NM_011682	Utrn
chr10	12782902	12783000	1621	5.54004	-1.94474	0.00523396	intron	NM_011682	Utrn	intron 1 of 73	intron (NM_011682, intron 1 of 73)	78784	NM_011682	Utrn
chr10	13045302	13045400	1622	3.83862	-1.29056	0.000423547	Intergenic				RLTR16C_MM|LTR|ERVK	36901	NM_175102	Sf3b5
chr10	13100602	13100700	1623	5.38892	-2.02341	0.00669574	intron	NM_009538	Plagl1	intron 1 of 5	intron (NM_009538, intron 1 of 5)	9863	NM_009538	Plagl1
chr10	13200502	13200600	1624	3.05738	-1.82517	0.00800973	Intergenic				Intergenic	-7414	NM_181470	Ltv1
chr10	13200602	13200700	1625	2.99838	-1.84696	0.00661965	Intergenic				Intergenic	-7514	NM_181470	Ltv1
chr10	13206502	13206600	1626	2.99623	-1.8578	0.00714495	Intergenic				MT2A|LTR|ERVL	-13414	NM_181470	Ltv1
chr10	13272502	13272600	1627	5.33311	-2.03484	0.00418514	intron	NM_001033257	Phactr2	intron 2 of 11	intron (NM_001033257, intron 2 of 11)	51609	NM_001195096	Phactr2
chr10	13294702	13294800	1628	1.95664	-0.776286	0.00295804	intron	NM_001195065	Phactr2	intron 1 of 12	L1MDa|LINE|L1	29409	NM_001195096	Phactr2
chr10	13294902	13295000	1629	2.07645	-1.14614	0.00753544	intron	NM_001195065	Phactr2	intron 1 of 12	intron (NM_001195065, intron 1 of 12)	29209	NM_001195096	Phactr2
chr10	13327102	13327200	1630	1.87618	-0.372992	0.00150062	intron	NM_001195065	Phactr2	intron 1 of 12	intron (NM_001195065, intron 1 of 12)	-2991	NM_001033257	Phactr2
chr10	13371902	13372000	1631	1.30504	0.228014	0.00931892	intron	NM_001195065	Phactr2	intron 1 of 12	intron (NM_001195065, intron 1 of 12)	17019	NM_001195066	Phactr2
chr10	13389902	13390000	1632	2.99838	-1.84696	0.00661963	promoter-TSS	NM_001195066	Phactr2		promoter-TSS (NM_001195066)	-981	NM_001195066	Phactr2
chr10	13469902	13470000	1633	1.9901	-0.774246	0.00484964	intron	NM_001195065	Phactr2	intron 1 of 12	L2a|LINE|L2	4445	NM_001195065	Phactr2
chr10	13470002	13470100	1634	2.6934	-1.05204	0.00130032	intron	NM_001195065	Phactr2	intron 1 of 12	intron (NM_001195065, intron 1 of 12)	4345	NM_001195065	Phactr2
chr10	13503202	13503300	1635	2.29978	-0.977954	0.00208054	exon	NM_025799	Fuca2	exon 2 of 7	exon (NM_025799, exon 2 of 7)	2223	NM_025799	Fuca2
chr10	13503302	13503400	1636	2.07263	-0.87462	0.00710933	intron	NM_025799	Fuca2	intron 2 of 6	intron (NM_025799, intron 2 of 6)	2323	NM_025799	Fuca2
chr10	13510002	13510100	1637	1.85678	-0.520868	0.00288227	intron	NM_025799	Fuca2	intron 5 of 6	ORR1B2-int|LTR|ERVL-MaLR	9023	NM_025799	Fuca2
chr10	13510102	13510200	1638	2.0612	-0.658428	0.00407655	intron	NM_025799	Fuca2	intron 5 of 6	ORR1B2-int|LTR|ERVL-MaLR	9123	NM_025799	Fuca2
chr10	13510202	13510300	1639	1.80789	-0.662137	0.00965978	intron	NM_025799	Fuca2	intron 5 of 6	ORR1B2-int|LTR|ERVL-MaLR	9223	NM_025799	Fuca2
chr10	13514702	13514800	1640	3.09654	-1.79934	0.00482209	exon	NM_025799	Fuca2	exon 7 of 7	exon (NM_025799, exon 7 of 7)	13723	NM_025799	Fuca2
chr10	13525702	13525800	1641	3.39483	-1.59928	0.00444157	intron	NM_019961	Pex3	intron 11 of 11	intron (NM_019961, intron 11 of 11)	24723	NM_025799	Fuca2
chr10	13704802	13704900	1642	3.69781	-1.40308	0.000212773	intron	NM_025446	Aig1	intron 3 of 5	intron (NM_025446, intron 3 of 5)	-151709	NM_019961	Pex3
chr10	13704902	13705000	1643	3.19976	-1.73292	0.00237469	intron	NM_025446	Aig1	intron 3 of 5	intron (NM_025446, intron 3 of 5)	-151809	NM_019961	Pex3
chr10	13705002	13705100	1644	5.28551	-2.05758	0.00394325	intron	NM_025446	Aig1	intron 3 of 5	intron (NM_025446, intron 3 of 5)	-151909	NM_019961	Pex3
chr10	13865502	13865600	1645	1.94715	-0.418864	0.00386995	intron	NM_025446	Aig1	intron 1 of 5	MLT1D|LTR|ERVL-MaLR	3279	NM_025446	Aig1
chr10	13865602	13865700	1646	1.73753	-0.286561	0.00685983	intron	NM_025446	Aig1	intron 1 of 5	MLT1D|LTR|ERVL-MaLR	3179	NM_025446	Aig1
chr10	13865702	13865800	1647	1.60409	0.00468479	0.00533426	intron	NM_025446	Aig1	intron 1 of 5	intron (NM_025446, intron 1 of 5)	3079	NM_025446	Aig1
chr10	13903602	13903700	1648	2.10261	-0.891735	0.00302842	Intergenic				Intergenic	-34821	NM_025446	Aig1
chr10	13943702	13943800	1649	5.15143	-2.14084	0.00787002	Intergenic				Intergenic	-22628	NM_010437	Hivep2
chr10	14011602	14011700	1650	2.03254	-1.17264	0.0091135	intron	NM_010437	Hivep2	intron 1 of 8	intron (NM_010437, intron 1 of 8)	45272	NM_010437	Hivep2
chr10	14025202	14025300	1651	1.63098	-0.0759238	0.00279215	intron	NM_010437	Hivep2	intron 1 of 8	intron (NM_010437, intron 1 of 8)	58872	NM_010437	Hivep2
chr10	14025402	14025500	1652	2.09044	-0.314847	0.000929436	intron	NM_010437	Hivep2	intron 1 of 8	intron (NM_010437, intron 1 of 8)	59072	NM_010437	Hivep2
chr10	14025502	14025600	1653	1.85701	-0.322751	0.00464501	intron	NM_010437	Hivep2	intron 1 of 8	intron (NM_010437, intron 1 of 8)	59172	NM_010437	Hivep2
chr10	14062902	14063000	1654	5.15143	-2.14084	0.00787002	intron	NM_010437	Hivep2	intron 1 of 8	intron (NM_010437, intron 1 of 8)	96572	NM_010437	Hivep2
chr10	14084702	14084800	1655	1.74917	-0.907995	0.0091986	intron	NM_010437	Hivep2	intron 2 of 8	MIR|SINE|MIR	118372	NM_010437	Hivep2
chr10	14130902	14131000	1656	2.73669	-1.42707	0.00269003	exon	NM_010437	Hivep2	exon 4 of 9	exon (NM_010437, exon 4 of 9)	164572	NM_010437	Hivep2
chr10	14190602	14190700	1657	2.16032	-1.40229	0.00897146	Intergenic				MIRb|SINE|MIR	224272	NM_010437	Hivep2
chr10	14190702	14190800	1658	2.07645	-1.14614	0.00753536	Intergenic				Intergenic	224372	NM_010437	Hivep2
chr10	15521502	15521600	1659	3.52965	-1.50223	0.00214704	Intergenic				(TTTTTG)n|Simple_repeat|Simple_repeat	761262	NM_008703	Nmbr
chr10	17103902	17104000	1660	5.15143	-2.14084	0.00787002	Intergenic				Intergenic	-8169	NR_038020	Gm20125
chr10	17915102	17915200	1661	1.2687	0.437244	0.00771252	exon	NM_001033432	Heca	exon 2 of 4	exon (NM_001033432, exon 2 of 4)	32916	NM_001033432	Heca
chr10	17915302	17915400	1662	1.46191	0.164469	0.00681177	exon	NM_001033432	Heca	exon 2 of 4	exon (NM_001033432, exon 2 of 4)	32716	NM_001033432	Heca
chr10	17915402	17915500	1663	1.48896	-0.108302	0.00626828	exon	NM_001033432	Heca	exon 2 of 4	exon (NM_001033432, exon 2 of 4)	32616	NM_001033432	Heca
chr10	17939802	17939900	1664	2.77678	-0.973913	0.000839234	intron	NM_001033432	Heca	intron 1 of 3	Lx9|LINE|L1	8216	NM_001033432	Heca
chr10	17941902	17942000	1665	1.66599	-0.610936	0.00989827	intron	NM_001033432	Heca	intron 1 of 3	ID4_|SINE|ID	6116	NM_001033432	Heca
chr10	18017402	18017500	1666	3.53189	-1.52178	0.000486622	intron	NM_028440	Abracl	intron 2 of 2	PB1D10|SINE|Alu	5801	NM_028440	Abracl
chr10	18017502	18017600	1667	3.09654	-1.79934	0.00482209	intron	NM_028440	Abracl	intron 2 of 2	intron (NM_028440, intron 2 of 2)	5701	NM_028440	Abracl
chr10	18074902	18075000	1668	2.21322	-0.596238	0.000497904	intron	NM_009048	Reps1	intron 1 of 19	intron (NM_009048, intron 1 of 19)	19011	NM_009048	Reps1
chr10	18077802	18077900	1669	2.28084	-0.995374	0.00245688	intron	NM_009048	Reps1	intron 1 of 19	L1MA7|LINE|L1	21911	NM_009048	Reps1
chr10	18357102	18357200	1670	5.15185	-2.12934	0.00394325	Intergenic				B2_Mm2|SINE|B2	-50524	NM_173390	Nhsl1
chr10	18370802	18370900	1671	2.95909	-1.27481	0.00159097	Intergenic				Intergenic	-36824	NM_173390	Nhsl1
chr10	18370902	18371000	1672	2.97827	-1.26556	0.000987963	Intergenic				Intergenic	-36724	NM_173390	Nhsl1
chr10	18466002	18466100	1673	1.70425	-0.801579	0.00901523	intron	NM_173390	Nhsl1	intron 1 of 6	intron (NM_173390, intron 1 of 6)	-3930	NM_001163592	Nhsl1
chr10	18518302	18518400	1674	2.2412	-1.01841	0.0027138	intron	NM_001163592	Nhsl1	intron 5 of 7	intron (NM_001163592, intron 5 of 7)	27725	NM_019487	Hebp2
chr10	18773402	18773500	1675	2.87243	-1.31546	0.00160539	Intergenic				Intergenic	13342	NM_177706	Gm4922
chr10	18773502	18773600	1676	2.89642	-1.31519	0.000613749	Intergenic				Intergenic	13242	NM_177706	Gm4922
chr10	18777702	18777800	1677	3.39053	-0.947697	9.45293e-05	Intergenic				Intergenic	9042	NM_177706	Gm4922
chr10	18777802	18777900	1678	2.75973	-0.982623	0.000605574	Intergenic				MTE-int|LTR|ERVL-MaLR	8942	NM_177706	Gm4922
chr10	18844502	18844600	1679	1.714	-0.763964	0.00594446	promoter-TSS	NM_022032	Perp		promoter-TSS (NM_022032)	-520	NM_022032	Perp
chr10	18844602	18844700	1680	1.905	-0.855495	0.00542371	promoter-TSS	NM_022032	Perp		promoter-TSS (NM_022032)	-420	NM_022032	Perp
chr10	18849002	18849100	1681	1.73337	-0.430684	0.00545304	intron	NM_022032	Perp	intron 1 of 2	intron (NM_022032, intron 1 of 2)	3980	NM_022032	Perp
chr10	18859502	18859600	1682	2.99623	-1.8578	0.00714487	Intergenic				Intergenic	14480	NM_022032	Perp
chr10	19193302	19193400	1683	5.29328	-2.04623	0.00242288	intron	NR_038021	Gm20139	intron 3 of 3	intron (NR_038021, intron 3 of 3)	26113	NR_038022	Gm20139
chr10	19940602	19940700	1684	1.83446	-0.395146	0.00749882	intron	NM_008580	Map3k5	intron 1 of 29	intron (NM_008580, intron 1 of 29)	6125	NM_008580	Map3k5
chr10	19967102	19967200	1685	5.28184	-2.06889	0.00426363	intron	NM_008580	Map3k5	intron 1 of 29	MER5A1|DNA|hAT-Charlie	32625	NM_008580	Map3k5
chr10	19974702	19974800	1686	1.89175	-0.455183	0.00331061	intron	NM_008580	Map3k5	intron 1 of 29	intron (NM_008580, intron 1 of 29)	40225	NM_008580	Map3k5
chr10	20056602	20056700	1687	2.84467	-0.92162	0.000219059	intron	NM_008580	Map3k5	intron 9 of 29	intron (NM_008580, intron 9 of 29)	-92269	NM_001198635	Map7
chr10	20099402	20099500	1688	5.38892	-2.02341	0.00669576	intron	NM_008580	Map3k5	intron 15 of 29	intron (NM_008580, intron 15 of 29)	-49469	NM_001198635	Map7
chr10	20106302	20106400	1689	1.28984	0.716279	0.00770963	intron	NM_008580	Map3k5	intron 18 of 29	L2|LINE|L2	-42569	NM_001198635	Map7
chr10	20120402	20120500	1690	1.69702	-0.774299	0.00780923	intron	NM_008580	Map3k5	intron 23 of 29	intron (NM_008580, intron 23 of 29)	-28469	NM_001198635	Map7
chr10	20120502	20120600	1691	2.21201	-0.818509	0.00184137	intron	NM_008580	Map3k5	intron 23 of 29	intron (NM_008580, intron 23 of 29)	-28369	NM_001198635	Map7
chr10	20256302	20256400	1692	2.02489	-0.929538	0.00378762	intron	NM_001198635	Map7	intron 6 of 17	intron (NM_001198635, intron 6 of 17)	41337	NR_105840	Mir6413
chr10	20311002	20311100	1693	1.79438	-0.712316	0.00438479	Intergenic				RSINE1|SINE|B4	-1418	NM_001025392	Bclaf1
chr10	20311202	20311300	1694	1.78296	-0.738118	0.00549022	Intergenic				Intergenic	-1218	NM_001025392	Bclaf1
chr10	20313302	20313400	1695	5.49735	-1.93611	0.00168289	intron	NM_001025392	Bclaf1	intron 1 of 12	intron (NM_001025392, intron 1 of 12)	882	NM_153787	Bclaf1
chr10	20313502	20313600	1696	2.1103	-1.11151	0.00560848	intron	NM_001025392	Bclaf1	intron 1 of 12	intron (NM_001025392, intron 1 of 12)	1082	NM_153787	Bclaf1
chr10	20313802	20313900	1697	2.2473	-1.3506	0.00664473	intron	NM_001025392	Bclaf1	intron 1 of 12	intron (NM_001025392, intron 1 of 12)	1382	NM_153787	Bclaf1
chr10	20317902	20318000	1698	1.87364	-0.830474	0.00392586	intron	NM_001025392	Bclaf1	intron 1 of 12	intron (NM_001025392, intron 1 of 12)	5482	NM_153787	Bclaf1
chr10	20318102	20318200	1699	2.81216	-1.37509	0.00146096	intron	NM_001025392	Bclaf1	intron 2 of 12	intron (NM_001025392, intron 2 of 12)	5682	NM_153787	Bclaf1
chr10	20332002	20332100	1700	1.85132	-0.483013	0.00556226	intron	NM_001025392	Bclaf1	intron 8 of 12	intron (NM_001025392, intron 8 of 12)	-15768	NM_027930	Mtfr2
chr10	21757902	21758000	1701	5.22633	-2.10621	0.00916812	Intergenic				Intergenic	67106	NR_045843	Gm5420
chr10	22721502	22721600	1702	2.46704	-0.86729	0.000534761	intron	NM_011603	Tbpl1	intron 1 of 6	intron (NM_011603, intron 1 of 6)	7881	NR_106123	Mir7663
chr10	24611802	24611900	1703	5.15143	-2.14084	0.00787002	Intergenic				Intergenic	16409	NM_010217	Ctgf
chr10	24658802	24658900	1704	2.44703	-1.60219	0.00708767	intron	NM_008813	Enpp1	intron 13 of 24	intron (NM_008813, intron 13 of 24)	53251	NM_008813	Enpp1
chr10	24712702	24712800	1705	3.19976	-1.73292	0.00237473	promoter-TSS	NM_008813	Enpp1		promoter-TSS (NM_008813)	-649	NM_008813	Enpp1
chr10	25401602	25401700	1706	2.52627	-1.55335	0.00404351	intron	NM_001199265	Epb4.1l2	intron 1 of 19	intron (NM_001199265, intron 1 of 19)	-6717	NM_013511	Epb4.1l2
chr10	25401702	25401800	1707	2.5488	-1.54319	0.00520689	intron	NM_001199265	Epb4.1l2	intron 1 of 19	intron (NM_001199265, intron 1 of 19)	-6617	NM_013511	Epb4.1l2
chr10	25433602	25433700	1708	5.4078	-1.98965	0.00197627	intron	NM_013511	Epb4.1l2	intron 1 of 19	intron (NM_013511, intron 1 of 19)	25283	NM_013511	Epb4.1l2
chr10	25505202	25505300	1709	5.29328	-2.04623	0.00242292	intron	NM_013511	Epb4.1l2	intron 16 of 19	intron (NM_013511, intron 16 of 19)	31021	NM_001195596	Smlr1
chr10	25534602	25534700	1710	5.80974	-1.7387	0.000338177	intron	NM_001195596	Smlr1	intron 1 of 1	intron (NM_001195596, intron 1 of 1)	1621	NM_001195596	Smlr1
chr10	25599302	25599400	1711	2.13483	-1.4218	0.00860425	Intergenic				Lx7|LINE|L1	-63079	NM_001195596	Smlr1
chr10	26038102	26038200	1712	2.50623	-1.57362	0.00706309	intron	NM_029881	Tmem200a	intron 1 of 1	intron (NM_029881, intron 1 of 1)	-40104	NR_028030	Gm9767
chr10	26110802	26110900	1713	2.60154	-1.48672	0.00800579	Intergenic				L1_Mus1|LINE|L1	-31799	NM_029881	Tmem200a
chr10	26567502	26567600	1714	3.18914	-1.74345	0.00528229	Intergenic				Intergenic	107100	NR_033633	Gm8709
chr10	26567602	26567700	1715	3.53189	-1.52178	0.000486617	Intergenic				MER57C2|LTR|ERV1	107000	NR_033633	Gm8709
chr10	26567702	26567800	1716	3.10365	-1.78865	0.0040001	Intergenic				MER57C2|LTR|ERV1	106900	NR_033633	Gm8709
chr10	26785902	26786000	1717	2.51464	-1.13289	0.00254811	intron	NM_176837	Arhgap18	intron 1 of 14	intron (NM_176837, intron 1 of 14)	13439	NM_176837	Arhgap18
chr10	26789002	26789100	1718	3.31305	-1.6384	0.00995429	intron	NM_176837	Arhgap18	intron 1 of 14	intron (NM_176837, intron 1 of 14)	16539	NM_176837	Arhgap18
chr10	26813502	26813600	1719	5.39464	-2.00078	0.00265582	intron	NM_176837	Arhgap18	intron 1 of 14	intron (NM_176837, intron 1 of 14)	41039	NM_176837	Arhgap18
chr10	26832002	26832100	1720	2.06329	-0.883058	0.00667546	intron	NM_176837	Arhgap18	intron 1 of 14	Lx|LINE|L1	59539	NM_176837	Arhgap18
chr10	26832102	26832200	1721	2.70032	-1.0087	0.000794012	intron	NM_176837	Arhgap18	intron 1 of 14	Lx|LINE|L1	59639	NM_176837	Arhgap18
chr10	27632402	27632500	1722	5.22633	-2.10621	0.00916818	Intergenic				Intergenic	-15509	NM_008481	Lama2
chr10	28087902	28088000	1723	2.41431	-0.925561	0.0068563	intron	NM_008983	Ptprk	intron 1 of 31	intron (NM_008983, intron 1 of 31)	13131	NM_008983	Ptprk
chr10	28088102	28088200	1724	2.60746	-1.10542	0.00349554	intron	NM_008983	Ptprk	intron 1 of 31	intron (NM_008983, intron 1 of 31)	13331	NM_008983	Ptprk
chr10	28207502	28207600	1725	3.11224	-1.77794	0.00446901	intron	NM_008983	Ptprk	intron 2 of 31	intron (NM_008983, intron 2 of 31)	132731	NM_008983	Ptprk
chr10	28207602	28207700	1726	3.05738	-1.82517	0.00800972	intron	NM_008983	Ptprk	intron 2 of 31	intron (NM_008983, intron 2 of 31)	132831	NM_008983	Ptprk
chr10	28278102	28278200	1727	3.32146	-1.64877	0.00641251	intron	NM_008983	Ptprk	intron 3 of 31	L1Md_F2|LINE|L1	203331	NM_008983	Ptprk
chr10	28278202	28278300	1728	3.16378	-1.75394	0.00784586	intron	NM_008983	Ptprk	intron 3 of 31	L1Md_F2|LINE|L1	203431	NM_008983	Ptprk
chr10	28345302	28345400	1729	2.21048	-0.619416	0.000736451	intron	NM_008983	Ptprk	intron 5 of 31	intron (NM_008983, intron 5 of 31)	270531	NM_008983	Ptprk
chr10	28345402	28345500	1730	1.6876	-0.634684	0.00507565	intron	NM_008983	Ptprk	intron 5 of 31	intron (NM_008983, intron 5 of 31)	270631	NM_008983	Ptprk
chr10	28353502	28353600	1731	5.33311	-2.03484	0.00418515	intron	NM_008983	Ptprk	intron 5 of 31	B1F1|SINE|Alu	278731	NM_008983	Ptprk
chr10	28521302	28521400	1732	5.1684	-2.1178	0.0051832	intron	NM_008983	Ptprk	intron 13 of 31	intron (NM_008983, intron 13 of 31)	-147044	NM_178666	Themis
chr10	29296702	29296800	1733	5.49735	-1.93611	0.00168292	Intergenic				RLTR31_Mm|LTR|ERVK	-16415	NM_001110195	Echdc1
chr10	29305002	29305100	1734	5.28551	-2.05758	0.00394325	Intergenic				RMER2|LTR|ERV1	-8115	NM_001110195	Echdc1
chr10	29354602	29354700	1735	1.77589	-0.895583	0.00785618	intron	NM_026518	Rnf146	intron 1 of 2	intron (NM_026518, intron 1 of 2)	3062	NM_001284279	Rnf146
chr10	30597402	30597500	1736	3.52965	-1.50223	0.00214705	intron	NM_028604	Trmt11	intron 2 of 12	RMER5|LTR|ERV1	3298	NM_028604	Trmt11
chr10	30597502	30597600	1737	5.89198	-1.68523	0.000195014	intron	NM_028604	Trmt11	intron 2 of 12	RMER5|LTR|ERV1	3198	NM_028604	Trmt11
chr10	30597602	30597700	1738	2.66476	-1.45156	0.00635831	intron	NM_028604	Trmt11	intron 2 of 12	RMER5|LTR|ERV1	3098	NM_028604	Trmt11
chr10	30822502	30822600	1739	5.4078	-1.98965	0.00197627	Intergenic				Intergenic	-19444	NM_172495	Ncoa7
chr10	30833302	30833400	1740	1.87843	-1.02254	0.00776705	3' UTR	NM_013904	Hey2	exon 5 of 5	3' UTR (NM_013904, exon 5 of 5)	9432	NM_013904	Hey2
chr10	30833402	30833500	1741	1.99055	-0.968423	0.00575805	3' UTR	NM_013904	Hey2	exon 5 of 5	3' UTR (NM_013904, exon 5 of 5)	9332	NM_013904	Hey2
chr10	30847902	30848000	1742	2.03254	-1.17264	0.00911349	Intergenic				Intergenic	-5168	NM_013904	Hey2
chr10	31546602	31546700	1743	2.99838	-1.84696	0.0066196	intron	NM_001146349	Rnf217	intron 1 of 5	L1M5|LINE|L1	63074	NM_001146349	Rnf217
chr10	32882102	32882200	1744	2.99838	-1.84696	0.00661957	intron	NM_001013411	Nkain2	intron 1 of 6	intron (NM_001013411, intron 1 of 6)	7764	NM_001025286	Nkain2
chr10	33089002	33089100	1745	2.06789	-0.17274	0.00101185	intron	NM_029726	Trdn	intron 1 of 37	intron (NM_029726, intron 1 of 37)	5568	NM_029726	Trdn
chr10	33095602	33095700	1746	2.97757	-1.21954	0.00389631	intron	NM_029726	Trdn	intron 1 of 37	L1_Mus3|LINE|L1	12168	NM_029726	Trdn
chr10	33104602	33104700	1747	5.22633	-2.10621	0.00916825	intron	NM_029726	Trdn	intron 1 of 37	intron (NM_029726, intron 1 of 37)	21168	NM_029726	Trdn
chr10	33104802	33104900	1748	3.53784	-1.49218	0.00256748	intron	NM_029726	Trdn	intron 1 of 37	intron (NM_029726, intron 1 of 37)	21368	NM_029726	Trdn
chr10	33116702	33116800	1749	3.01412	-1.83608	0.00847469	intron	NM_029726	Trdn	intron 1 of 37	L1_Mus3|LINE|L1	33268	NM_029726	Trdn
chr10	33136902	33137000	1750	5.22633	-2.10621	0.00916832	intron	NM_029726	Trdn	intron 1 of 37	intron (NM_029726, intron 1 of 37)	53468	NM_029726	Trdn
chr10	33202502	33202600	1751	2.38427	-1.22381	0.00541164	intron	NM_029726	Trdn	intron 9 of 37	RLTR13E|LTR|ERVK	53806	NR_040657	D830005E20Rik
chr10	33202602	33202700	1752	2.66476	-1.45156	0.00635833	intron	NM_029726	Trdn	intron 9 of 37	RLTR13E|LTR|ERVK	53706	NR_040657	D830005E20Rik
chr10	33247202	33247300	1753	5.1684	-2.1178	0.0051832	intron	NM_029726	Trdn	intron 10 of 37	L1Md_F2|LINE|L1	9106	NR_040657	D830005E20Rik
chr10	33247402	33247500	1754	5.74234	-1.7731	0.000465321	intron	NM_029726	Trdn	intron 10 of 37	L1Md_F2|LINE|L1	8906	NR_040657	D830005E20Rik
chr10	33247502	33247600	1755	5.74234	-1.7731	0.000465321	intron	NM_029726	Trdn	intron 10 of 37	L1Md_F2|LINE|L1	8806	NR_040657	D830005E20Rik
chr10	34017002	34017100	1756	1.80007	-0.671006	0.00762526	intron	NM_025614	Rwdd1	intron 1 of 6	intron (NM_025614, intron 1 of 6)	2565	NM_025614	Rwdd1
chr10	34310002	34310100	1757	2.0744	-1.12802	0.00881542	intron	NM_176968	Nt5dc1	intron 11 of 11	(CA)n|Simple_repeat|Simple_repeat	12630	NM_030203	Tspyl4
chr10	34910802	34910900	1758	3.31054	-1.69055	0.00500587	Intergenic				Intergenic	427451	NM_001159544	Frk
chr10	36976902	36977000	1759	1.79289	-0.588668	0.00255162	intron	NM_008229	Hdac2	intron 1 of 13	intron (NM_008229, intron 1 of 13)	2407	NM_008229	Hdac2
chr10	36982702	36982800	1760	2.60154	-1.48672	0.00800574	intron	NM_008229	Hdac2	intron 1 of 13	intron (NM_008229, intron 1 of 13)	8207	NM_008229	Hdac2
chr10	37306402	37306500	1761	3.39049	-1.58773	0.00526463	Intergenic				Intergenic	-167525	NM_008538	Marcks
chr10	37381402	37381500	1762	5.40991	-1.97848	0.00211721	Intergenic				Intergenic	-242525	NM_008538	Marcks
chr10	37985702	37985800	1763	3.1398	-1.7672	0.00625729	Intergenic				L1Md_F2|LINE|L1	836028	NM_001177783	Rfpl4b
chr10	38989002	38989100	1764	5.43354	-1.96727	0.00173402	intron	NM_010681	Lama4	intron 1 of 37	intron (NM_010681, intron 1 of 37)	23536	NM_010681	Lama4
chr10	39268302	39268400	1765	5.1684	-2.1178	0.0051832	Intergenic				L1MC4|LINE|L1	-101448	NM_008054	Fyn
chr10	39280902	39281000	1766	1.81798	0.248419	0.00429764	Intergenic				RMER1B|Other|Other	-88848	NM_008054	Fyn
chr10	39281002	39281100	1767	1.60074	-0.04695	0.00981175	Intergenic				RMER1B|Other|Other	-88748	NM_008054	Fyn
chr10	39370902	39371000	1768	2.42638	-0.93828	0.00108937	intron	NM_001122892	Fyn	intron 1 of 12	intron (NM_001122892, intron 1 of 12)	1152	NM_001122893	Fyn
chr10	39400302	39400400	1769	1.69097	-0.502238	0.00653359	intron	NM_001122892	Fyn	intron 2 of 12	MIRb|SINE|MIR	30552	NM_001122893	Fyn
chr10	39400402	39400500	1770	1.81217	-0.887286	0.00707208	intron	NM_001122892	Fyn	intron 2 of 12	intron (NM_001122892, intron 2 of 12)	30652	NM_001122893	Fyn
chr10	39409302	39409400	1771	5.4099	-1.97848	0.0021172	intron	NM_001122892	Fyn	intron 2 of 12	intron (NM_001122892, intron 2 of 12)	39552	NM_001122893	Fyn
chr10	39435802	39435900	1772	1.61862	-0.408311	0.00896029	intron	NM_001122892	Fyn	intron 2 of 12	intron (NM_001122892, intron 2 of 12)	66052	NM_001122893	Fyn
chr10	39558002	39558100	1773	1.63756	-0.41587	0.00616276	intron	NM_001122892	Fyn	intron 12 of 12	intron (NM_001122892, intron 12 of 12)	-54883	NM_134000	Traf3ip2
chr10	39641002	39641100	1774	1.87079	-0.661749	0.0057139	intron	NM_134000	Traf3ip2	intron 4 of 8	intron (NM_134000, intron 4 of 8)	28117	NM_134000	Traf3ip2
chr10	39952502	39952600	1775	5.80974	-1.7387	0.000338175	intron	NM_001173500	G630090E17Rik	intron 1 of 3	intron (NM_001173500, intron 1 of 3)	7602	NM_001173500	G630090E17Rik
chr10	40007402	40007500	1776	2.65699	-1.46146	0.00664448	intron	NM_144821	AI317395	intron 1 of 3	intron (NM_144821, intron 1 of 3)	17817	NM_144821	AI317395
chr10	40021302	40021400	1777	1.80394	-0.557873	0.00428877	intron	NM_144821	AI317395	intron 1 of 3	intron (NM_144821, intron 1 of 3)	3917	NM_144821	AI317395
chr10	40074902	40075000	1778	3.24511	-1.70027	0.00567469	TTS	NM_028247	Slc16a10		TTS (NM_028247)	-49683	NM_144821	AI317395
chr10	40076202	40076300	1779	2.99838	-1.84696	0.00661955	3' UTR	NM_028247	Slc16a10	exon 3 of 3	3' UTR (NM_028247, exon 3 of 3)	-50983	NM_144821	AI317395
chr10	40076302	40076400	1780	3.01412	-1.83608	0.00847469	3' UTR	NM_028247	Slc16a10	exon 3 of 3	3' UTR (NM_028247, exon 3 of 3)	-51083	NM_144821	AI317395
chr10	40082602	40082700	1781	1.61782	-0.139025	0.00671265	intron	NM_001114332	Slc16a10	intron 1 of 5	intron (NM_001114332, intron 1 of 5)	-57383	NM_144821	AI317395
chr10	40082702	40082800	1782	1.68816	-0.0904516	0.00343215	intron	NM_001114332	Slc16a10	intron 1 of 5	intron (NM_001114332, intron 1 of 5)	-57483	NM_144821	AI317395
chr10	40082802	40082900	1783	1.90409	-0.211406	0.00137353	intron	NM_001114332	Slc16a10	intron 1 of 5	intron (NM_001114332, intron 1 of 5)	-57583	NM_144821	AI317395
chr10	40094402	40094500	1784	2.22682	-1.36025	0.00552915	intron	NM_001114332	Slc16a10	intron 1 of 5	intron (NM_001114332, intron 1 of 5)	47803	NM_001114332	Slc16a10
chr10	40326702	40326800	1785	5.15143	-2.14084	0.00787002	Intergenic				RMER1B|Other|Other	-22557	NM_198164	Cdk19
chr10	40631602	40631700	1786	1.4374	0.933149	0.000952654	exon	NM_027442	Ddo	exon 2 of 5	exon (NM_027442, exon 2 of 5)	1640	NM_027442	Ddo
chr10	40631702	40631800	1787	1.68774	0.74691	0.000227481	exon	NM_027442	Ddo	exon 2 of 5	exon (NM_027442, exon 2 of 5)	1740	NM_027442	Ddo
chr10	40631802	40631900	1788	1.40887	0.498757	0.00448948	intron	NM_027442	Ddo	intron 2 of 4	intron (NM_027442, intron 2 of 4)	1840	NM_027442	Ddo
chr10	40631902	40632000	1789	1.89356	-0.12779	0.000787817	intron	NM_027442	Ddo	intron 2 of 4	intron (NM_027442, intron 2 of 4)	1940	NM_027442	Ddo
chr10	40634202	40634300	1790	3.58535	-1.55607	0.00537306	intron	NM_027442	Ddo	intron 3 of 4	B3A|SINE|B2	4240	NM_027442	Ddo
chr10	40642202	40642300	1791	1.78071	-0.704125	0.00842752	intron	NM_027442	Ddo	intron 4 of 4	intron (NM_027442, intron 4 of 4)	12240	NM_027442	Ddo
chr10	40647902	40648000	1792	3.1398	-1.7672	0.00625724	exon	NM_027442	Ddo	exon 5 of 5	exon (NM_027442, exon 5 of 5)	17940	NM_027442	Ddo
chr10	40671302	40671400	1793	2.4447	-1.20517	0.00370777	Intergenic				Intergenic	-11931	NM_177793	Mettl24
chr10	40671402	40671500	1794	3.66521	-1.41322	0.000817177	Intergenic				Intergenic	-11831	NM_177793	Mettl24
chr10	40671502	40671600	1795	3.44804	-1.55939	0.00355408	Intergenic				B3|SINE|B2	-11731	NM_177793	Mettl24
chr10	40808402	40808500	1796	2.73735	-1.41344	0.00921484	intron	NM_177793	Mettl24	intron 4 of 4	intron (NM_177793, intron 4 of 4)	74692	NM_027879	Cdc40
chr10	40840102	40840200	1797	1.46403	0.515393	0.0031431	intron	NM_027879	Cdc40	intron 12 of 14	intron (NM_027879, intron 12 of 14)	42992	NM_027879	Cdc40
chr10	40871002	40871100	1798	3.09654	-1.79934	0.00482209	intron	NM_027879	Cdc40	intron 1 of 14	Lx7|LINE|L1	12092	NM_027879	Cdc40
chr10	40877102	40877200	1799	3.52965	-1.50223	0.00214707	intron	NM_027879	Cdc40	intron 1 of 14	intron (NM_027879, intron 1 of 14)	5992	NM_027879	Cdc40
chr10	41237902	41238000	1800	3.16378	-1.75394	0.00784583	intron	NM_133999	Fig4	intron 16 of 22	Lx5c|LINE|L1	65290	NM_133999	Fig4
chr10	41268702	41268800	1801	2.86367	-1.32499	0.0027817	intron	NM_133999	Fig4	intron 6 of 22	B3|SINE|B2	34490	NM_133999	Fig4
chr10	41268802	41268900	1802	2.51908	-1.151	0.00193733	intron	NM_133999	Fig4	intron 6 of 22	intron (NM_133999, intron 6 of 22)	34390	NM_133999	Fig4
chr10	41454702	41454800	1803	5.4099	-1.97848	0.00211719	intron	NM_001277229		intron 2 of 5	intron (NM_001277229, intron 2 of 5)	4393	NR_102360	Zbtb24
chr10	41462102	41462200	1804	1.64645	-0.659675	0.00814192	intron	NM_001277229		intron 5 of 5	intron (NM_001277229, intron 5 of 5)	11793	NR_102360	Zbtb24
chr10	41473402	41473500	1805	2.45541	-1.18729	0.00775577	Intergenic				ID_B1|SINE|B4	-2863	NM_138315	Mical1
chr10	41478402	41478500	1806	1.65091	-0.1559	0.00356972	exon	NM_138315	Mical1	exon 3 of 24	exon (NM_138315, exon 3 of 24)	2137	NM_001164433	Mical1
chr10	41478502	41478600	1807	1.91231	-0.0728833	0.000745549	exon	NM_138315	Mical1	exon 3 of 24	exon (NM_138315, exon 3 of 24)	2237	NM_001164433	Mical1
chr10	41478602	41478700	1808	1.78521	-0.293655	0.00409296	intron	NM_138315	Mical1	intron 3 of 23	intron (NM_138315, intron 3 of 23)	2337	NM_001164433	Mical1
chr10	41478702	41478800	1809	1.70491	-0.349651	0.00591239	intron	NM_138315	Mical1	intron 3 of 23	intron (NM_138315, intron 3 of 23)	2437	NM_001164433	Mical1
chr10	41480202	41480300	1810	1.8883	-0.499189	0.00215383	intron	NM_001164433	Mical1	intron 5 of 22	intron (NM_001164433, intron 5 of 22)	3937	NM_001164433	Mical1
chr10	41488102	41488200	1811	2.11734	-0.102712	0.00033469	intron	NM_009213	Smpd2	intron 7 of 9	intron (NM_009213, intron 7 of 9)	2189	NM_009213	Smpd2
chr10	41490602	41490700	1812	5.15185	-2.12934	0.00394325	promoter-TSS	NM_009213	Smpd2		promoter-TSS (NM_009213)	212	NM_028430	Ppil6
chr10	41709802	41709900	1813	2.03254	-1.17264	0.00911349	Intergenic				MER77|LTR|ERVL	99812	NM_001243075	Cep57l1
chr10	41818502	41818600	1814	3.03121	-1.22823	0.00072958	intron	NM_001162908	Sesn1	intron 1 of 9	intron (NM_001162908, intron 1 of 9)	7977	NM_001162908	Sesn1
chr10	41818602	41818700	1815	2.13882	-0.497132	0.00173631	intron	NM_001162908	Sesn1	intron 1 of 9	intron (NM_001162908, intron 1 of 9)	8077	NM_001162908	Sesn1
chr10	41827402	41827500	1816	2.40275	-1.20533	0.00814812	intron	NM_001162908	Sesn1	intron 1 of 9	PB1D10|SINE|Alu	16877	NM_001162908	Sesn1
chr10	41835002	41835100	1817	3.17693	-1.12249	0.000468177	intron	NM_001162908	Sesn1	intron 1 of 9	intron (NM_001162908, intron 1 of 9)	24477	NM_001162908	Sesn1
chr10	41835102	41835200	1818	2.70813	-1.01185	0.00294162	intron	NM_001162908	Sesn1	intron 1 of 9	intron (NM_001162908, intron 1 of 9)	24577	NM_001162908	Sesn1
chr10	41851802	41851900	1819	5.15143	-2.14084	0.00787002	intron	NM_001162908	Sesn1	intron 1 of 9	B3|SINE|B2	-35588	NM_001013370	Sesn1
chr10	41851902	41852000	1820	5.28184	-2.06889	0.00426362	intron	NM_001162908	Sesn1	intron 1 of 9	B3|SINE|B2	-35488	NM_001013370	Sesn1
chr10	41852802	41852900	1821	2.39803	-1.23294	0.00458501	intron	NM_001162908	Sesn1	intron 1 of 9	MIRb|SINE|MIR	-34588	NM_001013370	Sesn1
chr10	41901902	41902000	1822	1.48046	-0.0306808	0.00597594	intron	NM_001013370	Sesn1	intron 5 of 9	intron (NM_001013370, intron 5 of 9)	14512	NM_001013370	Sesn1
chr10	41902002	41902100	1823	1.41877	-0.23862	0.00968305	intron	NM_001013370	Sesn1	intron 5 of 9	intron (NM_001013370, intron 5 of 9)	14612	NM_001013370	Sesn1
chr10	41931702	41931800	1824	1.21091	0.764026	0.00618175	intron	NM_001034858	Armc2	intron 12 of 17	intron (NM_001034858, intron 12 of 17)	44312	NM_001013370	Sesn1
chr10	41936802	41936900	1825	1.68679	-0.150134	0.00174053	intron	NM_001034858	Armc2	intron 12 of 17	intron (NM_001034858, intron 12 of 17)	49412	NM_001013370	Sesn1
chr10	41936902	41937000	1826	1.67577	-0.0642119	0.00255242	intron	NM_001034858	Armc2	intron 12 of 17	MER5A|DNA|hAT-Charlie	49512	NM_001013370	Sesn1
chr10	41937002	41937100	1827	2.10625	-0.165718	0.000516936	intron	NM_001034858	Armc2	intron 12 of 17	intron (NM_001034858, intron 12 of 17)	49612	NM_001013370	Sesn1
chr10	41987902	41988000	1828	1.72412	-0.436888	0.00660386	intron	NM_001034858	Armc2	intron 5 of 17	L1M7|LINE|L1	30431	NM_001034858	Armc2
chr10	41993102	41993200	1829	2.09792	-1.15511	0.00451561	exon	NM_001034858	Armc2	exon 5 of 18	exon (NM_001034858, exon 5 of 18)	25231	NM_001034858	Armc2
chr10	41994902	41995000	1830	2.33331	-1.30051	0.00518651	intron	NM_001034858	Armc2	intron 4 of 17	intron (NM_001034858, intron 4 of 17)	23431	NM_001034858	Armc2
chr10	41998502	41998600	1831	1.36602	0.241809	0.00855616	intron	NM_001034858	Armc2	intron 4 of 17	intron (NM_001034858, intron 4 of 17)	19831	NM_001034858	Armc2
chr10	42051802	42051900	1832	2.65624	-1.4321	0.00962121	Intergenic				Intergenic	-33469	NM_001034858	Armc2
chr10	42208402	42208500	1833	1.51205	-0.119363	0.00942536	intron	NM_019740	Foxo3	intron 2 of 3	intron (NM_019740, intron 2 of 3)	68291	NM_019740	Foxo3
chr10	42208502	42208600	1834	1.68453	-0.0200509	0.00287335	intron	NM_019740	Foxo3	intron 2 of 3	intron (NM_019740, intron 2 of 3)	68191	NM_019740	Foxo3
chr10	42208602	42208700	1835	1.83113	-0.363498	0.00250009	intron	NM_019740	Foxo3	intron 2 of 3	Lx9|LINE|L1	68091	NM_019740	Foxo3
chr10	42227402	42227500	1836	3.83982	-1.30907	0.000206281	intron	NM_019740	Foxo3	intron 2 of 3	intron (NM_019740, intron 2 of 3)	49291	NM_019740	Foxo3
chr10	42227502	42227600	1837	2.80464	-0.955628	0.000536619	intron	NM_019740	Foxo3	intron 2 of 3	intron (NM_019740, intron 2 of 3)	49191	NM_019740	Foxo3
chr10	42279802	42279900	1838	5.63058	-1.84207	0.000610419	Intergenic				Intergenic	-3109	NM_019740	Foxo3
chr10	42330702	42330800	1839	2.03254	-1.17264	0.00911348	intron	NM_145743	Lace1	intron 10 of 12	intron (NM_145743, intron 10 of 12)	-54009	NM_019740	Foxo3
chr10	42411602	42411700	1840	2.57216	-1.11623	0.00128622	intron	NM_145743	Lace1	intron 6 of 12	intron (NM_145743, intron 6 of 12)	66914	NM_145743	Lace1
chr10	42499402	42499500	1841	5.28184	-2.06889	0.00426362	Intergenic				PB1D10|SINE|Alu	-2603	NM_017472	Snx3
chr10	42510102	42510200	1842	2.61965	-0.758458	0.000805245	intron	NM_017472	Snx3	intron 1 of 3	B4|SINE|B4	8097	NM_017472	Snx3
chr10	42981302	42981400	1843	3.42692	-1.62729	0.00418383	Intergenic				Intergenic	120839	NM_172938	Scml4
chr10	43011402	43011500	1844	2.08776	-1.13704	0.00856798	intron	NM_175407	Sobp	intron 6 of 6	intron (NM_175407, intron 6 of 6)	150939	NM_172938	Scml4
chr10	43011502	43011600	1845	2.28507	-1.30077	0.00824893	intron	NM_175407	Sobp	intron 6 of 6	intron (NM_175407, intron 6 of 6)	151039	NM_172938	Scml4
chr10	43022602	43022700	1846	1.3589	0.514058	0.0046588	exon	NM_175407	Sobp	exon 6 of 7	exon (NM_175407, exon 6 of 7)	151879	NM_175407	Sobp
chr10	43022802	43022900	1847	2.95458	-1.27586	0.000348305	exon	NM_175407	Sobp	exon 6 of 7	exon (NM_175407, exon 6 of 7)	151679	NM_175407	Sobp
chr10	43023702	43023800	1848	2.5625	-1.12521	0.00231316	intron	NM_175407	Sobp	intron 5 of 6	intron (NM_175407, intron 5 of 6)	150779	NM_175407	Sobp
chr10	43027002	43027100	1849	2.53032	-0.839334	0.000345529	intron	NM_175407	Sobp	intron 5 of 6	intron (NM_175407, intron 5 of 6)	147479	NM_175407	Sobp
chr10	43027102	43027200	1850	2.88504	-0.896783	0.000294884	intron	NM_175407	Sobp	intron 5 of 6	intron (NM_175407, intron 5 of 6)	147379	NM_175407	Sobp
chr10	43080602	43080700	1851	2.27383	-1.31032	0.0068997	intron	NM_175407	Sobp	intron 4 of 6	intron (NM_175407, intron 4 of 6)	93879	NM_175407	Sobp
chr10	43080702	43080800	1852	2.46665	-1.21413	0.00240776	intron	NM_175407	Sobp	intron 4 of 6	intron (NM_175407, intron 4 of 6)	93779	NM_175407	Sobp
chr10	43130402	43130500	1853	2.49084	-1.58372	0.00950743	intron	NM_175407	Sobp	intron 3 of 6	intron (NM_175407, intron 3 of 6)	44079	NM_175407	Sobp
chr10	43157102	43157200	1854	5.54004	-1.94474	0.00523399	intron	NM_175407	Sobp	intron 3 of 6	intron (NM_175407, intron 3 of 6)	17379	NM_175407	Sobp
chr10	43157202	43157300	1855	5.22633	-2.10621	0.00916838	intron	NM_175407	Sobp	intron 3 of 6	intron (NM_175407, intron 3 of 6)	17279	NM_175407	Sobp
chr10	43321702	43321800	1856	2.22304	-1.03602	0.00371459	intron	NM_001168289	Pdss2	intron 2 of 7	MIRc|SINE|MIR	100265	NM_001168289	Pdss2
chr10	43333302	43333400	1857	3.5597	-1.49593	0.00141971	intron	NM_001168289	Pdss2	intron 2 of 7	B1_Mus1|SINE|Alu	111865	NM_001168289	Pdss2
chr10	43449802	43449900	1858	2.13483	-1.4218	0.00860421	intron	NM_001168289	Pdss2	intron 7 of 7	B1_Mus2|SINE|Alu	-29289	NM_199028	Bend3
chr10	43511202	43511300	1859	1.69598	-0.376358	0.00503598	exon	NM_199028	Bend3	exon 4 of 4	exon (NM_199028, exon 4 of 4)	29743	NM_026411	1700021F05Rik
chr10	43511302	43511400	1860	1.75223	-0.317025	0.00322409	exon	NM_199028	Bend3	exon 4 of 4	exon (NM_199028, exon 4 of 4)	29643	NM_026411	1700021F05Rik
chr10	43511402	43511500	1861	1.75145	-0.438358	0.00518043	exon	NM_199028	Bend3	exon 4 of 4	exon (NM_199028, exon 4 of 4)	29543	NM_026411	1700021F05Rik
chr10	43526502	43526600	1862	2.65536	-1.48077	0.00508839	intron	NM_026411	1700021F05Rik	intron 3 of 3	B3|SINE|B2	14443	NM_026411	1700021F05Rik
chr10	43526602	43526700	1863	2.74535	-1.41733	0.00137048	intron	NM_026411	1700021F05Rik	intron 3 of 3	B3|SINE|B2	14343	NM_026411	1700021F05Rik
chr10	43538702	43538800	1864	1.88034	-0.484093	0.00394728	intron	NM_026411	1700021F05Rik	intron 1 of 3	intron (NM_026411, intron 1 of 3)	2243	NM_026411	1700021F05Rik
chr10	43538802	43538900	1865	2.00855	-0.420974	0.00150426	intron	NM_026411	1700021F05Rik	intron 1 of 3	intron (NM_026411, intron 1 of 3)	2143	NM_026411	1700021F05Rik
chr10	43538902	43539000	1866	2.10168	-0.37566	0.00041602	intron	NM_026411	1700021F05Rik	intron 1 of 3	B1F|SINE|Alu	2043	NM_026411	1700021F05Rik
chr10	43539002	43539100	1867	1.58558	-0.323643	0.00579512	intron	NM_026411	1700021F05Rik	intron 1 of 3	intron (NM_026411, intron 1 of 3)	1943	NM_026411	1700021F05Rik
chr10	43659202	43659300	1868	5.74234	-1.7731	0.000465321	Intergenic				Intergenic	65824	NR_033558	F830002L21Rik
chr10	44343902	44344000	1869	1.67259	-0.372964	0.00661777	intron	NM_053069	Atg5	intron 6 of 7	intron (NM_053069, intron 6 of 7)	-15725	NR_035450	Mir1929
chr10	44344002	44344100	1870	1.80267	-0.403653	0.00346807	intron	NM_053069	Atg5	intron 6 of 7	intron (NM_053069, intron 6 of 7)	-15625	NR_035450	Mir1929
chr10	44526902	44527000	1871	3.19976	-1.73292	0.00237476	Intergenic				Intergenic	-68264	NM_007548	Prdm1
chr10	44783302	44783400	1872	5.48119	-1.95602	0.00309582	Intergenic				Intergenic	-283863	NM_011156	Prep
chr10	45058802	45058900	1873	3.16378	-1.75394	0.00784581	Intergenic				Intergenic	-8363	NM_011156	Prep
chr10	45194402	45194500	1874	1.48139	0.0837857	0.00363369	Intergenic				L2|LINE|L2	-94854	NM_024286	Popdc3
chr10	45269802	45269900	1875	1.8002	-0.425533	0.00244863	Intergenic				Intergenic	-19454	NM_024286	Popdc3
chr10	45286902	45287000	1876	2.12022	-0.842902	0.00613573	Intergenic				Intergenic	-2354	NM_024286	Popdc3
chr10	45287302	45287400	1877	1.82347	0.0591266	0.00421891	Intergenic				Intergenic	-1954	NM_024286	Popdc3
chr10	45287402	45287500	1878	1.99383	0.152505	0.00107424	Intergenic				Intergenic	-1854	NM_024286	Popdc3
chr10	45287502	45287600	1879	1.98694	-0.110633	0.00136348	Intergenic				Intergenic	-1754	NM_024286	Popdc3
chr10	45287602	45287700	1880	1.9879	-0.25399	0.00134387	Intergenic				Intergenic	-1654	NM_024286	Popdc3
chr10	45295802	45295900	1881	2.05272	-0.719715	0.00363437	intron	NM_024286	Popdc3	intron 1 of 3	RMER3D-int|LTR|ERVK	6546	NM_024286	Popdc3
chr10	45309802	45309900	1882	2.71308	-1.44125	0.00225781	intron	NM_024286	Popdc3	intron 1 of 3	Lx8|LINE|L1	20546	NM_024286	Popdc3
chr10	45309902	45310000	1883	2.2473	-1.3506	0.00664468	intron	NM_024286	Popdc3	intron 1 of 3	Lx8|LINE|L1	20646	NM_024286	Popdc3
chr10	45311002	45311100	1884	2.87337	-0.925948	0.000122964	intron	NM_024286	Popdc3	intron 1 of 3	intron (NM_024286, intron 1 of 3)	21746	NM_024286	Popdc3
chr10	45311102	45311200	1885	1.73126	-0.772261	0.00718983	intron	NM_024286	Popdc3	intron 1 of 3	intron (NM_024286, intron 1 of 3)	21846	NM_024286	Popdc3
chr10	45340802	45340900	1886	1.7204	-0.0124167	0.00215133	intron	NM_024285	Bves	intron 2 of 7	intron (NM_024285, intron 2 of 7)	5089	NM_024285	Bves
chr10	45357602	45357700	1887	2.92999	-1.32677	0.00236047	intron	NM_024285	Bves	intron 7 of 7	intron (NM_024285, intron 7 of 7)	21889	NM_024285	Bves
chr10	45364502	45364600	1888	2.03604	-0.502146	0.00283352	intron	NM_024285	Bves	intron 7 of 7	intron (NM_024285, intron 7 of 7)	28789	NM_024285	Bves
chr10	45365102	45365200	1889	2.12758	-0.482293	0.0011388	intron	NM_024285	Bves	intron 7 of 7	intron (NM_024285, intron 7 of 7)	29389	NM_024285	Bves
chr10	45365202	45365300	1890	1.66665	-0.0703396	0.00294948	intron	NM_024285	Bves	intron 7 of 7	intron (NM_024285, intron 7 of 7)	29489	NM_024285	Bves
chr10	45427002	45427100	1891	5.1684	-2.1178	0.00518321	intron	NM_001031772	Lin28b	intron 2 of 4	PB1|SINE|Alu	43150	NM_001031772	Lin28b
chr10	45663302	45663400	1892	3.22701	-1.71179	0.00337101	intron	NM_172473	Hace1	intron 11 of 23	Lx|LINE|L1	85522	NM_172473	Hace1
chr10	46792302	46792400	1893	3.1398	-1.7672	0.0062572	Intergenic				L1M2|LINE|L1	547602	NR_028276	Snord14c
chr10	46792602	46792700	1894	5.29328	-2.04623	0.00242295	Intergenic				MT2A|LTR|ERVL	547902	NR_028276	Snord14c
chr10	50658102	50658200	1895	3.24407	-1.74563	0.00980383	intron	NM_198007	Ascc3	intron 11 of 41	intron (NM_198007, intron 11 of 41)	65482	NM_198007	Ascc3
chr10	50658202	50658300	1896	3.24407	-1.74563	0.00980387	intron	NM_198007	Ascc3	intron 11 of 41	intron (NM_198007, intron 11 of 41)	65582	NM_198007	Ascc3
chr10	51800502	51800600	1897	5.1684	-2.1178	0.00518321	Intergenic				IAPLTR2b|LTR|ERVK	-43357	NR_045158	4933411G06Rik
chr10	52241602	52241700	1898	2.80127	-1.36577	0.00260289	intron	NM_025705	Dcbld1	intron 1 of 10	ORR1F|LTR|ERVL-MaLR	8032	NM_025705	Dcbld1
chr10	52241802	52241900	1899	2.93287	-1.27609	0.00163871	intron	NM_025705	Dcbld1	intron 1 of 10	ORR1F|LTR|ERVL-MaLR	8232	NM_025705	Dcbld1
chr10	52241902	52242000	1900	1.87843	-1.02254	0.00776705	intron	NM_025705	Dcbld1	intron 1 of 10	intron (NM_025705, intron 1 of 10)	8332	NM_025705	Dcbld1
chr10	52420102	52420200	1901	1.50321	-0.376383	0.00802631	intron	NM_030250	Nus1	intron 1 of 4	intron (NM_030250, intron 1 of 4)	2604	NM_030250	Nus1
chr10	53348802	53348900	1902	2.08634	-0.887871	0.00411492	exon	NM_001204983	Cep85l	exon 3 of 13	exon (NM_001204983, exon 3 of 13)	11165	NM_001141927	Pln
chr10	53358602	53358700	1903	2.09562	-1.1205	0.00977845	intron	NM_001204983	Cep85l	intron 1 of 12	ID_B1|SINE|B4	20965	NM_001141927	Pln
chr10	53373002	53373100	1904	2.72507	-1.37574	0.00919743	intron	NM_001204983	Cep85l	intron 1 of 12	RMER4A|LTR|ERVK	6800	NM_001204983	Cep85l
chr10	53392802	53392900	1905	3.09654	-1.79934	0.00482209	Intergenic				Intergenic	-13000	NM_001204983	Cep85l
chr10	53399302	53399400	1906	2.76589	-1.38504	0.0069202	Intergenic				Intergenic	-19500	NM_001204983	Cep85l
chr10	53399402	53399500	1907	2.78778	-1.37541	0.00516607	Intergenic				Intergenic	-19600	NM_001204983	Cep85l
chr10	53406302	53406400	1908	3.78494	-1.34883	0.000178458	Intergenic				Intergenic	-26500	NM_001204983	Cep85l
chr10	53406402	53406500	1909	3.78494	-1.34883	0.000178456	Intergenic				Intergenic	-26600	NM_001204983	Cep85l
chr10	53411702	53411800	1910	2.75952	-1.36609	0.00668635	Intergenic				PB1D10|SINE|Alu	-31900	NM_001204983	Cep85l
chr10	53430902	53431000	1911	5.15143	-2.14084	0.00787002	Intergenic				Intergenic	-51100	NM_001204983	Cep85l
chr10	53468202	53468300	1912	2.47894	-1.59188	0.00976269	Intergenic				Intergenic	50738	NR_037973	Gm20597
chr10	53468302	53468400	1913	2.78932	-1.42138	0.00512238	Intergenic				Intergenic	50638	NR_037973	Gm20597
chr10	53852302	53852400	1914	5.15185	-2.12934	0.00394325	Intergenic				Intergenic	-101442	NM_001081428	Fam184a
chr10	56388002	56388100	1915	1.45799	1.14374	0.00215872	exon	NM_010288	Gja1	exon 2 of 2	exon (NM_010288, exon 2 of 2)	10751	NM_010288	Gja1
chr10	56388102	56388200	1916	1.66747	1.10411	0.000337289	exon	NM_010288	Gja1	exon 2 of 2	exon (NM_010288, exon 2 of 2)	10851	NM_010288	Gja1
chr10	56388202	56388300	1917	1.79119	1.14242	0.000591597	exon	NM_010288	Gja1	exon 2 of 2	exon (NM_010288, exon 2 of 2)	10951	NM_010288	Gja1
chr10	56388302	56388400	1918	1.34999	1.31176	0.00432737	exon	NM_010288	Gja1	exon 2 of 2	exon (NM_010288, exon 2 of 2)	11051	NM_010288	Gja1
chr10	56388402	56388500	1919	1.23236	1.27253	0.00859455	exon	NM_010288	Gja1	exon 2 of 2	exon (NM_010288, exon 2 of 2)	11151	NM_010288	Gja1
chr10	56390802	56390900	1920	3.26992	-1.03658	0.000117672	TTS	NM_010288	Gja1		TTS (NM_010288)	13551	NM_010288	Gja1
chr10	56390902	56391000	1921	2.7906	-0.960348	0.000432169	TTS	NM_010288	Gja1		TTS (NM_010288)	13651	NM_010288	Gja1
chr10	56391002	56391100	1922	3.26541	-1.06289	6.2157e-05	TTS	NM_010288	Gja1		TTS (NM_010288)	13751	NM_010288	Gja1
chr10	56391302	56391400	1923	2.10644	-0.854401	0.00476681	TTS	NM_010288	Gja1		TTS (NM_010288)	14051	NM_010288	Gja1
chr10	56391402	56391500	1924	2.20754	-0.782674	0.00260457	Intergenic				Intergenic	14151	NM_010288	Gja1
chr10	56391502	56391600	1925	1.73337	-0.430684	0.00545306	Intergenic				Intergenic	14251	NM_010288	Gja1
chr10	56392002	56392100	1926	2.24422	-1.03602	0.00230995	Intergenic				Intergenic	14751	NM_010288	Gja1
chr10	56392202	56392300	1927	2.00055	-0.959827	0.00414937	Intergenic				Intergenic	14951	NM_010288	Gja1
chr10	56392702	56392800	1928	6.09692	-1.57211	0.000300356	Intergenic				Intergenic	15451	NM_010288	Gja1
chr10	56392802	56392900	1929	3.74239	-1.36417	0.00241727	Intergenic				B2_Mm2|SINE|B2	15551	NM_010288	Gja1
chr10	56426402	56426500	1930	2.43025	-1.61248	0.00577029	Intergenic				B4|SINE|B4	49151	NM_010288	Gja1
chr10	56426502	56426600	1931	3.45786	-1.56901	0.000798564	Intergenic				B4|SINE|B4	49251	NM_010288	Gja1
chr10	56426602	56426700	1932	3.53917	-1.51179	0.000450825	Intergenic				B4|SINE|B4	49351	NM_010288	Gja1
chr10	56685402	56685500	1933	2.52627	-1.55335	0.00404352	Intergenic				Intergenic	308151	NM_010288	Gja1
chr10	56696902	56697000	1934	2.10364	-1.10975	0.0093817	Intergenic				L1MA6|LINE|L1	319651	NM_010288	Gja1
chr10	56697102	56697200	1935	2.29744	-0.740129	0.000839511	Intergenic				Intergenic	319851	NM_010288	Gja1
chr10	56731602	56731700	1936	2.39233	-0.671976	0.000379741	Intergenic				Intergenic	354351	NM_010288	Gja1
chr10	57445602	57445700	1937	2.47894	-1.59188	0.00976273	Intergenic				Intergenic	40702	NR_045353	4930467K11Rik
chr10	57485502	57485600	1938	5.28551	-2.05758	0.00394325	promoter-TSS	NM_008297	Hsf2		promoter-TSS (NM_008297)	802	NR_045353	4930467K11Rik
chr10	57491202	57491300	1939	2.13174	-1.11143	0.00502373	intron	NM_008297	Hsf2	intron 1 of 11	intron (NM_008297, intron 1 of 11)	4866	NM_008297	Hsf2
chr10	57495602	57495700	1940	1.75365	-0.925123	0.00925227	intron	NM_008297	Hsf2	intron 1 of 11	intron (NM_008297, intron 1 of 11)	9266	NM_008297	Hsf2
chr10	57807902	57808000	1941	5.28184	-2.06889	0.00426361	exon	NM_020561	Smpdl3a	exon 6 of 8	exon (NM_020561, exon 6 of 8)	13407	NM_020561	Smpdl3a
chr10	57808002	57808100	1942	5.15143	-2.14084	0.00787002	exon	NM_020561	Smpdl3a	exon 6 of 8	exon (NM_020561, exon 6 of 8)	13507	NM_020561	Smpdl3a
chr10	58335402	58335500	1943	5.4078	-1.98965	0.00197627	intron	NM_026148	Lims1	intron 1 of 9	B3|SINE|B2	11985	NM_026148	Lims1
chr10	58335502	58335600	1944	5.15185	-2.12934	0.00394325	intron	NM_026148	Lims1	intron 1 of 9	B3|SINE|B2	12085	NM_026148	Lims1
chr10	58397702	58397800	1945	5.62545	-1.85293	0.000496788	intron	NM_001193303	Lims1	intron 1 of 10	intron (NM_001193303, intron 1 of 10)	3378	NM_001193303	Lims1
chr10	58398602	58398700	1946	2.18644	-1.3925	0.00751303	intron	NM_001193303	Lims1	intron 1 of 10	7SLRNA|srpRNA|srpRNA	4278	NM_001193303	Lims1
chr10	58410202	58410300	1947	2.2561	-1.34808	0.0084035	intron	NM_001193303	Lims1	intron 5 of 10	intron (NM_001193303, intron 5 of 10)	15878	NM_001193303	Lims1
chr10	58410402	58410500	1948	2.72295	-1.43679	0.00359321	intron	NM_001193303	Lims1	intron 5 of 10	intron (NM_001193303, intron 5 of 10)	16078	NM_001193303	Lims1
chr10	58423802	58423900	1949	5.15143	-2.14084	0.00787002	3' UTR	NM_201242	Lims1	exon 10 of 10	3' UTR (NM_201242, exon 10 of 10)	-23001	NM_011240	Ranbp2
chr10	58479702	58479800	1950	1.9064	-0.811239	0.00441323	exon	NM_011240	Ranbp2	exon 20 of 29	exon (NM_011240, exon 20 of 29)	-18186	NM_001162956	Ccdc138
chr10	58639102	58639200	1951	1.41476	0.0917597	0.00653184	intron	NM_010100	Edar	intron 1 of 11	intron (NM_010100, intron 1 of 11)	36545	NM_010100	Edar
chr10	58677302	58677400	1952	2.38862	-1.24224	0.00518225	Intergenic				Intergenic	-1655	NM_010100	Edar
chr10	58981002	58981100	1953	5.38892	-2.02341	0.00669579	intron	NM_172788	Sh3rf3	intron 1 of 9	RMER19A|LTR|ERVK	167692	NM_172788	Sh3rf3
chr10	59275202	59275300	1954	2.58979	-0.795553	0.000291872	Intergenic				Intergenic	-48045	NM_011030	P4ha1
chr10	59884402	59884500	1955	2.40348	-1.20513	0.00438708	intron	NM_019965	Dnajb12	intron 1 of 8	intron (NM_019965, intron 1 of 8)	4860	NM_019965	Dnajb12
chr10	59884502	59884600	1956	2.41689	-1.19578	0.00568934	intron	NM_019965	Dnajb12	intron 1 of 8	intron (NM_019965, intron 1 of 8)	4960	NM_019965	Dnajb12
chr10	59884602	59884700	1957	2.36053	-1.23343	0.00949698	intron	NM_019965	Dnajb12	intron 1 of 8	B1_Mur1|SINE|Alu	5060	NM_019965	Dnajb12
chr10	59891702	59891800	1958	2.93088	-0.86694	0.00035887	intron	NM_019965	Dnajb12	intron 3 of 8	intron (NM_019965, intron 3 of 8)	12160	NM_019965	Dnajb12
chr10	59891802	59891900	1959	1.96816	-0.982085	0.00736539	intron	NM_019965	Dnajb12	intron 3 of 8	intron (NM_019965, intron 3 of 8)	12260	NM_019965	Dnajb12
chr10	59895302	59895400	1960	2.25137	-0.760171	0.00333813	intron	NM_019965	Dnajb12	intron 6 of 8	intron (NM_019965, intron 6 of 8)	15760	NM_019965	Dnajb12
chr10	59895402	59895500	1961	2.64493	-0.746834	0.0014315	intron	NM_019965	Dnajb12	intron 6 of 8	intron (NM_019965, intron 6 of 8)	15860	NM_019965	Dnajb12
chr10	59898502	59898600	1962	1.40653	0.346875	0.00520371	TTS	NM_019965	Dnajb12		TTS (NM_019965)	18960	NM_019965	Dnajb12
chr10	59915302	59915400	1963	2.15039	-0.856418	0.00930431	Intergenic				Intergenic	35760	NM_019965	Dnajb12
chr10	59919402	59919500	1964	1.869	-0.813789	0.00886551	Intergenic				Intergenic	32319	NM_029083	Ddit4
chr10	59922902	59923000	1965	2.68937	-1.45116	0.00266528	Intergenic				Intergenic	28819	NM_029083	Ddit4
chr10	59923002	59923100	1966	1.89497	-1.05765	0.00906227	Intergenic				Intergenic	28719	NM_029083	Ddit4
chr10	59953002	59953100	1967	1.69567	-0.780114	0.00884415	Intergenic				Intergenic	-1281	NM_029083	Ddit4
chr10	59953102	59953200	1968	2.01685	-0.56176	0.00148541	Intergenic				Intergenic	-1381	NM_029083	Ddit4
chr10	59953202	59953300	1969	2.14338	-0.468626	0.00150372	Intergenic				PB1D9|SINE|Alu	-1481	NM_029083	Ddit4
chr10	59953302	59953400	1970	1.94727	-0.45778	0.00228139	Intergenic				AT_rich|Low_complexity|Low_complexity	-1581	NM_029083	Ddit4
chr10	59971102	59971200	1971	1.26828	0.403353	0.00725858	Intergenic				Intergenic	-19381	NM_029083	Ddit4
chr10	59971202	59971300	1972	1.28162	0.588471	0.00566988	Intergenic				Intergenic	-19481	NM_029083	Ddit4
chr10	59971302	59971400	1973	1.49043	0.344289	0.00327235	Intergenic				B3|SINE|B2	-19581	NM_029083	Ddit4
chr10	59971402	59971500	1974	2.0139	-0.234012	0.00094328	Intergenic				B3|SINE|B2	-19681	NM_029083	Ddit4
chr10	59973902	59974000	1975	2.08776	-1.13704	0.00856806	Intergenic				Intergenic	-22181	NM_029083	Ddit4
chr10	59983102	59983200	1976	2.68918	-1.43171	0.00617906	Intergenic				ORR1E|LTR|ERVL-MaLR	-19654	NM_026937	Ascc1
chr10	59983302	59983400	1977	3.39558	-0.964968	1.80597e-05	Intergenic				B2_Mm1a|SINE|B2	-19454	NM_026937	Ascc1
chr10	59983602	59983700	1978	1.78025	0.0676283	0.00149365	Intergenic				Intergenic	-19154	NM_026937	Ascc1
chr10	59985302	59985400	1979	3.83323	-1.332	0.000293164	Intergenic				ID_B1|SINE|B4	-17454	NM_026937	Ascc1
chr10	59987802	59987900	1980	1.50581	-0.0566406	0.00565408	TTS	NM_025514	Anapc16		TTS (NM_025514)	-14954	NM_026937	Ascc1
chr10	59989102	59989200	1981	1.47863	-0.291511	0.00721453	intron	NM_025514	Anapc16	intron 3 of 3	intron (NM_025514, intron 3 of 3)	-13654	NM_026937	Ascc1
chr10	59994702	59994800	1982	1.78493	-0.550013	0.00669082	intron	NM_025514	Anapc16	intron 2 of 3	intron (NM_025514, intron 2 of 3)	-8054	NM_026937	Ascc1
chr10	60021602	60021700	1983	2.36053	-1.23343	0.00949695	intron	NM_026937	Ascc1	intron 5 of 10	intron (NM_026937, intron 5 of 10)	18324	NM_001199187	Ascc1
chr10	60126102	60126200	1984	5.29328	-2.04623	0.00242299	promoter-TSS	NR_105871			promoter-TSS (NR_105871)	-625	NR_105871	Mir6906
chr10	60205102	60205200	1985	3.09654	-1.79934	0.00482208	intron	NM_016803	Chst3	intron 1 of 3	RSINE1|SINE|B4	14109	NM_016803	Chst3
chr10	60267202	60267300	1986	1.64843	-0.831568	0.00987959	Intergenic				Intergenic	-10377	NM_011179	Psap
chr10	60280202	60280300	1987	1.02488	1.24568	0.00919866	intron	NM_001146120	Psap	intron 1 of 13	intron (NM_001146120, intron 1 of 13)	2623	NM_001146121	Psap
chr10	60280302	60280400	1988	1.67236	0.863571	0.000677005	intron	NM_001146120	Psap	intron 1 of 13	intron (NM_001146120, intron 1 of 13)	2723	NM_001146121	Psap
chr10	60280402	60280500	1989	1.59211	0.213522	0.00210466	intron	NM_001146120	Psap	intron 1 of 13	intron (NM_001146120, intron 1 of 13)	2823	NM_001146121	Psap
chr10	60280602	60280700	1990	1.81367	-0.440267	0.00238276	intron	NM_001146120	Psap	intron 1 of 13	intron (NM_001146120, intron 1 of 13)	3023	NM_001146121	Psap
chr10	60281602	60281700	1991	1.62808	-0.152556	0.00553665	intron	NM_001146120	Psap	intron 1 of 13	B1F2|SINE|Alu	-2810	NM_001146124	Psap
chr10	60281702	60281800	1992	1.57622	0.166766	0.00244092	intron	NM_001146120	Psap	intron 1 of 13	intron (NM_001146120, intron 1 of 13)	-2710	NM_001146124	Psap
chr10	60281802	60281900	1993	1.5639	0.0462702	0.00313173	intron	NM_001146120	Psap	intron 1 of 13	intron (NM_001146120, intron 1 of 13)	-2610	NM_001146124	Psap
chr10	60281902	60282000	1994	1.52149	-0.169869	0.00485073	intron	NM_001146120	Psap	intron 1 of 13	intron (NM_001146120, intron 1 of 13)	-2510	NM_001146124	Psap
chr10	60282002	60282100	1995	1.72861	-0.24387	0.00357467	intron	NM_001146120	Psap	intron 1 of 13	intron (NM_001146120, intron 1 of 13)	-2410	NM_001146124	Psap
chr10	60283302	60283400	1996	2.08925	-0.90461	0.0079886	intron	NM_001146120	Psap	intron 1 of 13	B1_Mm|SINE|Alu	-1110	NM_001146124	Psap
chr10	60283402	60283500	1997	1.94081	-0.436882	0.00497993	intron	NM_001146120	Psap	intron 1 of 13	intron (NM_001146120, intron 1 of 13)	-1010	NM_001146124	Psap
chr10	60286802	60286900	1998	1.56295	-0.103867	0.00706916	intron	NM_001146124	Psap	intron 1 of 13	intron (NM_001146124, intron 1 of 13)	2390	NM_001146124	Psap
chr10	60295602	60295700	1999	2.18485	-1.07767	0.0034158	intron	NM_001146120	Psap	intron 6 of 13	intron (NM_001146120, intron 6 of 13)	11190	NM_001146124	Psap
[truncated: 22,801 more rows]

## Sheet: E14.5-Neo-loss in Neo-DhMRs
Chr	Start	End	ID	edgeR.logFC	edgeR.logCPM	edgeR.p.value	Annotation	UCSC ID	Gene ID	location	Detailed Annotation	Distance to TSS	nearest TSS UCSC ID	nearest Gene ID
chr1	3216802	3216900	1	2.34995	-1.71384	0.00919119	exon	NM_001011874	Xkr4	exon 3 of 3	exon (NM_001011874, exon 3 of 3)	454647	NM_001011874	Xkr4
chr1	3216902	3217000	2	2.34995	-1.71384	0.00919131	exon	NM_001011874	Xkr4	exon 3 of 3	exon (NM_001011874, exon 3 of 3)	454547	NM_001011874	Xkr4
chr1	3249702	3249800	3	5.59566	-2.06646	0.000991298	intron	NM_001011874	Xkr4	intron 2 of 2	intron (NM_001011874, intron 2 of 2)	421747	NM_001011874	Xkr4
chr1	3399302	3399400	4	3.29213	-2.07295	0.00209775	intron	NM_001011874	Xkr4	intron 2 of 2	L1ME3D|LINE|L1	272147	NM_001011874	Xkr4
chr1	3718802	3718900	5	2.73927	-1.85848	0.00390598	Intergenic				Lx5c|LINE|L1	-47353	NM_001011874	Xkr4
chr1	4119302	4119400	6	2.57401	-1.58505	0.00219291	Intergenic				Intergenic	240963	NM_011283	Rp1
chr1	4426902	4427000	7	3.36065	-2.02806	0.00709934	Intergenic				Intergenic	-17710	NM_001195662	Rp1
chr1	4433102	4433200	8	3.56474	-1.92186	0.00405562	Intergenic				Intergenic	-23910	NM_001195662	Rp1
chr1	4721002	4721100	9	2.75115	-1.83716	0.00450004	Intergenic				Intergenic	64675	NM_001177658	Mrpl15
chr1	4844002	4844100	10	2.32302	-1.45091	0.00925691	intron	NM_008866	Lypla1	intron 8 of 8	intron (NM_008866, intron 8 of 8)	-13643	NM_011541	Tcea1
chr1	5286202	5286300	11	1.99848	-0.926207	0.00355099	Intergenic				Intergenic	203078	NM_133826	Atp6v1h
chr1	5286302	5286400	12	1.84044	-1.01849	0.00487479	Intergenic				Intergenic	203178	NM_133826	Atp6v1h
chr1	6193702	6193800	13	2.26946	-1.50175	0.00765714	Intergenic				Intergenic	-20911	NM_009826	Rb1cc1
chr1	6381802	6381900	14	3.29214	-2.07295	0.00209776	intron	NM_001195732	Fam150a	intron 1 of 4	intron (NM_001195732, intron 1 of 4)	22520	NM_001195732	Fam150a
chr1	7073802	7073900	15	1.83935	-1.15165	0.00502396	Intergenic				ORR1C1|LTR|ERVL-MaLR	-15069	NM_183028	Pcmtd1
chr1	7073902	7074000	16	2.14367	-1.33758	0.00726689	Intergenic				B2_Mm2|SINE|B2	-14969	NM_183028	Pcmtd1
chr1	7689402	7689500	17	3.29214	-2.07295	0.00209776	Intergenic				L1_Mus3|LINE|L1	600531	NM_183028	Pcmtd1
chr1	7971202	7971300	18	3.28895	-2.08388	0.00197721	Intergenic				RLTR13F|LTR|ERVK	882331	NM_183028	Pcmtd1
chr1	8476802	8476900	19	3.27054	-1.53404	0.000226352	intron	NM_027671	Sntg1	intron 15 of 20	RMER17A|LTR|ERVK	822879	NM_027671	Sntg1
chr1	9278502	9278600	20	2.51516	-1.6325	0.00730567	intron	NM_027671	Sntg1	intron 1 of 20	intron (NM_027671, intron 1 of 20)	21179	NM_027671	Sntg1
chr1	9535902	9536000	21	2.75115	-1.83716	0.00450008	Intergenic				RMER1A|Other|Other	-9457	NM_021511	Rrs1
chr1	10329702	10329800	22	2.64978	-1.54984	0.00228581	intron	NM_177834	Cpa6	intron 9 of 10	intron (NM_177834, intron 9 of 10)	-97081	NM_001102430	Arfgef1
chr1	10329802	10329900	23	2.46	-1.65334	0.00496538	intron	NM_177834	Cpa6	intron 9 of 10	MIRc|SINE|MIR	-97181	NM_001102430	Arfgef1
chr1	10329902	10330000	24	3.92797	-1.70241	0.000109155	intron	NM_177834	Cpa6	intron 9 of 10	MIRc|SINE|MIR	-97281	NM_001102430	Arfgef1
chr1	10491102	10491200	25	3.11865	-1.62663	0.000941156	intron	NM_177834	Cpa6	intron 2 of 10	L1MA5|LINE|L1	228792	NM_177834	Cpa6
chr1	10491202	10491300	26	2.31017	-1.47147	0.00585583	intron	NM_177834	Cpa6	intron 2 of 10	L1MA5|LINE|L1	228692	NM_177834	Cpa6
chr1	10491302	10491400	27	2.82992	-1.46611	0.0020438	intron	NM_177834	Cpa6	intron 2 of 10	L1MA5|LINE|L1	228592	NM_177834	Cpa6
chr1	10491402	10491500	28	2.47187	-1.6641	0.00606344	intron	NM_177834	Cpa6	intron 2 of 10	L1MA5|LINE|L1	228492	NM_177834	Cpa6
chr1	10625702	10625800	29	3.54115	-1.94392	0.00219289	intron	NM_177834	Cpa6	intron 1 of 10	L1_Mus1|LINE|L1	94192	NM_177834	Cpa6
chr1	11588402	11588500	30	2.918	-1.35494	0.0003125	exon	NM_177173	A830018L16Rik	exon 6 of 14	exon (NM_177173, exon 6 of 14)	174346	NM_177173	A830018L16Rik
chr1	11588502	11588600	31	2.74959	-1.48615	0.00110936	intron	NM_001160370	A830018L16Rik	intron 6 of 6	intron (NM_001160370, intron 6 of 6)	174446	NM_177173	A830018L16Rik
chr1	11864402	11864500	32	3.43795	-1.99573	0.000991298	intron	NM_001160369	A830018L16Rik	intron 10 of 13	LTRIS2|LTR|ERV1	450346	NM_177173	A830018L16Rik
chr1	12000802	12000900	33	2.75115	-1.83716	0.00450011	Intergenic				Intergenic	-425135	NR_105759	Mir6341
chr1	12001002	12001100	34	2.60911	-1.91736	0.00642711	Intergenic				Intergenic	-424935	NR_105759	Mir6341
chr1	12003602	12003700	35	3.69654	-1.831	0.00220765	Intergenic				Intergenic	-422335	NR_105759	Mir6341
chr1	12003702	12003800	36	3.08532	-1.64751	0.000630383	Intergenic				Intergenic	-422235	NR_105759	Mir6341
chr1	13025302	13025400	37	2.13756	-1.14042	0.00932989	Intergenic				Intergenic	-34216	NM_172841	Slco5a1
chr1	13025402	13025500	38	2.28445	-1.2323	0.00735932	Intergenic				ORR1C1|LTR|ERVL-MaLR	-34316	NM_172841	Slco5a1
chr1	13597302	13597400	39	3.29214	-2.07295	0.00209776	Intergenic				Intergenic	-7487	NM_028173	Tram1
chr1	13740302	13740400	40	2.86683	-1.78162	0.0018646	Intergenic				Lx3A|LINE|L1	46578	NR_004447	Gm5523
chr1	13928202	13928300	41	3.08532	-1.64751	0.000630382	Intergenic				Intergenic	-141322	NR_004447	Gm5523
chr1	14026102	14026200	42	3.29214	-2.07295	0.00209776	Intergenic				Lx|LINE|L1	-239222	NR_004447	Gm5523
chr1	14279802	14279900	43	2.05886	-1.36563	0.00789197	intron	NM_010164	Eya1	intron 4 of 17	intron (NM_010164, intron 4 of 17)	30348	NM_010164	Eya1
chr1	14543902	14544000	44	1.98535	-1.26099	0.00626492	Intergenic				RMER21B|LTR|ERV1	212015	NM_010827	Msc
chr1	14572002	14572100	45	3.57257	-1.92253	0.000497133	Intergenic				Intergenic	183915	NM_010827	Msc
chr1	14572102	14572200	46	3.43795	-1.99573	0.000991298	Intergenic				L2a|LINE|L2	183815	NM_010827	Msc
chr1	14592502	14592600	47	1.94278	-1.11992	0.0042408	Intergenic				Intergenic	163415	NM_010827	Msc
chr1	14775602	14775700	48	2.32302	-1.45091	0.00925684	Intergenic				Intergenic	-19685	NM_010827	Msc
chr1	14793102	14793200	49	2.73927	-1.85848	0.00390594	Intergenic				Intergenic	-37185	NM_010827	Msc
chr1	15294202	15294300	50	2.46	-1.65334	0.00496536	Intergenic				Intergenic	-18201	NM_001098528	Kcnb2
chr1	15312602	15312700	51	2.37601	-1.70334	0.00836035	exon	NM_001098528	Kcnb2	exon 1 of 2	exon (NM_001098528, exon 1 of 2)	199	NM_001098528	Kcnb2
chr1	15416602	15416700	52	2.46	-1.65334	0.00496534	intron	NM_001098528	Kcnb2	intron 1 of 1	intron (NM_001098528, intron 1 of 1)	104199	NM_001098528	Kcnb2
chr1	15907302	15907400	53	1.46267	-0.511114	0.00953289	Intergenic				Intergenic	-14629	NM_001033288	Sbspon
chr1	15907402	15907500	54	1.6553	-0.488658	0.0036705	Intergenic				Intergenic	-14729	NM_001033288	Sbspon
chr1	15907502	15907600	55	1.60315	-0.466189	0.00442677	Intergenic				Intergenic	-14829	NM_001033288	Sbspon
chr1	15965302	15965400	56	2.86952	-1.77104	0.00218651	Intergenic				LTRIS3|LTR|ERV1	-72629	NM_001033288	Sbspon
chr1	15997302	15997400	57	3.79115	-1.79718	0.000311054	Intergenic				Intergenic	95690	NM_001243238	4930444P10Rik
chr1	16029002	16029100	58	2.45401	-1.64256	0.0057914	Intergenic				RMER13A|LTR|ERVK	63990	NM_001243238	4930444P10Rik
chr1	16047502	16047600	59	1.93964	-1.1012	0.00374517	Intergenic				MERV1_I-int|LTR|ERV1	45490	NM_001243238	4930444P10Rik
chr1	16059802	16059900	60	3.08461	-1.66862	0.000839772	Intergenic				Intergenic	33190	NM_001243238	4930444P10Rik
chr1	16059902	16060000	61	2.55746	-1.60561	0.00324311	Intergenic				Intergenic	33090	NM_001243238	4930444P10Rik
chr1	16433102	16433200	62	2.60864	-1.9281	0.00642711	intron	NM_025303	Stau2	intron 5 of 13	L1_Mus1|LINE|L1	86151	NM_025303	Stau2
chr1	16817002	16817100	63	3.43747	-2.00656	0.000991298	Intergenic				A-rich|Low_complexity|Low_complexity	128595	NM_001159711	Ly96
chr1	17161202	17161300	64	2.60864	-1.9281	0.00642711	exon	NM_010267	Gdap1	exon 6 of 6	exon (NM_010267, exon 6 of 6)	15878	NM_010267	Gdap1
chr1	17223202	17223300	65	3.29214	-2.07295	0.00209776	Intergenic				MMETn-int|LTR|ERVK	77878	NM_010267	Gdap1
chr1	17412502	17412600	66	2.53406	-1.61583	0.00530277	Intergenic				MER5A1|DNA|hAT-Charlie	-189350	NM_053191	Pi15
chr1	17602602	17602700	67	2.17079	-1.29113	0.00883379	exon	NM_053191	Pi15	exon 2 of 6	exon (NM_053191, exon 2 of 6)	750	NM_053191	Pi15
chr1	19055902	19056000	68	3.11865	-1.62663	0.000941157	Intergenic				Intergenic	-47071	NM_153154	Tfap2d
chr1	19900102	19900200	69	1.74726	-1.26611	0.0099217	Intergenic				Intergenic	-456303	NR_045734	4930486I03Rik
chr1	19900202	19900300	70	2.09938	-1.61168	0.00706631	Intergenic				Intergenic	-456203	NR_045734	4930486I03Rik
chr1	20187102	20187200	71	5.72347	-1.94836	0.00400572	intron	NM_153179	Pkhd1	intron 60 of 66	B1_Mus2|SINE|Alu	-169303	NR_045734	4930486I03Rik
chr1	20759802	20759900	72	2.27632	-1.29122	0.00179794	Intergenic				Intergenic	24419	NM_145856	Il17f
chr1	20759902	20760000	73	2.1266	-0.725567	0.000590386	Intergenic				Intergenic	24319	NM_145856	Il17f
chr1	20935202	20935300	74	1.40693	0.730793	0.00445042	exon	NM_028829	Paqr8	exon 3 of 3	exon (NM_028829, exon 3 of 3)	-16375	NM_027974	Efhc1
chr1	20955302	20955400	75	1.84655	-0.752956	0.00171655	exon	NM_027974	Efhc1	exon 2 of 11	exon (NM_027974, exon 2 of 11)	3725	NM_027974	Efhc1
chr1	20955402	20955500	76	1.63423	-0.67918	0.00723225	exon	NM_027974	Efhc1	exon 2 of 11	exon (NM_027974, exon 2 of 11)	3825	NM_027974	Efhc1
chr1	22323202	22323300	77	1.89954	-1.48715	0.00767289	intron	NM_001012623	Rims1	intron 10 of 14	intron (NM_001012623, intron 10 of 14).2	109592	NM_001012623	Rims1
chr1	23935202	23935300	78	3.29214	-2.07295	0.00209776	Intergenic				Intergenic	-12962	NM_028534	Smap1
chr1	23962302	23962400	79	6.16996	-1.70697	3.47761e-05	Intergenic				Intergenic	-40062	NM_028534	Smap1
chr1	23964802	23964900	80	1.99056	-1.43552	0.00437584	Intergenic				RLTR18B|LTR|ERVK	40789	NM_026503	1110058L19Rik
chr1	24120402	24120500	81	2.34995	-1.71384	0.00919143	Intergenic				Intergenic	-20110	NM_026604	Fam135a
chr1	24195602	24195700	82	1.91673	-1.2964	0.00501637	intron	NM_007740	Col9a1	intron 7 of 37	intron (NM_007740, intron 7 of 37)	18041	NM_007740	Col9a1
chr1	24195802	24195900	83	3.12519	-1.68726	0.00275182	intron	NM_007740	Col9a1	intron 7 of 37	intron (NM_007740, intron 7 of 37)	18241	NM_007740	Col9a1
chr1	24378402	24378500	84	1.82215	-1.33305	0.0066789	intron	NM_007733	Col19a1	intron 15 of 50	intron (NM_007733, intron 15 of 50)	200841	NM_007740	Col9a1
chr1	24589302	24589400	85	2.35136	-1.73519	0.00975019	Intergenic				Intergenic	-1914	NM_007733	Col19a1
chr1	24866902	24867000	86	5.59566	-2.06646	0.000991298	Intergenic				Intergenic	188407	NM_026719	Lmbrd1
chr1	24867002	24867100	87	5.59566	-2.06646	0.000991298	Intergenic				Intergenic	188507	NM_026719	Lmbrd1
chr1	24869902	24870000	88	3.16519	-1.22115	0.000688095	Intergenic				Intergenic	191407	NM_026719	Lmbrd1
chr1	24870002	24870100	89	2.61193	-1.26994	0.00479934	Intergenic				Intergenic	191507	NM_026719	Lmbrd1
chr1	24924802	24924900	90	2.05548	-1.41544	0.00935497	Intergenic				Intergenic	246307	NM_026719	Lmbrd1
chr1	24928402	24928500	91	2.55074	-1.62637	0.00676822	Intergenic				Intergenic	249907	NM_026719	Lmbrd1
chr1	24992302	24992400	92	2.89693	-1.82701	0.00977303	Intergenic				Intergenic	285603	NM_001204913	Gm20172
chr1	24992402	24992500	93	3.34742	-2.06196	0.00409726	Intergenic				MTE-int|LTR|ERVL-MaLR	285503	NM_001204913	Gm20172
chr1	25008702	25008800	94	3.34742	-2.06196	0.00409725	Intergenic				Intergenic	269203	NM_001204913	Gm20172
chr1	25281602	25281700	95	2.1706	-1.10844	0.00511647	intron	NM_175642	Bai3	intron 16 of 30	intron (NM_175642, intron 16 of 30)	-3697	NM_001204913	Gm20172
chr1	25492202	25492300	96	2.74373	-1.84784	0.00347019	intron	NM_175642	Bai3	intron 9 of 30	intron (NM_175642, intron 9 of 30)	-214297	NM_001204913	Gm20172
chr1	25492302	25492400	97	2.5636	-1.59535	0.00277765	intron	NM_175642	Bai3	intron 9 of 30	intron (NM_175642, intron 9 of 30)	-214397	NM_001204913	Gm20172
chr1	25579402	25579500	98	3.28895	-2.08388	0.00197721	intron	NM_175642	Bai3	intron 2 of 30	intron (NM_175642, intron 2 of 30)	250256	NM_175642	Bai3
chr1	25709402	25709500	99	3.36065	-2.02806	0.00709931	intron	NM_175642	Bai3	intron 2 of 30	L1M2|LINE|L1	120256	NM_175642	Bai3
chr1	26042102	26042200	100	3.29214	-2.07295	0.00209776	Intergenic				L1_Mus3|LINE|L1	-212444	NM_175642	Bai3
chr1	28565402	28565500	101	2.26946	-1.50175	0.00765712	Intergenic				Intergenic	214801	NM_001013750	Gm597
chr1	28801502	28801600	102	2.60864	-1.9281	0.00642711	Intergenic				Intergenic	-21299	NM_001013750	Gm597
chr1	30719602	30719700	103	1.84575	-0.73602	0.0031271	Intergenic				Intergenic	143605	NM_001081080	Phf3
chr1	30719802	30719900	104	1.55614	-0.207171	0.00428367	Intergenic				Intergenic	143405	NM_001081080	Phf3
chr1	30719902	30720000	105	1.53231	-0.307081	0.00559286	Intergenic				RMER1A|Other|Other	143305	NM_001081080	Phf3
chr1	30738102	30738200	106	2.54465	-1.59502	0.00380612	Intergenic				ERVB5_1-I_MM-int|LTR|ERVK	125105	NM_001081080	Phf3
chr1	30738202	30738300	107	5.94491	-1.85746	0.000279695	Intergenic				ERVB5_1-I_MM-int|LTR|ERVK	125005	NM_001081080	Phf3
chr1	30786602	30786700	108	1.84871	-1.14214	0.00490073	Intergenic				Intergenic	76605	NM_001081080	Phf3
chr1	32393402	32393500	109	2.49254	-1.29268	0.00651945	intron	NM_133235	Khdrbs2	intron 3 of 8	ORR1E-int|LTR|ERVL-MaLR	127548	NM_001199956	Gm9839
chr1	32393502	32393600	110	2.58842	-1.22708	0.00508665	intron	NM_133235	Khdrbs2	intron 3 of 8	ORR1E-int|LTR|ERVL-MaLR	127448	NM_001199956	Gm9839
chr1	32634502	32634600	111	3.29214	-2.07295	0.00209776	intron	NM_133235	Khdrbs2	intron 7 of 8	Lx5c|LINE|L1	-87258	NM_001164286	Gm5415
chr1	33735502	33735600	112	2.91756	-1.77155	0.00252066	intron	NM_001159729	Rab23	intron 5 of 7	B4A|SINE|B4	15132	NM_001159729	Rab23
chr1	34537402	34537500	113	1.80223	-1.20324	0.00952096	intron	NM_007685	Cfc1	intron 5 of 5	intron (NM_007685, intron 5 of 5)	1803	NM_007685	Cfc1
chr1	34723002	34723100	114	2.54465	-1.59502	0.00380617	Intergenic				Intergenic	-78671	NM_183019	Arhgef4
chr1	34723202	34723300	115	2.89836	-1.34485	0.00172201	Intergenic				Intergenic	-78471	NM_183019	Arhgef4
chr1	34723302	34723400	116	2.04056	-1.16957	0.00689286	Intergenic				Intergenic	-78371	NM_183019	Arhgef4
chr1	34723902	34724000	117	2.62729	-1.04102	0.000241867	Intergenic				Intergenic	-77771	NM_183019	Arhgef4
chr1	34724002	34724100	118	2.18996	-1.56588	0.00497128	Intergenic				Intergenic	-77671	NM_183019	Arhgef4
chr1	34744602	34744700	119	1.7356	-0.976239	0.00599491	Intergenic				MTEa|LTR|ERVL-MaLR	-57071	NM_183019	Arhgef4
chr1	34748402	34748500	120	2.60911	-1.91736	0.00642711	Intergenic				L1M2|LINE|L1	-53271	NM_183019	Arhgef4
chr1	34774602	34774700	121	2.34378	-1.7243	0.00807986	Intergenic				Lx9|LINE|L1	-27071	NM_183019	Arhgef4
chr1	34925102	34925200	122	3.28895	-2.08388	0.00197721	Intergenic				Intergenic	75192	NM_175421	Plekhb2
chr1	35345002	35345100	123	3.24465	-1.49045	0.00459982	Intergenic				RMER15|LTR|ERVL	177582	NR_106129	Mir7669
chr1	35586102	35586200	124	2.60907	-1.93947	0.00642711	Intergenic				Intergenic	-63518	NR_106129	Mir7669
chr1	35586202	35586300	125	3.68672	-1.86357	0.000413111	Intergenic				Intergenic	-63618	NR_106129	Mir7669
chr1	35586302	35586400	126	3.68672	-1.86357	0.000413106	Intergenic				Intergenic	-63718	NR_106129	Mir7669
chr1	35621002	35621100	127	2.91039	-1.3739	0.00564552	Intergenic				Intergenic	-98418	NR_106129	Mir7669
chr1	35621202	35621300	128	3.60897	-1.88942	0.00583629	Intergenic				Intergenic	-98618	NR_106129	Mir7669
chr1	35643402	35643500	129	2.21188	-0.91267	0.000901043	Intergenic				Intergenic	-120818	NR_106129	Mir7669
chr1	35801602	35801700	130	2.29435	-1.50198	0.00270757	Intergenic				4.5SRNA|scRNA|scRNA	-266749	NM_015818	Hs6st1
chr1	35857802	35857900	131	2.60911	-1.91736	0.00642711	Intergenic				L1ME3Cz|LINE|L1	-210549	NM_015818	Hs6st1
chr1	35879802	35879900	132	2.28581	-1.28461	0.00862834	Intergenic				Intergenic	-188549	NM_015818	Hs6st1
chr1	35926502	35926600	133	2.14182	-1.31783	0.00507011	Intergenic				Intergenic	-141849	NM_015818	Hs6st1
chr1	36079702	36079800	134	1.51821	-0.460054	0.00911218	intron	NM_015818	Hs6st1	intron 1 of 1	intron (NM_015818, intron 1 of 1)	11351	NM_015818	Hs6st1
chr1	36079802	36079900	135	1.8105	-0.65012	0.00185114	intron	NM_015818	Hs6st1	intron 1 of 1	intron (NM_015818, intron 1 of 1)	11451	NM_015818	Hs6st1
chr1	36079902	36080000	136	2.37771	-0.838034	0.000937384	intron	NM_015818	Hs6st1	intron 1 of 1	intron (NM_015818, intron 1 of 1)	11551	NM_015818	Hs6st1
chr1	36158402	36158500	137	3.81047	-1.7761	0.000133069	intron	NM_198899	Uggt1	intron 32 of 40	intron (NM_198899, intron 32 of 40)	-14138	NR_105862	Mir6897
chr1	36158502	36158600	138	3.57257	-1.92253	0.000497133	intron	NM_198899	Uggt1	intron 32 of 40	intron (NM_198899, intron 32 of 40)	-14238	NR_105862	Mir6897
chr1	36650002	36650100	139	1.83615	-1.3232	0.00842482	intron	NM_001126046	Fam178b	intron 3 of 14	B1_Mus1|SINE|Alu	33132	NM_001126046	Fam178b
chr1	36860602	36860700	140	3.43329	-2.05091	0.00490635	intron	NM_018872	Tmem131	intron 4 of 40	intron (NM_018872, intron 4 of 40)	78876	NM_018872	Tmem131
chr1	37232402	37232500	141	2.61106	-1.92877	0.00664814	intron	NM_009918	Cnga3	intron 2 of 5	intron (NM_009918, intron 2 of 5)	13246	NM_009918	Cnga3
chr1	37261702	37261800	142	2.74271	-1.86968	0.00464511	exon	NM_009918	Cnga3	exon 6 of 6	exon (NM_009918, exon 6 of 6)	-38142	NM_030266	Inpp4a
chr1	37261802	37261900	143	3.41842	-2.01733	0.0032233	exon	NM_009918	Cnga3	exon 6 of 6	exon (NM_009918, exon 6 of 6)	-38042	NM_030266	Inpp4a
chr1	37478402	37478500	144	1.66466	-0.832792	0.0090421	intron	NM_173870	Mgat4a	intron 4 of 14	intron (NM_173870, intron 4 of 14)	10154	NR_024017	4930594C11Rik
chr1	37607102	37607200	145	1.67395	-0.718673	0.0085386	Intergenic				Intergenic	-70892	NM_173870	Mgat4a
chr1	37616202	37616300	146	1.58432	-0.515401	0.00720292	intron	NM_028096	2010300C02Rik	intron 7 of 9	intron (NM_028096, intron 7 of 9)	-79992	NM_173870	Mgat4a
chr1	37669002	37669100	147	2.70194	-1.50625	0.00478269	intron	NM_028096	2010300C02Rik	intron 1 of 9	intron (NM_028096, intron 1 of 9)	50760	NM_028096	2010300C02Rik
chr1	37679402	37679500	148	1.69655	-1.12483	0.00707273	intron	NM_028096	2010300C02Rik	intron 1 of 9	intron (NM_028096, intron 1 of 9)	40360	NM_028096	2010300C02Rik
chr1	37697102	37697200	149	1.61159	-0.56499	0.00737491	intron	NM_028096	2010300C02Rik	intron 1 of 9	intron (NM_028096, intron 1 of 9)	22660	NM_028096	2010300C02Rik
chr1	37697302	37697400	150	1.64448	-0.721049	0.00833459	intron	NM_028096	2010300C02Rik	intron 1 of 9	intron (NM_028096, intron 1 of 9)	22460	NM_028096	2010300C02Rik
chr1	37697402	37697500	151	1.67349	-1.01305	0.00823703	intron	NM_028096	2010300C02Rik	intron 1 of 9	intron (NM_028096, intron 1 of 9)	22360	NM_028096	2010300C02Rik
chr1	37917202	37917300	152	3.43795	-1.99573	0.000991298	promoter-TSS	NM_001033427	Lyg2		promoter-TSS (NM_001033427)	-758	NM_001033427	Lyg2
chr1	38247302	38247400	153	2.1276	-1.32769	0.00865787	intron	NM_010678	Aff3	intron 11 of 22	intron (NM_010678, intron 11 of 22)	-117689	NM_019570	Rev1
chr1	38247802	38247900	154	1.87558	-0.981269	0.003598	intron	NM_010678	Aff3	intron 11 of 22	intron (NM_010678, intron 11 of 22)	-118189	NM_019570	Rev1
chr1	38248002	38248100	155	1.91864	-1.12005	0.00550726	intron	NM_010678	Aff3	intron 11 of 22	intron (NM_010678, intron 11 of 22)	-118389	NM_019570	Rev1
chr1	38548702	38548800	156	3.43795	-1.99573	0.000991298	intron	NM_010678	Aff3	intron 2 of 22	intron (NM_010678, intron 2 of 22)	116204	NM_010678	Aff3
chr1	38565202	38565300	157	2.01228	-0.962471	0.00652402	intron	NM_010678	Aff3	intron 2 of 22	intron (NM_010678, intron 2 of 22)	99704	NM_010678	Aff3
chr1	38565302	38565400	158	2.4866	-0.451389	3.54534e-05	intron	NM_010678	Aff3	intron 2 of 22	intron (NM_010678, intron 2 of 22)	99604	NM_010678	Aff3
chr1	38565402	38565500	159	1.46007	-0.112244	0.00558643	intron	NM_010678	Aff3	intron 2 of 22	intron (NM_010678, intron 2 of 22)	99504	NM_010678	Aff3
chr1	38602302	38602400	160	1.91754	-0.709357	0.00162595	intron	NM_010678	Aff3	intron 2 of 22	intron (NM_010678, intron 2 of 22)	62604	NM_010678	Aff3
chr1	38626602	38626700	161	3.47103	-1.98485	0.00178341	intron	NM_010678	Aff3	intron 2 of 22	intron (NM_010678, intron 2 of 22)	38304	NM_010678	Aff3
chr1	38689902	38690000	162	2.02611	-0.726946	0.0028875	Intergenic				Intergenic	-24996	NM_010678	Aff3
chr1	38747202	38747300	163	2.1276	-1.32769	0.00865784	Intergenic				L2a|LINE|L2	73964	NM_001029878	Lonrf2
chr1	38752302	38752400	164	2.02091	-1.44568	0.006767	Intergenic				Intergenic	68864	NM_001029878	Lonrf2
chr1	38752402	38752500	165	2.09938	-1.61168	0.00706631	Intergenic				L1MDa|LINE|L1	68764	NM_001029878	Lonrf2
chr1	39280702	39280800	166	1.58511	-0.249391	0.00613859	intron	NM_008719	Npas2	intron 2 of 20	intron (NM_008719, intron 2 of 20)	86479	NM_008719	Npas2
chr1	39510202	39510300	167	2.4783	-1.36171	0.00782887	Intergenic				Intergenic	-25551	NM_028043	Cnot11
chr1	39844702	39844800	168	1.71626	-1.11542	0.00812206	intron	NR_040465	1700066B17Rik	intron 3 of 4	intron (NR_040465, intron 3 of 4)	2579	NR_040465	1700066B17Rik
chr1	40059202	40059300	169	1.85276	-0.981524	0.0087341	Intergenic				Intergenic	-25517	NM_010555	Il1r2
chr1	40155102	40155200	170	2.91756	-1.77155	0.00252063	Intergenic				RLTR20B3|LTR|ERVK	-69300	NR_037980	Gm16894
chr1	40317302	40317400	171	2.45191	-1.68471	0.00880966	Intergenic				Intergenic	-7276	NM_133193	Il1rl2
chr1	40470202	40470300	172	2.26436	-1.25587	0.00598922	intron	NM_001161842	Il18r1	intron 2 of 9	intron (NM_001161842, intron 2 of 9)	4245	NM_008365	Il18r1
chr1	40501802	40501900	173	1.66622	-0.976766	0.00941815	TTS	NM_008365	Il18r1		TTS (NM_008365)	-13511	NM_010553	Il18rap
chr1	40661002	40661100	174	1.83656	-1.17051	0.00954821	Intergenic				Intergenic	-20661	NM_001033289	Slc9a2
chr1	41581702	41581800	175	5.49339	-2.09918	0.00769979	Intergenic				Intergenic	-400499	NR_040475	4930448I06Rik
chr1	41616502	41616600	176	3.57257	-1.92253	0.000497133	Intergenic				Intergenic	-435299	NR_040475	4930448I06Rik
chr1	41652902	41653000	177	2.97676	-1.71838	0.00121891	Intergenic				Intergenic	-471699	NR_040475	4930448I06Rik
chr1	41717402	41717500	178	2.37601	-1.70334	0.00836036	Intergenic				Intergenic	-536199	NR_040475	4930448I06Rik
chr1	42229502	42229600	179	2.09693	-1.18858	0.00280103	Intergenic				Intergenic	465274	NR_027826	2610017I09Rik
chr1	42229602	42229700	180	1.90064	-0.981014	0.00315162	Intergenic				Intergenic	465174	NR_027826	2610017I09Rik
chr1	42229702	42229800	181	2.1339	-0.831642	0.000697857	Intergenic				Intergenic	465074	NR_027826	2610017I09Rik
chr1	42229802	42229900	182	2.11545	-0.555563	0.000681889	Intergenic				Intergenic	464974	NR_027826	2610017I09Rik
chr1	42295902	42296000	183	2.06956	-1.39562	0.00422904	Intergenic				Intergenic	398874	NR_027826	2610017I09Rik
chr1	42296002	42296100	184	2.99307	-1.34677	0.000518286	Intergenic				Intergenic	398774	NR_027826	2610017I09Rik
chr1	42296102	42296200	185	2.97676	-1.71838	0.0012189	Intergenic				Intergenic	398674	NR_027826	2610017I09Rik
chr1	42299202	42299300	186	2.06955	-1.39562	0.00422901	Intergenic				Intergenic	395574	NR_027826	2610017I09Rik
chr1	42737002	42737100	187	3.53975	-1.97392	0.00220498	Intergenic				MLT1A0|LTR|ERVL-MaLR	36715	NR_027891	2900092D14Rik
chr1	42743702	42743800	188	3.27827	-2.09476	0.00530789	Intergenic				Intergenic	43415	NR_027891	2900092D14Rik
chr1	42911102	42911200	189	3.43795	-1.99573	0.000991298	Intergenic				Intergenic	-41721	NM_053107	Gpr45
chr1	42923202	42923300	190	2.0876	-1.62189	0.00731552	Intergenic				MTE2a|LTR|ERVL-MaLR	-29621	NM_053107	Gpr45
chr1	42983002	42983100	191	3.34742	-2.06196	0.00409725	intron	NM_053107	Gpr45	intron 1 of 1	intron (NM_053107, intron 1 of 1)	30179	NM_053107	Gpr45
chr1	43003602	43003700	192	3.57257	-1.92253	0.000497133	intron	NM_053107	Gpr45	intron 1 of 1	intron (NM_053107, intron 1 of 1)	50779	NM_053107	Gpr45
chr1	43141502	43141600	193	1.53168	-0.322238	0.00700023	intron	NM_010212	Fhl2	intron 3 of 5	intron (NM_010212, intron 3 of 5)	22410	NM_010212	Fhl2
chr1	43250502	43250600	194	1.85459	-0.621332	0.00148582	Intergenic				Intergenic	-86590	NM_010212	Fhl2
chr1	43286102	43286200	195	1.91673	-1.2964	0.0050164	Intergenic				Intergenic	-122190	NM_010212	Fhl2
chr1	43398702	43398800	196	1.98417	-1.08023	0.00407948	Intergenic				Intergenic	-47000	NM_010879	Nck2
chr1	43730602	43730700	197	1.50323	0.429744	0.0013253	promoter-TSS	NM_024283	1500015O10Rik		promoter-TSS (NM_024283)	49	NM_024283	1500015O10Rik
chr1	43889302	43889400	198	2.10073	-1.16939	0.00228437	Intergenic				Intergenic	-44656	NM_009418	Tpp2
chr1	44040402	44040500	199	5.59519	-2.07742	0.000991298	Intergenic				Intergenic	-20445	NM_001013799	Mettl21c
chr1	44703502	44703600	200	2.60864	-1.9281	0.00642711	intron	NM_028450	Gulp1	intron 2 of 10	L1VL4|LINE|L1	41398	NR_040602	4930521E06Rik
chr1	44921202	44921300	201	2.34378	-1.7243	0.00807992	Intergenic				Lx5c|LINE|L1	-176302	NR_040602	4930521E06Rik
chr1	45503502	45503600	202	3.43747	-2.00656	0.000991298	promoter-TSS	NM_007737	Col5a2		promoter-TSS (NM_007737)	-269	NM_007737	Col5a2
chr1	45503702	45503800	203	2.60907	-1.93947	0.00642711	promoter-TSS	NM_007737	Col5a2		promoter-TSS (NM_007737)	-469	NM_007737	Col5a2
chr1	45573402	45573500	204	2.60911	-1.91736	0.00642711	Intergenic				RLTR13B4|LTR|ERVK	-70169	NM_007737	Col5a2
chr1	45573502	45573600	205	3.43751	-1.98412	0.00642711	Intergenic				RLTR13B4|LTR|ERVK	-70269	NM_007737	Col5a2
chr1	45585802	45585900	206	3.25113	-1.54422	0.000393745	Intergenic				Intergenic	-82569	NM_007737	Col5a2
chr1	45585902	45586000	207	2.1826	-1.54532	0.00920752	Intergenic				Intergenic	-82669	NM_007737	Col5a2
chr1	45769702	45769800	208	2.47187	-1.6641	0.00606344	Intergenic				Intergenic	-25750	NM_028599	Wdr75
chr1	46416302	46416400	209	3.43795	-1.99573	0.000991298	Intergenic				Intergenic	349613	NM_001160386	Dnah7b
chr1	46416402	46416500	210	3.01466	-1.70836	0.00122366	Intergenic				Intergenic	349713	NM_001160386	Dnah7b
chr1	46416502	46416600	211	2.34308	-1.48182	0.00265822	Intergenic				Intergenic	349813	NM_001160386	Dnah7b
chr1	46422302	46422400	212	1.83439	-1.34295	0.00784717	Intergenic				RLTR34D_MM|LTR|ERVK	355613	NM_001160386	Dnah7b
chr1	46804202	46804300	213	3.43751	-1.98412	0.00642711	Intergenic				B2_Mm1t|SINE|B2	49258	NM_172653	Slc39a10
chr1	46908802	46908900	214	2.60907	-1.93947	0.00642711	Intergenic				Intergenic	-55342	NM_172653	Slc39a10
chr1	47795002	47795100	215	2.76514	-1.84844	0.00499324	Intergenic				Lx8|LINE|L1	-327926	NR_105768	Mir6350
chr1	48670202	48670300	216	1.49722	-0.510499	0.00932549	Intergenic				Lx2|LINE|L1	-1203126	NR_105768	Mir6350
chr1	49910002	49910100	217	2.74373	-1.84784	0.00347019	Intergenic				Intergenic	-1017472	NM_019790	Tmeff2
chr1	50927902	50928000	218	2.82124	-1.83775	0.00547117	exon	NM_019790	Tmeff2	exon 1 of 10	exon (NM_019790, exon 1 of 10)	428	NM_019790	Tmeff2
chr1	51289402	51289500	219	1.46901	0.220638	0.00309878	exon	NM_138741	Sdpr	exon 1 of 2	exon (NM_138741, exon 1 of 2)	325	NM_138741	Sdpr
chr1	51289502	51289600	220	1.34591	0.65981	0.00418983	exon	NM_138741	Sdpr	exon 1 of 2	exon (NM_138741, exon 1 of 2)	425	NM_138741	Sdpr
chr1	51289602	51289700	221	1.59532	0.850148	0.000370449	exon	NM_138741	Sdpr	exon 1 of 2	exon (NM_138741, exon 1 of 2)	525	NM_138741	Sdpr
chr1	51289702	51289800	222	1.58562	0.904781	0.000463723	exon	NM_138741	Sdpr	exon 1 of 2	exon (NM_138741, exon 1 of 2)	625	NM_138741	Sdpr
chr1	51289802	51289900	223	1.39982	0.615247	0.00318571	exon	NM_138741	Sdpr	exon 1 of 2	exon (NM_138741, exon 1 of 2)	725	NM_138741	Sdpr
chr1	51289902	51290000	224	1.62544	0.216746	0.00142672	intron	NM_138741	Sdpr	intron 1 of 1	intron (NM_138741, intron 1 of 1)	825	NM_138741	Sdpr
chr1	51290102	51290200	225	1.78868	-1.21279	0.00914547	intron	NM_138741	Sdpr	intron 1 of 1	intron (NM_138741, intron 1 of 1)	1025	NM_138741	Sdpr
chr1	51366102	51366200	226	2.06915	-1.37568	0.00654114	Intergenic				Intergenic	-32372	NR_045151	9330175M20Rik
chr1	51371402	51371500	227	2.10834	-1.42566	0.00957512	Intergenic				Intergenic	-37672	NR_045151	9330175M20Rik
chr1	51389002	51389100	228	2.3608	-1.42988	0.00402056	Intergenic				Intergenic	-55272	NR_045151	9330175M20Rik
chr1	51389102	51389200	229	2.36884	-1.44005	0.00395362	Intergenic				Intergenic	-55372	NR_045151	9330175M20Rik
chr1	51619602	51619700	230	2.73927	-1.85848	0.00390591	Intergenic				B4A|SINE|B4	-141252	NM_028696	Nabp1
chr1	51689602	51689700	231	2.26946	-1.50175	0.0076571	Intergenic				Intergenic	-211252	NM_028696	Nabp1
chr1	51689702	51689800	232	2.3286	-1.21228	0.0047142	Intergenic				Intergenic	-211352	NM_028696	Nabp1
chr1	51689802	51689900	233	2.05958	-1.02214	0.00730494	Intergenic				Intergenic	-211452	NM_028696	Nabp1
chr1	51812102	51812200	234	2.98135	-1.70791	0.00116117	intron	NM_010863	Myo1b	intron 7 of 29	Lx4B|LINE|L1	103823	NM_001161817	Myo1b
chr1	51812402	51812500	235	2.26946	-1.50175	0.00765708	intron	NM_010863	Myo1b	intron 7 of 29	Lx4B|LINE|L1	103523	NM_001161817	Myo1b
chr1	51812702	51812800	236	2.45568	-1.6637	0.00495423	intron	NM_010863	Myo1b	intron 7 of 29	intron (NM_010863, intron 7 of 29)	103223	NM_001161817	Myo1b
chr1	52042202	52042300	237	1.65587	-0.296208	0.00200947	intron	NM_011487	Stat4	intron 3 of 23	ID_B1|SINE|B4	34007	NM_011487	Stat4
chr1	52042302	52042400	238	1.92012	-0.457835	0.00175722	intron	NM_011487	Stat4	intron 3 of 23	intron (NM_011487, intron 3 of 23)	34107	NM_011487	Stat4
chr1	52253602	52253700	239	2.60907	-1.93947	0.00642711	Intergenic				ID_B1|SINE|B4	-20419	NM_001113383	Gls
chr1	52271202	52271300	240	2.13077	-1.38585	0.00517962	Intergenic				B3|SINE|B2	-38019	NM_001113383	Gls
chr1	52281902	52282000	241	1.83615	-1.3232	0.00842478	Intergenic				Intergenic	-48719	NM_001113383	Gls
chr1	52571702	52571800	242	2.46	-1.65334	0.00496532	Intergenic				X7A_LINE|LINE|CR1	-58954	NR_024590	Tmem194b
chr1	52571802	52571900	243	3.19681	-1.58995	0.000474124	Intergenic				X7A_LINE|LINE|CR1	-58854	NR_024590	Tmem194b
chr1	52571902	52572000	244	3.10782	-1.6479	0.000584093	Intergenic				Intergenic	-58754	NR_024590	Tmem194b
chr1	52572102	52572200	245	1.84044	-1.01849	0.0048748	Intergenic				Intergenic	-58554	NR_024590	Tmem194b
chr1	52703002	52703100	246	2.26946	-1.50175	0.00765706	intron	NM_178081	Mfsd6	intron 2 of 5	intron (NM_178081, intron 2 of 5)	24267	NM_178081	Mfsd6
chr1	52703102	52703200	247	2.06955	-1.39562	0.00422898	intron	NM_178081	Mfsd6	intron 2 of 5	B1_Mur1|SINE|Alu	24167	NM_178081	Mfsd6
chr1	52817602	52817700	248	2.51516	-1.6325	0.00730568	promoter-TSS	NM_008384	Inpp1		promoter-TSS (NM_008384)	37	NM_008384	Inpp1
chr1	52860902	52861000	249	2.1826	-1.54532	0.00920759	intron	NM_146108	Hibch	intron 3 of 13	PB1D10|SINE|Alu	15905	NM_146108	Hibch
chr1	53061002	53061100	250	2.60911	-1.91736	0.00642711	promoter-TSS	NM_010834	Mstn		promoter-TSS (NM_010834)	-612	NM_010834	Mstn
chr1	53204902	53205000	251	3.43329	-2.05091	0.0049064	intron	NM_153556	Pms1	intron 9 of 12	intron (NM_153556, intron 9 of 12)	-17334	NM_027070	1700019A02Rik
chr1	54939302	54939400	252	2.34995	-1.71384	0.00919155	Intergenic				Intergenic	-12964	NM_001081433	Ankrd44
chr1	54963102	54963200	253	3.57214	-1.9111	0.00347019	Intergenic				ORR1C1|LTR|ERVL-MaLR	-36764	NM_001081433	Ankrd44
chr1	55620202	55620300	254	1.76251	-1.04783	0.00721572	intron	NM_001114663	Plcl1	intron 1 of 5	intron (NM_001114663, intron 1 of 5)	214305	NM_001114663	Plcl1
chr1	55727402	55727500	255	2.87935	-1.78214	0.00252293	intron	NM_001114663	Plcl1	intron 5 of 5	intron (NM_001114663, intron 5 of 5)	-203790	NR_045837	9130227L01Rik
chr1	56183402	56183500	256	3.15648	-1.62068	0.00192242	Intergenic				MER5A1|DNA|hAT-Charlie	252210	NR_045837	9130227L01Rik
chr1	56183602	56183700	257	2.57889	-1.30541	0.00241432	Intergenic				Intergenic	252410	NR_045837	9130227L01Rik
chr1	56183702	56183800	258	2.26946	-1.50175	0.00765704	Intergenic				Intergenic	252510	NR_045837	9130227L01Rik
chr1	56207002	56207100	259	2.75115	-1.83716	0.00450015	Intergenic				Intergenic	275810	NR_045837	9130227L01Rik
chr1	57105702	57105800	260	2.74856	-1.4657	0.00123772	Intergenic				Intergenic	109245	NR_037990	BC055402
chr1	57105802	57105900	261	3.80847	-1.78666	0.000147888	Intergenic				Intergenic	109145	NR_037990	BC055402
chr1	57512302	57512400	262	2.61106	-1.92877	0.00664816	Intergenic				Intergenic	-105677	NM_001114102	Tyw5
chr1	57537902	57538000	263	2.60907	-1.93947	0.00642711	Intergenic				Intergenic	-131277	NM_001114102	Tyw5
chr1	57538002	57538100	264	2.86129	-1.80318	0.00324772	Intergenic				Intergenic	-131377	NM_001114102	Tyw5
chr1	57718402	57718500	265	1.94278	-1.11992	0.00424082	Intergenic				MLT2B4|LTR|ERVL	-56410	NM_144882	Spats2l
chr1	57940702	57940800	266	2.86129	-1.80318	0.00324776	intron	NM_001164566	Spats2l	intron 10 of 11	intron (NM_001164566, intron 10 of 11)	28773	NR_027630	Kctd18
chr1	57940802	57940900	267	2.60907	-1.93947	0.00642711	intron	NM_001164566	Spats2l	intron 10 of 11	intron (NM_001164566, intron 10 of 11)	28673	NR_027630	Kctd18
chr1	57946802	57946900	268	3.29214	-2.07295	0.00209776	3' UTR	NM_144882	Spats2l	exon 14 of 14	3' UTR (NM_144882, exon 14 of 14)	22673	NR_027630	Kctd18
chr1	58215902	58216000	269	1.85796	-1.15155	0.00490096	intron	NM_023631	Aox4	intron 2 of 34	intron (NM_023631, intron 2 of 34)	5554	NM_023631	Aox4
chr1	58253602	58253700	270	2.08898	-1.40562	0.00637986	intron	NM_023631	Aox4	intron 23 of 34	intron (NM_023631, intron 23 of 34)	-24675	NM_001008419	Aox2
chr1	58253702	58253800	271	1.95783	-1.1105	0.00468579	intron	NM_023631	Aox4	intron 23 of 34	intron (NM_023631, intron 23 of 34)	-24575	NM_001008419	Aox2
chr1	58253802	58253900	272	2.16321	-1.14646	0.0017006	intron	NM_023631	Aox4	intron 23 of 34	intron (NM_023631, intron 23 of 34)	-24475	NM_001008419	Aox2
chr1	58392902	58393000	273	2.43843	-1.67402	0.00727951	promoter-TSS	NM_025824	Bzw1		promoter-TSS (NM_025824)	-185	NM_025824	Bzw1
chr1	58393002	58393100	274	2.43843	-1.67402	0.00727952	promoter-TSS	NM_025824	Bzw1		promoter-TSS (NM_025824)	-85	NM_025824	Bzw1
chr1	58421202	58421300	275	1.5596	-0.32787	0.00887918	non-coding	NR_027854	Clk1	exon 3 of 11	non-coding (NR_027854, exon 3 of 11)	2837	NR_027854	Clk1
chr1	58892802	58892900	276	2.37602	-1.70334	0.00836037	Intergenic				Intergenic	80631	NM_172406	Trak2
chr1	59150802	59150900	277	3.27827	-2.09476	0.00530787	intron	NM_001164682	Mpp4	intron 5 of 22	B3A|SINE|B2	10785	NM_145143	Mpp4
chr1	59395002	59395100	278	2.09986	-0.773382	0.00199179	Intergenic				Intergenic	-87096	NM_008057	Fzd7
chr1	59395102	59395200	279	1.64309	-1.01328	0.00986968	Intergenic				Intergenic	-86996	NM_008057	Fzd7
chr1	59405302	59405400	280	3.29214	-2.07295	0.00209776	Intergenic				RSINE1|SINE|B4	-76796	NM_008057	Fzd7
chr1	59474902	59475000	281	2.13077	-1.38585	0.00517965	Intergenic				ID_B1|SINE|B4	-7196	NM_008057	Fzd7
chr1	59500202	59500300	282	3.75485	-1.80945	0.00499544	Intergenic				Intergenic	-16013	NM_001013771	Gm973
chr1	59566802	59566900	283	2.70194	-1.50625	0.00478268	intron	NM_001013771	Gm973	intron 11 of 19	intron (NM_001013771, intron 11 of 19)	50587	NM_001013771	Gm973
chr1	60137502	60137600	284	2.19478	-1.53513	0.006982	intron	NM_001285473		intron 7 of 13	intron (NM_001285473, intron 7 of 13)	29468	NR_104344	Carf
chr1	60167302	60167400	285	3.34742	-2.06196	0.00409725	Intergenic				Intergenic	-13248	NM_173444	Nbeal1
chr1	60407102	60407200	286	3.28895	-2.08388	0.00197721	Intergenic				Intergenic	-2468	NM_001198571	Abi2
chr1	60924602	60924700	287	2.99544	-1.69739	0.00105619	Intergenic				Intergenic	15626	NM_009843	Ctla4
chr1	61295502	61295600	288	2.50286	-1.65374	0.00544435	Intergenic				Intergenic	-82881	NR_040483	9530026F06Rik
chr1	61470702	61470800	289	3.5868	-1.91176	0.000711221	Intergenic				MLT1J|LTR|ERVL-MaLR	92319	NR_040483	9530026F06Rik
chr1	61534402	61534500	290	2.34378	-1.7243	0.00807997	Intergenic				Intergenic	-104373	NM_001081050	Pard3b
chr1	61534502	61534600	291	2.74959	-1.48615	0.00110935	Intergenic				Intergenic	-104273	NM_001081050	Pard3b
chr1	61544502	61544600	292	1.87394	-1.16095	0.00628686	Intergenic				Intergenic	-94273	NM_001081050	Pard3b
chr1	61544602	61544700	293	1.83615	-1.3232	0.00842474	Intergenic				Intergenic	-94173	NM_001081050	Pard3b
chr1	61690002	61690100	294	3.08461	-1.66862	0.000839785	intron	NM_001081050	Pard3b	intron 1 of 22	intron (NM_001081050, intron 1 of 22)	51227	NM_001081050	Pard3b
chr1	61690102	61690200	295	2.74478	-1.85908	0.00355374	intron	NM_001081050	Pard3b	intron 1 of 22	intron (NM_001081050, intron 1 of 22)	51327	NM_001081050	Pard3b
chr1	61706702	61706800	296	2.60911	-1.91736	0.00642711	intron	NM_001081050	Pard3b	intron 1 of 22	B4A|SINE|B4	67927	NM_001081050	Pard3b
chr1	62640702	62640800	297	2.0876	-1.62189	0.00731558	3' UTR	NM_001081050	Pard3b	exon 23 of 23	3' UTR (NM_001081050, exon 23 of 23)	-62566	NM_001077406	Nrp2
chr1	62717602	62717700	298	2.06942	-1.20774	0.00358147	intron	NM_001077406	Nrp2	intron 1 of 15	intron (NM_001077406, intron 1 of 15)	14334	NM_010939	Nrp2
chr1	62951002	62951100	299	3.67733	-1.85236	0.00273201	Intergenic				Intergenic	-156319	NR_040601	4930487H11Rik
chr1	62962402	62962500	300	1.9048	-1.09205	0.00900919	Intergenic				Intergenic	151816	NM_001081436	Ino80d
chr1	63579202	63579300	301	2.44598	-1.65295	0.00578325	intron	NM_011780	Adam23	intron 24 of 25	intron (NM_011780, intron 24 of 25)	107676	NM_001081658	Dytn
chr1	63703202	63703300	302	2.60907	-1.93947	0.00642711	intron	NM_029696	Mdh1b	intron 9 of 10	intron (NM_029696, intron 9 of 10)	-16324	NM_001081658	Dytn
chr1	64208402	64208500	303	5.9431	-1.88376	0.000896894	Intergenic				Intergenic	-87062	NM_033563	Klf7
chr1	64550202	64550300	304	2.12853	-1.36583	0.00518145	intron	NM_001037726	Creb1	intron 1 of 6	intron (NM_001037726, intron 1 of 6)	17447	NM_133828	Creb1
chr1	64861102	64861200	305	3.57105	-1.93325	0.000539162	intron	NM_001039493	Plekhm3	intron 6 of 7	intron (NM_001039493, intron 6 of 7)	95673	NM_001039493	Plekhm3
chr1	65010202	65010300	306	2.85039	-1.79215	0.00290275	Intergenic				Intergenic	22497	NM_027582	Akr1cl
chr1	66187002	66187100	307	3.41842	-2.01733	0.0032233	intron	NM_001039934	Map2	intron 1 of 14	intron (NM_001039934, intron 1 of 14)	11722	NM_001039934	Map2
chr1	66406302	66406400	308	2.60911	-1.91736	0.00642711	intron	NM_001039934	Map2	intron 8 of 14	intron (NM_001039934, intron 8 of 14)	-62096	NM_175510	Unc80
chr1	66729602	66729700	309	3.28895	-2.08388	0.00197721	intron	NM_001122738	Kansl1l	intron 8 of 14	intron (NM_001122738, intron 8 of 14)	28758	NM_025683	Rpe
chr1	66871702	66871800	310	2.34979	-1.22175	0.00194493	Intergenic				Intergenic	-8442	NM_007381	Acadl
chr1	66871802	66871900	311	3.32814	-1.49068	0.000291586	Intergenic				Intergenic	-8542	NM_007381	Acadl
chr1	67033902	67034000	312	2.8693	-1.79268	0.00218187	intron	NM_001190984	Lancl1	intron 3 of 9	intron (NM_001190984, intron 3 of 9)	4883	NM_001190984	Lancl1
chr1	67499402	67499500	313	2.61106	-1.92877	0.00664818	Intergenic				Intergenic	376424	NM_001080809	Cps1
chr1	68120602	68120700	314	2.15295	-1.32775	0.00414089	intron	NM_010154	Erbb4	intron 20 of 26	intron (NM_010154, intron 20 of 26)	987408	NM_010154	Erbb4
chr1	68120702	68120800	315	2.66673	-1.52948	0.00111588	intron	NM_010154	Erbb4	intron 20 of 26	intron (NM_010154, intron 20 of 26)	987308	NM_010154	Erbb4
chr1	68290302	68290400	316	2.43843	-1.67402	0.00727953	intron	NM_010154	Erbb4	intron 15 of 26	intron (NM_010154, intron 15 of 26)	817708	NM_010154	Erbb4
chr1	69640202	69640300	317	3.43704	-1.99499	0.00642711	intron	NM_011770	Ikzf2	intron 3 of 7	intron (NM_011770, intron 3 of 7)	45709	NM_011770	Ikzf2
chr1	70320602	70320700	318	3.29214	-2.07295	0.00209776	intron	NM_029160	Spag16	intron 13 of 16	L1M4b|LINE|L1	369036	NM_025728	Spag16
chr1	70372102	70372200	319	2.09938	-1.61168	0.00706631	intron	NM_029160	Spag16	intron 13 of 16	intron (NM_029160, intron 13 of 16)	-353564	NM_177164	Vwc2l
chr1	71589902	71590000	320	2.61106	-1.92877	0.0066482	intron	NM_001276408	Fn1	intron 43 of 44	ORR1A4|LTR|ERVL-MaLR	32795	NM_026195	Atic
chr1	71631502	71631600	321	1.91673	-1.2964	0.00501643	intron	NM_001276408	Fn1	intron 13 of 44	intron (NM_001276408, intron 13 of 44)	21683	NM_010233	Fn1
chr1	71863902	71864000	322	1.88857	-0.953821	0.00855689	Intergenic				Intergenic	-24161	NR_027658	Gm8883
chr1	71895102	71895200	323	2.43843	-1.67402	0.00727955	Intergenic				Intergenic	7039	NR_027659	Gm8883
chr1	71895202	71895300	324	1.82215	-1.33305	0.00667909	Intergenic				Intergenic	7139	NR_027659	Gm8883
chr1	71895402	71895500	325	2.1826	-1.54532	0.00920766	Intergenic				Intergenic	7339	NR_027659	Gm8883
chr1	72141102	72141200	326	1.80569	-1.06622	0.00465873	Intergenic				Lx9|LINE|L1	71156	NM_001005423	Mreg
chr1	72196502	72196600	327	2.15297	-1.34746	0.00296941	intron	NM_001005423	Mreg	intron 1 of 4	intron (NM_001005423, intron 1 of 4)	15756	NM_001005423	Mreg
chr1	72370102	72370200	328	2.91755	-1.77155	0.0025206	intron	NM_009533	Xrcc5	intron 16 of 20	intron (NM_009533, intron 16 of 20)	62730	NM_009533	Xrcc5
chr1	72488702	72488800	329	3.15648	-1.62068	0.00192242	intron	NM_001045533	March4	intron 1 of 3	B3|SINE|B2	47813	NM_001045533	March4
chr1	72518202	72518300	330	3.69524	-1.8417	0.0018646	intron	NM_001045533	March4	intron 1 of 3	intron (NM_001045533, intron 1 of 3)	18313	NM_001045533	March4
chr1	72593702	72593800	331	1.58949	-0.0277375	0.00240143	intron	NM_018817	Smarcal1	intron 5 of 16	intron (NM_018817, intron 5 of 16)	10500	NM_018817	Smarcal1
chr1	72593802	72593900	332	1.39851	-0.0233185	0.00960131	intron	NM_018817	Smarcal1	intron 5 of 16	intron (NM_018817, intron 5 of 16)	10600	NM_018817	Smarcal1
chr1	72736002	72736100	333	1.81846	-0.753396	0.00435178	Intergenic				Intergenic	24791	NM_009084	Rpl37a
chr1	72736102	72736200	334	2.06542	-0.589106	0.00102509	Intergenic				MIR|SINE|MIR	24891	NM_009084	Rpl37a
chr1	72736202	72736300	335	1.79034	-0.428072	0.00471716	Intergenic				MIR|SINE|MIR	24991	NM_009084	Rpl37a
chr1	72736302	72736400	336	1.66856	-0.530436	0.00395407	Intergenic				Intergenic	25091	NM_009084	Rpl37a
chr1	72749902	72750000	337	2.60911	-1.91736	0.00642711	Intergenic				Intergenic	38691	NM_009084	Rpl37a
chr1	72781402	72781500	338	1.91626	-1.27688	0.00495071	Intergenic				Intergenic	-43029	NM_008342	Igfbp2
chr1	72787402	72787500	339	2.60911	-1.91736	0.00642711	Intergenic				Intergenic	-37029	NM_008342	Igfbp2
chr1	72821202	72821300	340	2.75115	-1.83716	0.00450018	Intergenic				L2a|LINE|L2	-3229	NM_008342	Igfbp2
chr1	72821302	72821400	341	5.85544	-1.90549	0.000272508	Intergenic				Intergenic	-3129	NM_008342	Igfbp2
chr1	72839302	72839400	342	1.64548	-0.498391	0.00430806	intron	NM_008342	Igfbp2	intron 1 of 3	intron (NM_008342, intron 1 of 3)	14871	NM_008342	Igfbp2
chr1	72856502	72856600	343	1.52134	0.0791509	0.00262541	Intergenic				Intergenic	18314	NM_010518	Igfbp5
chr1	72856602	72856700	344	1.62013	0.0761734	0.00153778	Intergenic				Intergenic	18214	NM_010518	Igfbp5
chr1	72895002	72895100	345	2.18542	-1.52464	0.00716007	Intergenic				MLT1F|LTR|ERVL-MaLR	-20186	NM_010518	Igfbp5
chr1	73047902	73048000	346	1.98127	-1.04317	0.00653905	Intergenic				Intergenic	23365	NR_038002	1700027A15Rik
chr1	73219302	73219400	347	1.68715	-0.814927	0.00760508	Intergenic				Intergenic	-179617	NR_040605	D530049I02Rik
chr1	73517302	73517400	348	2.60911	-1.91736	0.00642711	Intergenic				Intergenic	-109782	NR_003202	Pinc
chr1	73584602	73584700	349	2.45198	-1.39026	0.00269736	Intergenic				MTE2b|LTR|ERVL-MaLR	-177082	NR_003202	Pinc
chr1	73644702	73644800	350	1.50281	-0.294647	0.00738223	intron	NR_045311	6030407O03Rik	intron 7 of 8	RSINE1|SINE|B4	219715	NR_045311	6030407O03Rik
chr1	73998602	73998700	351	1.6362	-0.674643	0.00569025	intron	NM_027884	Tns1	intron 6 of 34	intron (NM_027884, intron 6 of 34)	125796	NM_027884	Tns1
chr1	73998702	73998800	352	1.54894	-0.621069	0.00674753	intron	NM_027884	Tns1	intron 6 of 34	intron (NM_027884, intron 6 of 34)	125696	NM_027884	Tns1
chr1	74027602	74027700	353	1.39544	0.0652092	0.00898387	intron	NM_027884	Tns1	intron 3 of 34	intron (NM_027884, intron 3 of 34)	96796	NM_027884	Tns1
chr1	74027702	74027800	354	1.41795	0.126717	0.0072568	intron	NM_027884	Tns1	intron 3 of 34	intron (NM_027884, intron 3 of 34)	96696	NM_027884	Tns1
chr1	74027802	74027900	355	1.371	0.229031	0.00555052	intron	NM_027884	Tns1	intron 3 of 34	intron (NM_027884, intron 3 of 34)	96596	NM_027884	Tns1
chr1	74027902	74028000	356	1.72171	0.0461566	0.00101478	intron	NM_027884	Tns1	intron 3 of 34	intron (NM_027884, intron 3 of 34)	96496	NM_027884	Tns1
chr1	74028002	74028100	357	1.27597	0.29291	0.00997477	intron	NM_027884	Tns1	intron 3 of 34	intron (NM_027884, intron 3 of 34)	96396	NM_027884	Tns1
chr1	74152902	74153000	358	1.84871	-1.14214	0.00490072	Intergenic				Intergenic	-1043	NM_009909	Cxcr2
chr1	74153102	74153200	359	1.9831	-0.899234	0.00762158	promoter-TSS	NM_009909	Cxcr2		promoter-TSS (NM_009909)	-843	NM_009909	Cxcr2
chr1	74162802	74162900	360	1.83935	-1.15165	0.00502394	Intergenic				Intergenic	8857	NM_009909	Cxcr2
chr1	74180802	74180900	361	2.19994	-1.55576	0.00430891	Intergenic				Intergenic	13780	NM_178241	Cxcr1
chr1	74180902	74181000	362	2.24017	-1.29119	0.00164602	Intergenic				Intergenic	13680	NM_178241	Cxcr1
chr1	74181002	74181100	363	2.44187	-1.38023	0.00277821	Intergenic				B3|SINE|B2	13580	NM_178241	Cxcr1
chr1	74181102	74181200	364	2.73946	-1.47583	0.00128506	Intergenic				B3|SINE|B2	13480	NM_178241	Cxcr1
chr1	74516502	74516600	365	3.69654	-1.831	0.00220764	intron	NM_021383	Rqcd1	intron 1 of 7	intron (NM_021383, intron 1 of 7)	10491	NM_021383	Rqcd1
chr1	74633702	74633800	366	2.60864	-1.9281	0.00642711	intron	NM_175031	Stk36	intron 25 of 26	intron (NM_175031, intron 25 of 26)	-28003	NM_001014974	Ttll4
chr1	74989302	74989400	367	2.34378	-1.7243	0.00808003	intron	NM_029342	Nhej1	intron 2 of 4	Lx8|LINE|L1	-37700	NM_010544	Ihh
chr1	75393502	75393600	368	2.43692	-0.342609	3.23655e-05	intron	NM_001085371	Speg	intron 7 of 10	MIRc|SINE|MIR	-6534	NM_001173477	Speg
chr1	75393602	75393700	369	2.05246	-0.270822	0.000327569	intron	NM_001085371	Speg	intron 7 of 10	intron (NM_001085371, intron 7 of 10)	-6434	NM_001173477	Speg
chr1	75618502	75618600	370	3.04553	-1.29051	0.000305137	Intergenic				Intergenic	72285	NM_009208	Slc4a3
chr1	75618602	75618700	371	2.5835	-0.866812	0.00033053	Intergenic				Intergenic	72385	NM_009208	Slc4a3
chr1	75618702	75618800	372	1.965	-0.605231	0.00227807	Intergenic				Intergenic	72485	NM_009208	Slc4a3
chr1	75646702	75646800	373	3.43747	-2.00656	0.000991298	Intergenic				Intergenic	100485	NM_009208	Slc4a3
chr1	75746102	75746200	374	3.29214	-2.07295	0.00209776	Intergenic				Intergenic	199885	NM_009208	Slc4a3
chr1	75772102	75772200	375	1.87375	-1.20318	0.00878808	Intergenic				Intergenic	225885	NM_009208	Slc4a3
chr1	75895902	75896000	376	2.98178	-1.72928	0.00133261	Intergenic				MTD|LTR|ERVL-MaLR	349685	NM_009208	Slc4a3
chr1	76342202	76342300	377	2.2193	-1.29116	0.00534692	Intergenic				Intergenic	-146882	NR_038013	Gm17751
chr1	76879202	76879300	378	3.27827	-2.09476	0.00530784	Intergenic				Intergenic	369691	NR_105761	Mir6343
chr1	77008002	77008100	379	3.5868	-1.91176	0.000711219	Intergenic				Intergenic	488717	NR_105770	Mir6352
chr1	77137902	77138000	380	2.74478	-1.85908	0.00355372	Intergenic				Intergenic	358817	NR_105770	Mir6352
chr1	77599702	77599800	381	3.57214	-1.9111	0.00347019	Intergenic				Intergenic	-84663	NM_007936	Epha4
chr1	77599802	77599900	382	2.86683	-1.78162	0.0018646	Intergenic				Intergenic	-84763	NM_007936	Epha4
chr1	77599902	77600000	383	2.35136	-1.73519	0.00975026	Intergenic				Intergenic	-84863	NM_007936	Epha4
chr1	77623502	77623600	384	2.85039	-1.79215	0.00290274	Intergenic				Intergenic	-108463	NM_007936	Epha4
chr1	78281602	78281700	385	3.5868	-1.91176	0.000711217	Intergenic				Intergenic	-28695	NM_001004173	Sgpp2
chr1	78281702	78281800	386	3.43704	-1.99499	0.00642711	Intergenic				Intergenic	-28595	NM_001004173	Sgpp2
chr1	78365902	78366000	387	2.06824	-1.16948	0.00625958	intron	NM_001004173	Sgpp2	intron 2 of 4	PB1D7|SINE|Alu	55605	NM_001004173	Sgpp2
chr1	78466802	78466900	388	2.74271	-1.86968	0.00464514	intron	NR_102758		intron 9 of 15	intron (NR_102758, intron 9 of 15)	22046	NR_102758	Farsb
chr1	78508402	78508500	389	1.99578	-1.11703	0.00997436	Intergenic				Intergenic	-2609	NM_026713	Mogat1
chr1	78726502	78726600	390	1.98535	-1.26099	0.00626484	Intergenic				(CA)n|Simple_repeat|Simple_repeat	68111	NM_001136226	Utp14b
chr1	79389802	79389900	391	2.73927	-1.85848	0.00390587	Intergenic				MTC|LTR|ERVL-MaLR	50239	NM_009129	Scg2
chr1	79390002	79390100	392	3.4821	-1.95454	0.005057	Intergenic				Intergenic	50039	NM_009129	Scg2
chr1	79453002	79453100	393	2.0876	-1.62189	0.00731564	Intergenic				Intergenic	-12961	NM_009129	Scg2
chr1	79630102	79630200	394	1.78453	-1.19371	0.00759173	intron	NM_183027	Ap1s3	intron 1 of 4	intron (NM_183027, intron 1 of 4)	41821	NM_183027	Ap1s3
chr1	79776102	79776200	395	3.01466	-1.70836	0.00122365	exon	NM_001081210	Mrpl44	exon 1 of 4	exon (NM_001081210, exon 1 of 4)	133	NM_001081210	Mrpl44
chr1	79776202	79776300	396	2.57401	-1.58505	0.00219291	exon	NM_001081210	Mrpl44	exon 1 of 4	exon (NM_001081210, exon 1 of 4)	233	NM_001081210	Mrpl44
chr1	79776302	79776400	397	3.57214	-1.9111	0.00347019	intron	NM_001081210	Mrpl44	intron 1 of 3	CpG	333	NM_001081210	Mrpl44
chr1	80019102	80019200	398	2.18542	-1.52464	0.00716003	Intergenic				ID4_|SINE|ID	-160486	NM_009255	Serpine2
chr1	80033802	80033900	399	2.34378	-1.7243	0.00808009	Intergenic				Intergenic	-175186	NM_009255	Serpine2
chr1	80033902	80034000	400	2.60911	-1.91736	0.00642711	Intergenic				Intergenic	-175286	NM_009255	Serpine2
chr1	80097402	80097500	401	2.50695	-1.37154	0.00367725	Intergenic				Intergenic	116493	NM_173425	Fam124b
chr1	80239402	80239500	402	2.09938	-1.61168	0.00706631	Intergenic				Intergenic	-25507	NM_173425	Fam124b
chr1	80381102	80381200	403	2.53406	-1.61583	0.00530273	Intergenic				L1_Mus3|LINE|L1	-40721	NM_016716	Cul3
chr1	80854302	80854400	404	2.74373	-1.84784	0.00347019	Intergenic				Intergenic	-95798	NM_175291	Dock10
chr1	80854402	80854500	405	2.73927	-1.85848	0.00390584	Intergenic				Intergenic	-95898	NM_175291	Dock10
chr1	81744302	81744400	406	2.20056	-1.31795	0.0028721	Intergenic				Intergenic	-387565	NR_105762	Mir6344
chr1	82287402	82287500	407	2.09362	-0.477097	0.000370383	exon	NM_010570	Irs1	exon 1 of 2	exon (NM_010570, exon 1 of 2)	3988	NM_010570	Irs1
chr1	82287502	82287600	408	1.75161	-0.271706	0.00219072	exon	NM_010570	Irs1	exon 1 of 2	exon (NM_010570, exon 1 of 2)	3888	NM_010570	Irs1
chr1	82287602	82287700	409	1.91386	0.0246511	0.000949242	exon	NM_010570	Irs1	exon 1 of 2	exon (NM_010570, exon 1 of 2)	3788	NM_010570	Irs1
chr1	82328602	82328700	410	1.91673	-1.2964	0.00501646	intron	NM_029777	Rhbdd1	intron 1 of 6	intron (NM_029777, intron 1 of 6)	-10398	NM_001122685	Rhbdd1
chr1	82489202	82489300	411	1.74904	-0.967148	0.00583831	intron	NM_007735	Col4a4	intron 30 of 47	intron (NM_007735, intron 30 of 47)	97598	NM_007735	Col4a4
chr1	83186502	83186600	412	2.74271	-1.86968	0.00464517	intron	NM_027725	Wdr69	intron 5 of 9	ID4|SINE|ID	26789	NR_027636	Daw1
chr1	84280102	84280200	413	1.83439	-1.34295	0.00784709	intron	NM_001003948	Pid1	intron 1 of 2	intron (NM_001003948, intron 1 of 2)	4494	NM_001003948	Pid1
chr1	84280302	84280400	414	3.43747	-2.00656	0.000991298	intron	NM_001003948	Pid1	intron 1 of 2	ORR1E|LTR|ERVL-MaLR	4294	NM_001003948	Pid1
chr1	84321702	84321800	415	2.73927	-1.85848	0.0039058	Intergenic				Intergenic	-37106	NM_001003948	Pid1
chr1	84383602	84383700	416	2.73927	-1.85848	0.00390577	intron	NM_152915	Dner	intron 12 of 12	intron (NM_152915, intron 12 of 12)	-99006	NM_001003948	Pid1
chr1	84383702	84383800	417	2.45568	-1.6637	0.00495423	intron	NM_152915	Dner	intron 12 of 12	intron (NM_152915, intron 12 of 12)	-99106	NM_001003948	Pid1
chr1	84383802	84383900	418	3.08532	-1.64751	0.00063038	exon	NM_152915	Dner	exon 12 of 13	exon (NM_152915, exon 12 of 13)	-99206	NM_001003948	Pid1
chr1	84383902	84384000	419	2.60864	-1.9281	0.00642711	exon	NM_152915	Dner	exon 12 of 13	exon (NM_152915, exon 12 of 13)	-99306	NM_001003948	Pid1
chr1	84391102	84391200	420	2.76514	-1.84844	0.00499321	intron	NM_152915	Dner	intron 11 of 12	intron (NM_152915, intron 11 of 12)	-106506	NM_001003948	Pid1
chr1	84391202	84391300	421	3.5868	-1.91176	0.000711215	intron	NM_152915	Dner	intron 11 of 12	intron (NM_152915, intron 11 of 12)	-106606	NM_001003948	Pid1
chr1	84417402	84417500	422	3.80118	-1.73331	0.00518656	intron	NM_152915	Dner	intron 9 of 12	intron (NM_152915, intron 9 of 12)	-132806	NM_001003948	Pid1
chr1	84418202	84418300	423	1.60827	-0.584464	0.00590659	intron	NM_152915	Dner	intron 9 of 12	intron (NM_152915, intron 9 of 12)	-133606	NM_001003948	Pid1
chr1	84418702	84418800	424	2.74271	-1.86968	0.0046452	exon	NM_152915	Dner	exon 9 of 13	exon (NM_152915, exon 9 of 13)	-134106	NM_001003948	Pid1
chr1	84418902	84419000	425	5.62	-2.05545	0.00169758	intron	NM_152915	Dner	intron 8 of 12	intron (NM_152915, intron 8 of 12)	-134306	NM_001003948	Pid1
chr1	84437002	84437100	426	3.28895	-2.08388	0.00197721	intron	NM_152915	Dner	intron 8 of 12	intron (NM_152915, intron 8 of 12)	-152406	NM_001003948	Pid1
chr1	84561502	84561600	427	2.19994	-1.55576	0.00430886	intron	NM_152915	Dner	intron 4 of 12	intron (NM_152915, intron 4 of 12)	-134288	NR_039588	Mir5126
chr1	84584102	84584200	428	1.98013	-1.4455	0.00647706	intron	NM_152915	Dner	intron 2 of 12	Lx8|LINE|L1	-111688	NR_039588	Mir5126
chr1	84664602	84664700	429	2.5722	-1.60596	0.00340219	intron	NM_152915	Dner	intron 1 of 12	intron (NM_152915, intron 1 of 12)	-31188	NR_039588	Mir5126
chr1	84664802	84664900	430	2.1826	-1.54532	0.00920773	intron	NM_152915	Dner	intron 1 of 12	intron (NM_152915, intron 1 of 12)	-30988	NR_039588	Mir5126
chr1	85763402	85763500	431	1.69906	-0.684621	0.00583493	Intergenic				Intergenic	11503	NR_106172	Mir8096
chr1	85769602	85769700	432	2.53406	-1.61583	0.00530269	Intergenic				MTC|LTR|ERVL-MaLR	-5620	NR_108086	9930111H07Rik
chr1	85769702	85769800	433	2.43843	-1.67402	0.00727956	Intergenic				Intergenic	-5520	NR_108086	9930111H07Rik
chr1	86021402	86021500	434	2.5722	-1.60596	0.00340223	promoter-TSS	NM_028647	Spata3		promoter-TSS (NM_028647)	-491	NM_027029	Spata3
chr1	86103202	86103300	435	2.60907	-1.93947	0.00642711	intron	NM_008311	Htr2b	intron 2 of 3	B4A|SINE|B4	8719	NM_008311	Htr2b
chr1	86216802	86216900	436	1.68355	-1.13421	0.00723767	intron	NM_030184	Armc9	intron 19 of 24	intron (NM_030184, intron 19 of 24)	62036	NM_027456	Armc9
chr1	86237202	86237300	437	2.60911	-1.91736	0.00642711	intron	NM_030184	Armc9	intron 19 of 24	L1_Mur3|LINE|L1	-65970	NM_145222	B3gnt7
chr1	87194902	87195000	438	1.3829	-0.00148345	0.00989823	exon	NM_021600	Chrnd	exon 7 of 12	exon (NM_021600, exon 7 of 12)	4354	NM_021600	Chrnd
chr1	87309602	87309700	439	1.65709	-0.572918	0.00573307	intron	NM_028889	Efhd1	intron 3 of 3	intron (NM_028889, intron 3 of 3)	-17347	NM_001110212	Gigyf2
chr1	87436702	87436800	440	1.61573	-0.829251	0.00594969	intron	NM_001110212	Gigyf2	intron 22 of 28	intron (NM_001110212, intron 22 of 28)	-33513	NM_028473	3110079O15Rik
chr1	87803702	87803800	441	2.34995	-1.71384	0.00919167	promoter-TSS	NM_009118	Sag		promoter-TSS (NM_009118)	71	NM_009118	Sag
chr1	88305602	88305700	442	3.43704	-1.99499	0.00642711	Intergenic				B3A|SINE|B2	-1061	NM_134252	Trpm8
chr1	88438602	88438700	443	3.28895	-2.08388	0.00197721	Intergenic				Intergenic	31632	NM_029269	Spp2
chr1	88441802	88441900	444	2.1317	-1.60143	0.00597469	Intergenic				B3A|SINE|B2	34832	NM_029269	Spp2
chr1	88482502	88482600	445	1.65709	-0.572918	0.00573388	Intergenic				Intergenic	27515	NM_008132	Glrp1
chr1	88482602	88482700	446	1.96136	-0.678874	0.00105276	Intergenic				Intergenic	27415	NM_008132	Glrp1
chr1	88482702	88482800	447	2.09816	-0.54775	0.000775357	Intergenic				Intergenic	27315	NM_008132	Glrp1
chr1	88513702	88513800	448	2.0876	-1.62189	0.0073157	Intergenic				Intergenic	-3685	NM_008132	Glrp1
chr1	88675502	88675600	449	2.41887	-1.37019	0.00985245	Intergenic				B2_Mm1a|SINE|B2	26640	NM_177305	Arl4c
chr1	88692902	88693000	450	2.56512	-1.62202	0.00808302	Intergenic				LTR86B1|LTR|ERVL	9240	NM_177305	Arl4c
chr1	88845202	88845300	451	2.02948	-1.19829	0.00991031	Intergenic				Intergenic	90361	NR_040493	2410088K16Rik
chr1	88847802	88847900	452	2.06955	-1.39562	0.00422895	Intergenic				Intergenic	92961	NR_040493	2410088K16Rik
chr1	88871502	88871600	453	1.97867	-0.953382	0.00116781	Intergenic				Intergenic	116661	NR_040493	2410088K16Rik
chr1	88871602	88871700	454	1.61246	-0.121114	0.00203932	Intergenic				Intergenic	116761	NR_040493	2410088K16Rik
chr1	88879102	88879200	455	1.53664	-0.722444	0.00871777	Intergenic				Intergenic	124261	NR_040493	2410088K16Rik
chr1	89044602	89044700	456	1.80319	-0.781362	0.00555418	Intergenic				Intergenic	-25811	NM_133816	Sh3bp4
chr1	89104302	89104400	457	1.5648	0.255775	0.00256938	intron	NM_133816	Sh3bp4	intron 1 of 5	intron (NM_133816, intron 1 of 5)	33889	NM_133816	Sh3bp4
chr1	89104402	89104500	458	2.07222	0.667776	2.95688e-05	intron	NM_133816	Sh3bp4	intron 1 of 5	intron (NM_133816, intron 1 of 5)	33989	NM_133816	Sh3bp4
chr1	89104502	89104600	459	1.64977	0.641529	0.00109845	intron	NM_133816	Sh3bp4	intron 1 of 5	intron (NM_133816, intron 1 of 5)	34089	NM_133816	Sh3bp4
chr1	89104602	89104700	460	1.52499	0.445821	0.00213384	intron	NM_133816	Sh3bp4	intron 1 of 5	MER58B|DNA|hAT-Charlie	34189	NM_133816	Sh3bp4
chr1	89104702	89104800	461	1.30736	0.404541	0.00793263	intron	NM_133816	Sh3bp4	intron 1 of 5	MER58B|DNA|hAT-Charlie	34289	NM_133816	Sh3bp4
chr1	89136102	89136200	462	2.33349	-0.989744	0.00793662	intron	NM_133816	Sh3bp4	intron 2 of 5	intron (NM_133816, intron 2 of 5)	65689	NM_133816	Sh3bp4
chr1	89136302	89136400	463	2.20743	-1.09398	0.00407554	intron	NM_133816	Sh3bp4	intron 2 of 5	intron (NM_133816, intron 2 of 5)	65889	NM_133816	Sh3bp4
chr1	89269002	89269100	464	2.3238	-1.23658	0.00067186	Intergenic				Intergenic	137082	NR_040482	C030007H22Rik
chr1	89356402	89356500	465	2.77003	-1.4659	0.00094073	Intergenic				MLT1C|LTR|ERVL-MaLR	49682	NR_040482	C030007H22Rik
chr1	89365502	89365600	466	3.27827	-2.09476	0.00530781	intron	NR_040482	C030007H22Rik	intron 1 of 2	intron (NR_040482, intron 1 of 2)	40582	NR_040482	C030007H22Rik
chr1	89533902	89534000	467	2.3584	-1.18366	0.00255449	intron	NM_001037136	Agap1	intron 1 of 16	intron (NM_001037136, intron 1 of 16)	79140	NM_001037136	Agap1
chr1	89734302	89734400	468	3.79115	-1.79718	0.000311056	intron	NM_001037136	Agap1	intron 10 of 16	intron (NM_001037136, intron 10 of 16)	-50459	NR_015540	4933400F21Rik
chr1	89734402	89734500	469	2.73364	-1.49621	0.00173388	intron	NM_001037136	Agap1	intron 10 of 16	intron (NM_001037136, intron 10 of 16)	-50559	NR_015540	4933400F21Rik
chr1	90097602	90097700	470	2.06915	-1.37568	0.00654119	intron	NM_029122	Iqca	intron 8 of 18	intron (NM_029122, intron 8 of 18)	55750	NM_029122	Iqca
chr1	90188302	90188400	471	1.91673	-1.2964	0.00501649	Intergenic				Intergenic	-15629	NM_007722	Ackr3
chr1	90188502	90188600	472	1.84749	-0.940091	0.00793541	Intergenic				Intergenic	-15429	NM_007722	Ackr3
chr1	90300602	90300700	473	1.91673	-1.2964	0.00501652	Intergenic				Intergenic	96671	NM_001271607	Ackr3
chr1	90335902	90336000	474	3.09038	-1.65828	0.00069957	Intergenic				Intergenic	131971	NM_001271607	Ackr3
chr1	90380002	90380100	475	1.60406	-0.794658	0.00883075	Intergenic				Intergenic	176071	NM_001271607	Ackr3
chr1	90508002	90508100	476	3.56474	-1.92186	0.00405571	Intergenic				Intergenic	-95374	NM_133805	Cops8
chr1	90514002	90514100	477	2.86129	-1.80318	0.00324781	Intergenic				Intergenic	-89374	NM_133805	Cops8
chr1	90517902	90518000	478	2.0988	-1.05036	0.00150297	Intergenic				L1M4|LINE|L1	-85474	NM_133805	Cops8
chr1	90648502	90648600	479	2.05861	-1.19823	0.00299508	Intergenic				Intergenic	45126	NM_133805	Cops8
chr1	90754202	90754300	480	2.1775	-1.53486	0.00946842	Intergenic				Intergenic	89720	NM_001243008	Col6a3
chr1	90820102	90820200	481	2.73927	-1.85848	0.00390574	intron	NM_001243009	Col6a3	intron 2 of 40	intron (NM_001243009, intron 2 of 40)	23820	NM_001243008	Col6a3
chr1	90834702	90834800	482	2.2797	-1.47126	0.00405532	intron	NM_001243009	Col6a3	intron 1 of 40	B4A|SINE|B4	9220	NM_001243008	Col6a3
chr1	91065102	91065200	483	1.38537	0.634596	0.00549757	intron	NM_001111311	Lrrfip1	intron 1 of 7	intron (NM_001111311, intron 1 of 7)	11707	NM_008515	Lrrfip1
chr1	91168402	91168500	484	2.37986	-1.4098	0.0033103	intron	NM_001033408	Rbm44	intron 13 of 15	intron (NM_001033408, intron 13 of 15)	-11371	NM_178401	Ramp1
chr1	91209602	91209700	485	2.57221	-1.60596	0.00340226	intron	NM_016894	Ramp1	intron 2 of 2	intron (NM_016894, intron 2 of 2)	29829	NM_016894	Ramp1
chr1	91209802	91209900	486	2.81176	-1.13659	0.000175487	intron	NM_016894	Ramp1	intron 2 of 2	intron (NM_016894, intron 2 of 2)	30029	NM_016894	Ramp1
chr1	91211502	91211600	487	1.7103	-0.649611	0.00319238	intron	NM_016894	Ramp1	intron 2 of 2	intron (NM_016894, intron 2 of 2)	31729	NM_016894	Ramp1
chr1	91211602	91211700	488	1.80364	-0.687102	0.002225	intron	NM_016894	Ramp1	intron 2 of 2	intron (NM_016894, intron 2 of 2)	31829	NM_016894	Ramp1
chr1	91298502	91298600	489	3.29214	-2.07295	0.00209777	intron	NM_016717	Scly	intron 1 of 11	CpG	213	NM_016717	Scly
chr1	91321702	91321800	490	2.75867	-1.49645	0.00143155	promoter-TSS	NM_001033292	Espnl		promoter-TSS (NM_001033292)	-324	NM_001033292	Espnl
chr1	91611602	91611700	491	1.64898	-0.196939	0.00333086	Intergenic				Intergenic	70571	NM_023046	Asb1
chr1	91638802	91638900	492	3.41842	-2.01733	0.00322331	Intergenic				MTD|LTR|ERVL-MaLR	97771	NM_023046	Asb1
chr1	91651902	91652000	493	2.1826	-1.54532	0.0092078	Intergenic				MLT2B2|LTR|ERVL	110871	NM_023046	Asb1
chr1	91652702	91652800	494	1.80305	-1.028	0.00511972	Intergenic				Intergenic	111671	NM_023046	Asb1
chr1	91772202	91772300	495	1.99317	-0.909308	0.00174586	Intergenic				Intergenic	-29226	NM_007855	Twist2
chr1	91772302	91772400	496	2.24899	-1.31065	0.00319327	Intergenic				Intergenic	-29126	NM_007855	Twist2
chr1	91814702	91814800	497	2.57374	-1.36054	0.00140104	intron	NM_007855	Twist2	intron 1 of 1	intron (NM_007855, intron 1 of 1)	13274	NM_007855	Twist2
chr1	91845702	91845800	498	1.85788	-0.65392	0.00408364	intron	NM_007855	Twist2	intron 1 of 1	intron (NM_007855, intron 1 of 1)	44274	NM_007855	Twist2
chr1	91845802	91845900	499	1.73229	-0.825607	0.0035701	intron	NM_007855	Twist2	intron 1 of 1	intron (NM_007855, intron 1 of 1)	44374	NM_007855	Twist2
chr1	91878102	91878200	500	2.34995	-1.71384	0.00919178	Intergenic				Intergenic	76674	NM_007855	Twist2
chr1	91908602	91908700	501	2.92105	-1.71792	0.009724	Intergenic				Charlie7|DNA|hAT-Charlie	107174	NM_007855	Twist2
chr1	91908702	91908800	502	2.63303	-1.5394	0.00270501	Intergenic				Charlie7|DNA|hAT-Charlie	107274	NM_007855	Twist2
chr1	91908802	91908900	503	2.63303	-1.5394	0.00270502	Intergenic				Charlie7|DNA|hAT-Charlie	107374	NM_007855	Twist2
chr1	92195902	92196000	504	1.76699	-0.875445	0.00710749	Intergenic				Intergenic	-47558	NM_207225	Hdac4
chr1	92196002	92196100	505	1.91796	-0.862454	0.00214653	Intergenic				Intergenic	-47658	NM_207225	Hdac4
chr1	92438802	92438900	506	1.9078	-1.11077	0.00547058	TTS	NM_024197	Ndufa10		TTS (NM_024197)	25691	NR_105865	Mir6900
chr1	92771002	92771100	507	2.67264	-1.50871	0.00653483	Intergenic				Intergenic	-60635	NM_016696	Gpc1
chr1	93163702	93163800	508	2.34995	-1.71384	0.0091919	Intergenic				Intergenic	-2803	NM_172411	2310007B03Rik
chr1	93163802	93163900	509	2.74373	-1.84784	0.00347019	Intergenic				Intergenic	-2903	NM_172411	2310007B03Rik
chr1	93217202	93217300	510	2.22155	-0.775388	0.000486792	Intergenic				Intergenic	-18646	NM_172463	Sned1
chr1	93533402	93533500	511	2.31017	-1.47147	0.00585585	intron	NM_145519	Farp2	intron 2 of 26	ORR1A4|LTR|ERVL-MaLR	21347	NM_145519	Farp2
chr1	93704902	93705000	512	2.45401	-1.64256	0.0057914	TTS	NM_025920	Thap4		TTS (NM_025920)	19257	NM_016778	Bok
chr1	94036202	94036300	513	1.64306	-0.874759	0.0043028	Intergenic				RLTR17B_Mm|LTR|ERVK	15758	NM_173772	Neu4
chr1	94036402	94036500	514	1.83913	-1.05684	0.00649718	Intergenic				Intergenic	15958	NM_173772	Neu4
chr1	94444102	94444200	515	3.41842	-2.01733	0.00322331	Intergenic				Intergenic	-353291	NR_040473	4930440C22Rik
chr1	95248702	95248800	516	2.60864	-1.9281	0.00642711	Intergenic				Lx8b|LINE|L1	-64877	NM_026321	Fam174a
chr1	95666602	95666700	517	2.61106	-1.92877	0.00664822	intron	NM_009183	St8sia4	intron 1 of 4	intron (NM_009183, intron 1 of 4)	943	NM_001159745	St8sia4
chr1	95666702	95666800	518	3.43747	-2.00656	0.000991298	intron	NM_009183	St8sia4	intron 1 of 4	intron (NM_009183, intron 1 of 4)	843	NM_001159745	St8sia4
chr1	95721202	95721300	519	2.20133	-1.2814	0.00630257	Intergenic				RLTR13D4|LTR|ERVK	-4733	NR_040479	4930598F16Rik
chr1	95721302	95721400	520	2.5162	-1.33229	0.00204327	Intergenic				Lx3B|LINE|L1	-4833	NR_040479	4930598F16Rik
chr1	96733202	96733300	521	3.28895	-2.08388	0.00197721	Intergenic				ORR1D1|LTR|ERVL-MaLR	-70678	NR_040478	4930533P14Rik
chr1	97787902	97788000	522	5.78831	-1.96751	0.000959596	intron	NM_026250	Gin1	intron 7 of 7	intron (NM_026250, intron 7 of 7)	17772	NM_026250	Gin1
chr1	99456602	99456700	523	3.34742	-2.06196	0.00409725	Intergenic				ORR1A4-int|LTR|ERVL-MaLR	-316114	NM_172851	Cntnap5b
chr1	100496402	100496500	524	2.97969	-1.76092	0.00470449	Intergenic				Intergenic	-659317	NR_037989	Gm20268
chr1	100779902	100780000	525	1.85479	-1.33312	0.00975126	Intergenic				MuRRS-int|LTR|ERV1	-375817	NR_037989	Gm20268
chr1	100780002	100780100	526	2.09681	-1.3758	0.00348818	Intergenic				MuRRS-int|LTR|ERV1	-375717	NR_037989	Gm20268
chr1	100780102	100780200	527	3.43795	-1.99573	0.000991298	Intergenic				MuRRS-int|LTR|ERV1	-375617	NR_037989	Gm20268
chr1	100804702	100804800	528	3.27827	-2.09476	0.00530778	Intergenic				ERVB4_1-I_MM-int|LTR|ERVK	-351017	NR_037989	Gm20268
chr1	100804802	100804900	529	2.95359	-1.72881	0.00201939	Intergenic				ERVB4_1-I_MM-int|LTR|ERVK	-350917	NR_037989	Gm20268
chr1	100861402	100861500	530	2.61106	-1.92877	0.00664824	Intergenic				RMER19B2|LTR|ERVK	-294317	NR_037989	Gm20268
chr1	100861602	100861700	531	1.90583	-1.28664	0.00426646	Intergenic				ERVB4_1B-LTR_MM|LTR|ERVK	-294117	NR_037989	Gm20268
chr1	100964202	100964300	532	2.37602	-1.70334	0.00836038	Intergenic				L1_Mus3|LINE|L1	-191517	NR_037989	Gm20268
chr1	102745002	102745100	533	2.45993	-1.38035	0.00236727	Intergenic				RLTR26_Mus|LTR|ERVK	1589283	NR_037989	Gm20268
chr1	105103102	105103200	534	2.35136	-1.73519	0.00975034	Intergenic				Intergenic	253559	NM_178779	Rnf152
chr1	105427902	105428000	535	2.73927	-1.85848	0.0039057	Intergenic				Intergenic	-71241	NM_001160368	Rnf152
chr1	105876702	105876800	536	1.85992	-0.582921	0.00515683	Intergenic				L1MC5a|LINE|L1	96028	NM_009399	Tnfrsf11a
chr1	105908402	105908500	537	2.45568	-1.6637	0.00495423	Intergenic				Intergenic	-81955	NM_001122675	Zcchc2
chr1	106354202	106354300	538	2.60864	-1.9281	0.00642711	intron	NM_133821	Phlpp1	intron 10 of 16	intron (NM_133821, intron 10 of 16)	182382	NM_133821	Phlpp1
chr1	106405102	106405200	539	3.57105	-1.93325	0.000539166	Intergenic				Intergenic	233282	NM_133821	Phlpp1
chr1	107248202	107248300	540	2.87255	-1.4779	0.00728199	Intergenic				RLTR22_Mur|LTR|ERVK	30120	NM_201363	Serpinb3c
chr1	110178802	110178900	541	2.87935	-1.78214	0.00252291	Intergenic				L1_Mus3|LINE|L1	195114	NM_172853	Cdh7
chr1	110389202	110389300	542	2.74478	-1.85908	0.0035537	Intergenic				Intergenic	405514	NM_172853	Cdh7
chr1	110555902	110556000	543	2.75115	-1.83716	0.00450022	Intergenic				L1VL4|LINE|L1	421421	NM_001081386	Cdh19
chr1	112111402	112111500	544	2.60911	-1.91736	0.00642711	Intergenic				RLTR20B3|LTR|ERVK	-246533	NM_001081316	Dsel
chr1	112706702	112706800	545	3.57214	-1.9111	0.00347019	Intergenic				L1_Mus3|LINE|L1	-841833	NM_001081316	Dsel
chr1	112752402	112752500	546	2.83283	-1.81363	0.00957206	Intergenic				L1_Mur2|LINE|L1	-887533	NM_001081316	Dsel
chr1	113429002	113429100	547	3.43329	-2.05091	0.00490645	Intergenic				RSINE1|SINE|B4	-1564133	NM_001081316	Dsel
chr1	113884102	113884200	548	2.18996	-1.56588	0.00497136	Intergenic				Intergenic	-1800986	NM_001077425	Cntnap5a
chr1	113884302	113884400	549	2.26762	-1.522	0.00838741	Intergenic				(TG)n|Simple_repeat|Simple_repeat	-1800786	NM_001077425	Cntnap5a
chr1	114781202	114781300	550	1.89954	-1.48715	0.00767281	Intergenic				ORR1B1|LTR|ERVL-MaLR	-903886	NM_001077425	Cntnap5a
chr1	117276302	117276400	551	3.28895	-2.08388	0.00197721	Intergenic				Intergenic	1034781	NM_011650	Tsn
chr1	117276402	117276500	552	3.81047	-1.7761	0.000133068	Intergenic				Intergenic	1034681	NM_011650	Tsn
chr1	118745202	118745300	553	3.41842	-2.01733	0.00322331	Intergenic				Intergenic	117306	NM_023755	Tfcp2l1
chr1	118815502	118815600	554	3.64922	-1.87414	0.001712	Intergenic				B4|SINE|B4	187606	NM_023755	Tfcp2l1
chr1	118857802	118857900	555	1.94432	-1.09881	0.00823583	intron	NM_001081125	Gli2	intron 5 of 13	B4|SINE|B4	195768	NM_001081125	Gli2
chr1	119055802	119055900	556	3.28895	-2.08388	0.00197721	Intergenic				RMER15|LTR|ERVL	-2232	NM_001081125	Gli2
chr1	119055902	119056000	557	3.28895	-2.08388	0.00197721	Intergenic				RMER15|LTR|ERVL	-2332	NM_001081125	Gli2
chr1	119090602	119090700	558	1.95809	-1.09174	0.0033887	Intergenic				Intergenic	-37032	NM_001081125	Gli2
chr1	119090702	119090800	559	1.98403	-1.22239	0.00787693	Intergenic				Intergenic	-37132	NM_001081125	Gli2
chr1	119090802	119090900	560	1.82215	-1.33305	0.00667928	Intergenic				ID_B1|SINE|B4	-37232	NM_001081125	Gli2
chr1	119441702	119441800	561	2.74271	-1.86968	0.00464523	Intergenic				B3A|SINE|B2	-19503	NM_008381	Inhbb
chr1	119492002	119492100	562	2.34378	-1.7243	0.00808014	intron	NM_022327	Ralb	intron 1 of 4	B3A|SINE|B2	12731	NM_022327	Ralb
chr1	119492102	119492200	563	2.9081	-1.38489	0.000551099	intron	NM_022327	Ralb	intron 1 of 4	RLTR26B_MM|LTR|ERVK	12631	NM_022327	Ralb
chr1	119492402	119492500	564	2.93713	-1.75003	0.00668605	intron	NM_022327	Ralb	intron 1 of 4	RLTR26B_MM|LTR|ERVK	12331	NM_022327	Ralb
chr1	119852902	119853000	565	2.29484	-1.4611	0.00591581	Intergenic				Intergenic	-15880	NM_019933	Ptpn4
chr1	119867602	119867700	566	5.59519	-2.07742	0.000991298	Intergenic				Intergenic	-30580	NM_019933	Ptpn4
chr1	119925602	119925700	567	1.91864	-1.12005	0.00550725	exon	NM_001115074	Gm101	exon 22 of 23	exon (NM_001115074, exon 22 of 23)	-12483	NM_175106	Tmem177
chr1	119925702	119925800	568	2.04745	-1.02322	0.00158123	intron	NM_001115074	Gm101	intron 21 of 22	intron (NM_001115074, intron 21 of 22)	-12583	NM_175106	Tmem177
chr1	119971202	119971300	569	3.57105	-1.93325	0.000539171	intron	NM_001115074	Gm101	intron 5 of 22	Lx9|LINE|L1	23959	NM_001115074	Gm101
chr1	120136502	120136600	570	1.49498	-0.744607	0.00810239	intron	NM_001172074	3110009E18Rik	intron 1 of 4	RSINE1|SINE|B4	15364	NM_028439	3110009E18Rik
chr1	120136602	120136700	571	2.19478	-1.53513	0.006982	intron	NM_001172074	3110009E18Rik	intron 1 of 4	intron (NM_001172074, intron 1 of 4)	15464	NM_028439	3110009E18Rik
chr1	120149102	120149200	572	5.68747	-2.01101	0.00229675	intron	NM_001172074	3110009E18Rik	intron 1 of 4	intron (NM_001172074, intron 1 of 4)	27964	NM_028439	3110009E18Rik
chr1	120149202	120149300	573	3.27828	-2.09476	0.00530775	intron	NM_001172074	3110009E18Rik	intron 1 of 4	MLTR73|LTR|ERV1	28064	NM_028439	3110009E18Rik
chr1	120248302	120248400	574	1.98873	-0.763053	0.00152458	intron	NM_001085409	Steap3	intron 2 of 5	intron (NM_001085409, intron 2 of 5)	16929	NM_133186	Steap3
chr1	120385102	120385200	575	2.45401	-1.64256	0.0057914	Intergenic				Intergenic	44569	NM_207233	C1ql2
chr1	120533502	120533600	576	5.59519	-2.07742	0.000991298	Intergenic				RSINE1|SINE|B4	-28467	NM_010766	Marco
chr1	120795502	120795600	577	2.01515	-0.908991	0.00196092	Intergenic				Intergenic	193064	NM_010133	En1
chr1	120842902	120843000	578	1.72333	-0.722407	0.00380481	Intergenic				Intergenic	240464	NM_010133	En1
chr1	120843002	120843100	579	2.10073	-1.16939	0.00228437	Intergenic				Intergenic	240564	NM_010133	En1
chr1	120843102	120843200	580	2.07785	-1.38573	0.00256271	Intergenic				Intergenic	240664	NM_010133	En1
chr1	121089202	121089300	581	3.69549	-1.81807	0.00274169	intron	NR_038008	B230209K01Rik	intron 1 of 4	(TC)n|Simple_repeat|Simple_repeat	1846	NR_038008	B230209K01Rik
chr1	121502302	121502400	582	1.89954	-1.48715	0.00767274	3' UTR	NM_029955	Ccdc93	exon 24 of 24	3' UTR (NM_029955, exon 24 of 24)	26114	NM_010483	Htr5b
chr1	121653702	121653800	583	3.27828	-2.09476	0.00530772	Intergenic				B4A|SINE|B4	-85771	NM_025860	Ddx18
chr1	121921102	121921200	584	3.28895	-2.08388	0.00197721	Intergenic				MT2A|LTR|ERVL	-353171	NM_025860	Ddx18
chr1	123117702	123117800	585	3.29214	-2.07295	0.00209777	Intergenic				URR1A|DNA|hAT-Charlie	927808	NM_199021	Dpp10
chr1	123117802	123117900	586	3.29214	-2.07295	0.00209777	Intergenic				Lx7|LINE|L1	927708	NM_199021	Dpp10
chr1	123406902	123407000	587	3.4821	-1.95454	0.005057	intron	NM_199021	Dpp10	intron 11 of 25	RSINE1|SINE|B4	638608	NM_199021	Dpp10
chr1	123557802	123557900	588	1.94055	-0.980671	0.00318185	intron	NM_199021	Dpp10	intron 5 of 25	RMER17B|LTR|ERVK	487708	NM_199021	Dpp10
chr1	123867602	123867700	589	6.07273	-1.73826	0.000676424	intron	NM_199021	Dpp10	intron 2 of 25	L1Md_F|LINE|L1	177908	NM_199021	Dpp10
chr1	125237102	125237200	590	2.0096	-1.22236	0.0040504	Intergenic				Intergenic	198576	NM_001205386	Actr3
chr1	125575402	125575500	591	1.89227	-1.15145	0.007347	intron	NM_028787	Slc35f5	intron 8 of 15	intron (NM_028787, intron 8 of 15)	14435	NM_028787	Slc35f5
chr1	125733502	125733600	592	2.12354	-1.17896	0.00268932	intron	NM_027677	Gpr39	intron 1 of 1	intron (NM_027677, intron 1 of 1)	56555	NM_027677	Gpr39
chr1	126000202	126000300	593	2.73927	-1.85848	0.00390567	intron	NM_001081756	Nckap5	intron 14 of 16	MTE2a|LTR|ERVL-MaLR	-88037	NM_145100	Lypd1
chr1	126008502	126008600	594	3.47103	-1.98485	0.0017834	intron	NM_001081756	Nckap5	intron 14 of 16	Lx8|LINE|L1	-96337	NM_145100	Lypd1
chr1	126391602	126391700	595	3.29214	-2.07295	0.00209777	intron	NM_001081756	Nckap5	intron 4 of 16	intron (NM_001081756, intron 4 of 16)	101276	NM_172484	Nckap5
chr1	126684002	126684100	596	2.27927	-1.49169	0.00596152	intron	NM_001081756	Nckap5	intron 2 of 16	intron (NM_001081756, intron 2 of 16)	146581	NM_176957	Nckap5
chr1	126684102	126684200	597	2.56582	-1.61618	0.0041276	intron	NM_001081756	Nckap5	intron 2 of 16	intron (NM_001081756, intron 2 of 16)	146481	NM_176957	Nckap5
chr1	126799302	126799400	598	1.52119	-0.744157	0.00971362	intron	NM_001081756	Nckap5	intron 1 of 16	intron (NM_001081756, intron 1 of 16)	31281	NM_176957	Nckap5
chr1	126925602	126925700	599	2.13276	-1.19812	0.00454343	Intergenic				Intergenic	-95019	NM_001081756	Nckap5
chr1	126925702	126925800	600	2.36201	-1.018	0.000491552	Intergenic				Intergenic	-95119	NM_001081756	Nckap5
chr1	126925802	126925900	601	1.76742	-0.958034	0.00467826	Intergenic				Intergenic	-95219	NM_001081756	Nckap5
chr1	127043402	127043500	602	2.29484	-1.4611	0.00591583	Intergenic				RMER20B|LTR|ERVK	-161535	NM_145128	Mgat5
chr1	127609102	127609200	603	2.64598	-1.56434	0.00630865	intron	NM_028135	Tmem163	intron 2 of 7	intron (NM_028135, intron 2 of 7)	68870	NM_028135	Tmem163
chr1	127661402	127661500	604	2.46241	-1.67443	0.00594491	intron	NM_028135	Tmem163	intron 2 of 7	intron (NM_028135, intron 2 of 7)	16570	NM_028135	Tmem163
chr1	127869302	127869400	605	2.75115	-1.83716	0.00450025	intron	NM_178690	Rab3gap1	intron 2 of 23	intron (NM_178690, intron 2 of 23)	578	NM_178690	Rab3gap1
chr1	127936802	127936900	606	2.51551	-1.36922	0.00998476	intron	NM_178690	Rab3gap1	intron 18 of 23	intron (NM_178690, intron 18 of 23)	68078	NM_178690	Rab3gap1
chr1	128442602	128442700	607	2.06942	-1.20774	0.00358145	Intergenic				B1_Mus2|SINE|Alu	-25235	NM_145507	Dars
chr1	128535802	128535900	608	2.16003	-0.703886	0.000595977	Intergenic				Intergenic	56448	NM_009911	Cxcr4
chr1	128535902	128536000	609	2.214	-0.975778	0.000815434	Intergenic				Intergenic	56348	NM_009911	Cxcr4
chr1	128536102	128536200	610	1.85978	-1.1326	0.0059915	Intergenic				Intergenic	56148	NM_009911	Cxcr4
chr1	128544002	128544100	611	2.61106	-1.92877	0.00664826	Intergenic				Intergenic	48248	NM_009911	Cxcr4
chr1	128596202	128596300	612	2.05819	-1.21728	0.00461017	Intergenic				Intergenic	-3952	NM_009911	Cxcr4
chr1	128596302	128596400	613	2.46556	-1.40026	0.00116501	Intergenic				Intergenic	-4052	NM_009911	Cxcr4
chr1	128679202	128679300	614	1.79497	-0.940378	0.00442256	Intergenic				Intergenic	-86952	NM_009911	Cxcr4
chr1	128704702	128704800	615	1.82132	-0.870582	0.00411561	Intergenic				Intergenic	-112452	NM_009911	Cxcr4
chr1	128795902	128796000	616	3.28895	-2.08388	0.00197721	Intergenic				Intergenic	-203652	NM_009911	Cxcr4
chr1	129057402	129057500	617	2.64978	-1.54984	0.0022858	Intergenic				Intergenic	-215853	NM_172485	Thsd7b
chr1	129057502	129057600	618	2.86683	-1.78162	0.0018646	Intergenic				Intergenic	-215753	NM_172485	Thsd7b
chr1	129347502	129347600	619	3.34742	-2.06196	0.00409725	intron	NM_172485	Thsd7b	intron 1 of 27	intron (NM_172485, intron 1 of 27)	74247	NM_172485	Thsd7b
chr1	129826902	129827000	620	2.61106	-1.92877	0.00664828	intron	NM_172485	Thsd7b	intron 12 of 27	ORR1F|LTR|ERVL-MaLR	553647	NM_172485	Thsd7b
chr1	130471802	130471900	621	3.7727	-1.78614	0.0021784	Intergenic				Intergenic	-9111	NM_010016	Cd55
chr1	130656002	130656100	622	2.60911	-1.91736	0.00642711	exon	NM_007576	C4bp	exon 3 of 10	exon (NM_007576, exon 3 of 10)	5567	NM_007576	C4bp
chr1	130759602	130759700	623	2.13447	-1.19367	0.00832274	Intergenic				Intergenic	27675	NM_177604	AA986860
chr1	130759802	130759900	624	2.77122	-1.15559	0.000660666	Intergenic				Intergenic	27875	NM_177604	AA986860
chr1	130847802	130847900	625	2.10073	-1.16939	0.00228437	intron	NM_011082	Pigr	intron 6 of 10	intron (NM_011082, intron 6 of 10)	-17926	NM_026976	Faim3
chr1	130847902	130848000	626	2.30171	-1.26186	0.00166662	intron	NM_011082	Pigr	intron 6 of 10	tRNA-Ala-GCY_|tRNA|tRNA	-17826	NM_026976	Faim3
chr1	130848002	130848100	627	2.18913	-1.59113	0.00972384	intron	NM_011082	Pigr	intron 6 of 10	intron (NM_011082, intron 6 of 10)	-17726	NM_026976	Faim3
chr1	130848102	130848200	628	3.71136	-1.89007	0.00190614	intron	NM_011082	Pigr	intron 6 of 10	intron (NM_011082, intron 6 of 10)	-17626	NM_026976	Faim3
chr1	130951402	130951500	629	3.28895	-2.08388	0.00197721	Intergenic				Intergenic	-12210	NM_001009940	Il19
chr1	131134402	131134500	630	1.6417	-0.740764	0.00912509	intron	NM_145508	Dyrk3	intron 2 of 2	intron (NM_145508, intron 2 of 2)	3783	NM_145508	Dyrk3
chr1	131150102	131150200	631	2.82124	-1.83775	0.00547119	Intergenic				RMER17C|LTR|ERVK	-3056	NM_010709	Eif2d
chr1	131225602	131225700	632	3.08532	-1.64751	0.000630378	intron	NM_018750	Rassf5	intron 1 of 5	PB1D11|SINE|Alu	19527	NM_018750	Rassf5
chr1	131248802	131248900	633	1.64484	-0.637772	0.00654032	Intergenic				Intergenic	-3673	NM_018750	Rassf5
chr1	131316602	131316700	634	2.05886	-1.36563	0.00789196	intron	NM_001081011	Srgap2	intron 17 of 22	intron (NM_001081011, intron 17 of 22)	-37088	NM_019777	Ikbke
chr1	131555302	131555400	635	3.36065	-2.02806	0.00709928	Intergenic				Intergenic	27362	NM_175382	Fam72a
chr1	131618302	131618400	636	2.73927	-1.85848	0.00390563	Intergenic				PB1D10|SINE|Alu	19237	NM_011924	Avpr1b
chr1	131718902	131719000	637	2.2797	-1.47126	0.00405531	Intergenic				Intergenic	-25071	NM_177243	Slc26a9
chr1	131937902	131938000	638	1.64309	-1.01328	0.0098698	Intergenic				Intergenic	-24964	NM_001177628	Slc45a3
chr1	132090702	132090800	639	1.51644	-0.44558	0.00917606	Intergenic				Intergenic	-22689	NM_172510	Mfsd4
chr1	132203602	132203700	640	2.73927	-1.85848	0.0039056	intron	NM_001033250	Lemd1	intron 1 of 3	intron (NM_001033250, intron 1 of 3)	5563	NR_029777	Mir135b
chr1	132234302	132234400	641	2.31017	-1.47147	0.00585587	intron	NM_001033250	Lemd1	intron 3 of 3	intron (NM_001033250, intron 3 of 3)	36263	NR_029777	Mir135b
chr1	132234402	132234500	642	2.4952	-1.36044	0.00273723	intron	NM_001033250	Lemd1	intron 3 of 3	intron (NM_001033250, intron 3 of 3)	36363	NR_029777	Mir135b
chr1	132234502	132234600	643	1.9076	-1.30611	0.00870532	intron	NM_001033250	Lemd1	intron 3 of 3	intron (NM_001033250, intron 3 of 3)	36463	NR_029777	Mir135b
chr1	132234602	132234700	644	2.15928	-1.36708	0.00645471	intron	NM_001033250	Lemd1	intron 3 of 3	intron (NM_001033250, intron 3 of 3)	36563	NR_029777	Mir135b
chr1	132355202	132355300	645	1.76737	-0.847333	0.00863231	Intergenic				Intergenic	36030	NM_178874	Tmcc2
chr1	132397202	132397300	646	2.53096	-1.35043	0.00307061	Intergenic				Intergenic	-5970	NM_178874	Tmcc2
chr1	132397302	132397400	647	2.34784	-1.46131	0.00911425	Intergenic				Intergenic	-6070	NM_178874	Tmcc2
chr1	132651102	132651200	648	1.89703	-1.29637	0.00735361	intron	NM_001160318	Nfasc	intron 2 of 26	intron (NM_001160318, intron 2 of 26)	-8293	NM_001160316	Nfasc
chr1	132651402	132651500	649	1.81255	-1.01872	0.00532112	intron	NM_001160318	Nfasc	intron 2 of 26	L1MC1|LINE|L1	-8593	NM_001160316	Nfasc
chr1	132683902	132684000	650	3.34742	-2.06196	0.00409725	intron	NM_001160317	Nfasc	intron 1 of 27	B1_Mm|SINE|Alu	23375	NM_001160318	Nfasc
chr1	132690102	132690200	651	3.34742	-2.06196	0.00409725	intron	NM_001160317	Nfasc	intron 1 of 27	intron (NM_001160317, intron 1 of 27)	17175	NM_001160318	Nfasc
chr1	132706802	132706900	652	2.31017	-1.47147	0.00585589	intron	NM_001160317	Nfasc	intron 1 of 27	intron (NM_001160317, intron 1 of 27)	475	NM_001160318	Nfasc
chr1	132706902	132707000	653	2.66846	-1.55013	0.00211905	intron	NM_001160317	Nfasc	intron 1 of 27	intron (NM_001160317, intron 1 of 27)	375	NM_001160318	Nfasc
chr1	132764402	132764500	654	2.35545	-1.45001	0.00556302	Intergenic				Intergenic	-22654	NM_182716	Nfasc
chr1	132764502	132764600	655	2.98178	-1.72928	0.00133261	Intergenic				Intergenic	-22754	NM_182716	Nfasc
chr1	133484602	133484700	656	2.12853	-1.36583	0.00518145	Intergenic				IMPB_01|Satellite|Satellite	-60439	NM_011439	Sox13
chr1	133609202	133609300	657	3.8194	-1.75434	0.00109991	intron	NM_009227	Snrpe	intron 2 of 4	intron (NM_009227, intron 2 of 4)	1029	NM_009227	Snrpe
chr1	133609302	133609400	658	3.57105	-1.93325	0.000539176	intron	NM_009227	Snrpe	intron 2 of 4	intron (NM_009227, intron 2 of 4)	929	NM_009227	Snrpe
chr1	133840502	133840600	659	1.63056	-0.173223	0.00318266	Intergenic				Intergenic	66622	NM_001160422	Optc
chr1	133840602	133840700	660	1.76458	-0.300379	0.00208409	Intergenic				Intergenic	66522	NM_001160422	Optc
chr1	133840702	133840800	661	1.96937	-0.654476	0.00177303	Intergenic				Intergenic	66422	NM_001160422	Optc
chr1	133939902	133940000	662	1.61901	-0.364605	0.00625768	Intergenic				MTD-int|LTR|ERVL-MaLR	-18550	NM_054077	Prelp
chr1	134003402	134003500	663	3.69524	-1.8417	0.0018646	Intergenic				(CAAA)n|Simple_repeat|Simple_repeat	-34064	NM_021355	Fmod
chr1	134035702	134035800	664	1.42959	-0.369519	0.00997514	Intergenic				Intergenic	-1764	NM_021355	Fmod
chr1	134035802	134035900	665	1.70413	-0.438506	0.00474354	Intergenic				Intergenic	-1664	NM_021355	Fmod
chr1	134104102	134104200	666	3.4821	-1.95454	0.005057	Intergenic				Intergenic	-7091	NM_001284525	Chit1
chr1	134151002	134151100	667	2.07779	-1.41546	0.00852176	intron	NM_027979	Chit1	intron 11 of 11	intron (NM_027979, intron 11 of 11)	-31353	NM_007695	Chil1
chr1	134179602	134179700	668	2.0876	-1.62189	0.00731575	Intergenic				Intergenic	-2753	NM_007695	Chil1
chr1	135010302	135010400	669	2.36441	-0.962887	0.0010598	intron	NM_001033409	Lgr6	intron 6 of 17	intron (NM_001033409, intron 6 of 17)	47786	NM_001278115	Ube2t
chr1	135253802	135253900	670	1.91864	-1.12005	0.00550724	3' UTR	NM_001163131	Elf3	exon 9 of 9	3' UTR (NM_001163131, exon 9 of 9)	4621	NM_001163131	Elf3
chr1	135253902	135254000	671	1.93665	-0.962769	0.00296789	3' UTR	NM_001163131	Elf3	exon 9 of 9	3' UTR (NM_001163131, exon 9 of 9)	4521	NM_001163131	Elf3
chr1	135327702	135327800	672	3.29214	-2.07295	0.00209777	intron	NM_053106	Lmod1	intron 1 of 2	intron (NM_053106, intron 1 of 2)	2938	NM_053106	Lmod1
chr1	135839502	135839600	673	2.05861	-1.19823	0.00299508	intron	NM_001130179	Tnnt2	intron 1 of 14	B3A|SINE|B2	-1310	NM_001130176	Tnnt2
chr1	135839902	135840000	674	2.46113	-1.36034	0.00182487	promoter-TSS	NM_001130176	Tnnt2		promoter-TSS (NM_001130176)	-910	NM_001130176	Tnnt2
chr1	135840002	135840100	675	1.77839	-0.634173	0.00474859	promoter-TSS	NM_001130176	Tnnt2		promoter-TSS (NM_001130176)	-810	NM_001130176	Tnnt2
chr1	135840102	135840200	676	1.49342	-0.367438	0.00931391	promoter-TSS	NM_001130176	Tnnt2		promoter-TSS (NM_001130176)	-710	NM_001130176	Tnnt2
chr1	135840902	135841000	677	1.47589	-0.310007	0.00965759	promoter-TSS	NM_001130176	Tnnt2		promoter-TSS (NM_001130176)	90	NM_001130176	Tnnt2
chr1	135848302	135848400	678	1.48694	-0.44523	0.00992845	intron	NM_001130179	Tnnt2	intron 9 of 14	intron (NM_001130179, intron 9 of 14)	7490	NM_001130176	Tnnt2
chr1	135900902	135901000	679	3.43704	-1.99499	0.00642711	intron	NM_019645	Pkp1	intron 2 of 13	MIR3|SINE|MIR	18073	NM_019645	Pkp1
chr1	135956802	135956900	680	2.18367	-1.34755	0.00260049	exon	NM_177642	Igfn1	exon 24 of 27	exon (NM_177642, exon 24 of 27)	-37827	NM_019645	Pkp1
chr1	135970102	135970200	681	1.68355	-1.13421	0.00723769	exon	NM_177642	Igfn1	exon 15 of 27	exon (NM_177642, exon 15 of 27)	36191	NM_177642	Igfn1
chr1	136056402	136056500	682	2.60907	-1.93947	0.00642711	intron	NM_001081023	Cacna1s	intron 2 of 43	B4|SINE|B4	3550	NM_001081023	Cacna1s
chr1	136174502	136174600	683	1.8982	-0.735105	0.00153249	3' UTR	NM_001039472	Kif21b	exon 35 of 35	3' UTR (NM_001039472, exon 35 of 35)	43150	NM_001039472	Kif21b
chr1	136363502	136363600	684	2.60911	-1.91736	0.00642711	Intergenic				Intergenic	-17447	NM_001081360	Camsap2
chr1	136363602	136363700	685	2.98135	-1.70791	0.00116117	Intergenic				Intergenic	-17547	NM_001081360	Camsap2
chr1	136441502	136441600	686	2.60907	-1.93947	0.00642711	Intergenic				Intergenic	-26032	NR_024328	9230116N13Rik
chr1	136482502	136482600	687	1.71685	-0.967412	0.00435703	intron	NM_001287179		intron 8 of 28	intron (NM_001287179, intron 8 of 28)	14593	NM_001081258	Kif14
chr1	136524102	136524200	688	1.70548	-0.976495	0.00743137	intron	NM_001287179		intron 26 of 28	intron (NM_001287179, intron 26 of 28)	56193	NM_001081258	Kif14
chr1	136578202	136578300	689	2.05451	-0.995542	0.00358904	Intergenic				Intergenic	-46650	NM_001160251	Zfp281
chr1	136578302	136578400	690	1.64306	-0.874759	0.00430283	Intergenic				Intergenic	-46550	NM_001160251	Zfp281
chr1	136605202	136605300	691	1.98013	-1.4455	0.00647703	Intergenic				Intergenic	-19650	NM_001160251	Zfp281
chr1	136675502	136675600	692	1.67584	-0.823868	0.00664636	Intergenic				(CA)n|Simple_repeat|Simple_repeat	-7845	NR_045324	Gm19705
chr1	136707002	136707100	693	1.80288	-1.04629	0.00933913	intron	NR_037986	Gm16880	intron 2 of 4	intron (NR_037986, intron 2 of 4)	10840	NR_037986	Gm16880
chr1	136707102	136707200	694	1.84896	-1.16104	0.00504522	intron	NR_037986	Gm16880	intron 2 of 4	intron (NR_037986, intron 2 of 4)	10940	NR_037986	Gm16880
chr1	136813402	136813500	695	2.0876	-1.62189	0.00731581	Intergenic				Intergenic	117240	NR_037986	Gm16880
chr1	136877902	136878000	696	3.28895	-2.08388	0.00197721	intron	NM_001159769	Nr5a2	intron 8 of 8	intron (NM_001159769, intron 8 of 8)	75679	NM_001159769	Nr5a2
chr1	137174302	137174400	697	2.26946	-1.50175	0.00765703	Intergenic				Intergenic	-213903	NM_030676	Nr5a2
chr1	137174402	137174500	698	2.43843	-1.67402	0.00727957	Intergenic				Intergenic	-214003	NM_030676	Nr5a2
chr1	137205202	137205300	699	2.25766	-1.49146	0.00768291	Intergenic				Intergenic	-244803	NM_030676	Nr5a2
chr1	137218302	137218400	700	2.74373	-1.84784	0.00347019	Intergenic				B3|SINE|B2	-257903	NM_030676	Nr5a2
chr1	137584702	137584800	701	1.85479	-1.33312	0.00975131	Intergenic				Intergenic	-381704	NR_029795	Mir181a-1
chr1	137900802	137900900	702	2.17606	-1.57596	0.00773148	Intergenic				Intergenic	-65604	NR_029795	Mir181a-1
chr1	137900902	137901000	703	3.0325	-1.68917	0.00496055	Intergenic				Intergenic	-65504	NR_029795	Mir181a-1
chr1	138346702	138346800	704	2.51081	-1.08205	0.000660059	Intergenic				Intergenic	73013	NM_177397	Atp6v1g3
chr1	138346802	138346900	705	2.25907	-1.24218	0.00478907	Intergenic				Intergenic	73113	NM_177397	Atp6v1g3
chr1	138609602	138609700	706	1.69157	-0.867266	0.00547824	intron	NM_021605	Nek7	intron 1 of 9	intron (NM_021605, intron 1 of 9)	10045	NM_021605	Nek7
chr1	138609702	138609800	707	1.83003	-1.0461	0.00332715	intron	NM_021605	Nek7	intron 1 of 9	intron (NM_021605, intron 1 of 9)	9945	NM_021605	Nek7
chr1	138753502	138753600	708	2.86129	-1.80318	0.00324785	Intergenic				Lx9|LINE|L1	-71476	NR_040304	Gm5833
chr1	139410802	139410900	709	3.41842	-2.01733	0.00322332	Intergenic				LTRIS2|LTR|ERV1	-11532	NM_172643	Zbtb41
chr1	139410902	139411000	710	5.5681	-2.08833	0.00331062	Intergenic				LTRIS2|LTR|ERV1	-11432	NM_172643	Zbtb41
chr1	140236202	140236300	711	3.60897	-1.88942	0.00583629	Intergenic				Lx5b|LINE|L1	-10006	NM_001081027	Kcnt2
chr1	140391602	140391700	712	1.72647	-1.07591	0.00800344	intron	NM_001081027	Kcnt2	intron 8 of 27	intron (NM_001081027, intron 8 of 27)	145394	NM_001081027	Kcnt2
chr1	141290502	141290600	713	3.64065	-1.90094	0.000921421	Intergenic				RMER1A|Other|Other	-634149	NR_040604	4930590L20Rik
chr1	141293602	141293700	714	2.60907	-1.93947	0.00642711	Intergenic				Lx8|LINE|L1	-637249	NR_040604	4930590L20Rik
chr1	142124902	142125000	715	3.28895	-2.08388	0.00197721	Intergenic				ERVB4_2-LTR_MM|LTR|ERVK	-1468549	NR_040604	4930590L20Rik
chr1	142125002	142125100	716	3.57257	-1.92253	0.000497133	Intergenic				Intergenic	-1468649	NR_040604	4930590L20Rik
chr1	142125102	142125200	717	2.61106	-1.92877	0.0066483	Intergenic				Intergenic	-1468749	NR_040604	4930590L20Rik
chr1	142625902	142626000	718	3.43751	-1.98412	0.00642711	Intergenic				Intergenic	-1014746	NM_020025	B3galt2
chr1	143897302	143897400	719	2.81222	-1.44457	0.00127649	Intergenic				(CA)n|Simple_repeat|Simple_repeat	106798	NM_009061	Rgs2
chr1	144143302	144143400	720	2.35136	-1.73519	0.00975041	intron	NM_153171	Rgs13	intron 4 of 5	Lx4A|LINE|L1	34021	NM_153171	Rgs13
chr1	144606202	144606300	721	3.29214	-2.07295	0.00209777	Intergenic				Intergenic	169170	NM_022881	Rgs18
chr1	146129802	146129900	722	2.86683	-1.78162	0.0018646	Intergenic				Lx3B|LINE|L1	-365815	NM_153539	Brinp3
chr1	148034302	148034400	723	3.27828	-2.09476	0.0053077	Intergenic				Intergenic	1536664	NM_001145807	Brinp3
chr1	149540602	149540700	724	3.29214	-2.07295	0.00209777	Intergenic				L1_Mus1|LINE|L1	420633	NM_008869	Pla2g4a
chr1	150076502	150076600	725	2.0096	-1.22236	0.00405038	TTS	NR_015466	7530420F21Rik		TTS (NR_015466)	23215	NR_015466	Ptgs2os
chr1	150313502	150313600	726	1.53648	-0.613172	0.00673633	Intergenic				Intergenic	-5866	NM_024458	Pdc
chr1	151161902	151162000	727	2.43517	-1.16993	0.000874954	Intergenic				ORR1D1-int|LTR|ERVL-MaLR	23917	NR_038011	C730036E19Rik
chr1	151825802	151825900	728	1.88674	-0.990223	0.00389666	Intergenic				Intergenic	70477	NM_001039644	Edem3
chr1	152281302	152281400	729	2.08758	-1.17498	0.00456799	Intergenic				Intergenic	105331	NM_025677	Tsen15
chr1	152501302	152501400	730	5.59566	-2.06646	0.000991298	intron	NM_177756	Glt25d2	intron 8 of 11	L1M4|LINE|L1	101484	NM_177756	Colgalt2
chr1	152640602	152640700	731	1.66075	-0.528444	0.0086789	Intergenic				Intergenic	-15540	NM_016846	Rgl1
chr1	152738902	152739000	732	1.96007	-0.926512	0.00241031	Intergenic				Intergenic	-11600	NM_001081197	Apobec4
chr1	153035502	153035600	733	2.60864	-1.9281	0.00642711	intron	NM_175460	Nmnat2	intron 1 of 10	intron (NM_175460, intron 1 of 10)	80450	NM_175460	Nmnat2
chr1	153041702	153041800	734	1.73614	-0.900681	0.00764236	intron	NM_175460	Nmnat2	intron 1 of 10	(CA)n|Simple_repeat|Simple_repeat	86650	NM_175460	Nmnat2
chr1	153074402	153074500	735	2.45292	-1.41011	0.00181401	intron	NM_175460	Nmnat2	intron 2 of 10	RLTR20A4|LTR|ERVK	111996	NM_008485	Lamc2
chr1	153191702	153191800	736	2.31	-1.49192	0.00181332	Intergenic				Intergenic	-5304	NM_008485	Lamc2
chr1	153224502	153224600	737	2.13821	-1.35723	0.00428832	intron	NM_010683	Lamc1	intron 26 of 27	intron (NM_010683, intron 26 of 27)	-38104	NM_008485	Lamc2
chr1	153303602	153303700	738	2.16574	-1.15003	0.00888454	intron	NM_010683	Lamc1	intron 1 of 27	intron (NM_010683, intron 1 of 27)	29135	NM_010683	Lamc1
chr1	153681502	153681600	739	1.7748	-1.20329	0.00716917	intron	NM_026380	Rgs8	intron 5 of 6	MIRc|SINE|MIR	28514	NM_026380	Rgs8
chr1	154197302	154197400	740	2.8402	-1.42459	0.000641825	Intergenic				B4A|SINE|B4	-3836	NM_001204908	Zfp648
chr1	154197502	154197600	741	1.80219	-1.18411	0.00970007	Intergenic				Intergenic	-3636	NM_001204908	Zfp648
chr1	154202302	154202400	742	1.86228	-1.17043	0.00645732	intron	NM_001204908	Zfp648	intron 1 of 1	intron (NM_001204908, intron 1 of 1)	1164	NM_001204908	Zfp648
chr1	154477102	154477200	743	2.74478	-1.85908	0.00355369	intron	NM_009782	Cacna1e	intron 18 of 46	intron (NM_009782, intron 18 of 46)	-220245	NR_040629	4930452N14Rik
chr1	154658302	154658400	744	2.43843	-1.67402	0.00727958	intron	NM_009782	Cacna1e	intron 3 of 46	intron (NM_009782, intron 3 of 46)	67569	NM_009782	Cacna1e
chr1	154688202	154688300	745	1.57239	-0.713349	0.00697222	intron	NM_009782	Cacna1e	intron 3 of 46	intron (NM_009782, intron 3 of 46)	37669	NM_009782	Cacna1e
chr1	154698502	154698600	746	5.68747	-2.01101	0.00229677	intron	NM_009782	Cacna1e	intron 3 of 46	RMER1C|Other|Other	27369	NM_009782	Cacna1e
chr1	154913602	154913700	747	2.55752	-1.64333	0.00915964	Intergenic				Lx8|LINE|L1	185985	NM_010500	Ier5
chr1	154991202	154991300	748	1.82871	-1.17447	0.00920651	Intergenic				Intergenic	108385	NM_010500	Ier5
chr1	154991302	154991400	749	2.10073	-1.16939	0.00228437	Intergenic				Intergenic	108285	NM_010500	Ier5
chr1	155066502	155066600	750	1.91626	-1.27688	0.00495076	Intergenic				Intergenic	33085	NM_010500	Ier5
chr1	155066602	155066700	751	2.31386	-1.22692	0.00182448	Intergenic				Intergenic	32985	NM_010500	Ier5
chr1	155803402	155803500	752	2.28757	-1.4816	0.00399662	intron	NM_023268	Qsox1	intron 2 of 12	intron (NM_023268, intron 2 of 12)	9448	NM_023268	Qsox1
chr1	155803502	155803600	753	2.27927	-1.49169	0.0059615	intron	NM_023268	Qsox1	intron 2 of 12	intron (NM_023268, intron 2 of 12)	9348	NM_023268	Qsox1
chr1	155810502	155810600	754	1.84896	-1.16104	0.00504522	intron	NM_023268	Qsox1	intron 1 of 12	intron (NM_023268, intron 1 of 12)	2348	NM_023268	Qsox1
chr1	155927202	155927300	755	3.57105	-1.93325	0.00053918	intron	NM_001039184	Cep350	intron 12 of 37	B3|SINE|B2	46004	NM_001039184	Cep350
chr1	156218002	156218100	756	2.31461	-1.24624	0.00110787	Intergenic				Intergenic	-13025	NM_177838	Fam163a
chr1	156218102	156218200	757	2.60077	-1.29571	0.00146755	Intergenic				Intergenic	-13125	NM_177838	Fam163a
chr1	156343802	156343900	758	2.60907	-1.93947	0.00642711	Intergenic				B4A|SINE|B4	33116	NM_130456	Nphs2
chr1	156432202	156432300	759	3.43704	-1.99499	0.00642711	exon	NM_009230	Soat1	exon 15 of 16	exon (NM_009230, exon 15 of 16)	42077	NM_009230	Soat1
chr1	156795802	156795900	760	2.60911	-1.91736	0.00642711	Intergenic				Intergenic	-43172	NM_028333	Angptl1
chr1	157055702	157055800	761	1.67813	-0.841326	0.00798763	Intergenic				Intergenic	52894	NM_028540	Tex35
chr1	157245902	157246000	762	2.15295	-1.32775	0.00414088	intron	NM_177644	Rasal2	intron 3 of 17	L1MB8|LINE|L1	-137306	NM_028540	Tex35
chr1	157246002	157246100	763	2.1826	-1.54532	0.00920786	intron	NM_177644	Rasal2	intron 3 of 17	L1MB8|LINE|L1	-137406	NM_028540	Tex35
chr1	157407902	157408000	764	3.27828	-2.09476	0.00530767	intron	NM_177644	Rasal2	intron 1 of 17	intron (NM_177644, intron 1 of 17)	-4401	NR_027984	2810025M15Rik
chr1	157724002	157724100	765	2.97676	-1.71838	0.0012189	Intergenic				Intergenic	197881	NM_001159986	Sec16b
chr1	157724202	157724300	766	1.70454	-0.940617	0.00801576	Intergenic				Intergenic	198081	NM_001159986	Sec16b
chr1	157748802	157748900	767	5.61469	-2.02176	0.00536942	Intergenic				Intergenic	222681	NM_001159986	Sec16b
chr1	157775702	157775800	768	2.66412	-1.48783	0.00979245	Intergenic				Intergenic	249581	NM_001159986	Sec16b
chr1	157939902	157940000	769	3.43747	-2.00656	0.000991298	Intergenic				L2a|LINE|L2	413781	NM_001159986	Sec16b
chr1	157940002	157940100	770	3.57105	-1.93325	0.000539185	Intergenic				L2a|LINE|L2	413881	NM_001159986	Sec16b
chr1	157940102	157940200	771	3.57105	-1.93325	0.00053919	Intergenic				L2a|LINE|L2	413981	NM_001159986	Sec16b
chr1	157940202	157940300	772	3.28895	-2.08388	0.00197721	Intergenic				L2a|LINE|L2	414081	NM_001159986	Sec16b
chr1	157967602	157967700	773	2.60911	-1.91736	0.00642711	Intergenic				Intergenic	388609	NM_207583	Brinp2
chr1	158022402	158022500	774	2.89254	-1.76041	0.00222483	Intergenic				Intergenic	333809	NM_207583	Brinp2
chr1	158188102	158188200	775	1.80016	-0.913579	0.00220323	Intergenic				Intergenic	168109	NM_207583	Brinp2
chr1	158230402	158230500	776	2.43229	-1.41992	0.00478197	Intergenic				Intergenic	125809	NM_207583	Brinp2
chr1	158297602	158297700	777	2.75115	-1.83716	0.00450029	intron	NM_207583	Fam5b	intron 1 of 7	intron (NM_207583, intron 1 of 7)	58609	NM_207583	Brinp2
chr1	158690802	158690900	778	3.57105	-1.93325	0.000539194	3' UTR	NM_007495	Astn1	exon 23 of 23	3' UTR (NM_007495, exon 23 of 23)	185226	NR_030441	Mir488
chr1	158802302	158802400	779	2.53543	-1.29272	0.00546482	intron	NM_001085376	Pappa2	intron 13 of 21	intron (NM_001085376, intron 13 of 21)	155087	NM_001085376	Pappa2
chr1	158802402	158802500	780	2.53543	-1.29272	0.0054648	intron	NM_001085376	Pappa2	intron 13 of 21	intron (NM_001085376, intron 13 of 21)	154987	NM_001085376	Pappa2
chr1	158946902	158947000	781	2.28445	-1.2323	0.00735929	intron	NM_001085376	Pappa2	intron 1 of 21	intron (NM_001085376, intron 1 of 21)	10487	NM_001085376	Pappa2
chr1	159055002	159055100	782	2.14918	-1.15596	0.00146802	Intergenic				Intergenic	-97613	NM_001085376	Pappa2
chr1	159071802	159071900	783	3.64066	-1.90094	0.000921425	Intergenic				Intergenic	-114413	NM_001085376	Pappa2
chr1	159415802	159415900	784	2.55074	-1.62637	0.00676823	Intergenic				MER46C|DNA|TcMar-Tigger	75493	NR_039543	Mir1843b
chr1	159517202	159517300	785	2.60907	-1.93947	0.00642711	Intergenic				MLT1A1|LTR|ERVL-MaLR	-6518	NM_022312	Tnr
chr1	159671002	159671100	786	1.25069	0.462443	0.00544498	intron	NM_022312	Tnr	intron 1 of 22	intron (NM_022312, intron 1 of 22)	147282	NM_022312	Tnr
chr1	159686402	159686500	787	2.26684	-0.845739	0.00244505	intron	NM_022312	Tnr	intron 1 of 22	intron (NM_022312, intron 1 of 22)	162682	NM_022312	Tnr
chr1	159686502	159686600	788	2.37185	-0.962851	0.00235701	intron	NM_022312	Tnr	intron 1 of 22	intron (NM_022312, intron 1 of 22)	162782	NM_022312	Tnr
chr1	159686702	159686800	789	2.71314	-1.19769	0.000849243	intron	NM_022312	Tnr	intron 1 of 22	intron (NM_022312, intron 1 of 22)	162982	NM_022312	Tnr
chr1	159743002	159743100	790	2.47187	-1.6641	0.00606343	intron	NM_022312	Tnr	intron 2 of 22	intron (NM_022312, intron 2 of 22)	219282	NM_022312	Tnr
chr1	159836302	159836400	791	3.43751	-1.98412	0.00642711	intron	NM_022312	Tnr	intron 2 of 22	intron (NM_022312, intron 2 of 22)	-208029	NR_028111	4930523C07Rik
chr1	159836402	159836500	792	2.60864	-1.9281	0.00642711	intron	NM_022312	Tnr	intron 2 of 22	intron (NM_022312, intron 2 of 22)	-207929	NR_028111	4930523C07Rik
chr1	159981202	159981300	793	2.34996	-1.71384	0.00919202	Intergenic				Intergenic	-63129	NR_028111	4930523C07Rik
chr1	161000002	161000100	794	2.02242	-1.21732	0.00585172	exon	NM_080844	Serpinc1	exon 7 of 8	exon (NM_080844, exon 7 of 8)	21445	NM_080844	Serpinc1
chr1	161181102	161181200	795	2.68756	-1.51924	0.00187088	Intergenic				Intergenic	-21837	NM_001195189	4930469G21Rik
chr1	161256002	161256100	796	1.83935	-1.15165	0.00502392	Intergenic				Intergenic	-4885	NM_007453	Prdx6
chr1	161394702	161394800	797	2.66054	-1.56026	0.00300629	promoter-TSS	NM_009452	Tnfsf4		promoter-TSS (NM_009452)	-687	NM_009452	Tnfsf4
chr1	161518902	161519000	798	3.28895	-2.08388	0.00197721	Intergenic				MTD|LTR|ERVL-MaLR	24294	NM_183391	Tnfsf18
chr1	161632002	161632100	799	2.27284	-1.48138	0.0060664	Intergenic				Intergenic	137394	NM_183391	Tnfsf18
chr1	161632102	161632200	800	2.65924	-1.51898	0.00135287	Intergenic				Intergenic	137494	NM_183391	Tnfsf18
chr1	161697702	161697800	801	2.61106	-1.92877	0.00664832	Intergenic				Intergenic	90744	NM_001205243	Fasl
chr1	161697802	161697900	802	2.82124	-1.83775	0.0054712	Intergenic				Intergenic	90644	NM_001205243	Fasl
chr1	161716902	161717000	803	1.69385	-0.949746	0.00828072	Intergenic				Intergenic	71544	NM_001205243	Fasl
chr1	161744002	161744100	804	2.65269	-1.52921	0.00195749	Intergenic				Intergenic	44444	NM_001205243	Fasl
chr1	162006302	162006400	805	1.32802	-0.130983	0.0096381	intron	NR_040562	2810442N19Rik	intron 2 of 2	intron (NR_040562, intron 2 of 2)	1382	NR_040562	2810442N19Rik
chr1	162015702	162015800	806	2.1775	-1.53486	0.00946849	intron	NM_001038619	Dnm3	intron 18 of 20	intron (NM_001038619, intron 18 of 20)	10782	NR_040562	2810442N19Rik
chr1	162047502	162047600	807	3.34742	-2.06196	0.00409725	intron	NM_172646	Dnm3	intron 16 of 19	intron (NM_172646, intron 16 of 19)	42582	NR_040562	2810442N19Rik
chr1	162107402	162107500	808	2.53543	-1.29272	0.00546478	intron	NM_001038619	Dnm3	intron 15 of 20	intron (NM_001038619, intron 15 of 20)	102482	NR_040562	2810442N19Rik
chr1	162239202	162239300	809	3.27828	-2.09476	0.00530764	intron	NM_001038619	Dnm3	intron 13 of 20	intron (NM_001038619, intron 13 of 20)	15883	NR_029796	Mir214
chr1	162859502	162859600	810	1.72647	-1.07591	0.00800352	exon	NM_010231	Fmo1	exon 2 of 9	exon (NM_010231, exon 2 of 9)	6997	NM_010231	Fmo1
chr1	163195402	163195500	811	2.3608	-1.42988	0.00402061	Intergenic				Intergenic	-109781	NM_030071	Mroh9
chr1	163261302	163261400	812	3.62385	-1.96294	0.00428903	intron	NM_001025570	Prrx1	intron 2 of 2	intron (NM_001025570, intron 2 of 2)	52299	NM_175686	Prrx1
chr1	163325802	163325900	813	2.61106	-1.92877	0.00664834	Intergenic				Intergenic	-12201	NM_001025570	Prrx1
chr1	163442702	163442800	814	2.31017	-1.47147	0.00585591	Intergenic				Intergenic	-39110	NM_178883	Gorab
chr1	163442802	163442900	815	2.61106	-1.92877	0.00664836	Intergenic				Intergenic	-39210	NM_178883	Gorab
chr1	163915802	163915900	816	2.17163	-1.35733	0.00448508	3' UTR	NM_010629	Kifap3	exon 21 of 21	3' UTR (NM_010629, exon 21 of 21)	-13249	NM_001286002	Scyl3
chr1	163915902	163916000	817	2.19994	-1.55576	0.00430882	3' UTR	NM_010629	Kifap3	exon 21 of 21	3' UTR (NM_010629, exon 21 of 21)	-13149	NM_001286002	Scyl3
chr1	163916002	163916100	818	2.56582	-1.61618	0.00412757	3' UTR	NM_010629	Kifap3	exon 21 of 21	3' UTR (NM_010629, exon 21 of 21)	-13049	NM_001286002	Scyl3
chr1	164062002	164062100	819	1.56004	-0.72198	0.0090415	promoter-TSS	NM_001164059	Sell		promoter-TSS (NM_001164059)	-25	NM_001164059	Sell
chr1	164062102	164062200	820	2.06955	-1.39562	0.00422893	promoter-TSS	NM_001164059	Sell		promoter-TSS (NM_001164059)	75	NM_011346	Sell
chr1	164171602	164171700	821	3.69567	-1.85295	0.000249378	intron	NM_007976	F5	intron 3 of 24	L2b|LINE|L2	-19434	NR_037987	Gm16548
chr1	164171702	164171800	822	2.73927	-1.85848	0.00390557	intron	NM_007976	F5	intron 3 of 24	L2b|LINE|L2	-19534	NR_037987	Gm16548
chr1	164347402	164347500	823	3.29214	-2.07295	0.00209777	intron	NM_138314	Nme7	intron 8 of 13	intron (NM_138314, intron 8 of 13)	39776	NM_138314	Nme7
chr1	164375802	164375900	824	3.27828	-2.09476	0.00530761	intron	NM_138314	Nme7	intron 9 of 13	Charlie1|DNA|hAT-Charlie	68176	NM_138314	Nme7
chr1	164413602	164413700	825	1.94742	-1.14791	0.00652074	intron	NM_138314	Nme7	intron 13 of 13	intron (NM_138314, intron 13 of 13)	44704	NM_009721	Atp1b1
chr1	164489402	164489500	826	2.64169	-1.57036	0.00784154	Intergenic				(TG)n|Simple_repeat|Simple_repeat	-31096	NM_009721	Atp1b1
chr1	164638002	164638100	827	2.60864	-1.9281	0.00642711	Intergenic				Intergenic	-158681	NM_019759	Dpt
chr1	164723202	164723300	828	1.83439	-1.34295	0.00784702	Intergenic				Intergenic	-73481	NM_019759	Dpt
chr1	164775702	164775800	829	2.60911	-1.91736	0.00642711	Intergenic				Lx|LINE|L1	-20981	NM_019759	Dpt
chr1	164801702	164801800	830	2.05776	-1.40548	0.00577764	intron	NM_019759	Dpt	intron 1 of 3	intron (NM_019759, intron 1 of 3)	5019	NM_019759	Dpt
chr1	164959502	164959600	831	2.31013	-1.055	0.00162701	Intergenic				L2|LINE|L2	-24041	NM_008510	Xcl1
chr1	164970102	164970200	832	1.61579	-0.183389	0.00710432	Intergenic				L2a|LINE|L2	-34641	NM_008510	Xcl1
chr1	164974602	164974700	833	2.37986	-1.4098	0.00331031	Intergenic				Intergenic	-39141	NM_008510	Xcl1
chr1	165095502	165095600	834	1.70464	-0.718206	0.00667466	Intergenic				Lx8|LINE|L1	-3621	NR_040480	4930568G15Rik
chr1	165115002	165115100	835	2.34048	-1.43987	0.00564289	Intergenic				Intergenic	-23121	NR_040480	4930568G15Rik
chr1	165115102	165115200	836	2.15652	-1.11527	0.00577604	Intergenic				Intergenic	-23221	NR_040480	4930568G15Rik
chr1	165182702	165182800	837	2.87935	-1.78214	0.0025229	intron	NM_145512	Sft2d2	intron 6 of 7	intron (NM_145512, intron 6 of 7)	11682	NM_145512	Sft2d2
chr1	165280402	165280500	838	2.34996	-1.71384	0.00919214	Intergenic				B3A|SINE|B2	-15315	NM_001081126	Gpr161
chr1	165303102	165303200	839	1.59547	-0.573217	0.00964056	intron	NM_001081126	Gpr161	intron 2 of 6	intron (NM_001081126, intron 2 of 6)	7385	NM_001081126	Gpr161
chr1	165502902	165503000	840	2.01201	-1.10779	0.00504485	intron	NM_173029	Adcy10	intron 1 of 33	intron (NM_173029, intron 1 of 33)	17768	NM_173029	Adcy10
chr1	165720202	165720300	841	2.50286	-1.65374	0.00544433	Intergenic				L1M3|LINE|L1	-12157	NM_001038846	Rcsd1
chr1	165867702	165867800	842	1.82215	-1.33305	0.00667947	TTS	NM_031162	Cd247		TTS (NM_031162)	67197	NM_198933	Pou2f1
chr1	165923902	165924000	843	2.53907	-1.33025	0.00493327	intron	NM_198932	Pou2f1	intron 2 of 15	intron (NM_198932, intron 2 of 15)	10997	NM_198933	Pou2f1
chr1	165983402	165983500	844	1.74495	-0.591608	0.00310103	intron	NM_198932	Pou2f1	intron 1 of 15	intron (NM_198932, intron 1 of 15)	19183	NM_011137	Pou2f1
chr1	166094402	166094500	845	2.0096	-1.22236	0.00405036	Intergenic				Intergenic	33447	NM_001160049	Dusp27
chr1	166294702	166294800	846	2.44598	-1.65295	0.00578322	intron	NM_001164528	Ildr2	intron 5 of 9	intron (NM_001164528, intron 5 of 9)	40612	NM_001164528	Ildr2
chr1	166318102	166318200	847	2.99544	-1.69739	0.00105619	Intergenic				L1MEd|LINE|L1	-61016	NM_030245	Tada1
chr1	166467102	166467200	848	2.8693	-1.79268	0.00218186	Intergenic				Intergenic	30437	NM_001164306	Gm4846
chr1	166467302	166467400	849	2.66054	-1.56026	0.00300629	Intergenic				Intergenic	30237	NM_001164306	Gm4846
chr1	167467002	167467100	850	2.56582	-1.61618	0.00412753	promoter-TSS	NM_001013382	Lrrc52		promoter-TSS (NM_001013382)	-271	NM_001013382	Lrrc52
chr1	167467202	167467300	851	2.85039	-1.79215	0.00290273	promoter-TSS	NM_001013382	Lrrc52		promoter-TSS (NM_001013382)	-471	NM_001013382	Lrrc52
chr1	167539102	167539200	852	1.63049	-0.629792	0.0074906	Intergenic				Intergenic	-59211	NM_009107	Rxrg
chr1	167723602	167723700	853	3.28895	-2.08388	0.00197721	intron	NM_033652	Lmx1a	intron 2 of 7	L1MC1|LINE|L1	34093	NM_033652	Lmx1a
chr1	167763402	167763500	854	1.63675	-0.657968	0.00467708	intron	NM_033652	Lmx1a	intron 2 of 7	intron (NM_033652, intron 2 of 7)	73893	NM_033652	Lmx1a
chr1	167793502	167793600	855	3.29214	-2.07295	0.00209777	intron	NM_033652	Lmx1a	intron 3 of 7	intron (NM_033652, intron 3 of 7)	103993	NM_033652	Lmx1a
chr1	167800902	167801000	856	2.34048	-1.43987	0.0056429	intron	NM_033652	Lmx1a	intron 3 of 7	intron (NM_033652, intron 3 of 7)	111393	NM_033652	Lmx1a
chr1	167807902	167808000	857	3.28895	-2.08388	0.00197721	intron	NM_033652	Lmx1a	intron 3 of 7	intron (NM_033652, intron 3 of 7)	118393	NM_033652	Lmx1a
chr1	167850402	167850500	858	3.43747	-2.00656	0.000991298	Intergenic				Intergenic	160893	NM_033652	Lmx1a
chr1	168391702	168391800	859	2.27347	-0.832438	0.00381479	intron	NM_008783	Pbx1	intron 2 of 7	intron (NM_008783, intron 2 of 7)	40507	NM_183355	Pbx1
chr1	168391802	168391900	860	2.70586	-0.921062	0.00108013	intron	NM_008783	Pbx1	intron 2 of 7	intron (NM_008783, intron 2 of 7)	40407	NM_183355	Pbx1
chr1	168391902	168392000	861	2.99317	-1.00867	4.999e-05	intron	NM_008783	Pbx1	intron 2 of 7	intron (NM_008783, intron 2 of 7)	40307	NM_183355	Pbx1
chr1	168704502	168704600	862	3.27702	-1.5445	0.000252115	Intergenic				Intergenic	213908	NR_105766	Mir6348
chr1	168894502	168894600	863	2.64978	-1.54984	0.00228579	Intergenic				Intergenic	403908	NR_105766	Mir6348
chr1	169002802	169002900	864	2.74271	-1.86968	0.00464526	Intergenic				Intergenic	512208	NR_105766	Mir6348
chr1	169087102	169087200	865	2.06922	-1.35565	0.00978046	Intergenic				Intergenic	444313	NM_023284	Nuf2
chr1	169087202	169087300	866	2.46	-1.65334	0.00496529	Intergenic				Intergenic	444213	NM_023284	Nuf2
chr1	169602002	169602100	867	3.43704	-1.99499	0.00642711	Intergenic				Intergenic	-53450	NM_009063	Rgs5
chr1	169637102	169637200	868	2.17606	-1.57596	0.00773148	Intergenic				Intergenic	-18350	NM_009063	Rgs5
chr1	169637202	169637300	869	2.35276	-1.47004	0.00624923	Intergenic				Intergenic	-18250	NM_009063	Rgs5
chr1	169750102	169750200	870	2.45191	-1.68471	0.00880971	Intergenic				Intergenic	-2509	NM_009062	Rgs4
chr1	169756402	169756500	871	4.01337	-1.63124	0.000440547	Intergenic				Intergenic	-8809	NM_009062	Rgs4
chr1	169756502	169756600	872	4.01337	-1.63124	0.00044055	Intergenic				Intergenic	-8909	NM_009062	Rgs4
chr1	169822202	169822300	873	2.61106	-1.92877	0.00664838	Intergenic				Intergenic	-74609	NM_009062	Rgs4
chr1	170108102	170108200	874	2.5636	-1.59535	0.00277767	Intergenic				Intergenic	-19207	NM_022563	Ddr2
chr1	170354402	170354500	875	1.53652	-0.285669	0.00471879	intron	NM_001109985	Nos1ap	intron 4 of 9	MLT2B4|LTR|ERVL	45590	NM_001039593	1700015E13Rik
chr1	170549302	170549400	876	2.92931	-1.38501	0.000508162	intron	NM_001109985	Nos1ap	intron 1 of 9	intron (NM_001109985, intron 1 of 9)	7759	NM_027528	Nos1ap
chr1	170549402	170549500	877	2.33326	-1.25586	0.00176932	intron	NM_001109985	Nos1ap	intron 1 of 9	RSINE1|SINE|B4	7659	NM_027528	Nos1ap
chr1	170590002	170590100	878	3.34742	-2.06196	0.00409725	promoter-TSS	NM_001109985	Nos1ap		promoter-TSS (NM_001109985)	-202	NM_001109985	Nos1ap
chr1	170648202	170648300	879	2.9931	-1.02701	7.14794e-05	intron	NM_177068	Olfml2b	intron 2 of 7	intron (NM_177068, intron 2 of 7)	3719	NM_177068	Olfml2b
chr1	170648302	170648400	880	3.70568	-1.23084	1.88406e-05	intron	NM_177068	Olfml2b	intron 2 of 7	intron (NM_177068, intron 2 of 7)	3819	NM_177068	Olfml2b
chr1	170648402	170648500	881	2.9539	-1.34669	0.000742858	intron	NM_177068	Olfml2b	intron 2 of 7	intron (NM_177068, intron 2 of 7)	3919	NM_177068	Olfml2b
chr1	170648502	170648600	882	3.41986	-1.44926	0.000251811	intron	NM_177068	Olfml2b	intron 2 of 7	intron (NM_177068, intron 2 of 7)	4019	NM_177068	Olfml2b
chr1	171119602	171119700	883	1.7748	-1.20329	0.00716925	Intergenic				Intergenic	-2010	NM_001081275	1700009P17Rik
chr1	171126502	171126600	884	1.89703	-1.29637	0.00735364	intron	NM_001081275	1700009P17Rik	intron 5 of 5	intron (NM_001081275, intron 5 of 5)	4890	NM_001081275	1700009P17Rik
chr1	171279202	171279300	885	3.4821	-1.95454	0.00505699	exon	NM_008911	Ppox	exon 7 of 13	exon (NM_008911, exon 7 of 13)	1935	NM_008911	Ppox
chr1	171673302	171673400	886	3.08532	-1.64751	0.000630376	Intergenic				Intergenic	-8704	NM_007649	Cd48
chr1	171673402	171673500	887	2.73927	-1.85848	0.00390553	Intergenic				Intergenic	-8604	NM_007649	Cd48
chr1	171768502	171768600	888	3.43704	-1.99499	0.00642711	intron	NM_013730	Slamf1	intron 1 of 6	intron (NM_013730, intron 1 of 6)	1419	NM_013730	Slamf1
chr1	171917602	171917700	889	2.37108	-1.21224	0.00115425	5' UTR	NM_030710	Slamf6	exon 1 of 8	5' UTR (NM_030710, exon 1 of 8)	114	NM_030710	Slamf6
chr1	171917702	171917800	890	2.25447	-0.922194	0.000678792	exon	NM_030710	Slamf6	exon 1 of 8	exon (NM_030710, exon 1 of 8)	214	NM_030710	Slamf6
chr1	171917802	171917900	891	2.38273	-0.712229	0.000198345	intron	NM_030710	Slamf6	intron 1 of 7	intron (NM_030710, intron 1 of 7)	314	NM_030710	Slamf6
chr1	171917902	171918000	892	1.76537	-0.615893	0.00174272	intron	NM_030710	Slamf6	intron 1 of 7	intron (NM_030710, intron 1 of 7)	414	NM_030710	Slamf6
chr1	171919802	171919900	893	3.29214	-2.07295	0.00209777	intron	NM_030710	Slamf6	intron 1 of 7	intron (NM_030710, intron 1 of 7)	2314	NM_030710	Slamf6
chr1	172039002	172039100	894	5.49339	-2.09918	0.00769984	Intergenic				Intergenic	-11783	NM_033509	Vangl2
chr1	172039102	172039200	895	3.4821	-1.95454	0.00505699	Intergenic				Intergenic	-11883	NM_033509	Vangl2
chr1	172143702	172143800	896	2.82124	-1.83775	0.00547122	Intergenic				B3|SINE|B2	-4264	NM_153555	Dcaf8
chr1	172214802	172214900	897	1.86509	-1.00857	0.00703871	intron	NM_009813	Casq1	intron 6 of 10	L2b|LINE|L2	5044	NM_009813	Casq1
chr1	172485102	172485200	898	1.74051	-1.10349	0.00949073	intron	NM_001145800	Igsf9	intron 3 of 20	intron (NM_001145800, intron 3 of 20)	2834	NM_033608	Igsf9
chr1	172526302	172526400	899	2.01201	-1.10779	0.00504486	intron	NM_027972	Ccdc19	intron 1 of 11	intron (NM_027972, intron 1 of 11)	5221	NM_027972	Ccdc19
chr1	172643602	172643700	900	2.18112	-1.308	0.00696781	Intergenic				MLT1H2-int|LTR|ERVL-MaLR	-10677	NM_026725	Dusp23
chr1	173359102	173359200	901	1.87009	-0.990739	0.00630742	intron	NM_053199	Cadm3	intron 1 of 8	intron (NM_053199, intron 1 of 8)	8544	NM_053199	Cadm3
chr1	173418602	173418700	902	1.74237	-0.949182	0.0033697	Intergenic				Intergenic	-1953	NM_001013779	Aim2
chr1	173425202	173425300	903	5.59566	-2.06646	0.000991298	intron	NM_001013779	Aim2	intron 1 of 8	intron (NM_001013779, intron 1 of 8)	4647	NM_001013779	Aim2
chr1	173663802	173663900	904	2.34308	-1.48182	0.00265821	Intergenic				RLTR12E|LTR|ERVK	-9829	NM_001162938	Pydc3
chr1	174303802	174303900	905	2.64598	-1.56434	0.00630865	Intergenic				Intergenic	-26667	NM_025470	Mptx1
chr1	174604802	174604900	906	3.36065	-2.02806	0.00709924	intron	NM_019445	Fmn2	intron 4 of 17	PB1D11|SINE|Alu	103026	NM_019445	Fmn2
chr1	174738902	174739000	907	2.60907	-1.93947	0.00642711	intron	NM_019445	Fmn2	intron 14 of 17	intron (NM_019445, intron 14 of 17)	182868	NM_011825	Grem2
chr1	175594702	175594800	908	2.83283	-1.81363	0.00957205	Intergenic				(CA)n|Simple_repeat|Simple_repeat	30884	NM_010209	Fh1
chr1	175726802	175726900	909	2.05731	-0.753375	0.00058082	intron	NM_029453	Wdr64	intron 6 of 27	intron (NM_029453, intron 6 of 27)	28258	NM_029453	Wdr64
chr1	175830602	175830700	910	5.88831	-1.89465	0.000369415	Intergenic				L1M5|LINE|L1	-50127	NM_012012	Exo1
chr1	176034502	176034600	911	2.35136	-1.73519	0.00975048	intron	NM_001195816	Pld5	intron 5 of 9	L3|LINE|CR1	153773	NM_012012	Exo1
chr1	176086002	176086100	912	1.66622	-0.976766	0.00941833	intron	NM_001195816	Pld5	intron 3 of 9	intron (NM_001195816, intron 3 of 9)	127891	NM_001195816	Pld5
chr1	176267702	176267800	913	3.28895	-2.08388	0.00197721	intron	NM_176916	Pld5	intron 1 of 9	intron (NM_176916, intron 1 of 9)	7561	NM_176916	Pld5
chr1	176267802	176267900	914	3.69946	-1.84229	0.000284221	intron	NM_176916	Pld5	intron 1 of 9	intron (NM_176916, intron 1 of 9)	7461	NM_176916	Pld5
chr1	176434902	176435000	915	3.47103	-1.98485	0.0017834	Intergenic				Intergenic	-159639	NM_176916	Pld5
chr1	176557502	176557600	916	2.28993	-1.24625	0.00398217	Intergenic				Intergenic	214872	NR_029775	Mir350
chr1	176889802	176889900	917	5.62	-2.05545	0.00169758	intron	NM_029756	Sdccag8	intron 12 of 17	intron (NM_029756, intron 12 of 17)	-53718	NR_037996	Hmga2-ps1
chr1	176950002	176950100	918	3.28895	-2.08388	0.00197721	intron	NM_029756	Sdccag8	intron 15 of 17	ID2|SINE|ID	-113918	NR_037996	Hmga2-ps1
chr1	177279102	177279200	919	3.68672	-1.86357	0.000413101	Intergenic				L1ME3|LINE|L1	-30384	NM_011785	Akt3
chr1	177279202	177279300	920	3.28895	-2.08388	0.00197721	Intergenic				L1ME3|LINE|L1	-30484	NM_011785	Akt3
chr1	177387502	177387600	921	2.86129	-1.80318	0.00324789	Intergenic				L1_Mus3|LINE|L1	-57110	NM_001012330	Zbtb18
chr1	177709702	177709800	922	1.99345	-1.23206	0.00299923	Intergenic				MLT1C|LTR|ERVL-MaLR	-20063	NM_027077	1700016C15Rik
chr1	178333902	178334000	923	1.95896	-1.27689	0.00787096	exon	NM_016805	Hnrnpu	exon 4 of 14	exon (NM_016805, exon 4 of 14)	3833	NM_016805	Hnrnpu
chr1	178723102	178723200	924	1.60165	-0.918168	0.00753965	intron	NM_001161665	Kif26b	intron 4 of 14	B4A|SINE|B4	194026	NM_001161665	Kif26b
chr1	178840402	178840500	925	1.7754	-0.741915	0.00878242	intron	NM_001161665	Kif26b	intron 5 of 14	intron (NM_001161665, intron 5 of 14)	311326	NM_001161665	Kif26b
chr1	178840602	178840700	926	4.34747	-1.42384	4.68232e-06	intron	NM_001161665	Kif26b	intron 5 of 14	intron (NM_001161665, intron 5 of 14)	311526	NM_001161665	Kif26b
chr1	178868202	178868300	927	2.08898	-1.40562	0.00637987	intron	NM_001161665	Kif26b	intron 6 of 14	intron (NM_001161665, intron 6 of 14)	339126	NM_001161665	Kif26b
chr1	178868302	178868400	928	2.27632	-1.29122	0.00179794	intron	NM_001161665	Kif26b	intron 6 of 14	intron (NM_001161665, intron 6 of 14)	339226	NM_001161665	Kif26b
chr1	178868402	178868500	929	1.83439	-1.34295	0.00784694	intron	NM_001161665	Kif26b	intron 6 of 14	intron (NM_001161665, intron 6 of 14)	339326	NM_001161665	Kif26b
chr1	178911602	178911700	930	1.46844	-0.295389	0.00701662	intron	NM_001161665	Kif26b	intron 10 of 14	Tigger17c|DNA|TcMar-Tigger	382526	NM_001161665	Kif26b
chr1	178911802	178911900	931	2.17485	-0.958127	0.000874371	intron	NM_001161665	Kif26b	intron 10 of 14	Tigger17c|DNA|TcMar-Tigger	382726	NM_001161665	Kif26b
chr1	178911902	178912000	932	5.85339	-1.91628	0.000249378	intron	NM_001161665	Kif26b	intron 10 of 14	intron (NM_001161665, intron 10 of 14)	382826	NM_001161665	Kif26b
chr1	178919302	178919400	933	2.65745	-1.51624	0.00831672	intron	NM_001161665	Kif26b	intron 12 of 14	intron (NM_001161665, intron 12 of 14)	390226	NM_001161665	Kif26b
chr1	178919502	178919600	934	2.25766	-1.49146	0.00768286	intron	NM_001161665	Kif26b	intron 12 of 14	intron (NM_001161665, intron 12 of 14)	390426	NM_001161665	Kif26b
chr1	179061802	179061900	935	3.91052	-1.72337	9.85486e-05	intron	NM_027188	Smyd3	intron 8 of 11	intron (NM_027188, intron 8 of 11)	456152	NM_027188	Smyd3
chr1	179061902	179062000	936	3.91052	-1.72337	9.85464e-05	intron	NM_027188	Smyd3	intron 8 of 11	intron (NM_027188, intron 8 of 11)	456052	NM_027188	Smyd3
chr1	179062002	179062100	937	3.68672	-1.86357	0.000413096	intron	NM_027188	Smyd3	intron 8 of 11	intron (NM_027188, intron 8 of 11)	455952	NM_027188	Smyd3
chr1	179136902	179137000	938	2.33909	-1.03655	0.000498046	intron	NM_027188	Smyd3	intron 5 of 11	intron (NM_027188, intron 5 of 11)	381052	NM_027188	Smyd3
chr1	179137002	179137100	939	2.1316	-1.00364	0.00150446	intron	NM_027188	Smyd3	intron 5 of 11	intron (NM_027188, intron 5 of 11)	380952	NM_027188	Smyd3
chr1	179228402	179228500	940	3.27828	-2.09476	0.00530758	intron	NM_027188	Smyd3	intron 5 of 11	intron (NM_027188, intron 5 of 11)	289552	NM_027188	Smyd3
chr1	179228602	179228700	941	3.36065	-2.02806	0.00709921	intron	NM_027188	Smyd3	intron 5 of 11	ID_B1|SINE|B4	289352	NM_027188	Smyd3
chr1	179281802	179281900	942	1.97093	-1.45545	0.00802762	intron	NM_027188	Smyd3	intron 5 of 11	intron (NM_027188, intron 5 of 11)	236152	NM_027188	Smyd3
chr1	179296102	179296200	943	1.38957	0.189833	0.00741551	intron	NM_027188	Smyd3	intron 5 of 11	intron (NM_027188, intron 5 of 11)	221852	NM_027188	Smyd3
chr1	179343802	179343900	944	3.01466	-1.70836	0.00122365	intron	NM_027188	Smyd3	intron 5 of 11	intron (NM_027188, intron 5 of 11)	174152	NM_027188	Smyd3
chr1	179343902	179344000	945	2.10834	-1.42566	0.0095751	intron	NM_027188	Smyd3	intron 5 of 11	intron (NM_027188, intron 5 of 11)	174052	NM_027188	Smyd3
chr1	179380102	179380200	946	3.29214	-2.07295	0.00209777	intron	NM_027188	Smyd3	intron 5 of 11	intron (NM_027188, intron 5 of 11)	137852	NM_027188	Smyd3
chr1	179457802	179457900	947	1.84044	-1.01849	0.0048748	intron	NM_027188	Smyd3	intron 1 of 11	intron (NM_027188, intron 1 of 11)	60152	NM_027188	Smyd3
chr1	179457902	179458000	948	2.6598	-1.25662	0.000861483	intron	NM_027188	Smyd3	intron 1 of 11	intron (NM_027188, intron 1 of 11)	60052	NM_027188	Smyd3
chr1	180784502	180784600	949	2.26762	-1.522	0.00838739	Intergenic				Intergenic	29052	NM_008210	H3f3a
chr1	180848702	180848800	950	2.86952	-1.77104	0.0021865	Intergenic				Intergenic	-2400	NM_145943	Sde2
chr1	180848802	180848900	951	2.74373	-1.84784	0.00347019	Intergenic				Intergenic	-2300	NM_145943	Sde2
chr1	180996002	180996100	952	1.75954	-1.0664	0.00878624	exon	NM_010145	Ephx1	exon 4 of 9	exon (NM_010145, exon 4 of 9)	21444	NM_010145	Ephx1
chr1	181020702	181020800	953	2.06873	-0.765143	0.000941865	Intergenic				RMER10A|LTR|ERVL	-3256	NM_010145	Ephx1
chr1	181020802	181020900	954	1.62732	-0.69985	0.00458049	Intergenic				Intergenic	-3356	NM_010145	Ephx1
chr1	181289802	181289900	955	1.53767	-0.629502	0.00914582	Intergenic				Intergenic	-62777	NM_028408	Cnih3
chr1	181466802	181466900	956	1.70282	-0.808758	0.00776984	Intergenic				Intergenic	44600	NM_207280	Ccdc121
chr1	181466902	181467000	957	1.62312	-0.473667	0.00519572	Intergenic				Intergenic	44500	NM_207280	Ccdc121
chr1	181666902	181667000	958	2.09681	-1.3758	0.00348815	Intergenic				Intergenic	-155500	NM_207280	Ccdc121
chr1	181937402	181937500	959	3.43751	-1.98412	0.00642711	intron	NM_010135	Enah	intron 3 of 14	intron (NM_010135, intron 3 of 14)	82529	NM_010135	Enah
chr1	181980402	181980500	960	1.34956	-0.0318032	0.00881987	intron	NM_010135	Enah	intron 1 of 14	intron (NM_010135, intron 1 of 14)	39529	NM_010135	Enah
chr1	181980502	181980600	961	1.36736	0.153371	0.00678979	intron	NM_010135	Enah	intron 1 of 14	intron (NM_010135, intron 1 of 14)	39429	NM_010135	Enah
chr1	182052402	182052500	962	2.57401	-1.58505	0.0021929	Intergenic				Intergenic	-32471	NM_008680	Enah
chr1	182052502	182052600	963	4.28043	-1.46512	4.5319e-06	Intergenic				Intergenic	-32571	NM_008680	Enah
chr1	182089102	182089200	964	2.20186	-0.70341	0.00098908	Intergenic				Intergenic	-35586	NM_012058	Srp9
chr1	182089202	182089300	965	2.00772	-0.360658	0.000555097	Intergenic				Intergenic	-35486	NM_012058	Srp9
chr1	182089302	182089400	966	1.72267	-0.0639387	0.00179824	Intergenic				Intergenic	-35386	NM_012058	Srp9
[truncated: 15,656 more rows]

## Sheet: Neo-Adult-gain in Adult-DhMRs
Chr	Start	End	ID	edgeR.logFC	edgeR.logCPM	edgeR.p.value	Annotation	UCSC ID	Gene ID	location	Detailed Annotation	Distance to TSS	nearest TSS UCSC ID	nearest Gene ID
[truncated: 70,406 more rows]

[truncated: 3 more sheets: Neo-Adult-loss in Adult-DhMRs, Adult-TAC-gain in TAC-DhMRs, Adult-TAC-loss in TAC-DhMRs]
