# Supplementary material for: DNA hydroxymethylation controls cardiomyocyte gene expression in development and hypertrophy
Source: Nat Commun. 2016 Aug 4;7:12418. doi: 10.1038/ncomms12418 (PMC4976219; doi:10.1038/ncomms12418)
Supplement: Supplementary Dataset 4 — List of enhances in embryonic, neonatal, adult and hypertrophic cardiomyocytes. (A), chromosome; (B), start coordinates; (C), end coordinates. [file ncomms12418-s5.xlsx]

## Sheet: H3K27ac+ 5hmC- E14.5
chr	start	end
chr9	121310050	121322578
chr12	76953361	76962373
chr2	30237957	30247588
chr6	42348592	42355217
chr11	95401494	95404056
chr7	75607726	75616721
chr6	90695376	90714327
chr5	23407198	23421308
chr10	115308616	115317159
chr1	74293405	74305434
chr18	60731309	60738314
chr8	122521620	122527472
chr10	79682389	79687866
chr11	109621456	109624354
chr13	45528829	45531795
chr14	27228291	27233082
chr15	51853431	51856336
chr7	4496695	4501496
chr8	104434519	104437389
chr8	105798263	105800082
chr11	11819604	11827926
chr3	79526392	79532878
chr2	29619886	29631174
chr16	58518466	58524915
chr1	74245057	74251592
chr12	71935307	71940630
chr13	112462742	112467852
chr17	67344336	67348962
chr2	31765781	31774880
chr3	152132646	152136440
chr9	21435438	21440769
chr13	55209919	55213829
chr8	95137619	95144628
chr16	8662528	8672605
chr1	181255550	181259364
chr2	165828842	165832233
chr1	86469199	86473934
chr8	111715952	111718858
chr9	79950627	79953201
chr16	92396471	92401078
chr1	74006451	74010278
chr11	101059225	101062330
chr11	103049757	103054289
chr14	11879642	11887457
chr15	97820296	97826955
chr16	37868768	37872673
chr19	32291378	32294980
chr19	47314425	47316860
chr3	52087615	52089611
chr3	79236770	79239901
chr4	44027319	44031299
chr4	106907279	106911109
chr5	20938246	20943860
chr6	32477724	32481428
chr7	112259991	112262580
chr8	33782918	33787865
chr8	126541856	126543761
chr11	120304464	120306508
chr15	89171360	89174399
chr17	24167031	24172846
chr6	37429905	37434657
chr1	135793507	135795203
chr5	113107663	113108856
chr5	8055437	8058863
chr3	21961602	21965825
chr3	79126950	79129226
chr2	154675610	154678956
chr12	86887305	86898799
chr9	13295877	13305305
chr15	102201363	102205312
chr11	70650620	70657149
chr15	102098927	102106332
chr18	23867272	23870200
chr2	84630507	84641976
chr2	104444720	104460447
chr1	58721423	58729673
chr1	136343250	136345865
chr1	153329172	153332428
chr12	3853961	3858480
chr13	12127248	12134750
chr19	32166949	32170473
chr5	103757555	103763288
chr6	99018812	99028244
chr7	109559070	109563802
chr9	46149023	46153376
chr9	57550194	57553330
chr9	109930705	109936990
chr2	32876273	32885934
chr3	148986130	148991386
chr3	88509103	88515192
chr12	86822919	86827806
chr17	21530293	21538424
chr14	16552869	16556019
chr14	70573868	70579316
chr15	75919517	75922375
chr18	35872720	35875581
chr19	53324517	53326656
chr2	38511663	38515147
chr2	154612945	154614568
chr4	57954938	57958448
chr5	137347375	137353193
chr1	89091332	89094248
chr19	5803733	5813617
chr3	89275115	89280066
chr3	142438750	142443818
chr5	35919243	35924143
chr7	16580416	16586566
chr9	44602591	44606924
chr1	36857603	36862863
chr1	134301450	134305218
chr10	42500549	42505233
chr10	63475012	63478003
chr11	46076043	46078810
chr11	115600811	115603781
chr12	51727089	51730450
chr12	59128653	59134600
chr13	44064750	44067033
chr14	31186341	31191298
chr14	36916683	36921059
chr14	60748713	60750853
chr14	79514935	79517787
chr15	38708903	38712521
chr15	77191886	77193966
chr15	89073899	89079563
chr15	96742809	96745708
chr16	27387499	27391650
chr17	5841648	5843522
chr18	20738988	20741957
chr18	21271780	21275931
chr18	35128069	35137012
chr18	61446266	61450006
chr19	9981297	9985389
chr19	40658668	40662311
chr2	132263165	132268056
chr2	152693329	152697984
chr3	27190327	27195590
chr3	89409795	89413096
chr3	123322010	123326051
chr3	152119647	152123575
chr4	129793554	129796756
chr4	129816649	129820093
chr6	88900831	88906860
chr6	108454191	108459132
chr6	125098172	125100425
chr6	148396877	148402331
chr7	45456434	45461722
chr7	45679032	45683337
chr7	80665301	80668064
chr7	89402444	89408146
chr8	4510615	4514452
chr8	22520452	22522260
chr8	22860004	22861869
chr8	33606935	33609486
chr8	34962618	34965546
chr17	46617582	46619740
chr2	174342262	174346376
chr6	84018638	84021824
chr9	64043217	64046887
chr1	189755438	189757329
chr15	25765614	25768223
chr17	56022628	56031742
chr18	61636480	61638834
chr19	7293814	7295798
chr19	10697712	10700077
chr19	40240831	40242984
chr2	91068189	91071607
chr4	41312769	41315780
chr8	110714914	110717070
chr8	120370707	120372574
chr8	124281167	124285689
chr7	90128028	90137204
chr15	88837124	88840613
chr7	27164629	27166982
chr11	31895623	31904246
chr9	7977932	7986404
chr1	181973932	181977676
chr11	50376557	50380476
chr11	77382926	77388022
chr13	29189582	29193160
chr17	28691564	28700977
chr3	53634898	53637151
chr3	85550329	85554120
chr4	105092185	105096803
chr6	29902570	29905305
chr9	50863795	50865974
chr9	56415269	56422713
chr11	70667347	70668637
chr13	58403900	58403919
chr18	13889422	13890860
chr19	47732834	47733787
chr6	134781395	134782554
chr7	67967865	67969658
chr2	152783186	152795698
chr11	115689181	115700947
chr11	86744464	86751525
chr11	20201448	20210053
chr14	57885369	57890387
chr15	98867013	98873122
chr11	75011710	75018851
chr16	4885117	4892906
chr18	60746430	60750843
chr1	58950193	58956299
chr16	85171141	85174142
chr2	180698421	180711643
chr3	142387108	142396717
chr4	97777758	97783093
chr6	88039576	88045729
chr11	75619151	75626274
chr15	77209449	77216557
chr15	99392818	99397671
chr3	60565591	60571988
chr3	68491096	68497170
chr5	122160320	122168250
chr9	71585590	71593368
chr10	54037334	54041124
chr11	54436723	54440919
chr11	72689144	72692957
chr13	3536828	3549230
chr13	37481876	37485039
chr13	43228748	43234337
chr13	63268297	63275683
chr14	40954897	40960889
chr18	70568754	70573175
chr4	45036993	45039155
chr4	116644781	116652571
chr4	147892677	147901680
chr5	31561596	31572466
chr5	139252530	139258255
chr8	94009017	94012133
chr9	46110076	46112228
chr11	75658393	75660377
chr2	167627717	167632416
chr14	63148725	63150481
chr2	26487041	26503689
chr7	142383447	142388972
chr17	83274140	83278759
chr10	80069393	80077786
chr15	38468039	38474008
chr17	26594615	26597858
chr5	31595536	31598221
chr1	134415157	134420457
chr15	78842209	78847007
chr2	32127070	32131186
chr2	120146594	120154758
chr7	19268725	19273061
chr7	27472182	27476260
chr13	99236389	99240727
chr17	46161109	46164321
chr5	135930839	135935807
chr1	86439407	86445026
chr10	18021460	18023573
chr10	78589841	78592833
chr10	79095128	79097913
chr10	123195059	123197456
chr11	8467151	8470423
chr11	55469518	55472058
chr11	69092574	69101463
chr11	86990989	86994166
chr13	55508719	55513781
chr13	69534744	69536537
chr14	46820347	46822643
chr14	61679137	61685368
chr14	70598692	70600636
chr15	31223617	31225711
chr15	76077170	76082093
chr15	77927342	77930399
chr15	89176238	89181390
chr15	93516791	93521459
chr15	96708742	96711334
chr16	52030767	52033309
chr16	77499226	77504106
chr16	87454089	87456140
chr16	94542741	94546574
chr17	6106775	6108725
chr17	10334322	10337310
chr17	25917228	25919706
chr17	29268698	29271547
chr17	56079566	56081779
chr19	7557161	7559383
chr19	53902790	53906260
chr2	30469391	30472070
chr3	95314111	95321094
chr3	103019250	103022887
chr3	146450024	146451475
chr4	45406331	45408849
chr4	53157933	53160336
chr4	63544608	63546663
chr4	63557183	63559926
chr4	86668169	86671104
chr4	132606937	132610223
chr4	136133645	136136431
chr4	141718205	141723307
chr4	150568136	150572929
chr5	129005835	129008513
chr5	143817025	143819363
chr6	72346883	72348994
chr6	72388312	72392242
chr7	16737803	16740005
chr7	80399910	80402757
chr7	145109942	145114135
chr8	46737114	46743785
chr8	70521062	70524229
chr8	105636647	105640240
chr8	119910462	119912784
chr9	72132007	72134432
chr9	77908990	77912950
chr9	92249098	92252601
chr10	84387025	84391053
chr10	84965801	84970504
chr19	46526491	46530177
chr2	39006738	39013583
chr2	84618125	84620192
chr2	118539056	118543073
chr3	60572251	60583540
chr4	108830249	108839482
chr5	24839590	24844133
chr7	101973087	101976216
chr8	126659232	126663068
chr9	118730541	118734371
chr1	34432345	34436062
chr1	58968260	58975060
chr1	91021585	91025461
chr1	153299137	153301377
chr1	180249461	180252226
chr1	190909951	190912670
chr1	194657022	194661790
chr10	4430638	4432403
chr10	11343709	11345314
chr10	18446538	18449679
chr10	19590474	19595927
chr10	21684261	21686911
chr10	52416376	52423680
chr10	59972425	59975161
chr10	62335841	62341555
chr10	68008273	68009724
chr10	79704426	79707111
chr10	80172053	80174456
chr10	81058322	81061076
chr10	95561216	95563925
chr11	30142329	30144507
chr11	70644963	70649394
chr11	70763877	70767202
chr11	77412783	77426476
chr11	77799530	77803826
chr11	80817425	80819395
chr11	94987443	94990976
chr11	107129339	107131648
chr11	109471341	109473217
chr11	120237126	120239225
chr12	8509315	8511000
chr12	28633641	28636811
chr12	80227759	80232201
chr13	38148077	38155376
chr13	45748922	45751357
chr13	45819951	45821530
chr13	48964521	48967835
chr13	52078658	52080888
chr13	100830751	100833490
chr13	103094578	103098423
chr14	61159902	61163911
chr14	63065537	63069248
chr14	64833663	64835471
chr14	66843762	66849273
chr14	99044400	99046077
chr15	59566651	59568100
chr15	73419953	73422889
chr15	77012637	77015457
chr15	79543556	79547790
chr15	89168746	89171284
chr15	97827965	97830723
chr15	99725618	99727305
chr16	11907660	11910231
chr16	38129586	38133083
chr16	38369569	38372547
chr16	49855676	49859940
chr16	52058650	52061924
chr16	57121809	57123874
chr16	91440325	91443416
chr16	94518195	94520852
chr16	94523379	94527782
chr16	94567553	94569208
chr16	95701229	95706634
chr17	6777633	6779893
chr17	30187545	30189557
chr17	46888487	46890502
chr17	71088275	71090815
chr17	84362588	84366512
chr18	4374853	4377264
chr18	5389573	5391781
chr18	5592680	5595606
chr18	23835613	23837484
chr18	35674739	35679505
chr18	36414615	36418291
chr18	60727536	60730883
chr19	5910060	5914497
chr19	9977770	9980046
chr19	10687499	10692527
chr19	29264263	29266589
chr19	40239325	40240793
chr19	40253077	40256945
chr2	26338393	26344726
chr2	27539068	27541527
chr2	126673130	126677072
chr2	160619424	160622318
chr3	27669724	27671008
chr3	79558219	79560567
chr3	103786676	103792344
chr3	144713896	144716796
chr3	153934400	153936923
chr4	62731349	62733588
chr4	97858394	97861083
chr4	108387413	108388840
chr4	132385974	132388679
chr4	135246824	135248973
chr4	136282087	136287283
chr4	147902128	147906652
chr4	148084915	148088205
chr4	148624463	148627852
chr5	65485492	65489817
chr5	76183179	76185930
chr5	92744497	92747284
chr5	96910575	96914742
chr5	121189778	121191405
chr5	124013983	124015638
chr5	135956256	135958971
chr6	24595976	24603857
chr6	49072668	49075658
chr6	50380495	50382987
chr6	72214809	72216907
chr6	99438871	99441384
chr6	108304674	108308306
chr6	124919611	124921788
chr6	125009528	125012518
chr6	125350974	125356401
chr6	134181812	134183077
chr7	25077285	25078754
chr7	30586844	30588560
chr7	63933029	63938180
chr7	67230158	67232273
chr7	97081993	97085135
chr7	99355064	99357837
chr7	100464450	100466772
chr7	109524200	109527099
chr7	109611204	109618348
chr7	112662291	112664187
chr7	138918212	138920673
chr8	3245923	3249863
chr8	11259267	11261084
chr8	33653701	33654877
chr8	35703105	35705546
chr8	40962161	40965635
chr8	46839832	46846370
chr8	83607248	83610158
chr8	111594687	111598452
chr8	126943250	126945798
chr9	44128009	44130907
chr9	46195163	46198493
chr9	57761629	57766521
chr9	65199559	65202617
chr9	67580419	67583064
chr9	75433575	75437050
chr9	96739027	96741728
chr9	100641214	100643267
chr10	69350111	69353108
chr11	88593078	88595185
chr15	80024313	80027288
chr17	56763902	56766028
chr2	35335646	35338860
chr4	43655440	43656713
chr7	145205695	145207801
chr9	21722903	21725351
chr9	22156047	22158333
chr10	80961973	80964652
chr17	83217667	83220120
chr1	130740607	130742255
chr1	186115931	186117336
chr10	42520474	42521618
chr10	62287469	62288660
chr10	70131287	70132240
chr10	127521060	127522644
chr11	58016805	58018224
chr11	69679922	69687033
chr11	75588242	75590124
chr11	76856195	76858199
chr11	100401562	100402873
chr11	115509489	115511340
chr12	31274394	31276468
chr13	102956805	102959578
chr14	25310148	25311678
chr14	75828618	75830678
chr14	121128968	121129846
chr15	59646573	59647775
chr15	102015912	102017535
chr16	22117737	22120088
chr16	25057889	25062717
chr17	13699618	13701550
chr17	29450661	29451637
chr17	35672896	35674130
chr17	56819142	56821001
chr18	3666537	3667824
chr19	5786164	5788213
chr19	8941183	8944221
chr19	44246981	44249087
chr19	53164653	53165977
chr19	56388133	56390910
chr2	32837745	32839919
chr2	102002021	102003591
chr2	166013594	166014597
chr3	95893864	95895508
chr3	102193781	102195182
chr4	124703328	124706094
chr4	155944009	155945413
chr6	37353155	37355040
chr6	38949282	38950978
chr6	90624062	90625990
chr8	108715445	108716775
chr9	21090164	21092894
chr9	70241344	70242438
chr9	107587590	107589817
chr14	67067266	67071532
chr11	3535277	3537021
chr17	72917197	72920255
chr19	8965578	8969140
chr3	145922612	145926453
chr4	138433823	138436159
chr2	79566216	79572372
chr3	126744427	126749672
chr1	127868317	127869917
chr10	34017801	34019560
chr10	63337082	63338430
chr10	116948811	116950049
chr11	86987284	86989133
chr11	88660569	88662322
chr11	99222648	99224148
chr12	70867758	70869013
chr12	79984143	79987448
chr12	99355991	99357826
chr15	99247423	99250409
chr17	45571403	45574909
chr17	56608438	56610641
chr17	71119556	71121027
chr18	39003456	39007665
chr2	45018997	45020296
chr2	165862964	165864783
chr3	108255879	108259210
chr3	126637976	126641237
chr3	126722299	126724916
chr3	148981128	148985292
chr3	149347207	149349778
chr5	65535443	65539690
chr5	93197129	93198928
chr5	99232313	99234301
chr5	104114769	104116813
chr5	105886912	105888839
chr5	115559341	115560885
chr6	28621470	28623505
chr6	65584019	65585920
chr6	101373227	101375036
chr6	115673357	115677646
chr6	134919053	134923989
chr6	134929084	134930112
chr7	132783000	132784370
chr7	140940574	140943051
chr9	72694649	72697498
chr11	117779071	117780774
chr12	31498181	31500116
chr17	29447758	29448636
chr4	57559351	57562045
chr8	79208600	79210083
chr1	54004201	54004906
chr1	135799473	135800819
chr1	153126522	153126710
chr10	118746071	118748213
chr11	23260105	23260754
chr11	60932089	60934186
chr11	84079671	84080025
chr11	90664203	90665152
chr11	101056176	101057866
chr13	43192951	43194172
chr13	45527399	45527544
chr13	51314744	51315802
chr13	56601462	56602293
chr14	76875179	76876430
chr14	76881911	76883866
chr15	93656687	93657182
chr16	4787046	4787707
chr16	32507912	32510039
chr17	32257500	32258251
chr17	84370057	84370890
chr18	32541435	32542871
chr18	54911138	54911548
chr18	56711427	56712929
chr18	80467135	80467770
chr19	8874291	8875162
chr19	45047512	45048735
chr19	53187837	53188897
chr19	56668420	56669349
chr2	93276403	93278307
chr2	121414198	121416588
chr2	172863079	172864312
chr2	173660141	173661037
chr3	27510367	27511685
chr3	57430794	57431809
chr3	105686377	105687121
chr3	121617489	121618717
chr4	11884604	11885416
chr4	82455898	82456614
chr4	82621511	82622625
chr4	120391961	120393216
chr4	120779152	120779785
chr4	148039029	148041004
chr4	149345385	149345911
chr5	121221386	121223230
chr5	135961370	135962640
chr5	151185459	151186298
chr6	56917262	56919209
chr6	97292514	97293297
chr6	113689915	113691530
chr6	127329546	127329937
chr7	30706795	30707656
chr8	45778731	45779757
chr9	63722996	63723854
chr9	108789878	108791223
chr9	109095966	109097767
chr10	93294739	93308935
chr9	122117151	122124958
chr14	79531569	79538780
chr2	170127779	170134902
chr3	32395179	32400374
chr1	58710230	58717510
chr7	139465782	139473421
chr12	112822409	112829484
chr5	36711261	36716725
chr8	111724379	111731584
chr9	65676878	65682359
chr19	37290568	37294011
chr7	16042418	16050382
chr1	125429008	125436083
chr1	30871070	30875165
chr1	180810734	180815531
chr14	31203901	31211212
chr5	115488113	115492692
chr14	60731952	60739178
chr13	52974506	52982958
chr19	41481414	41487124
chr4	155563684	155566889
chr5	124443917	124447859
chr1	182515985	182521455
chr4	8645916	8649010
chr9	64733811	64738508
chr10	80939190	80942224
chr11	100936424	100941326
chr12	29937810	29942933
chr14	20606262	20611397
chr14	121435276	121437294
chr15	98933006	98936187
chr16	44346442	44350512
chr17	71018686	71022547
chr19	32758072	32761566
chr19	55097763	55103900
chr2	119593009	119598366
chr3	32529343	32531420
chr3	105796718	105804471
chr4	95159695	95162994
chr5	32851627	32854647
chr6	51169442	51174450
chr7	143118670	143126016
chr1	97974516	97978876
chr1	171110312	171114984
chr11	95666247	95668891
chr11	115684313	115688000
chr15	95803582	95806112
chr2	77169495	77174110
chr7	112759599	112765296
chr8	67946535	67951368
chr9	59655427	59664505
chr1	118478321	118488334
chr1	168427175	168431786
chr1	178331864	178340224
chr10	39414058	39420183
chr10	71347940	71350298
chr11	75629551	75636790
chr11	101007832	101012304
chr15	67149745	67155194
chr16	45836425	45840093
chr17	27799313	27801462
chr17	42872891	42876480
chr17	74339113	74342604
chr19	11966088	11972979
chr19	60944119	60953002
chr2	103660870	103663272
chr2	131214701	131217515
chr3	122245919	122248723
chr4	56718249	56720886
chr4	149048601	149051010
chr4	151094405	151099700
chr5	105584783	105588262
chr5	122546842	122549974
chr5	137304882	137308623
chr6	91684276	91688622
chr6	99092733	99097601
chr6	136529872	136533542
chr7	68009446	68012509
chr7	110236050	110240495
chr7	110259132	110262115
chr8	25009679	25013676
chr8	70000548	70004206
chr9	108303310	108312623
chr7	143005651	143010088
chr5	138948251	138949622
chr6	99519396	99524853
chr5	142812584	142824423
chr10	4385735	4390216
chr10	81132976	81141560
chr17	46025779	46032629
chr17	47507000	47512748
chr10	80147742	80153995
chr1	64111906	64123369
chr10	68165002	68169643
chr3	88488095	88497531
chr2	26568777	26586204
chr2	163391338	163396524
chr1	36555076	36562038
chr11	51914736	51918504
chr12	86798920	86802849
chr16	23978894	23986214
chr18	4919913	4922575
chr8	104340279	104342937
chr10	81376159	81378567
chr10	84437911	84442276
chr11	88067615	88071439
chr11	102405918	102410035
chr2	154436415	154440555
chr4	151859577	151861724
chr5	144255168	144260145
chr6	119386026	119390042
chr8	84186211	84194086
chr8	121950937	121952963
chr1	134908062	134916194
chr4	135856092	135861218
chr14	121376727	121378965
chr19	36696041	36699226
chr9	44084870	44090473
chr1	16616911	16619546
chr1	34837014	34842798
chr1	36307354	36310396
chr1	36367478	36369407
chr1	66813157	66818176
chr1	161247836	161251626
chr1	165995552	166003685
chr1	172147092	172150314
chr1	175623854	175626713
chr1	182281387	182283617
chr1	190168079	190170856
chr10	25359473	25363379
chr10	34415756	34419351
chr10	43479485	43481102
chr10	59321276	59326271
chr10	76032372	76033795
chr10	107930299	107933076
chr10	117374908	117377251
chr10	128096615	128099131
chr10	128374796	128378569
chr11	17159010	17161338
chr11	68690943	68694393
chr11	68849824	68855210
chr11	75678395	75681942
chr11	76493183	76496012
chr11	79702676	79705498
chr11	97658332	97663163
chr11	102428118	102433040
chr11	106485570	106488019
chr11	106993927	107000499
chr11	120579222	120583178
chr11	120986471	120991459
chr12	70967312	70970245
chr12	80129583	80133696
chr12	85484420	85488281
chr12	100199020	100202897
chr12	102875718	102877971
chr12	113014585	113016414
chr13	6646073	6649308
chr13	23444605	23447070
chr13	55098970	55100587
chr13	65240061	65242636
chr13	73762200	73766104
chr13	75707411	75709418
chr13	83523027	83526952
chr13	95615743	95618590
chr13	112100140	112101898
chr14	13959744	13961479
chr14	14119376	14121213
chr14	20639871	20642523
chr14	25377006	25379855
chr14	47472726	47473725
chr14	52256327	52258814
chr14	55003028	55005915
chr15	12245090	12247599
chr15	36373441	36375787
chr15	36937542	36939135
chr15	78982956	78985224
chr15	83462445	83464640
chr16	10990534	10993335
chr16	20423417	20426824
chr16	32075501	32079400
chr16	33399130	33402316
chr16	87698896	87701094
chr16	91485181	91487075
chr16	91546967	91550622
chr17	23770427	23771813
chr17	26675611	26679405
chr17	27856417	27858450
chr17	28327243	28330516
chr17	28929662	28931754
chr17	31564724	31566896
chr17	74394700	74396834
chr18	10027804	10030228
chr18	11351466	11353488
chr18	12127475	12131479
chr18	24019162	24021946
chr19	6975294	6977576
chr19	7038379	7040081
chr19	7481301	7483363
chr19	18671019	18673501
chr19	44387057	44389503
chr19	44553899	44555999
chr19	46598696	46600725
chr19	47580028	47583896
chr19	55742168	55745750
chr2	5894239	5895531
chr2	13370310	13374039
chr2	30656173	30661149
chr2	30705458	30710159
chr2	33429065	33431753
chr2	59881561	59882834
chr2	72283924	72288949
chr2	77944258	77946949
chr2	84645878	84651948
chr2	85047900	85049582
chr2	116060115	116064661
chr2	154790953	154793097
chr2	164877979	164881368
chr2	167347500	167349096
chr3	19161385	19163961
chr3	19627351	19630412
chr3	20153241	20156029
chr3	51193850	51198746
chr3	69721179	69724142
chr3	88684142	88687907
chr3	90506694	90510327
chr3	95950069	95952497
chr3	104787075	104792860
chr3	107630075	107632758
chr3	108838973	108840877
chr3	116660845	116662694
chr3	116806297	116809326
chr3	121953129	121955561
chr3	144717098	144720215
chr3	152256327	152266749
chr4	15957739	15959646
chr4	19706784	19709139
chr4	45106529	45109116
chr4	58910196	58913042
chr4	97750756	97755344
chr4	121213064	121215956
chr4	123665057	123666440
chr4	128803875	128805867
chr4	129670956	129673724
chr4	134921825	134927243
chr5	29568814	29570715
chr5	107867824	107870080
chr5	110978166	110981481
chr5	121712119	121715286
chr5	123906913	123909108
chr5	124541139	124542449
chr5	143403057	143405618
chr5	145230322	145233960
chr5	147859594	147862253
chr5	149049860	149052326
chr6	39591500	39594177
chr6	71542991	71545342
chr6	72511398	72514547
chr6	82770329	82775554
chr6	83349226	83353427
chr6	115716734	115718771
chr6	145338540	145342207
chr7	19603102	19604808
chr7	27589998	27595376
chr7	28431403	28436127
chr7	29178700	29180884
chr7	55841196	55843798
chr7	68128696	68130540
chr7	70357919	70360080
chr7	73605572	73609062
chr7	79273057	79276771
chr7	81056757	81060343
chr7	81342184	81346017
chr7	98307284	98310116
chr7	114253036	114255653
chr7	120834240	120836732
chr7	126500731	126504201
chr7	127903693	127905352
chr8	25097368	25103231
chr8	70475005	70477231
chr8	82772733	82774954
chr8	105936481	105939078
chr8	107030970	107033809
chr8	107587149	107589155
chr8	109736361	109738050
chr8	110920053	110921492
chr8	121589623	121593552
chr9	22115882	22118028
chr9	22306193	22308389
chr9	31278721	31282687
chr9	41949348	41952277
chr9	56503646	56508343
chr9	57835531	57837872
chr9	63108115	63110501
chr9	119980497	119985512
chr9	120933696	120937526
chr10	63455973	63460611
chr10	78007558	78010717
chr10	108160683	108167281
chr11	100734302	100739298
chr12	12937949	12942074
chr15	58815263	58823110
chr17	29455854	29460600
chr17	30051066	30054427
chr18	84848234	84852970
chr19	6275719	6281022
chr3	51230844	51235835
chr3	152187703	152194721
chr4	95153239	95155277
chr5	148269635	148274730
chr7	112271984	112275047
chr9	40798120	40804567
chr9	69987647	69994168
chr9	72698101	72702415
chr6	86478374	86482117
chr1	36064151	36066000
chr1	36936973	36939117
chr1	60562841	60566646
chr1	125571128	125579552
chr1	126737432	126738965
chr1	133225642	133228197
chr1	150989784	150993678
chr1	155524755	155527929
chr1	160043363	160047618
chr1	161874355	161876675
chr1	171329673	171331248
chr1	179801750	179803294
chr1	181245579	181248340
chr10	4105682	4107345
chr10	37232118	37233323
chr10	41518045	41521823
chr10	43538617	43541149
chr10	56468111	56469927
chr10	59969331	59971322
chr10	68124766	68130927
chr10	75450517	75452279
chr10	80248672	80252620
chr10	80291842	80293926
chr10	80622818	80628711
chr10	86779110	86780325
chr10	93164825	93167310
chr10	94146878	94149976
chr10	94543818	94546866
chr10	99459558	99462079
chr10	117904642	117907363
chr10	117938577	117942187
chr10	120914462	120916354
chr10	128342117	128346262
chr11	3245954	3249069
chr11	8578446	8580491
chr11	11835233	11838164
chr11	23305285	23306307
chr11	29838646	29840999
chr11	31712672	31715728
chr11	32677449	32679975
chr11	50429012	50432221
chr11	52098967	52107489
chr11	55467351	55469515
chr11	58103077	58106076
chr11	60107798	60109668
chr11	65364441	65367571
chr11	70562026	70565286
chr11	78005303	78008544
chr11	79001921	79004342
chr11	80078820	80080956
chr11	86645646	86648281
chr11	86919084	86922055
chr11	90249392	90252893
chr11	93993625	94000575
chr11	96073512	96076822
chr11	97306817	97312020
chr11	98147166	98149521
chr11	100622396	100625284
chr11	100978909	100981229
chr11	102284047	102286639
chr11	106084881	106087189
chr11	107412981	107414412
chr11	120547323	120549658
chr11	121352393	121355812
chr12	8313171	8314682
chr12	11203749	11205279
chr12	32954190	32956489
chr12	57229541	57231721
chr12	69757037	69759541
chr12	80815726	80823095
chr13	12367801	12371270
chr13	21407102	21409464
chr13	25018509	25021456
chr13	28757264	28759228
chr13	28882884	28885452
chr13	38958923	38961604
chr13	41015481	41018544
chr13	44938815	44940486
chr13	45507271	45508957
chr13	48564847	48567803
chr13	49358922	49364084
chr13	52817725	52819044
chr13	55445462	55447431
chr13	58112219	58114286
chr13	67551763	67553698
chr13	70636043	70637601
chr13	97204535	97206387
chr13	113793571	113796048
chr14	21073779	21080056
chr14	34362313	34364807
chr14	47513325	47516241
chr14	69829132	69831807
chr14	122104359	122111298
chr15	12490222	12493908
chr15	27594352	27598587
chr15	27628929	27630488
chr15	37001732	37007343
chr15	38661655	38664295
chr15	39006419	39010360
chr15	41830363	41833699
chr15	57974636	57977594
chr15	59479191	59482515
chr15	67172335	67178750
chr15	77303665	77306389
chr15	78876075	78881910
chr15	82337588	82339332
chr15	85041032	85043992
chr15	98147766	98150402
chr15	98984243	98988334
chr15	100225453	100230438
chr15	100615514	100619248
chr16	3891928	3896876
chr16	13188269	13191601
chr16	14161836	14164601
chr16	17721064	17723452
chr16	18233390	18234951
chr16	22107387	22109491
chr16	22547388	22549047
chr16	24393855	24395977
chr16	32129115	32130924
chr16	32429825	32435931
chr16	43360957	43366193
chr16	44723428	44727118
chr16	45841756	45845476
chr16	56715774	56717404
chr16	57419325	57423303
chr16	77014006	77017481
chr16	91371981	91375911
chr17	9893381	9897046
chr17	10377349	10380154
chr17	13682008	13685313
chr17	21908774	21910184
chr17	24426603	24429939
chr17	24722375	24724938
chr17	26512003	26515535
chr17	26560507	26563885
chr17	26891805	26894097
chr17	28951310	28954365
chr17	33091972	33093644
chr17	34116237	34119396
chr17	49427983	49430722
chr17	70746986	70749299
chr17	71101641	71103639
chr17	75435509	75438471
chr17	78734231	78736621
chr17	81480341	81483880
chr17	83706368	83710273
chr17	83957755	83961351
chr17	87443400	87446245
chr18	5413355	5415040
chr18	5692816	5696991
chr18	24859809	24866418
chr18	31803412	31806289
chr18	35043458	35047985
chr18	38296514	38299250
chr18	38577361	38579901
chr18	61631282	61635869
chr18	70576003	70579519
chr18	75020974	75023192
chr18	82855058	82856921
chr19	8980416	8986047
chr19	24223334	24225942
chr19	30030686	30033110
chr19	32321416	32323319
chr19	37205287	37209549
chr19	40248598	40250863
chr19	45658833	45659899
chr19	47402119	47404253
chr19	53737691	53740977
chr19	56396214	56398792
chr19	57122600	57125193
chr19	57304875	57307151
chr19	57361176	57363975
chr2	13406954	13411268
chr2	13412707	13417571
chr2	20519938	20521759
chr2	32422047	32425425
chr2	32445978	32448922
chr2	59669928	59673920
chr2	68221964	68224523
chr2	69897566	69899660
chr2	72234248	72237729
chr2	84518174	84520756
chr2	92184940	92186674
chr2	103895146	103897154
chr2	119473928	119479557
chr2	122700940	122702510
chr2	127721693	127724071
chr2	132714074	132717046
chr2	150787399	150792892
chr2	151575032	151577096
chr2	153237624	153240369
chr2	170173717	170175626
chr3	32510789	32512404
chr3	79144451	79146446
chr3	79159564	79163675
chr3	79987937	79991897
chr3	79993368	79995497
chr3	84227392	84231071
chr3	88324424	88326312
chr3	89417096	89422427
chr3	89773684	89775587
chr3	94985910	94989934
chr3	115814473	115817006
chr3	122982723	122984562
chr3	127408017	127409354
chr3	130690660	130692348
chr4	32301770	32304777
chr4	40238384	40240576
chr4	59806056	59807830
chr4	98002992	98006059
chr4	108069203	108071871
chr4	116052683	116054606
chr4	116175670	116178150
chr4	116993319	116994624
chr4	119540074	119542472
chr4	119661531	119663616
chr4	123561392	123566586
chr4	129810064	129812248
chr4	139578592	139581907
chr4	153956299	153958709
chr5	25496199	25498325
chr5	32471999	32477642
chr5	33018953	33021252
chr5	36481383	36484161
chr5	36552766	36554858
chr5	45493446	45495355
chr5	51551265	51556353
chr5	72201699	72205643
chr5	75042730	75044551
chr5	76946359	76948870
chr5	88673999	88675684
chr5	90362049	90366026
chr5	99338810	99341018
chr5	107872990	107875496
chr5	110229730	110233406
chr5	121449553	121452459
chr5	122135827	122137556
chr5	123394798	123399331
chr5	124049488	124051011
chr5	124333280	124335486
chr5	135688185	135690961
chr5	144104378	144106643
chr5	144767949	144770379
chr5	145189710	145192486
chr5	147074468	147076631
chr5	148549911	148552850
chr6	5441810	5443834
chr6	5508523	5511158
chr6	24583135	24588470
chr6	24661616	24666096
chr6	31087339	31089559
chr6	43264973	43266932
chr6	70790547	70792086
chr6	70844828	70848823
chr6	88840810	88842303
chr6	90687918	90689429
chr6	93256633	93258115
chr6	98947550	98950804
chr6	99265269	99266901
chr6	101325667	101328582
chr6	115647615	115651484
chr6	127148949	127151238
chr7	15920741	15923369
chr7	16386318	16387930
chr7	16398284	16407404
chr7	28356446	28358601
chr7	28823956	28827023
chr7	30089091	30091321
chr7	30558022	30560778
chr7	45508884	45511278
chr7	58841089	58845478
chr7	67971794	67974222
chr7	80129180	80132192
chr7	81725220	81727249
chr7	98701493	98705921
chr7	101895564	101897967
chr7	110122526	110125620
chr7	110162023	110166037
chr7	111155478	111159419
chr7	112297901	112299897
chr7	112466476	112468635
chr7	112825077	112827242
chr7	120676587	120679236
chr7	121034839	121038706
chr7	127027159	127029583
chr7	130544601	130547191
chr8	8684755	8689743
chr8	11183138	11184846
chr8	22590959	22595080
chr8	33384169	33385840
chr8	34145387	34146681
chr8	34953005	34955264
chr8	36580142	36581513
chr8	36674432	36678909
chr8	44996992	44999320
chr8	46867992	46870435
chr8	47973319	47975852
chr8	47988772	47989987
chr8	61569021	61570780
chr8	70171948	70174561
chr8	70670648	70676460
chr8	106703900	106706936
chr8	107423762	107425287
chr8	118289698	118291691
chr8	119777406	119779170
chr8	125253629	125255721
chr8	128449485	128452512
chr9	24775689	24778596
chr9	66275149	66277921
chr9	70847044	70848912
chr9	73112532	73114782
chr9	77635305	77639182
chr9	80165182	80168115
chr9	96362072	96364221
chr9	102725406	102727874
chr9	105052574	105054787
chr9	110532991	110535679
chr9	120019575	120024816
chr10	81265484	81269416
chr11	60222142	60224188
chr11	78549394	78551648
chr11	101442097	101444577
chr11	102183889	102185310
chr12	106010012	106011743
chr13	51845300	51850373
chr15	80798301	80801510
chr17	28620578	28622440
chr17	55931253	55932613
chr2	39002516	39006342
chr2	73213341	73214592
chr2	120562806	120564164
chr2	180025514	180026500
chr4	11485478	11487108
chr4	21879161	21881366
chr4	22357464	22359010
chr4	46086647	46088491
chr4	124750817	124753233
chr4	126101046	126105565
chr4	136139197	136145201
chr5	110769028	110771155
chr5	115011341	115013387
chr5	137114838	137117185
chr6	128142136	128143687
chr7	15955268	15956748
chr7	29766552	29769930
chr7	45464911	45467026
chr7	112502314	112502949
chr7	142479819	142482841
chr8	72722917	72724614
chr9	65825677	65828066
chr9	106787343	106790056
chr18	4349343	4356287
chr5	136467433	136469873
chr1	93804244	93805104
chr1	135522963	135525881
chr1	171410816	171414332
chr1	177442956	177444128
chr1	179546545	179548790
chr10	19167411	19168550
chr10	79807322	79809565
chr10	80399691	80401348
chr10	116260400	116261662
chr11	32243337	32245682
chr11	58333563	58334726
chr11	59212140	59214267
chr11	60417639	60419153
chr11	68622765	68624972
chr11	76482289	76483926
chr11	86569493	86571741
chr11	86806629	86808128
chr12	51733990	51736380
chr12	69296802	69298194
chr12	79925389	79927148
chr13	52041482	52042661
chr13	67450555	67452387
chr13	113509067	113510101
chr13	115013344	115014322
chr14	34585089	34589581
chr14	54892091	54892934
chr14	55001727	55002776
chr15	37458423	37459277
chr15	79949805	79952052
chr15	89426829	89427588
chr16	4876264	4881934
chr16	18428024	18429376
chr16	33965729	33967679
chr16	35767624	35769157
chr16	37789971	37791594
chr16	56036364	56038458
chr16	91352819	91353589
chr16	91432881	91434163
chr17	25269556	25275191
chr17	27017483	27018871
chr17	35980109	35981705
chr17	66123397	66124773
chr17	74993584	74995161
chr18	10838992	10839778
chr18	13853583	13854622
chr18	69643489	69645236
chr18	78255318	78256266
chr19	6295153	6297477
chr19	7493620	7496338
chr19	36207198	36209045
chr19	42169890	42171810
chr19	44280461	44282018
chr19	55837707	55839510
chr19	56588070	56589388
chr2	29714727	29717172
chr2	33345595	33347581
chr2	84713280	84715108
chr2	131095663	131097101
chr2	145674768	145676918
chr2	163386024	163387820
chr2	164432191	164433419
chr2	168205178	168206371
chr2	173022252	173025880
chr2	180235466	180236501
chr3	41408469	41409993
chr3	53463836	53466560
chr4	43037532	43040403
chr4	125065963	125068372
chr4	134516769	134517861
chr4	136172761	136174777
chr4	149305587	149307426
chr4	155812624	155814672
chr5	65415560	65416564
chr5	139482767	139485423
chr5	149184518	149186191
chr6	29430225	29432902
chr6	29736255	29738493
chr6	72097767	72099211
chr6	91785139	91786181
chr7	5019583	5021985
chr7	19076471	19078513
chr7	24883391	24888515
chr7	29815112	29817598
chr7	75584343	75585940
chr7	80198644	80199630
chr7	80746207	80748047
chr7	80762833	80764416
chr7	81932740	81933760
chr7	84687418	84688228
chr7	112332056	112333184
chr7	126929003	126929944
chr8	11001001	11004396
chr8	79349604	79351334
chr8	94178166	94180579
chr8	117197113	117200819
chr8	120668148	120670234
chr9	13562968	13564692
chr9	22386070	22388912
chr9	31996943	31998441
chr9	58544955	58546279
chr9	65217320	65218650
chr9	69465846	69466813
chr9	78519286	78521795
chr5	73252162	73256673
chr4	76448372	76451068
chr16	52093031	52096542
chr6	97878588	97884170
chr1	191181558	191187100
chr10	92721181	92723300
chr11	6441898	6444463
chr11	80140989	80143027
chr11	94318850	94323337
chr11	103411064	103413857
chr12	59010570	59012186
chr12	71978354	71982407
chr13	46501772	46504238
chr13	96668782	96671899
chr13	100728839	100731485
chr14	20673064	20677393
chr15	80233930	80235686
chr15	102406529	102407783
chr16	56027708	56031307
chr17	33758970	33761376
chr17	79894109	79896406
chr18	77937664	77939594
chr2	125780667	125782952
chr3	149443085	149445717
chr4	132638149	132640855
chr5	21786115	21789476
chr5	121383163	121385809
chr6	149186829	149189801
chr7	19129498	19132694
chr7	112034875	112037697
chr8	70896107	70898492
chr8	85027200	85029618
chr9	54862791	54866115
chr9	108459746	108462739
chr1	187835792	187838187
chr10	117708628	117711724
chr10	128335771	128341270
chr12	117741811	117745091
chr14	63367592	63371994
chr15	57878796	57881693
chr15	102669753	102674798
chr18	61554054	61560041
chr19	41979840	41983414
chr5	103752149	103756762
chr6	97916220	97919037
chr8	84980013	84981425
chr1	95312290	95317138
chr1	172158346	172161817
chr1	178715506	178717574
chr1	182025443	182027192
chr1	182460499	182461595
chr10	17794835	17798562
chr10	36974597	36976386
chr10	39406322	39407760
chr10	45000208	45001539
chr10	57111472	57117050
chr10	63020161	63025853
chr10	84700363	84702199
chr10	91120054	91125160
chr10	91156020	91158222
chr10	93452634	93455432
chr10	116944203	116946056
chr10	117791131	117793845
chr11	21366912	21370747
chr11	30184654	30186218
chr11	30194157	30197090
chr11	32224160	32227667
chr11	45880743	45883329
chr11	50323383	50327294
chr11	59190713	59191930
chr11	86355399	86358697
chr11	86740885	86744201
chr11	101551605	101554359
chr11	106211815	106219293
chr11	106784901	106790447
chr11	111064830	111070267
chr11	121235685	121240242
chr12	59008277	59009503
chr12	65066820	65070709
chr12	71903812	71906419
chr12	102757840	102760178
chr13	29629598	29630808
chr13	45535199	45538888
chr13	51101305	51102392
chr13	59766152	59769574
chr13	83559294	83560961
chr13	98809558	98811363
chr13	112424430	112426284
chr14	8134437	8136236
chr14	20928183	20932015
chr14	20936169	20940671
chr14	31127093	31129878
chr14	55386744	55388220
chr14	57945097	57947707
chr14	64881019	64885676
chr14	76946622	76949516
chr14	121646128	121647362
chr15	12320125	12324966
chr15	38297204	38298955
chr15	40738341	40740313
chr15	58576215	58581337
chr15	66558369	66562114
chr15	68343807	68347817
chr16	8229970	8232826
chr16	15990556	15993019
chr16	23111301	23112760
chr16	57531186	57533118
chr16	76320976	76325256
chr16	78274171	78275520
chr17	43743313	43745440
chr17	43835150	43838667
chr17	47004260	47006626
chr17	56584914	56587071
chr17	71096360	71097982
chr17	81666978	81668130
chr17	83365099	83366728
chr17	87105670	87107206
chr18	5332925	5335708
chr18	13847693	13851055
chr18	23652507	23655613
chr18	23953654	23956545
chr18	35117704	35126321
chr18	37848246	37850815
chr18	46742316	46743666
chr18	61682059	61683851
chr18	63690160	63693473
chr18	77772865	77776448
chr19	3567144	3568808
chr19	8517533	8519528
chr19	10604263	10608137
chr19	32220270	32221710
chr19	36733362	36737794
chr19	53365078	53366140
chr2	12923717	12925152
chr2	32036800	32038150
chr2	33264993	33266837
chr2	67627069	67628334
chr2	77042018	77043894
chr2	78881941	78884376
chr2	112295671	112299120
chr2	119602177	119606108
chr2	120138190	120141735
chr2	126913632	126915012
chr2	130282744	130285474
chr2	150769047	150777675
chr3	30994779	30997714
chr3	51915170	51917099
chr3	60619729	60621595
chr3	68507909	68509867
chr3	69116528	69119630
chr3	79152440	79154640
chr3	90322498	90324535
chr3	95015391	95017406
chr3	98411132	98415229
chr3	104294624	104296194
chr3	107278546	107280418
chr3	115618946	115622164
chr3	126595294	126600093
chr3	126662633	126664907
chr3	138053175	138055924
chr4	33245795	33247708
chr4	57865217	57867738
chr4	82415583	82416932
chr4	120793995	120796136
chr4	150472888	150474263
chr4	152185615	152187298
chr5	51528980	51530964
chr5	65459383	65460515
chr5	65479443	65482072
chr5	76953917	76955917
chr5	76974703	76976069
chr5	92886977	92888444
chr5	116021727	116025371
chr5	146248801	146251209
chr5	148993170	148996469
chr6	17748675	17751405
chr6	29346889	29349588
chr6	30673465	30676329
chr6	31517565	31519377
chr6	38351233	38355858
chr6	101329255	101330509
chr6	113376731	113380337
chr6	113623160	113625848
chr6	128436560	128438122
chr6	134534694	134535892
chr7	6362968	6365042
chr7	27176816	27178997
chr7	27559019	27562197
chr7	29980226	29985657
chr7	47006037	47009727
chr7	75557152	75560199
chr7	99350835	99353927
chr7	109627964	109630539
chr8	3185880	3190091
chr8	11009440	11012170
chr8	45708553	45710950
chr8	60951077	60956460
chr8	61850627	61853259
chr8	64685331	64689347
chr8	125388463	125390657
chr9	62932129	62936292
chr9	72627639	72629601
chr9	77495951	77498003
chr9	97143790	97147233
chr9	114729257	114735014
chr9	123842867	123853311
chr10	85183329	85184755
chr16	20140994	20142523
chr5	30959270	30960494
chr5	137510645	137512152
chr6	125349613	125350859
chr7	110061521	110063401
chr1	16687720	16689572
chr1	31095437	31096047
chr1	36918978	36921305
chr1	43547730	43547868
chr1	64946122	64946846
chr1	75358105	75359397
chr1	90753361	90755236
chr1	119535563	119536716
chr1	125561243	125562081
chr1	127755617	127757004
chr1	127790913	127791617
chr1	153172538	153173422
chr1	153185061	153186232
chr1	153321303	153322232
chr1	182280809	182281321
chr10	3524236	3524844
chr10	13106620	13107874
chr10	42261221	42261669
chr10	63540985	63543040
chr10	80146314	80147677
chr10	96259656	96259726
chr10	117105207	117106840
chr10	122853744	122854247
chr11	3369664	3370386
chr11	4660244	4660899
chr11	8457349	8458096
chr11	11947337	11949987
chr11	16590254	16592486
chr11	20331180	20331818
chr11	29638536	29639549
chr11	55060450	55061198
chr11	59450972	59451104
chr11	60168192	60168749
chr11	65363691	65364228
chr11	72405629	72406232
chr11	85232719	85234903
chr11	88702957	88703501
chr11	88841648	88842377
chr11	95307587	95308409
chr11	97257571	97258110
chr11	101550463	101551270
chr11	102602348	102603028
chr11	104548088	104550649
chr11	104577324	104578377
chr11	116197134	116197836
chr11	117706876	117708235
chr11	120483969	120486059
chr11	121548379	121549037
chr12	24649978	24650628
chr12	53146795	53147415
chr12	70712131	70713323
chr12	71001368	71002126
chr12	75994430	75995384
chr12	80223350	80224080
chr12	80345050	80345862
chr12	80365261	80366424
chr12	83073375	83073995
chr12	111617499	111618086
chr13	5871047	5872145
chr13	11550085	11550392
chr13	12036323	12037392
chr13	45924364	45924872
chr13	45925218	45925835
chr13	51379244	51380086
chr13	55361311	55363304
chr13	59813975	59815325
chr13	60454797	60456144
chr13	74743103	74743832
chr13	100651623	100652991
chr13	108043305	108043402
chr13	109911293	109911304
chr14	25686400	25686594
chr14	34577517	34578373
chr14	76624800	76625607
chr14	99299355	99300456
chr14	121246329	121247590
chr15	6721242	6721958
chr15	9074970	9076809
chr15	10712920	10713726
chr15	32402982	32403296
chr15	59055025	59055917
chr15	59386985	59387819
chr15	59441957	59442956
chr15	76924632	76925370
chr15	79326142	79328173
chr15	83436880	83437480
chr15	102518071	102520132
chr16	24478954	24479183
chr16	26077697	26078217
chr16	32064190	32064428
chr16	42780069	42783154
chr16	49775186	49776229
chr16	49800015	49801213
chr16	49806880	49807429
chr16	85746853	85746866
chr17	13765637	13766593
chr17	26509246	26509925
chr17	28824853	28826230
chr17	35549644	35550427
chr17	35702957	35703207
chr17	46152413	46153891
chr18	34951674	34955977
chr18	60777076	60777367
chr18	67776274	67776942
chr18	84770744	84771604
chr19	5723958	5726219
chr19	5845998	5850345
chr19	8920543	8921656
chr19	24513845	24514587
chr19	28990532	28991720
chr19	46399421	46400070
chr19	56651316	56651679
chr2	30123314	30124451
chr2	35269866	35270613
chr2	59286173	59287337
chr2	59361651	59362397
chr2	72304388	72304549
chr2	78867447	78868593
chr2	90745525	90747234
chr2	93308604	93309564
chr2	103058660	103059643
chr2	116071162	116071632
chr2	140065691	140066558
chr2	153160760	153162423
chr2	154805197	154805581
chr2	155616146	155616836
chr2	163417549	163419472
chr3	14878948	14880051
chr3	20133249	20133879
chr3	31109834	31110133
chr3	37937713	37938829
chr3	51225407	51226133
chr3	84455735	84456432
chr3	90052848	90054819
chr3	90495883	90496196
chr3	95588115	95590282
chr3	101586736	101587592
chr3	121650223	121651037
chr3	144615223	144615811
chr4	9335109	9336312
chr4	33343759	33343789
chr4	41272462	41273598
chr4	46054793	46054982
chr4	59533279	59534233
chr4	81563753	81564504
chr4	106968279	106969028
chr4	109404948	109407025
chr4	111415446	111416096
chr4	120800665	120801397
chr4	129157619	129158795
chr4	132029737	132030980
chr4	132875029	132875399
chr4	149322678	149323298
chr4	150242575	150243125
chr4	150446111	150446995
chr4	151962148	151962995
chr5	4326064	4327148
chr5	30850603	30851250
chr5	65436624	65437516
chr5	106693236	106694026
chr5	110835254	110836378
chr5	114378183	114378798
chr5	121242299	121242955
chr5	124863319	124863992
chr5	124870675	124871206
chr5	138255711	138256515
chr5	145138021	145138366
chr5	149622779	149624024
chr6	17546248	17547852
chr6	30572095	30573114
chr6	71911464	71911580
chr6	72101502	72102144
chr6	72279925	72280848
chr6	72293595	72293597
chr6	89453451	89454093
chr6	93911273	93912328
chr6	94164028	94164106
chr6	114906863	114907303
chr6	134158892	134159079
chr6	135065486	135067359
chr6	145441558	145442275
chr7	4914313	4916629
chr7	25751657	25752510
chr7	29238454	29239302
chr7	30664058	30665414
chr7	64033218	64033788
chr7	65467942	65468368
chr7	80171261	80171911
chr7	80186990	80187943
chr7	112280709	112281423
chr7	112779986	112780530
chr7	120861359	120862644
chr7	122048856	122049015
chr7	127344396	127345542
chr8	11770832	11771675
chr8	13107769	13108512
chr8	36282943	36283617
chr8	45720255	45721151
chr8	45745128	45745585
chr8	62284275	62284893
chr8	84207074	84207859
chr8	105800722	105801562
chr8	110844993	110845236
chr8	125522327	125523050
chr8	125526820	125527149
chr9	41041651	41042097
chr9	67071508	67071551
chr9	71481879	71482477
chr9	71663817	71664768
chr9	71671018	71671187
chr9	72734971	72735537
chr9	72808716	72809603
chr9	96875235	96875810
chr9	105480288	105481041
chr9	108490912	108492486
chr9	108593928	108594603
chr7	34263185	34270158
chr3	90291496	90297675
chr4	140698920	140703869
chr17	26847031	26852800
chr6	17693026	17696405
chr17	26839690	26846597
chr4	82506610	82513073
chr2	13389720	13400494
chr7	25235676	25240262
chr11	4186791	4192997
chr11	4610892	4613430
chr11	48852502	48859244
chr12	36035787	36042425
chr12	80790704	80797021
chr2	148871834	148880700
chr8	11472720	11479948
chr13	63562911	63568895
chr18	11052059	11061640
chr15	101243923	101249512
chr2	44925375	44928266
chr3	51339110	51343070
chr5	88564029	88567047
chr8	90906967	90910100
chr14	25456280	25463413
chr1	105991035	105996263
chr19	46957668	46962617
chr5	105518922	105524009
chr5	108460334	108466563
chr5	119834834	119838260
chr7	132930129	132933248
chr15	57889184	57893879
chr1	138617060	138619550
chr1	181839841	181842868
chr10	68274387	68281192
chr11	60112556	60117910
chr11	72606919	72611524
chr11	102815775	102818914
chr13	29982458	29985976
chr16	13436526	13438542
chr16	30069060	30071502
chr17	10310278	10319150
chr18	39488489	39492373
chr18	82910255	82914434
chr2	75656959	75661904
chr2	170151994	170156018
chr3	34019461	34022636
chr3	104596346	104603614
chr4	34550903	34553899
chr5	34182481	34187602
chr6	115691678	115698567
chr7	127966184	127970201
chr7	142058699	142061421
chr8	13159214	13163790
chr8	75033347	75040987
chrX	74242991	74246578
chr10	80113937	80118359
chr11	59662731	59666487
chr17	32282631	32285940
chr3	96727735	96731311
chr5	143054751	143059958
chr7	34298666	34306897
chr7	73555555	73560738
chr8	33925315	33932094
chr8	45627067	45630954
chr8	85427226	85432933
chr18	54985055	54993357
chr1	137898105	137902474
chr1	194638121	194643985
chr10	69261821	69264395
chr10	91136598	91140296
chr10	128058972	128062018
chr11	30252705	30259411
chr11	58019493	58022756
chr11	95414094	95418522
chr11	98393308	98395792
chr11	107478959	107482081
chr12	3306630	3310002
chr12	76305720	76309307
chr12	86944749	86951398
chr13	6191532	6194217
chr13	23429791	23433674
chr13	63110327	63115165
chr17	30146775	30149362
chr17	53567522	53570923
chr18	4993180	4999076
chr18	37876256	37881566
chr18	69582896	69589411
chr19	37559522	37562647
chr2	32136641	32139065
chr2	122374812	122379524
chr3	51266186	51272044
chr3	146499807	146505341
chr4	150236806	150240261
chr4	155708414	155712789
chr5	30886241	30890103
chr5	36618139	36624754
chr5	143667893	143670440
chr6	30299161	30304273
chr6	108824216	108830783
chr6	129180357	129186439
chr7	44816234	44821533
chr7	110228243	110231163
chr7	120975843	120978725
chr8	71309659	71315152
chr8	126837696	126841745
chr9	48985315	48989048
chr9	51960003	51964612
chr9	75540336	75544100
chr9	100503223	100509224
chr9	113704908	113709019
chr9	122193956	122199542
chr18	61650650	61652739
chr8	44937128	44939144
chr1	128357166	128359759
chr12	40471847	40472923
chr7	109635403	109637615
chr7	142522537	142523859
chr4	48041543	48048443
chr14	65342560	65345673
chr6	113072430	113080786
chr4	141535768	141538604
chr8	57325496	57329431
chr2	116974551	116977574
chr7	34307862	34314763
chr8	36607858	36614004
chr8	57310755	57321638
chr1	23255108	23259263
chr10	77621026	77627403
chr11	77982844	77985896
chr11	115704458	115708619
chr16	16895528	16904632
chr17	4906537	4909396
chr17	47593286	47598229
chr17	72834673	72840766
chr5	33271578	33275016
chr8	105857506	105863325
chr4	41134017	41138654
chr9	37526882	37531742
chr1	13371446	13374818
chr10	7725603	7727906
chr11	19012584	19021546
chr11	55030961	55034083
chr14	70073785	70079043
chr14	105897480	105899325
chr16	4557698	4559592
chr18	80361511	80363778
chr19	12009651	12013465
chr3	87905938	87911995
chr4	6451275	6454426
chr5	123133808	123142075
chr7	16051686	16053817
chr8	22805655	22809601
chr8	105605212	105608098
chr1	153484649	153488564
chr11	20630335	20634431
chr11	45851795	45854057
chr11	84868568	84873364
chr11	115511596	115514840
chr12	71830702	71837957
chr13	80883279	80888716
chr16	18065358	18067511
chr16	20534719	20538970
chr2	31760021	31764640
chr3	116127666	116129985
chr4	132257357	132261314
chr4	133812167	133817440
chr4	137352642	137358011
chr7	127475711	127481063
chr9	25251790	25255953
chr9	108782707	108786884
chr10	53328291	53345851
chr17	84144915	84149882
chr3	90585491	90588838
chr1	90998762	91005277
chr15	78447450	78451408
[truncated: 5,336 more rows]

## Sheet: H3K27ac+ 5hmC+ E14.5
chr	start	end
chr14	25467422	25490294
chr4	40833268	40849942
chr14	73369223	73390075
chr11	117113037	117126573
chr4	137469056	137482175
chr15	77808290	77826056
chr11	46059768	46075026
chr7	80772343	80783886
chr5	124202661	124216452
chr17	28006115	28021172
chr4	134757685	134768098
chr2	152801435	152823162
chr7	128522227	128545472
chr8	33895890	33907682
chr3	88620296	88629236
chr1	165693580	165709634
chr19	6283181	6294272
chr5	115506569	115518249
chr7	80055439	80064923
chr16	92425996	92432467
chr17	70989306	71005119
chr4	141641328	141660463
chr8	80802978	80816319
chr13	63252287	63267284
chr11	88109644	88121368
chr1	73953709	73971250
chr1	134091062	134104912
chr2	132279025	132289517
chr15	77797132	77807942
chr19	8989049	8999515
chr2	165316255	165327649
chr1	134075347	134085121
chr9	121341851	121361397
chr14	120290751	120303879
chr8	27259064	27273300
chr7	28944848	28962346
chr1	34119339	34131875
chr17	79341390	79355099
chr19	40427283	40442766
chr10	121427442	121437547
chr11	86576432	86588614
chr15	77830788	77843473
chr7	127006612	127018509
chr18	75369393	75379628
chr18	61774821	61787613
chr2	160738080	160747847
chr16	33680002	33691201
chr19	53178592	53187412
chr14	54957670	54968546
chr14	63121458	63134387
chr17	29431288	29443469
chr3	95663315	95678009
chr9	79964488	79979232
chr16	24487654	24496552
chr19	36676509	36684224
chr13	63238616	63252025
chr1	74028866	74037534
chr5	139380671	139392507
chr3	95984597	95995764
chr11	75646640	75657180
chr13	41333650	41337283
chr19	46639467	46649044
chr4	82431481	82435605
chr5	113129360	113135016
chr11	100385990	100398091
chr11	96966040	96977856
chr2	75680346	75694551
chr8	33913327	33921370
chr4	9638764	9646974
chr8	40993288	41000537
chr16	33578544	33585876
chr13	83564598	83577104
chr14	31656605	31665602
chr5	140761960	140774054
chr10	68089144	68093671
chr9	107623004	107635282
chr5	112276811	112286509
chr12	113140186	113150029
chr6	127985427	127994590
chr2	167776042	167779326
chr2	158137636	158146460
chr5	32131944	32144477
chr19	46502227	46513037
chr10	81292758	81300694
chr12	84173101	84178674
chr5	125138479	125143587
chr11	98940414	98946404
chr11	94992064	94998402
chr17	28028265	28032139
chr3	96572915	96580850
chr2	120096270	120103896
chr2	163681672	163700514
chr6	136463752	136471953
chr5	123665361	123676856
chr1	73993909	74004019
chr17	12737104	12746184
chr18	69590695	69600895
chr5	92486234	92496018
chr1	91012225	91018872
chr2	163669554	163677323
chr7	80785589	80791384
chr15	99327619	99338861
chr5	64803382	64814969
chr7	143051679	143065354
chr10	25295882	25299112
chr2	165872693	165881038
chr15	96692888	96700778
chr1	171182089	171190904
chr12	79901968	79908353
chr3	60498029	60512357
chr4	98105048	98109993
chr8	122899680	122908032
chr10	38961082	38970747
chr11	117957708	117965232
chr17	35806524	35816533
chr19	53707964	53720784
chr5	143507629	143514521
chr7	3288788	3297338
chr8	41031514	41042624
chr8	84195798	84206197
chr5	115528547	115532854
chr2	165849531	165861107
chr19	42013574	42023179
chr7	67458671	67465544
chr11	100961395	100971684
chr11	77782234	77787592
chr14	120285948	120290279
chr11	115807503	115813945
chr13	113611586	113617956
chr16	30183858	30190421
chr4	130162522	130164489
chr12	111895047	111899114
chr7	102242893	102252002
chr8	126664972	126669794
chr9	63966822	63975230
chr15	73146682	73151815
chr2	35687563	35694247
chr4	149730589	149737975
chr6	34861481	34871631
chr8	126564412	126568447
chr9	96704640	96707635
chr11	69661219	69667085
chr3	96556733	96567258
chr4	141309309	141312481
chr4	82492320	82506332
chr19	47508771	47513750
chr3	101592939	101605598
chr11	88153754	88161570
chr8	95425839	95434783
chr11	11955103	11969867
chr4	102567163	102580655
chr16	91404938	91418343
chr18	56713756	56718127
chr11	30261343	30270109
chr4	45471042	45478713
chr14	18232264	18240173
chr5	143622104	143628324
chr6	120107858	120116699
chr9	60835358	60842896
chr7	28933409	28944762
chr19	47460340	47464420
chr10	95316390	95324635
chr2	92421613	92435428
chr5	143631006	143638992
chr12	71882502	71889660
chr9	111142813	111151796
chr1	34011751	34018355
chr10	42268114	42273872
chr14	101868518	101874683
chr15	27535541	27542333
chr16	58508060	58515519
chr11	55409369	55420656
chr3	138059077	138071920
chr3	145647777	145654334
chr4	137483267	137491225
chr7	130644929	130650962
chr13	56114895	56119077
chr4	45486722	45493197
chr6	114871787	114878647
chr5	113971322	113977480
chr9	106368918	106373682
chr10	126927063	126929803
chr11	74836436	74842330
chr17	10388465	10393067
chr2	30710727	30713580
chr4	155170762	155175246
chr7	112225077	112229728
chr7	130652497	130658932
chr8	84722376	84728008
chr9	110680726	110687062
chr1	153126978	153131260
chr1	165763359	165767260
chr18	75499950	75506009
chr1	189865593	189868556
chr10	42245935	42253202
chr10	62325612	62331215
chr10	79980788	79990340
chr11	98749984	98753143
chr13	44227919	44232517
chr16	59586353	59589633
chr2	32164299	32169384
chr3	27614846	27619310
chr3	27651479	27653425
chr4	129031954	129035965
chr5	135522084	135525864
chr6	37422838	37425482
chr6	114914619	114922501
chr6	134142955	134146282
chr8	33812176	33817164
chr9	96694723	96698557
chr9	107617143	107622737
chr13	45826751	45828739
chr1	106198126	106204745
chr8	47931711	47933882
chr9	67035050	67050187
chr4	126245687	126263444
chr17	72921509	72929838
chr3	135515386	135523792
chr7	73530712	73542782
chr3	105043995	105056305
chr11	77437233	77453142
chr16	87259824	87266572
chr3	152139993	152150707
chr5	96916667	96923775
chr10	68100898	68108393
chr8	41013013	41020539
chr9	96951898	96958455
chr3	88136124	88153785
chr15	98601056	98607660
chr15	103354158	103368665
chr3	79280961	79288864
chr8	11320115	11325412
chr11	86949789	86953672
chr15	96280762	96286830
chr17	31852804	31859219
chr4	135265626	135272796
chr8	80864614	80871609
chr16	97849026	97853495
chr7	112275185	112279018
chr18	80286656	80290312
chr19	40266674	40273113
chr7	80023652	80030344
chr9	121297137	121306326
chr14	101839344	101844457
chr3	79175578	79185721
chr4	45506109	45511833
chr4	126107026	126113995
chr8	33884328	33889854
chr1	180381824	180389855
chr12	52872776	52881146
chr12	79610432	79614370
chr12	102418928	102423224
chr13	46882380	46886646
chr15	83428227	83436539
chr17	12721650	12726871
chr19	32177827	32184829
chr19	44926990	44932360
chr2	31129776	31133610
chr3	95691998	95697101
chr3	126609620	126615994
chr5	122616863	122623728
chr6	128101427	128105487
chr7	122043254	122048169
chr7	139362669	139370228
chr8	11330973	11335755
chr8	22505640	22509485
chr8	33877493	33884042
chr1	171436885	171443679
chr2	32171378	32176054
chr4	139596757	139604200
chr1	172499272	172505902
chr3	90078533	90087044
chr8	46206312	46212978
chr18	34858503	34863183
chr1	36579221	36582647
chr1	133066766	133070442
chr1	165190919	165195229
chr11	18945330	18949882
chr15	73746485	73755076
chr2	68410954	68413384
chr2	145858966	145865492
chr2	152824515	152831907
chr7	73614189	73620887
chr8	13667684	13671642
chr10	84529801	84533696
chr11	86956183	86963942
chr17	73065896	73071275
chr3	60525782	60537128
chr3	152303319	152309628
chr4	82464685	82468743
chr7	67367946	67375532
chr9	111117193	111125448
chr10	41886048	41895375
chr10	117716586	117718860
chr10	127286858	127288890
chr11	72465771	72467804
chr11	108214590	108215927
chr11	115778025	115780557
chr12	76533737	76538878
chr12	79895203	79896950
chr15	59075669	59077610
chr17	6764936	6771107
chr17	30573605	30577362
chr2	32076881	32084383
chr2	60900309	60904007
chr3	27606040	27609416
chr3	87524665	87528008
chr3	122130047	122132159
chr5	103786125	103791047
chr5	123658610	123664630
chr5	143560252	143563190
chr8	111738809	111743827
chr8	124642169	124645275
chr8	126547156	126551740
chr8	126824269	126828775
chr11	60207034	60211717
chr11	117827429	117831217
chr12	105034735	105037852
chr15	73742202	73744078
chr15	96769764	96770556
chr17	28023491	28026628
chr19	10293716	10297865
chr4	130167625	130169341
chr6	113342319	113345217
chr7	25385583	25389296
chr7	45639324	45643953
chr9	69456285	69460760
chr7	28374842	28386899
chr11	11828054	11833464
chr10	120875225	120877369
chr7	44467320	44470840
chr7	130516894	130520961
chr7	49556913	49558517
chr3	68581900	68590219
chr14	63262101	63273729
chr11	30155882	30169350
chr19	5821361	5830464
chr7	4651298	4659985
chr4	141597032	141603384
chr7	28919166	28927419
chr19	53189348	53196921
chr19	53790361	53798579
chr2	163636403	163646122
chr6	35252662	35260529
chr2	124608192	124619110
chr3	115639827	115648847
chr5	140788549	140799675
chr8	111536684	111542805
chr7	25273810	25282009
chr7	28807260	28814157
chr12	86828675	86838302
chr7	130666062	130674537
chr11	74826321	74835914
chr11	102214787	102222211
chr2	75695002	75706877
chr4	126196110	126204758
chr7	25266611	25271166
chr11	19006724	19011998
chr14	34539928	34546015
chr15	38073006	38078849
chr10	53174711	53182179
chr11	77359191	77373970
chr2	153346396	153352234
chr4	135251618	135257706
chr1	34019621	34025158
chr1	168390423	168395484
chr13	49340273	49347286
chr16	24433287	24436073
chr18	5013027	5019525
chr2	84621474	84630219
chr3	126658468	126661954
chr3	126691980	126696464
chr4	133182708	133185963
chr4	150798153	150800871
chr6	82761295	82765175
chr7	80794954	80799030
chr9	78113017	78118429
chr1	165587286	165589996
chr19	45015008	45021311
chr19	3320984	3326864
chr18	35838887	35846213
chr5	139790608	139798895
chr10	61145196	61148164
chr11	116100603	116104924
chr14	55853992	55858438
chr2	28533575	28541234
chr9	65574726	65580161
chr1	86502972	86506302
chr11	101980687	101985847
chr13	5861466	5867864
chr16	43496827	43504824
chr7	19324878	19328467
chr11	49244354	49252395
chr11	86893710	86896536
chr17	17825487	17829104
chr4	101351821	101358815
chr1	86524083	86530035
chr1	132370318	132377677
chr2	167058441	167062639
chr1	127204289	127207396
chr1	191223280	191226454
chr11	69995344	69998372
chr11	94229518	94234062
chr11	98768110	98778388
chr12	79965314	79968284
chr12	102435047	102440560
chr13	24759983	24762790
chr16	29942914	29947516
chr17	35049457	35053580
chr19	46482033	46487413
chr2	165992232	165994334
chr3	130728172	130731380
chr4	32249507	32252774
chr4	62514908	62521469
chr4	137992976	137996305
chr4	150580852	150586264
chr5	113135187	113139263
chr6	17169577	17172712
chr6	34608187	34611707
chr6	120172795	120176153
chr6	134034076	134040701
chr7	4739992	4742099
chr7	44471245	44474857
chr7	44927879	44929572
chr7	144467582	144471994
chr8	68877847	68884753
chr8	126516028	126518922
chr11	88580745	88586330
chr11	96822121	96829920
chr14	26436877	26444335
chr15	84249892	84255456
chr16	38346376	38353272
chr2	30438357	30449065
chr5	115266337	115273669
chr6	92463756	92466475
chr1	74025685	74028537
chr1	91051871	91059149
chr1	172201933	172207659
chr11	75933415	75939198
chr11	120240063	120243752
chr12	108243620	108245404
chr13	5801526	5806236
chr14	25522046	25528473
chr14	45462525	45465675
chr14	60739499	60743390
chr14	74844526	74849354
chr14	79481478	79484113
chr14	79486175	79490988
chr15	36489118	36491951
chr15	59596882	59601018
chr15	96275735	96278275
chr15	96733178	96734907
chr17	12757813	12762161
chr17	26580704	26585723
chr17	26609679	26612466
chr17	29346048	29347597
chr17	30005204	30009208
chr17	47517546	47520103
chr17	56272697	56279947
chr17	56286795	56292220
chr17	75073465	75075235
chr18	23802836	23809359
chr18	47329761	47333584
chr18	50021115	50026122
chr18	60499351	60502157
chr19	7337539	7342797
chr19	24172789	24175980
chr19	46476891	46480525
chr2	60875379	60881059
chr2	60922364	60924490
chr2	163359695	163365510
chr2	167832844	167835103
chr3	51552060	51554464
chr3	53043555	53045562
chr3	79884532	79889746
chr3	95227406	95232876
chr3	101803105	101807426
chr3	145703067	145706515
chr3	148958239	148961082
chr4	45466636	45470696
chr4	137463504	137468564
chr5	143524763	143529077
chr6	50403693	50405917
chr6	85363577	85374642
chr6	86883630	86887617
chr6	97207796	97214642
chr6	99484205	99486988
chr6	101366078	101367914
chr6	114881313	114884389
chr6	128046322	128048439
chr7	28916557	28918621
chr7	80993952	80998958
chr7	81571581	81574457
chr7	139389259	139394602
chr8	11379249	11387506
chr8	86879984	86885112
chr8	104374666	104377310
chr8	119670118	119672004
chr9	63725589	63727148
chr9	101078105	101079482
chr9	107295245	107303479
chr2	32887340	32893158
chr2	84742058	84744606
chr5	109555801	109558599
chr7	127022884	127025927
chr8	33833073	33834611
chr9	57419803	57421530
chr7	80864287	80866792
chr10	70119542	70121854
chr11	99042137	99043436
chr12	80258132	80261492
chr13	6635785	6637546
chr17	31070374	31073004
chr2	30721541	30724093
chr2	32906171	32909636
chr2	37358022	37359550
chr2	156735544	156738070
chr3	115711259	115716191
chr4	137929215	137930404
chr5	35671050	35673700
chr5	35917009	35919021
chr7	19746977	19748141
chr7	68021259	68022782
chr9	67573030	67575473
chr9	90198133	90199758
chr8	125537408	125539715
chr4	82435872	82438586
chr1	153279787	153283538
chr10	108088037	108089855
chr11	65234554	65236474
chr15	97003168	97005190
chr16	50751476	50754620
chr19	57241654	57244461
chr3	142309569	142312353
chr4	82408655	82411469
chr4	133128837	133134077
chr7	75647847	75658324
chr8	93568619	93571539
chr9	56922936	56925790
chr9	72691183	72693705
chr8	80856191	80858084
chr1	134072567	134073825
chr1	153265636	153267429
chr1	185204125	185205264
chr2	135743645	135744598
chr2	156841667	156843177
chr4	46032870	46034141
chr4	55000816	55001951
chr5	145165086	145167177
chr9	110080428	110081468
chr3	122118450	122123823
chr10	128034236	128039553
chr11	109648893	109655874
chr14	20764235	20769473
chr15	83445121	83449101
chr4	56938467	56947111
chr4	144974488	144985320
chr7	75638371	75647201
chr7	133742610	133752375
chr18	65580181	65587402
chr7	25245290	25253091
chr13	41354184	41360140
chr1	131088259	131098026
chr2	155133122	155136290
chr4	120611875	120617665
chr16	16905425	16912541
chr5	124027350	124033022
chr1	34235947	34239203
chr13	64309424	64312766
chr18	34776825	34779492
chr8	126582114	126586851
chr1	156613515	156617965
chr17	80252935	80258121
chr18	69413974	69419721
chr5	38548996	38555231
chr1	152553239	152557889
chr15	100038900	100042504
chr16	4510027	4516581
chr16	38087133	38096392
chr17	12765958	12769316
chr17	67349220	67354457
chr18	38922538	38930747
chr19	40508906	40513786
chr2	79635409	79639481
chr2	163658251	163661575
chr4	11987098	11993622
chr4	138217295	138220118
chr5	129725350	129732562
chr7	16362910	16366887
chr8	125511835	125516807
chr9	67839541	67843410
chr5	125388030	125395373
chr4	54944772	54950858
chr19	53310762	53316052
chr11	98782234	98790125
chr11	106659082	106662381
chr11	106711532	106716204
chr11	120348671	120354221
chr4	155486630	155494330
chr7	27485619	27492233
chr4	155232351	155238829
chr8	70537724	70546799
chr10	56375372	56384779
chr11	54960394	54963504
chr12	99390132	99394434
chr13	46418963	46429124
chr17	46853888	46858889
chr2	27677372	27683174
chr4	43557014	43561436
chr5	38556882	38562224
chr5	142902217	142912491
chr4	123422027	123429236
chr1	91060236	91066684
chr11	97277860	97280102
chr2	166973992	166978466
chr6	145766933	145771117
chr1	86433541	86436535
chr1	86486472	86488908
chr1	133491697	133494436
chr1	190127161	190130238
chr10	127664721	127669807
chr11	54953967	54957187
chr11	59706367	59710607
chr11	102294149	102296654
chr11	120229348	120231680
chr11	120629127	120633359
chr12	73793593	73795936
chr12	79597791	79601166
chr12	99405850	99408044
chr13	56132341	56135853
chr15	85644293	85648030
chr15	88730731	88733993
chr16	21332072	21334073
chr16	59598497	59601374
chr17	35161981	35164976
chr18	34758332	34761362
chr18	54899750	54903461
chr18	61952951	61955759
chr2	154656795	154660067
chr2	169632945	169635770
chr2	180171356	180173653
chr4	6364599	6368165
chr4	102509738	102512476
chr4	128727710	128730957
chr4	152009602	152012419
chr5	113868550	113874524
chr5	115326677	115329644
chr5	137044737	137046372
chr7	66110002	66111771
chr8	123038424	123041988
chr9	58553925	58556252
chr9	58582277	58584747
chr10	91167920	91170976
chr11	53305477	53310356
chr18	14653236	14658729
chr4	133704334	133710351
chr1	58956798	58963319
chr1	74235484	74242085
chr1	85893806	85897577
chr1	90203155	90212760
chr1	132006176	132011614
chr1	153302402	153304552
chr1	153306939	153310074
chr1	168476126	168477974
chr1	189916071	189917351
chr10	58391977	58399574
chr10	62843246	62845186
chr10	66919590	66922744
chr10	81383627	81386590
chr10	117114134	117120388
chr11	55019624	55025126
chr11	88554380	88556724
chr11	97434383	97439787
chr11	115768590	115770739
chr11	116812175	116815744
chr11	119389209	119395352
chr12	52834147	52836539
chr12	69536539	69539724
chr12	71853574	71856388
chr12	73789785	73792297
chr12	85435140	85438230
chr13	6547573	6549849
chr13	63641315	63644555
chr13	73802202	73805181
chr13	115099134	115102674
chr14	32159045	32162664
chr14	45490509	45494451
chr14	46965266	46968019
chr14	65373640	65376989
chr14	74942649	74948872
chr15	36775730	36786229
chr15	58208354	58214937
chr16	55818856	55823909
chr16	85132840	85134715
chr16	96199725	96202599
chr17	12750419	12753021
chr17	13912895	13914233
chr17	83322340	83324439
chr17	83953351	83957401
chr17	86535118	86537339
chr18	13895193	13896849
chr18	32556010	32560259
chr18	37834388	37837842
chr18	56708094	56710370
chr18	69520779	69523376
chr18	82790568	82791988
chr19	32345200	32347528
chr19	36116578	36121175
chr19	38025450	38030202
chr19	45779748	45783627
chr19	46040841	46043464
chr19	46618481	46620633
chr19	53695399	53702498
chr2	32636588	32639235
chr2	59827982	59831399
chr2	60807299	60810986
chr2	84387060	84388444
chr2	91970469	91973205
chr2	102899034	102902056
chr2	104465950	104473155
chr3	27862502	27864541
chr3	51788055	51789949
chr3	57286608	57296209
chr3	89847244	89849655
chr3	97800097	97806516
chr3	98023897	98029710
chr3	104441187	104442658
chr3	137967707	137969716
chr4	11703335	11705868
chr4	45482744	45485659
chr4	47603038	47604976
chr4	57669638	57676899
chr4	106316399	106321164
chr4	123526551	123528217
chr4	123632910	123636703
chr4	128732417	128736628
chr4	129825432	129833215
chr4	131873643	131878750
chr4	133377118	133379214
chr4	135311916	135316062
chr5	24683650	24688664
chr5	30912104	30917539
chr5	33627528	33632223
chr5	35722755	35729904
chr5	92137916	92139940
chr5	92373613	92379369
chr5	112886314	112888875
chr6	72275300	72279532
chr6	87009125	87011502
chr6	91688773	91690517
chr6	118883462	118886927
chr6	134188249	134191524
chr6	134198907	134201233
chr7	113513690	113515758
chr7	127573700	127574703
chr7	133114520	133116837
chr8	11390816	11394706
chr8	14887543	14892706
chr8	34153750	34159893
chr8	36121213	36124170
chr8	47690404	47691925
chr8	69937816	69940994
chr8	106936047	106938517
chr8	123372891	123375864
chr8	125291504	125293975
chr9	54698734	54703405
chr9	56464148	56466650
chr9	72638735	72641946
chr9	72662682	72666259
chr9	107553572	107558687
chr11	61173507	61175865
chr11	116819438	116823016
chr14	73142177	73144534
chr17	35820787	35824950
chr19	45363481	45364873
chr19	53037056	53039720
chr4	41712272	41714518
chr7	45018031	45020214
chr7	80337862	80341157
chr9	120126631	120129661
chr12	86103220	86105579
chr19	46451921	46456871
chr1	89102307	89104811
chr1	132417529	132418938
chr1	133070761	133074015
chr11	119912860	119917609
chr12	112616235	112621393
chr13	45809534	45810918
chr14	24492963	24494323
chr14	55577602	55580789
chr15	38593465	38595250
chr15	86089123	86092369
chr16	32876930	32879526
chr17	12734057	12735353
chr17	29257350	29258845
chr17	35058660	35061332
chr17	74866026	74868074
chr19	53330493	53331105
chr2	30413661	30415598
chr3	87514722	87517225
chr3	89269110	89271560
chr4	133404765	133408925
chr4	134127028	134130069
chr5	41842668	41844251
chr5	92932665	92933468
chr6	53571808	53574936
chr6	83438281	83440787
chr6	124812286	124814275
chr6	128065624	128066924
chr7	79300056	79301205
chr8	111745758	111746915
chr8	121897506	121899706
chr8	126539009	126540881
chr9	21727962	21729966
chr9	46122108	46123715
chr16	38629538	38631244
chr5	27789814	27791104
chr9	14612971	14616086
chr14	16569939	16576219
chr1	34109130	34110807
chr1	36925400	36927675
chr1	60810598	60818038
chr10	7207502	7214222
chr10	22729739	22732349
chr10	43490225	43492020
chr11	70699735	70702905
chr11	119731885	119733672
chr12	8326803	8328096
chr12	69889779	69892966
chr13	44247277	44249552
chr14	31341931	31344340
chr14	63251018	63253303
chr15	89213718	89217415
chr16	38184716	38186102
chr16	96210003	96211237
chr17	65946626	65949246
chr18	57674315	57675675
chr18	84412837	84415588
chr19	32486377	32487583
chr3	19188130	19189589
chr3	94974086	94976725
chr3	148976632	148979013
chr4	41345877	41350437
chr4	131879158	131882417
chr5	20877690	20881592
chr5	122557344	122561528
chr5	130221148	130224277
chr7	30957325	30958552
chr7	65365263	65370696
chr7	66338981	66340073
chr7	75429706	75431634
chr8	41079217	41083458
chr8	111290700	111292905
chr2	5951183	5953099
chr1	39441081	39442127
chr1	135021962	135022172
chr11	107322848	107323451
chr12	31270312	31271552
chr12	79171161	79172414
chr13	54468114	54468851
chr14	65900004	65901564
chr15	81174136	81174900
chr15	95886476	95887671
chr15	96639631	96640723
chr15	103242192	103243029
chr16	21686996	21687849
chr18	74216052	74217132
chr18	75514926	75515317
chr2	84733856	84735544
chr2	93308160	93308351
chr2	144374059	144374989
chr3	104353297	104353994
chr4	5793007	5793706
chr4	8700125	8700685
chr4	32170605	32171625
chr4	32305592	32306093
chr4	102512508	102512760
chr5	24985146	24986034
chr5	74007421	74009018
chr5	106709991	106710642
chr5	115071150	115072781
chr5	137078456	137079359
chr6	51215827	51216751
chr6	84923661	84924265
chr7	44478583	44478813
chr7	112305784	112307112
chr8	12755876	12756048
chr8	86864969	86865402
chr8	122537237	122538425
chr9	71716652	71717619
chr2	20959655	20968550
chr3	135687780	135691201
chr15	68359426	68364714
chr8	33599888	33603418
chr10	80586929	80590456
chr15	96746398	96752571
chr16	37776733	37779784
chr9	66916841	66919955
chr13	111804578	111808931
chr15	12204774	12207492
chr2	166989937	166996359
chr2	170208618	170211653
chr3	97295166	97298889
chr5	134311331	134315449
chr12	52849927	52855652
chr12	70810006	70814080
chr13	12334161	12340790
chr17	12789451	12795164
chr1	153291419	153293834
chr1	184039733	184043388
chr1	184850828	184854388
chr10	39612527	39615760
chr15	67145482	67149327
chr15	77149078	77154644
chr15	79683734	79689294
chr16	91459309	91467106
chr19	32185929	32189905
chr2	72995050	72998224
chr4	57841953	57848721
chr9	67024282	67026707
chr15	38452288	38455499
chr17	12777796	12783950
chr7	16294234	16298181
chr11	69407566	69412937
chr5	88720689	88726345
chr11	77493713	77499164
chr4	57762117	57765782
chr11	69363508	69369440
chr14	105892924	105897097
chr17	47521100	47524941
chr2	30715641	30721200
chr2	32151285	32156805
chr10	68132628	68137845
chr11	52359354	52367056
chr11	78093891	78098402
chr11	79251235	79255608
chr13	37856246	37859267
chr13	44730615	44735585
chr6	121108568	121112221
chr7	112695698	112698850
chr9	88480617	88484406
chr11	80710997	80717364
chr18	75492687	75496814
chr19	5817129	5820855
chr5	123015127	123021838
chr2	32965677	32970710
chr4	129820417	129824858
chr1	13587807	13590040
chr1	119502144	119505673
chr10	18430251	18432688
chr10	42274045	42279174
chr10	68238020	68240454
chr11	58009327	58012312
chr11	61577443	61579699
chr11	94211396	94214203
chr11	115764446	115768379
chr11	120672390	120674212
chr12	85454201	85456891
chr12	99560410	99564296
chr13	49212558	49216360
chr14	8079765	8081808
chr14	34546441	34549941
chr14	51062706	51066547
chr14	75832124	75835979
chr14	76503206	76506945
chr15	79516317	79517856
chr15	80132818	80136307
chr17	6826361	6829159
chr17	65783423	65785032
chr17	71183837	71185350
chr18	5027031	5029076
chr18	24528612	24530297
chr18	34503781	34508181
chr19	21653490	21654892
chr19	24279220	24280696
chr19	44283138	44285460
chr2	30827011	30828868
chr2	52421938	52424840
chr2	144163874	144166842
chr2	151037752	151039595
chr2	167763919	167767356
chr3	52044044	52049304
chr3	89392610	89395861
chr3	95929141	95931227
chr3	130058119	130060436
chr4	55650055	55653288
chr4	99928739	99932445
chr4	141073044	141078753
chr4	141300930	141306733
chr5	139341992	139345643
chr5	140824186	140830186
chr6	5296678	5299097
chr6	73247623	73251264
chr6	108782280	108784790
chr6	128837455	128839973
chr8	4676818	4679304
chr8	13250629	13254359
chr11	100607773	100612631
chr12	86816037	86819811
chr15	83169413	83173398
chr15	102457457	102461859
chr17	12753399	12755889
chr2	35694343	35698609
chr3	55111725	55116706
chr3	58370878	58373612
chr5	137670507	137673919
chr6	135249514	135253477
chr7	28928526	28931758
chr7	48839420	48849875
chr8	78740071	78743575
chr13	54302041	54304246
chr4	137493836	137499379
chr1	39575428	39576885
chr1	64300673	64308417
chr1	72582444	72584828
chr1	152621288	152626017
chr1	179865263	179866946
chr10	7158206	7159326
chr10	13867649	13868809
chr10	86300102	86303450
chr10	91187172	91188431
chr10	93285711	93288677
chr10	111167620	111171504
chr10	126930102	126931988
chr11	6273473	6275859
chr11	6624634	6628347
chr11	50289534	50293550
chr11	76843943	76846634
chr11	96063095	96065086
chr11	116084861	116086692
chr12	40015613	40018030
chr12	73846555	73848132
chr12	79675526	79677398
chr12	110737987	110739902
chr12	111374014	111377537
chr13	41642611	41645381
chr13	49347457	49349741
chr13	63282556	63286007
chr14	21821863	21825013
chr14	52243439	52245733
chr14	69803922	69805732
chr14	73178610	73181115
chr14	120306039	120308845
chr15	77034903	77039100
chr15	79733408	79736455
chr15	102398199	102401558
chr16	4519650	4523839
chr16	11062440	11064354
chr16	16222901	16226141
chr16	21692848	21694551
chr16	25041403	25043106
chr16	38687184	38689158
chr16	38708345	38713259
chr16	50363293	50365444
chr16	59590200	59591714
chr17	50019310	50021287
chr17	70736759	70739671
chr17	80726232	80730403
chr18	5944413	5946619
chr18	13786520	13788209
chr18	53862666	53864238
chr18	74267445	74269565
chr19	3766586	3770919
chr19	29044161	29048017
chr19	32301086	32306509
chr19	32341640	32343587
chr19	57097118	57104368
chr2	64093169	64098205
chr2	83727851	83729694
chr2	116020963	116024086
chr2	151543956	151546190
chr3	10205111	10208698
chr3	88131969	88134819
chr3	88336337	88339328
chr3	95649749	95656560
chr3	96601333	96603852
chr3	97224471	97227173
chr3	102085861	102089349
chr3	116512591	116514206
chr3	116562572	116564828
chr3	153941238	153946302
chr4	40850255	40855125
chr4	66826439	66830300
chr4	82411838	82413222
chr4	97866298	97871402
chr4	102505262	102508513
chr4	109675190	109679261
chr4	155128536	155131900
chr5	33023793	33025847
chr5	64376983	64381309
chr5	110855405	110861302
chr5	148964776	148967082
chr6	13606445	13608530
chr6	32396154	32398195
chr6	97455604	97460398
chr6	119191509	119197607
chr6	124738155	124742386
chr6	136937670	136942141
chr7	19119479	19120669
chr7	19456759	19458764
chr7	28180211	28181297
chr7	67442944	67447546
chr7	73583829	73585758
chr7	78894988	78897947
chr7	99138867	99142305
chr7	109954316	109960193
chr7	118928861	118930858
chr8	8993448	8995547
chr8	44978464	44980921
chr8	79560941	79563543
chr8	80850896	80852320
chr8	83566357	83569601
chr8	83695606	83699126
chr8	90953993	90958059
chr8	110964766	110967451
chr8	117257056	117259621
chr8	119603180	119606152
chr8	124019314	124021345
chr8	126594080	126597780
chr9	41876628	41878025
chr9	56500295	56503105
chr9	64048830	64051095
chr9	90053816	90055980
chr9	107768550	107772129
chr9	110655540	110658852
chr9	116872367	116874417
chr9	120737489	120740398
chr1	91210910	91212835
chr11	98585033	98589907
chr13	28417111	28419290
chr14	54572932	54575105
chr15	76379743	76381771
chr7	64047643	64049913
chr8	107543898	107545208
chr16	94720473	94723280
chr1	168287290	168289254
chr10	60805371	60806872
chr10	60806936	60809407
chr10	80397104	80398976
chr11	6177755	6180856
chr11	43568660	43570841
chr11	55428005	55429363
chr11	69902012	69903142
chr11	115420352	115423176
chr12	98714146	98715475
chr13	64422156	64423071
chr13	67080430	67082444
chr14	20805074	20806309
chr14	40947185	40951229
chr15	77910648	77913687
chr15	79832830	79834237
chr15	97772298	97774685
chr16	13329694	13330762
chr16	33381269	33382905
chr16	38653086	38654854
chr18	60627830	60629650
chr19	46036820	46039283
chr19	53771829	53773071
chr2	102882166	102883543
chr2	128379306	128380699
chr2	163382733	163383602
chr3	87149835	87153262
chr3	87157576	87158696
chr3	98013561	98016202
chr3	103280232	103281395
chr3	108880447	108882009
chr3	122032592	122034555
chr3	122073729	122074927
chr3	131364187	131365590
chr4	32179667	32180547
chr4	32243896	32244696
chr4	59897141	59898344
chr4	119118585	119119674
chr4	119120399	119121394
chr4	130176795	130178269
chr5	30592696	30593915
chr5	31628185	31629877
chr5	73193331	73194552
chr5	74159992	74161547
chr5	100423328	100424624
chr5	117133119	117135102
chr5	142918965	142922938
chr7	46586893	46587717
chr7	112257579	112258872
chr8	13614334	13616592
chr8	25602493	25604297
chr8	123988509	123989639
chr8	125618949	125620619
chr10	128365317	128370402
chr13	81782176	81784959
chr15	58191312	58193875
chr2	59160853	59164128
chr2	128685664	128688066
chr4	105097325	105102862
chr12	71862679	71865428
chr13	32921758	32928077
chr7	65356782	65360447
chr1	45864143	45866562
chr1	89189720	89191011
chr10	63127183	63129383
chr10	93289066	93291120
chr10	120955312	120956502
chr11	47375185	47379699
chr11	54879523	54881763
chr11	65205860	65211780
chr11	65649255	65651091
chr11	68637343	68639124
chr11	85570690	85573490
chr11	87313060	87314590
chr12	65035608	65038911
chr12	83410914	83413292
chr13	5840791	5842217
chr13	9127120	9130815
chr13	40868109	40869103
chr13	52577175	52578269
chr13	83527504	83533256
chr13	99201373	99203296
chr14	23242717	23245140
chr16	36940371	36943199
chr16	85755305	85757626
chr17	17616975	17619870
chr17	73111654	73113541
chr19	53140443	53142516
chr19	53786231	53790105
chr2	20937281	20938564
chr2	45096699	45098432
chr2	76369705	76373891
chr2	77032132	77035509
chr2	163354132	163355720
chr3	27704713	27706496
chr3	60601207	60605118
chr3	79974111	79976106
chr4	151861813	151864043
chr5	73205551	73207697
chr5	74704456	74705481
chr6	70871045	70873051
chr7	44373567	44375073
chr7	75394210	75396465
chr7	75523592	75528437
chr7	100370115	100372003
chr8	33977836	33980219
chr8	80829762	80831264
chr9	43079983	43081879
chr10	99286949	99287775
chr10	120420895	120422223
chr6	31011043	31012422
chr1	60580780	60581131
chr1	62776736	62777748
chr1	91313215	91314174
chr1	92744998	92745757
chr1	168597774	168598630
chr1	190144451	190145590
chr10	91158689	91159399
chr11	59953255	59953723
chr11	86380298	86381649
chr11	97429062	97429953
chr11	102362288	102363520
chr11	102643938	102644617
chr11	116489349	116490188
chr12	3888626	3889489
chr12	91115141	91115219
chr13	24564783	24566459
chr13	51126732	51127454
chr13	98121706	98122481
chr13	111291406	111292147
chr14	25186459	25187383
chr14	54571758	54572746
chr14	54990198	54992412
chr14	56668279	56670007
chr14	65363480	65364042
chr15	11987948	11988582
chr15	34878822	34879927
chr15	77883359	77884341
chr17	7284718	7285604
chr17	35868485	35870883
chr17	66352532	66353398
chr17	86990735	86990968
chr18	56683100	56685355
chr19	5837152	5837706
chr19	16327229	16328268
chr19	36115424	36116208
chr19	46406466	46407061
chr19	46968546	46969569
chr19	56664160	56664791
chr2	6323219	6324171
chr2	13188864	13189485
chr2	118109460	118110379
chr2	129128831	129131330
chr2	135903434	135904281
chr3	60784501	60785344
chr3	98094846	98095592
chr3	98415762	98415914
chr3	123334934	123335441
chr3	152118930	152119066
chr4	34881445	34882551
chr4	44905558	44906020
chr4	82250975	82251762
chr4	103112376	103112598
chr4	130712729	130715508
chr4	135245594	135246435
chr5	52834003	52835071
chr5	67410658	67411383
chr5	92813080	92813972
chr5	93000444	93001052
chr5	137079749	137080169
chr6	34711943	34711971
chr6	86486511	86487122
chr6	93171711	93172842
chr6	101354738	101355728
chr6	121053514	121054520
chr7	13036085	13037748
chr7	44481205	44481339
chr7	44481962	44482090
chr7	80866912	80867886
chr7	81078604	81079779
chr7	127346055	127347129
chr7	132572777	132573262
chr8	57513356	57514140
chr8	61574603	61574817
chr8	61712361	61714375
chr8	106517971	106518819
chr8	108893986	108894889
chr8	111794932	111795087
chr9	60862894	60863188
chr9	70048274	70048950
chr9	77529246	77529942
chr9	108451260	108452142
chr9	111207536	111208293
chr9	116639683	116640622
chr4	109111124	109120712
chr9	32696070	32702392
chr13	48539370	48547661
chr10	80671684	80681076
chr1	82281272	82286707
chr7	80110385	80115851
chr9	102716824	102720260
chr3	127122736	127125286
chr5	104106886	104114258
chr16	22437661	22441120
chr1	51287835	51293655
chr11	49846918	49849215
chr16	34078808	34083336
chr2	167334281	167337575
chr7	81825373	81829279
chr9	65671484	65674491
chr11	116434194	116438293
chr15	101974475	101979286
chr16	37652307	37654489
chr5	124350926	124354095
chr6	51465403	51472623
chr1	55130003	55133045
chr1	171261710	171263283
chr10	67001959	67005530
chr10	127265832	127270210
chr11	32347742	32350722
chr11	52395470	52397753
chr12	52503874	52505950
chr12	83920335	83922495
chr12	85109654	85113172
chr12	112692348	112694513
chr13	46570378	46573536
chr14	120274949	120282285
chr16	4002189	4004877
chr17	21008291	21010432
chr18	6134569	6136294
chr18	38347567	38350994
chr19	46055467	46058947
chr19	56820516	56822693
chr2	18764659	18767821
chr2	32913964	32915936
chr2	132574604	132579338
chr2	174672579	174674895
chr4	129461517	129463248
chr4	136050322	136053608
chr6	128797869	128800182
chr6	128842072	128844585
chr7	80801445	80804228
chr7	145281832	145284429
chr8	27041648	27044084
chr9	63090574	63093399
chr10	80753957	80759804
chr11	108257777	108260108
chr7	133729263	133733416
chr1	155081420	155084588
chr1	39104847	39106770
chr1	39366618	39369960
chr1	160194833	160196226
chr1	170844177	170847068
chr10	24478383	24480556
chr10	25425836	25428484
chr10	79840116	79841806
chr10	83646771	83648955
chr11	55014995	55019218
chr11	103380707	103383214
chr11	106562197	106565565
chr12	52502288	52503754
chr12	53032407	53034230
chr12	75307176	75311838
chr12	86899197	86900806
chr13	47103721	47105942
chr14	7849992	7853119
chr14	31335905	31338205
chr14	31828936	31830403
chr14	34310791	34314209
chr14	66854690	66860639
chr14	101883103	101889030
chr14	120845346	120848353
chr15	57905836	57907336
chr15	59196534	59200053
chr15	89089359	89090493
chr15	93273322	93275132
chr16	21496635	21500726
chr16	32857483	32860787
chr16	55555022	55556689
chr16	95456383	95460116
chr17	33523855	33525487
chr17	53477894	53481802
chr17	53585690	53588644
chr18	5132875	5135339
chr18	69663982	69668403
chr19	53799100	53803997
chr2	12418127	12420179
chr2	60209864	60211729
chr2	116971506	116973823
chr2	126449670	126451186
chr3	36449125	36451127
chr3	53862573	53864585
chr3	57543174	57545553
chr3	96103189	96107494
chr3	103138446	103140819
chr3	152114324	152115126
chr4	5723407	5726146
chr4	16161963	16163527
chr4	57587708	57589700
chr4	57797968	57799624
chr4	82445801	82448500
chr4	82470060	82471987
chr4	133750061	133752546
chr4	135986067	135987082
chr5	65730787	65732483
chr5	105526897	105528982
chr5	107166112	107169531
chr5	136426401	136429624
chr5	137627241	137632716
chr5	148418862	148420035
chr5	150293659	150295879
chr6	71933073	71936544
chr6	72548046	72554122
chr6	88626100	88627794
chr6	134087725	134089282
chr7	17057389	17060592
chr7	68152035	68154680
chr7	123096939	123099083
chr8	4492627	4494686
chr8	27105791	27107921
chr8	61224328	61226312
chr8	107254264	107255623
chr9	45983442	45985761
chr9	50899330	50901726
chr9	57520053	57527205
chr9	58273846	58276878
chr9	80066993	80069188
chrX	13241507	13244459
chr10	122884010	122884951
chr15	78580993	78582416
chr16	13818222	13820899
chr3	129531862	129534536
chr4	123138810	123140350
chr7	105398767	105400091
chr8	109868528	109869892
chr1	135410643	135411996
chr1	156667582	156668405
chr1	171032910	171034185
chr10	59379628	59380848
chr11	11952252	11954487
chr11	20915309	20917191
chr11	62455869	62457195
chr11	62644830	62648187
chr11	69979232	69984089
chr11	80810561	80811532
chr11	94497308	94498938
chr11	104559375	104562107
chr11	104581280	104582585
chr11	116816839	116817960
chr13	93838006	93839886
chr13	103977552	103978972
chr15	11398502	11400027
chr15	27723649	27725378
chr15	36924363	36925771
chr17	34606073	34607214
chr19	4926987	4929263
chr19	42008011	42009609
chr2	4560535	4562007
chr2	6129090	6130193
chr2	24975976	24976973
chr2	118600361	118601836
chr2	131158941	131160047
chr3	145962758	145964217
chr4	128736974	128738482
chr5	149513320	149514697
chr6	37355982	37357779
chr7	16782244	16784752
chr7	49522577	49524131
chr7	80208256	80209908
chr8	11272454	11273478
chr8	26961588	26962632
chr8	123753297	123754586
chr9	43106075	43108400
chr9	46272237	46274649
chr9	70834207	70836237
chrX	53055543	53057183
chr7	90140695	90149628
chr2	156175403	156182202
chr9	121709416	121711755
chr18	16712872	16717971
chr7	100814691	100817862
chr1	75435612	75436969
chr1	189922466	189925583
chr10	120801279	120802148
chr11	65261725	65267315
chr11	69946436	69948081
chr11	87298210	87300284
chr12	100537991	100539812
chr13	3891628	3894013
chr13	55215142	55216469
chr14	31779602	31782747
chr15	99801188	99802508
chr16	95831645	95834306
chr18	20558278	20560040
chr19	21832838	21833413
chr19	53731694	53732769
chr2	10076645	10077889
chr3	88950615	88952493
chr4	82064408	82067871
chr4	97826227	97827603
chr4	103177954	103179911
chr5	51547547	51548966
chr5	139080799	139081827
chr6	50187525	50190040
chr6	136552796	136555897
chr7	19571177	19573266
chr7	67240791	67246420
chr7	75585999	75589024
chr7	101178087	101180205
chr7	118241283	118243577
chr7	132850958	132853216
chr8	25015108	25016856
chr8	61919783	61922179
chr1	92472883	92473925
chr1	43534791	43535887
chr1	118402305	118402966
chr1	121326842	121328098
chr1	132095892	132096395
chr1	153133730	153134975
chr1	157055141	157056228
chr10	42273992	42274024
chr10	60812227	60813141
chr10	75251884	75252531
chr10	93446887	93447525
chr10	95708677	95709267
chr10	105522940	105524400
chr11	3963264	3965362
chr11	54958179	54959158
chr11	83753640	83754747
chr11	90676652	90677117
chr12	84997007	84998181
chr13	23525478	23526734
chr13	34341741	34342502
chr13	41662005	41662770
chr13	41670694	41671572
chr13	41673039	41673900
chr13	45709348	45710115
chr13	51999920	52000598
chr13	93308062	93308817
chr14	54553448	54553926
chr14	76478503	76479608
chr14	101901967	101902114
chr15	25985071	25986614
chr15	27898450	27899033
chr15	36873989	36874398
chr15	53266885	53267756
chr15	58292218	58292846
chr16	29881809	29882889
chr16	30733107	30733928
chr16	35225867	35226534
chr16	37753996	37754887
chr16	42339755	42340467
chr16	77028395	77029079
chr16	90401562	90402448
chr16	90933821	90934793
chr17	35001280	35002711
chr17	75110988	75111405
chr17	84890857	84891334
chr18	56686807	56688107
chr18	60964418	60964813
chr18	65698569	65699264
chr19	7055048	7055710
chr19	34856509	34857283
chr2	30416463	30417694
chr2	117745830	117746146
chr2	120870593	120872817
chr2	128384493	128384800
chr2	153181122	153182046
chr2	160326737	160326841
chr3	19649019	19650195
chr3	27653759	27654629
chr3	51377901	51378533
chr3	68533684	68535454
chr3	97032612	97033538
chr4	57606901	57607104
chr4	59688960	59689875
chr4	133379333	133379465
chr4	148623643	148623995
chr4	154541965	154542741
chr5	93095425	93095811
chr5	136489449	136490443
chr6	5156649	5157834
chr6	37374902	37375634
chr6	72108792	72109491
chr7	12881145	12881805
chr7	131361221	131362808
chr8	10964846	10965598
chr8	45931562	45932273
chr8	61386165	61386777
chr9	69430488	69432071
chr9	69467393	69468344
chr9	95504885	95505068

## Sheet: H3K27ac+ 5hmC- Neonatal
chr	start	end
chr3	90078533	90087044
chr2	167655727	167661539
chr4	155148463	155152634
chr7	25273810	25282009
chr12	86828675	86838302
chr2	29619886	29631174
chr2	167773016	167775786
chr11	69995344	69998372
chr4	62514908	62521469
chr6	120187006	120192525
chr3	115764271	115770044
chr18	65580181	65587402
chr8	84066705	84071437
chr11	106711532	106716204
chr7	27485619	27492233
chr4	155232351	155238829
chr8	70537724	70546799
chr17	46853888	46858889
chr9	44731492	44736140
chr10	127664721	127669807
chr11	54953967	54957187
chr14	70573868	70579316
chr18	61952951	61955759
chr5	115326677	115329644
chr5	137347375	137353193
chr2	118760112	118764719
chr4	130792640	130802297
chr4	133630054	133633281
chr9	118149136	118150810
chr9	120689972	120692857
chr11	117346957	117350730
chr17	46617582	46619740
chr4	41712272	41714518
chr14	21499025	21501417
chr2	165883781	165888978
chr4	41054395	41055875
chr5	138996974	138999663
chr6	47650650	47651924
chr7	141464716	141470134
chr8	84728458	84732446
chr7	27164629	27166982
chr19	6397484	6397988
chr2	156839751	156841563
chr4	136147719	136148722
chr5	142781740	142782058
chr7	100908396	100908766
chr2	152783186	152795698
chr15	68359426	68364714
chr6	129227610	129238998
chr1	180362242	180367245
chr5	114174372	114181895
chr2	167627717	167632416
chr7	142383447	142388972
chr11	69407566	69412937
chr17	47521100	47524941
chr11	52359354	52367056
chr2	32127070	32131186
chr4	125122027	125128665
chr10	81423628	81427619
chr5	121831390	121837070
chr2	32965677	32970710
chr4	129820417	129824858
chr1	86439407	86445026
chr1	119502144	119505673
chr10	18430251	18432688
chr10	42274045	42279174
chr11	8467151	8470423
chr11	61577443	61579699
chr11	86990989	86994166
chr12	99560410	99564296
chr13	49212558	49216360
chr14	8079765	8081808
chr14	51062706	51066547
chr14	70598692	70600636
chr14	75832124	75835979
chr15	77927342	77930399
chr15	79516317	79517856
chr16	94542741	94546574
chr17	6826361	6829159
chr17	71183837	71185350
chr18	24528612	24530297
chr2	167763919	167767356
chr3	52044044	52049304
chr3	89392610	89395861
chr4	55650055	55653288
chr4	86668169	86671104
chr4	141073044	141078753
chr4	141300930	141306733
chr4	141718205	141723307
chr6	5296678	5299097
chr6	72346883	72348994
chr6	72388312	72392242
chr7	145109942	145114135
chr8	4676818	4679304
chr8	46737114	46743785
chr4	137493836	137499379
chr1	134060002	134061924
chr1	134062456	134066346
chr10	81429033	81431915
chr11	23496486	23498056
chr11	105590066	105591913
chr12	3832617	3836377
chr12	84216802	84219790
chr12	104749993	104751831
chr12	110850120	110852009
chr15	85808419	85812659
chr16	11342511	11344622
chr19	46521818	46525785
chr2	93820964	93822677
chr3	87763119	87769329
chr4	15944008	15946340
chr4	129498619	129502012
chr5	34525450	34537012
chr5	105730380	105733400
chr5	146792817	146794718
chr6	31214844	31222035
chr7	19318112	19321450
chr7	25687017	25690509
chr7	35317454	35318884
chr8	121635482	121637696
chr9	106453991	106457223
chr14	55822560	55825730
chr17	56137903	56140178
chr18	35849297	35851402
chr5	134784965	134786471
chr11	88593078	88595185
chr13	28417111	28419290
chr14	54572932	54575105
chr17	56763902	56766028
chr4	43655440	43656713
chr10	127661637	127663239
chr11	97697874	97699659
chr12	86075854	86076930
chr12	111434075	111434971
chr13	52021296	52022296
chr14	25734251	25738007
chr16	31068545	31069107
chr17	26946144	26947092
chr17	47138597	47143158
chr18	34886988	34889062
chr19	7066145	7067118
chr2	27441705	27443661
chr4	141010408	141011528
chr4	149562027	149563547
chr5	111530966	111531586
chr7	79714859	79715969
chr7	126535664	126536923
chr8	70408342	70410525
chr8	84685859	84688098
chr8	120275832	120277978
chr8	124231525	124232866
chr9	14173142	14174230
chr9	21329366	21330692
chr9	44714388	44715477
chr9	60794352	60796183
chr19	24053678	24056130
chr10	128365317	128370402
chr13	81782176	81784959
chr4	138433823	138436159
chr19	3352453	3354427
chr8	106168441	106170371
chr17	29447758	29448636
chr1	65174672	65175072
chr10	8813275	8813642
chr10	9827973	9828714
chr10	59868416	59868784
chr10	79945417	79945980
chr10	80036336	80036934
chr10	80410059	80410613
chr10	80639426	80640031
chr10	80668678	80669177
chr10	80887753	80888657
chr10	81464167	81464936
chr11	5901814	5902317
chr11	70005916	70006611
chr11	95247059	95247479
chr11	97443975	97444504
chr11	101163648	101164286
chr11	101276465	101276897
chr12	3236384	3236863
chr12	3825700	3826030
chr12	72917327	72917984
chr12	105908767	105909146
chr12	110670121	110670844
chr12	111445195	111445720
chr13	55916776	55917126
chr14	120721108	120721382
chr15	78777773	78778397
chr15	89532852	89533595
chr15	97784309	97785268
chr17	53597808	53598330
chr17	56576006	56576339
chr18	66291028	66292103
chr19	5653794	5655060
chr2	32612290	32612796
chr2	156748150	156748915
chr2	157559969	157560663
chr3	102175546	102175998
chr4	57082576	57082915
chr4	118290353	118291289
chr4	131836272	131837549
chr4	132950061	132950545
chr4	137447407	137448031
chr4	141631349	141631948
chr4	155654417	155655698
chr5	52112805	52115343
chr5	92690735	92691114
chr5	122001770	122002409
chr5	149678124	149679308
chr6	42323211	42323965
chr6	119107237	119108352
chr6	136816540	136817099
chr7	17038868	17039313
chr7	19545455	19545804
chr7	25203654	25204234
chr7	49524342	49524729
chr7	105786912	105787569
chr7	142433485	142434009
chr8	11398817	11399825
chr8	23187816	23188507
chr8	95369292	95370247
chr9	48811183	48811575
chr9	102353094	102354857
chr9	117246352	117246804
chr9	121839052	121839599
chr10	93294739	93308935
chr9	122117151	122124958
chr2	170127779	170134902
chr7	139465782	139473421
chr7	16042418	16050382
chr13	48539370	48547661
chr1	30871070	30875165
chr1	180810734	180815531
chr10	80671684	80681076
chr5	115488113	115492692
chr12	25097353	25101316
chr13	52974506	52982958
chr15	102242534	102249620
chr1	82281272	82286707
chr6	92939513	92944848
chr7	80110385	80115851
chr9	102716824	102720260
chr12	29937810	29942933
chr14	121435276	121437294
chr16	44346442	44350512
chr3	105796718	105804471
chr4	95159695	95162994
chr5	32851627	32854647
chr6	51169442	51174450
chr16	22437661	22441120
chr10	128090597	128095773
chr4	53115470	53118312
chr18	75341818	75343770
chr7	36695320	36699286
chr6	99519396	99524853
chr10	81132976	81141560
chr17	47507000	47512748
chr9	57636872	57645219
chr11	116434194	116438293
chr15	101974475	101979286
chr1	36555076	36562038
chr11	51914736	51918504
chr12	86798920	86802849
chr18	4919913	4922575
chr16	37652307	37654489
chr5	124350926	124354095
chr10	81376159	81378567
chr4	151859577	151861724
chr5	144255168	144260145
chr8	121950937	121952963
chr14	70765199	70768938
chr17	24641974	24647260
chr1	55130003	55133045
chr1	171261710	171263283
chr10	67001959	67005530
chr10	127265832	127270210
chr11	32347742	32350722
chr11	52395470	52397753
chr12	52503874	52505950
chr12	83920335	83922495
chr12	85109654	85113172
chr12	112692348	112694513
chr13	46570378	46573536
chr14	120274949	120282285
chr16	4002189	4004877
chr17	21008291	21010432
chr18	6134569	6136294
chr18	38347567	38350994
chr19	46055467	46058947
chr19	56820516	56822693
chr2	18764659	18767821
chr2	32913964	32915936
chr2	132574604	132579338
chr2	174672579	174674895
chr4	129461517	129463248
chr4	136050322	136053608
chr6	128797869	128800182
chr6	128842072	128844585
chr7	80801445	80804228
chr7	145281832	145284429
chr8	27041648	27044084
chr9	63090574	63093399
chr1	16616911	16619546
chr1	36307354	36310396
chr1	172147092	172150314
chr1	182281387	182283617
chr1	190168079	190170856
chr10	34415756	34419351
chr10	43479485	43481102
chr10	76032372	76033795
chr10	128096615	128099131
chr11	68690943	68694393
chr11	75678395	75681942
chr11	102428118	102433040
chr11	106485570	106488019
chr11	120986471	120991459
chr12	70967312	70970245
chr12	85484420	85488281
chr12	102875718	102877971
chr12	113014585	113016414
chr13	6646073	6649308
chr13	55098970	55100587
chr13	65240061	65242636
chr13	73762200	73766104
chr13	83523027	83526952
chr14	13959744	13961479
chr14	14119376	14121213
chr14	25377006	25379855
chr14	47472726	47473725
chr14	52256327	52258814
chr14	55003028	55005915
chr16	10990534	10993335
chr16	33399130	33402316
chr16	91485181	91487075
chr17	23770427	23771813
chr17	27856417	27858450
chr17	28327243	28330516
chr17	28929662	28931754
chr17	31564724	31566896
chr18	10027804	10030228
chr18	11351466	11353488
chr18	12127475	12131479
chr19	6975294	6977576
chr19	44387057	44389503
chr19	46598696	46600725
chr2	13370310	13374039
chr2	30656173	30661149
chr2	30705458	30710159
chr2	59881561	59882834
chr2	77944258	77946949
chr2	85047900	85049582
chr2	167347500	167349096
chr3	19161385	19163961
chr3	20153241	20156029
chr3	51193850	51198746
chr3	95950069	95952497
chr3	104787075	104792860
chr3	121953129	121955561
chr4	15957739	15959646
chr4	19706784	19709139
chr4	45106529	45109116
chr4	121213064	121215956
chr4	123665057	123666440
chr4	128803875	128805867
chr4	129670956	129673724
chr4	134921825	134927243
chr5	29568814	29570715
chr5	107867824	107870080
chr5	110978166	110981481
chr5	123906913	123909108
chr5	124541139	124542449
chr5	145230322	145233960
chr5	147859594	147862253
chr6	39591500	39594177
chr6	71542991	71545342
chr6	72511398	72514547
chr6	83349226	83353427
chr6	115716734	115718771
chr6	145338540	145342207
chr7	19603102	19604808
chr7	29178700	29180884
chr7	70357919	70360080
chr7	81056757	81060343
chr7	81342184	81346017
chr7	98307284	98310116
chr7	126500731	126504201
chr8	70475005	70477231
chr8	105936481	105939078
chr8	107030970	107033809
chr8	107587149	107589155
chr8	109736361	109738050
chr8	110920053	110921492
chr8	121589623	121593552
chr9	22115882	22118028
chr9	22306193	22308389
chr9	41949348	41952277
chr9	57835531	57837872
chr9	63108115	63110501
chr9	119980497	119985512
chr1	155081420	155084588
chr1	39477516	39478765
chr1	171269358	171273094
chr10	77447960	77450368
chr10	100015485	100018652
chr11	59137061	59140056
chr11	60045483	60046905
chr11	79305022	79308789
chr11	98950894	98952563
chr11	103952970	103954413
chr12	4592632	4594586
chr12	9028969	9032002
chr12	108757259	108758416
chr13	16011564	16012963
chr13	103921360	103922791
chr17	80205627	80208362
chr17	88254716	88259431
chr18	5162111	5164823
chr18	65082567	65085059
chr18	67447834	67449357
chr2	4562545	4563737
chr2	28522954	28527325
chr2	30357050	30359295
chr2	32845344	32847337
chr2	132017225	132023833
chr2	132143534	132144922
chr2	164440789	164444113
chr2	174435923	174440365
chr2	174462804	174464509
chr2	181692676	181694882
chr3	52179341	52181086
chr3	101499409	101501539
chr4	43043684	43047467
chr4	63407840	63410881
chr4	88536663	88539005
chr4	123661951	123664950
chr5	3543341	3546946
chr5	31613418	31615937
chr5	36580338	36582830
chr5	103690982	103693807
chr5	110806260	110810110
chr5	121837150	121840041
chr6	48085072	48086481
chr6	54866817	54868196
chr6	138139893	138143188
chr7	4971517	4973402
chr7	16309250	16311212
chr7	19814909	19818735
chr7	25780270	25782382
chr7	99543855	99547344
chr7	127636858	127637982
chr7	134670380	134672306
chr8	46470716	46472942
chr8	72299895	72304881
chr8	84983573	84987393
chr8	116943539	116948167
chr8	120415925	120417693
chr8	121561763	121564199
chr8	121584541	121586323
chr8	125053273	125055716
chr8	126536293	126538146
chr9	44492520	44495337
chr9	57260536	57263518
chr9	57970519	57974913
chr9	63131662	63134256
chr9	69288780	69291757
chr9	71770052	71771934
chr9	114779231	114782819
chr9	122886647	122887892
chr11	104231324	104233043
chr16	4594830	4597218
chr10	81265484	81269416
chr10	122884010	122884951
chr11	60222142	60224188
chr11	101442097	101444577
chr13	51845300	51850373
chr15	78580993	78582416
chr15	80798301	80801510
chr16	13818222	13820899
chr17	28620578	28622440
chr2	39002516	39006342
chr2	73213341	73214592
chr3	129531862	129534536
chr4	11485478	11487108
chr4	21879161	21881366
chr4	123138810	123140350
chr4	124750817	124753233
chr4	126101046	126105565
chr4	136139197	136145201
chr5	110769028	110771155
chr5	115011341	115013387
chr6	128142136	128143687
chr7	15955268	15956748
chr7	29766552	29769930
chr7	45464911	45467026
chr7	105398767	105400091
chr7	112502314	112502949
chr7	142479819	142482841
chr8	72722917	72724614
chr8	109868528	109869892
chr9	65825677	65828066
chr9	106787343	106790056
chr1	75458331	75459549
chr1	135146540	135148924
chr10	61782598	61784274
chr10	77210077	77212256
chr10	78352473	78353123
chr10	79532837	79534098
chr10	80163778	80165536
chr10	81165350	81167916
chr10	81232964	81233994
chr10	81563452	81564939
chr10	128523904	128526122
chr11	5443253	5444323
chr11	32557937	32559271
chr11	32925288	32926346
chr11	69546271	69547359
chr11	69584104	69585251
chr11	76622260	76624505
chr11	78194542	78195645
chr11	78826594	78827364
chr11	79728609	79730857
chr11	101936380	101937698
chr11	116807581	116809240
chr11	117274188	117277036
chr12	21128840	21130223
chr12	55464937	55467561
chr12	108372270	108373727
chr12	112153018	112153921
chr12	112924152	112925322
chr13	73466997	73470212
chr13	101694214	101695535
chr15	8279177	8280323
chr15	76460571	76462450
chr15	79356767	79357758
chr15	82147073	82148631
chr15	97816893	97818005
chr15	98761166	98763950
chr15	101336297	101338617
chr15	101365972	101368282
chr16	11066025	11068054
chr16	18392448	18394446
chr16	33250565	33252936
chr17	34203947	34206226
chr17	50006449	50007387
chr17	56506932	56508161
chr17	56829584	56830759
chr17	83895212	83896743
chr17	87335068	87336851
chr18	34247358	34248333
chr18	35887642	35889107
chr18	38188791	38189951
chr18	38259391	38260196
chr18	75404970	75406259
chr19	5433069	5434316
chr19	5474917	5476292
chr19	10266449	10267707
chr19	42778883	42780704
chr19	47909515	47910681
chr2	3713104	3714835
chr2	31066805	31067501
chr2	71655318	71656361
chr2	85060425	85061874
chr2	90782609	90783800
chr2	93044339	93046340
chr2	101796050	101798506
chr2	167540069	167541920
chr2	181155940	181157101
chr3	69597512	69598723
chr3	89384620	89386006
chr4	62583204	62584269
chr4	117891241	117892055
chr4	123686576	123687905
chr4	134665911	134666848
chr4	140662411	140663354
chr4	141272728	141273931
chr4	148900151	148902276
chr4	149586699	149587890
chr4	150059877	150061927
chr4	152130528	152132789
chr5	125039590	125040780
chr5	129500577	129503076
chr5	134549364	134552680
chr5	136139005	136140954
chr5	137363391	137364296
chr5	137683369	137684810
chr5	138992558	138996281
chr5	140505380	140509570
chr5	149378600	149379798
chr5	150592516	150594868
chr5	151019619	151021036
chr6	15720171	15722093
chr6	86607387	86608554
chr6	135367570	135368681
chr7	28596406	28598333
chr7	28795450	28797496
chr7	30419435	30423963
chr7	128744430	128746837
chr7	132792378	132792719
chr8	34808068	34810448
chr8	57340732	57341433
chr8	71494710	71496595
chr8	84012653	84013078
chr8	84740558	84743922
chr8	84786320	84786906
chr8	84797181	84799794
chr8	117498017	117499188
chr8	120555777	120556852
chr8	122314224	122315993
chr9	21180895	21182285
chr9	21846096	21848948
chr9	21851433	21853464
chr9	108093058	108094921
chrX	12126794	12129437
chrX	99469988	99470990
chr4	76448372	76451068
chr1	191181558	191187100
chr11	6441898	6444463
chr11	94318850	94323337
chr12	71978354	71982407
chr14	20673064	20677393
chr15	102406529	102407783
chr17	79894109	79896406
chr18	77937664	77939594
chr2	125780667	125782952
chr2	156175403	156182202
chr3	149443085	149445717
chr5	121383163	121385809
chr6	149186829	149189801
chr7	19129498	19132694
chr7	112034875	112037697
chr8	70896107	70898492
chr8	85027200	85029618
chr9	54862791	54866115
chr9	121709416	121711755
chr8	84980013	84981425
chr1	53312513	53318588
chr1	130708233	130713834
chr11	49200909	49205981
chr11	87442088	87444329
chr12	34450289	34453710
chr12	51665056	51669856
chr13	41606124	41608405
chr17	80053534	80055091
chr18	34650274	34652105
chr3	51699971	51701727
chr3	95623911	95626694
chr4	43030158	43032241
chr5	8893745	8895474
chr5	92465353	92467088
chr5	103997761	104000595
chr6	35132172	35134785
chr7	112655830	112657416
chr8	11310818	11312638
chr9	77463030	77465086
chr9	122804469	122809055
chr1	92472883	92473925
chr5	30959270	30960494
chr5	137510645	137512152
chr6	125349613	125350859
chr1	51214657	51214949
chr1	74783593	74784668
chr1	75546102	75547061
chr1	82770720	82771391
chr1	83060903	83061473
chr1	126729504	126730016
chr1	128304429	128304835
chr1	136948454	136949331
chr1	179181990	179182481
chr1	187607201	187607682
chr1	190172816	190173229
chr1	190971988	190972309
chr1	193152801	193154043
chr10	20993932	20994325
chr10	37700884	37701416
chr10	41671360	41671547
chr10	59539377	59539910
chr10	59799951	59800318
chr10	77428166	77428684
chr10	79728879	79729646
chr10	80013464	80014080
chr10	80060288	80061142
chr10	80324781	80325626
chr10	81274293	81274833
chr10	81390587	81391078
chr10	81452257	81452713
chr10	106427172	106427634
chr10	120665822	120666480
chr10	120897041	120897466
chr10	120954033	120954598
chr10	121464088	121464413
chr10	121576644	121577254
chr10	122830016	122830420
chr10	127283591	127284395
chr11	4253276	4253971
chr11	6413044	6413637
chr11	16752047	16753110
chr11	32545154	32546026
chr11	33270413	33270774
chr11	33513197	33513961
chr11	53457006	53457695
chr11	57833631	57834012
chr11	68399447	68400368
chr11	79974008	79974732
chr11	85829174	85829651
chr11	95126395	95126804
chr11	95796359	95797076
chr11	97133543	97134020
chr11	97544020	97544081
chr11	99147707	99148372
chr11	105164902	105165607
chr11	106365356	106365769
chr11	106537671	106538039
chr11	108948798	108949357
chr11	113708703	113709174
chr11	117287498	117287543
chr11	119643236	119643857
chr12	3261623	3261960
chr12	3438205	3438671
chr12	3895585	3896169
chr12	15903182	15903636
chr12	28551869	28552390
chr12	31974116	31974684
chr12	70616557	70617326
chr12	80238021	80238476
chr12	91874750	91875121
chr12	104446967	104447557
chr12	108218480	108219186
chr12	112608666	112609369
chr12	113424151	113425348
chr12	116983705	116984008
chr12	118836438	118837112
chr13	11900812	11901261
chr13	12395300	12396081
chr13	18948249	18949084
chr13	24604220	24604657
chr13	41671705	41672157
chr13	43365144	43365925
chr13	44784666	44785205
chr13	44847180	44847687
chr13	46538294	46538317
chr13	49247516	49248280
chr13	54574848	54575996
chr13	56151665	56152042
chr13	56495166	56495811
chr13	62966260	62966705
chr13	63572381	63573870
chr13	70841172	70841740
chr13	107793328	107794091
chr13	110503875	110504211
chr14	17632778	17633259
chr14	25231976	25232258
chr14	62453750	62454124
chr14	65331837	65332449
chr14	76527419	76527854
chr14	77156236	77157884
chr14	117663157	117663581
chr14	120156525	120157102
chr15	8669728	8670190
chr15	25444908	25445432
chr15	35326274	35326852
chr15	77782363	77783294
chr15	77828371	77828760
chr15	78752939	78753450
chr15	88861734	88864479
chr15	98806723	98807845
chr15	99314853	99315355
chr15	102018026	102018392
chr15	102355359	102356439
chr16	10357969	10358318
chr16	13447852	13448853
chr16	18588596	18589195
chr16	28407203	28407810
chr16	50429287	50430486
chr16	90457426	90457747
chr16	91359402	91359823
chr16	92060933	92061265
chr16	92761723	92762191
chr16	94644418	94645088
chr17	24877417	24878004
chr17	25947626	25948429
chr17	28164348	28164507
chr17	29307766	29308009
chr17	31820870	31821489
chr17	34676774	34677156
chr17	34680050	34680606
chr17	35424806	35425338
chr17	35703500	35704113
chr17	42821163	42821720
chr17	46310095	46310583
chr17	50292600	50293995
chr17	66353914	66354282
chr17	73071318	73071678
chr17	75180845	75181119
chr18	5037311	5038027
chr18	24780159	24780488
chr18	25752830	25753577
chr18	35889223	35890281
chr18	46453541	46453881
chr18	62922105	62923420
chr18	73710603	73711115
chr18	75510910	75511724
chr18	77601360	77601724
chr18	81397340	81397766
chr19	4942401	4943257
chr19	5117006	5118815
chr19	5756876	5757594
chr19	6933723	6934555
chr19	10304315	10305073
chr19	23039802	23040265
chr19	24150045	24150507
chr19	25720373	25720835
chr19	34899768	34900151
chr19	37323452	37323997
chr19	41985377	41985835
chr2	4300949	4301573
chr2	6271751	6272297
chr2	7082854	7083528
chr2	28513393	28513821
chr2	31822528	31822875
chr2	32074139	32074690
chr2	32718851	32719292
chr2	34638963	34639471
chr2	35491185	35491688
chr2	60693604	60693794
chr2	74464771	74465167
chr2	91049455	91049944
chr2	92989111	92989524
chr2	118899671	118900408
chr2	119322059	119323003
chr2	146293074	146293689
chr2	157424360	157425092
chr2	158174865	158175257
chr2	164890592	164891099
chr2	167769465	167770039
chr2	168003329	168003692
chr2	168156210	168156579
chr2	173089278	173089615
chr3	9346853	9347818
chr3	51731886	51732382
chr3	68525046	68525374
chr3	96474904	96475330
chr3	107596428	107596914
chr3	116726502	116726903
chr3	133937594	133937918
chr4	11855868	11856542
chr4	33209262	33209931
chr4	40875644	40876050
chr4	41730533	41730850
chr4	45776425	45776953
chr4	57761569	57762056
chr4	105240553	105241003
chr4	107026841	107027516
chr4	107828667	107829211
chr4	123350915	123351466
chr4	124674572	124675058
chr4	126240244	126240429
chr4	134065525	134065983
chr4	134641849	134642540
chr4	135032211	135032722
chr4	135080416	135080818
chr4	135672758	135673287
chr4	136584108	136584480
chr4	137578226	137578866
chr4	138808943	138809308
chr4	139284960	139285326
chr4	139345987	139346522
chr4	140554908	140555446
chr4	141005929	141006671
chr4	141244844	141245463
chr4	141291496	141292006
chr4	150315262	150315712
chr4	156213893	156214375
chr5	14438161	14438592
chr5	16245828	16246390
chr5	24485040	24485655
chr5	33722870	33723649
chr5	53176425	53176701
chr5	66996840	66997325
chr5	74064526	74065008
chr5	77251767	77252076
chr5	99541049	99541429
chr5	105601131	105601333
chr5	108677576	108678379
chr5	110378869	110379628
chr5	111481269	111481568
chr5	111725279	111725742
chr5	122018995	122019660
chr5	122987871	122988755
chr5	134449857	134450288
chr5	134798293	134798592
chr5	135698787	135699137
chr5	135926873	135927366
chr5	138275630	138276150
chr5	139849324	139849820
chr5	141078740	141079087
chr5	142509400	142509968
chr5	142874590	142874916
chr5	144913798	144914402
chr5	148253319	148253649
chr5	149180208	149180563
chr6	17840445	17841110
chr6	39226759	39227101
chr6	72232208	72232586
chr6	83142224	83142680
chr6	83436265	83436786
chr6	84105410	84106119
chr6	91116246	91116881
chr6	113309023	113309581
chr6	117477270	117477841
chr6	119085917	119086381
chr6	120263866	120264282
chr6	120463025	120464232
chr6	123837260	123837533
chr6	146855192	146855608
chr7	4777015	4777644
chr7	6172249	6173051
chr7	7300636	7301067
chr7	19399151	19399955
chr7	24918266	24918772
chr7	28361193	28362119
chr7	28630326	28630768
chr7	31159043	31159571
chr7	44073394	44073854
chr7	44310467	44311838
chr7	44442415	44443069
chr7	45240616	45241188
chr7	45501492	45502279
chr7	66387460	66388574
chr7	68074463	68074989
chr7	73581971	73582328
chr7	80436965	80437285
chr7	100042055	100042513
chr7	111655200	111655542
chr7	115453388	115453835
chr7	116307353	116308484
chr7	125900263	125900730
chr7	126492354	126493105
chr7	127538592	127539170
chr7	128687840	128688575
chr7	130407485	130407929
chr7	141481821	141482577
chr7	143153945	143154493
chr7	143375756	143376576
chr8	4249061	4249764
chr8	4252985	4253966
chr8	4494991	4495483
chr8	26974740	26975207
chr8	61663033	61663721
chr8	70677948	70678654
chr8	70779267	70780790
chr8	70796659	70797223
chr8	84084638	84085109
chr8	84784143	84784777
chr8	88312210	88312941
chr8	88521022	88522043
chr8	95595083	95595551
chr8	95677562	95678725
chr8	105278486	105279096
chr8	105327204	105327365
chr8	111445736	111446126
chr8	117327704	117328148
chr8	119351643	119352046
chr8	120289426	120289795
chr8	120440106	120440464
chr8	122294846	122295326
chr8	122571550	122572154
chr8	124751153	124751880
chr9	31387917	31388328
chr9	41156530	41157994
chr9	43633206	43633804
chr9	48805310	48805750
chr9	53240985	53241477
chr9	63851711	63852137
chr9	64214438	64214782
chr9	67571515	67572266
chr9	68672706	68673205
chr9	99147096	99147848
chr9	107421105	107421764
chr9	108494670	108495256
chr9	108831885	108832891
chr9	118271813	118271978
chr9	119932472	119933271
chr9	123481415	123481885
chrX	11807003	11807949
chrX	103694980	103695657
chr3	90291496	90297675
chr4	140698920	140703869
chr17	26847031	26852800
chr6	17693026	17696405
chr17	26839690	26846597
chr1	133417606	133424778
chr5	66745509	66752269
chr13	63562911	63568895
chr18	11052059	11061640
chr15	101243923	101249512
chr2	44925375	44928266
chr3	51339110	51343070
chr5	88564029	88567047
chr8	90906967	90910100
chr14	25456280	25463413
chr1	105991035	105996263
chr19	46957668	46962617
chr5	105518922	105524009
chr5	108460334	108466563
chr5	119834834	119838260
chr7	132930129	132933248
chr19	26603915	26609099
chr1	138617060	138619550
chr1	181839841	181842868
chr10	68274387	68281192
chr11	60112556	60117910
chr11	72606919	72611524
chr11	102815775	102818914
chr13	29982458	29985976
chr16	13436526	13438542
chr16	30069060	30071502
chr17	10310278	10319150
chr18	39488489	39492373
chr18	82910255	82914434
chr2	75656959	75661904
chr2	170151994	170156018
chr3	34019461	34022636
chr3	104596346	104603614
chr4	34550903	34553899
chr5	34182481	34187602
chr6	115691678	115698567
chr7	127966184	127970201
chr7	142058699	142061421
chr8	13159214	13163790
chr8	75033347	75040987
chrX	74242991	74246578
chr18	54985055	54993357
chr1	87827405	87830634
chr10	59931770	59933865
chr11	61616769	61620041
chr11	77762373	77764837
chr11	101252322	101258008
chr15	63996382	63999218
chr15	80010958	80014959
chr16	4724976	4733440
chr18	5985245	5990975
chr18	84088394	84093154
chr19	36346899	36349677
chr2	120628130	120633815
chrX	13071247	13073743
chr18	61650650	61652739
chr8	44937128	44939144
chr11	77766196	77766995
chr15	101076654	101080941
chr4	120031431	120034407
chrX	12086756	12089496
chr4	48041543	48048443
chr14	65342560	65345673
chr4	141535768	141538604
chr8	57325496	57329431
chr2	116974551	116977574
chr7	34307862	34314763
chr8	36607858	36614004
chr8	57310755	57321638
chr1	23255108	23259263
chr10	77621026	77627403
chr11	77982844	77985896
chr11	115704458	115708619
chr16	16895528	16904632
chr17	4906537	4909396
chr17	47593286	47598229
chr17	72834673	72840766
chr5	33271578	33275016
chr8	105857506	105863325
chr1	13371446	13374818
chr10	7725603	7727906
chr11	19012584	19021546
chr11	55030961	55034083
chr14	70073785	70079043
chr14	105897480	105899325
chr16	4557698	4559592
chr18	80361511	80363778
chr19	12009651	12013465
chr3	87905938	87911995
chr4	6451275	6454426
chr5	123133808	123142075
chr7	16051686	16053817
chr8	22805655	22809601
chr8	105605212	105608098
chr1	153484649	153488564
chr11	20630335	20634431
chr11	45851795	45854057
chr11	84868568	84873364
chr11	115511596	115514840
chr12	71830702	71837957
chr13	80883279	80888716
chr16	18065358	18067511
chr16	20534719	20538970
chr2	31760021	31764640
chr3	116127666	116129985
chr4	132257357	132261314
chr4	133812167	133817440
chr4	137352642	137358011
chr7	127475711	127481063
chr9	25251790	25255953
chr9	108782707	108786884
chr3	90585491	90588838
chr1	62704507	62707885
chr18	75694431	75697673
chr19	36408469	36411094
chr4	145238435	145247217
chr4	155847607	155849365
chrX	99042457	99047450
chr4	144947437	144954195
chr5	113179788	113183433
chr6	127153230	127156087
chr7	27330457	27333416
chr8	70608413	70612139
chr9	106246587	106248842
chr1	38126586	38129653
chr1	46851061	46854129
chr1	52112913	52114192
chr1	53783739	53785335
chr1	58421575	58424747
chr1	64532101	64536628
chr1	65175229	65180274
chr1	66860908	66866750
chr1	69104400	69108247
chr1	69687485	69688694
chr1	72710549	72713451
chr1	74661646	74663733
chr1	80338074	80340732
chr1	85793267	85796146
chr1	87326662	87328492
chr1	89069188	89072905
chr1	91249481	91252967
chr1	91397408	91398907
chr1	92180116	92181955
chr1	93343174	93344629
chr1	93442232	93446881
chr1	106795084	106797682
chr1	118320989	118323309
chr1	133608976	133610394
chr1	133798152	133801597
chr1	135428804	135431147
chr1	135685382	135692257
chr1	151498897	151501243
chr1	155158571	155159993
chr1	160791098	160793007
chr1	161129891	161131964
chr1	162737305	162740877
chr1	165641096	165643630
chr1	166378948	166382287
chr1	177440834	177442096
chr1	177794196	177796711
chr1	181208835	181211288
chr1	186703320	186705096
chr1	190928406	190930382
chr1	191989206	191990540
chr10	3366304	3368275
chr10	3740115	3742346
chr10	7953581	7956013
chr10	12866329	12869962
chr10	13191880	13194014
chr10	13980955	13984868
chr10	26771815	26774627
chr10	29359775	29362209
chr10	33949255	33952072
chr10	40299794	40301891
chr10	42761326	42764161
chr10	57531059	57532907
chr10	59614563	59616821
chr10	59879237	59881467
chr10	61679153	61683628
chr10	62649570	62651574
chr10	67184321	67188244
chr10	67283256	67285363
chr10	77605199	77608409
chr10	80158016	80163349
chr10	80167621	80169172
chr10	81570672	81572186
chr10	89743881	89747798
chr10	91179648	91183201
chr10	95499909	95502392
chr10	95514546	95516757
chr10	111971956	111974271
chr10	115249768	115253041
chr10	117062440	117064305
chr10	121473580	121476209
chr10	127739773	127740962
chr10	128695014	128696687
chr11	4590504	4594796
chr11	5519768	5524081
chr11	5786928	5790426
chr11	6414573	6418346
chr11	6546596	6548478
chr11	16506368	16509427
chr11	17257380	17258858
chr11	19919376	19921388
chr11	20110838	20113390
chr11	21091155	21094129
chr11	22511731	22513642
chr11	22989587	22992398
chr11	23006940	23009293
chr11	23066811	23068968
chr11	23894090	23895612
chr11	26592316	26594073
chr11	35832956	35834805
chr11	46055705	46059004
chr11	46436552	46438142
chr11	51997648	52001980
chr11	54785744	54787985
chr11	54865620	54867942
chr11	58301028	58303817
chr11	59471274	59472900
chr11	59838215	59840907
chr11	60104788	60107575
chr11	61407016	61409432
chr11	65786355	65788684
chr11	69416704	69420365
chr11	69670000	69673516
chr11	70844555	70846896
chr11	75732548	75735345
chr11	76762462	76764040
chr11	77347481	77352211
chr11	77685975	77689247
chr11	80382015	80385683
chr11	80427802	80430758
chr11	80778582	80780153
chr11	82780172	82782822
chr11	83471762	83474658
chr11	83941481	83943204
chr11	88715912	88717922
chr11	97799206	97802786
chr11	101416191	101418289
chr11	101657214	101660538
chr11	102375254	102377022
chr11	114668446	114670759
chr11	115534451	115536465
chr11	117265633	117267731
chr11	117808870	117811885
chr11	117986115	117988457
chr11	120232884	120236368
chr11	120436041	120438142
chr12	8640254	8642060
chr12	16895102	16900374
chr12	17266508	17267963
chr12	17544737	17546201
chr12	21414059	21417182
chr12	24974479	24976124
chr12	30583641	30586242
chr12	31349941	31352382
chr12	31948156	31950455
chr12	41023615	41025226
chr12	51969141	51971643
chr12	52602163	52605872
chr12	56344507	56346623
chr12	70973868	70977023
chr12	78748408	78750547
chr12	81859776	81864308
chr12	83595240	83597354
chr12	83631257	83634474
chr12	86082142	86083681
chr12	86240845	86243364
chr12	87386478	87390283
chr12	87470295	87472849
chr12	91587152	91589543
chr12	100109366	100112412
chr12	112999010	113000815
chr12	116046661	116049350
chr13	9762823	9765412
chr13	18716472	18718417
chr13	21361837	21364118
chr13	21401490	21403552
chr13	28957993	28959890
chr13	35741705	35743251
chr13	37992699	37994710
chr13	38204704	38206234
chr13	38526605	38528525
chr13	42051978	42054691
chr13	45000277	45002030
chr13	54564003	54565853
chr13	54620964	54622984
chr13	55713909	55716002
chr13	74061337	74062585
chr13	83517986	83519348
chr13	86045471	86047128
chr13	89739191	89740474
chr13	100491378	100493046
chr13	103772686	103775012
chr13	114386544	114388670
chr13	117023152	117025750
chr13	119428403	119430834
chr13	119690059	119692005
chr14	7817712	7820351
chr14	12283730	12285452
chr14	16242293	16244898
chr14	19822481	19824037
chr14	20478017	20480380
chr14	20661630	20665549
chr14	21749801	21753330
chr14	24485864	24487515
chr14	26968668	26970966
chr14	30653529	30655481
chr14	34500037	34502612
chr14	45329403	45331153
chr14	45527336	45530024
chr14	46786831	46788527
chr14	47649008	47651477
chr14	50784250	50786070
chr14	54258532	54260561
chr14	54359967	54362074
chr14	54602671	54604326
chr14	60265073	60266647
chr14	61646935	61651128
chr14	63246328	63250375
chr14	65836601	65838909
chr14	66865968	66868590
chr14	69706530	69708057
chr14	73552546	73554085
chr14	77873814	77875640
chr14	101639320	101641307
chr15	9071565	9074760
chr15	11064465	11066484
chr15	11994089	11996383
chr15	25773115	25775654
chr15	31528312	31531038
chr15	36281603	36284173
chr15	36726520	36728536
chr15	43281346	43283469
chr15	51989798	51991952
chr15	57692906	57697602
chr15	58140910	58142523
chr15	64310543	64312620
chr15	66577558	66579161
chr15	76342882	76344935
chr15	76671563	76672718
chr15	78934297	78936070
chr15	79074536	79076380
chr15	79346581	79349639
chr15	81521690	81525055
chr15	82046076	82048636
chr15	82351986	82355636
chr15	85633380	85635854
chr15	94587632	94589996
chr15	98143993	98146415
chr15	98951743	98954180
chr15	102073371	102075996
chr15	102470179	102473730
chr15	103272488	103275123
chr16	4585574	4588362
chr16	8470391	8471767
chr16	11174540	11177319
chr16	11322169	11324333
chr16	13900985	13903202
chr16	17200153	17202197
chr16	17618889	17620799
chr16	20096739	20100513
chr16	20300746	20302806
chr16	20516902	20518428
chr16	22009467	22011941
chr16	22260305	22267104
chr16	31199022	31201339
chr16	35362623	35364253
chr16	42873500	42875471
chr16	44173235	44174888
chr16	56074528	56077175
chr16	57230192	57231961
chr16	58727757	58729182
chr16	91729803	91732383
chr16	93831879	93834393
chr16	94311710	94314520
chr16	97961041	97963695
chr17	5188620	5191219
chr17	7170255	7171158
chr17	17835994	17839927
chr17	23802857	23805312
chr17	23827485	23829068
chr17	24453782	24455454
chr17	25132949	25134891
chr17	25983653	25986760
chr17	26242568	26244227
chr17	26780528	26782266
chr17	29092987	29096391
chr17	29614689	29616377
chr17	30611287	30613059
chr17	31656930	31659761
chr17	32362929	32364479
chr17	32829377	32830745
chr17	35088350	35090937
chr17	56033961	56037558
chr17	56672848	56675028
chr17	62883249	62884375
chr17	71616016	71618399
chr17	74488685	74491723
chr18	7625302	7627000
chr18	10607912	10610997
chr18	10617329	10619764
chr18	12971287	12974520
chr18	13967656	13972628
chr18	21001076	21003560
chr18	23986553	23987870
chr18	24206175	24210355
chr18	31634174	31636401
chr18	32066930	32069214
chr18	34371298	34373415
chr18	35560877	35564419
chr18	35598222	35601172
chr18	38418841	38421136
chr18	42511346	42513350
chr18	43435383	43438569
chr18	44380392	44382116
chr18	46278749	46281799
chr18	46522194	46526359
chr18	50127542	50129483
chr18	52464792	52466902
chr18	57354494	57356145
chr18	60773674	60776473
chr18	62977035	62979350
chr18	67722248	67725950
chr18	67932738	67935585
chr18	69347187	69350681
chr18	76242069	76243692
chr18	80148841	80151828
chr18	84683656	84686256
chr18	88891986	88894045
chr19	4330409	4335609
chr19	11912394	11914191
chr19	25405688	25408284
chr19	29251909	29256361
chr19	31761854	31765320
chr19	34524282	34527811
chr19	41800685	41802185
chr19	41911893	41914305
chr19	42518355	42520311
chr19	44313600	44316044
chr19	46393929	46396200
chr19	53599923	53601794
chr19	60787790	60791042
chr2	7087674	7091493
chr2	11601980	11603337
chr2	13542771	13545404
chr2	23037767	23040230
chr2	24917576	24919488
chr2	25545017	25547119
chr2	26019503	26021744
chr2	29059983	29061855
chr2	29819115	29821474
chr2	32606967	32611694
chr2	33466048	33468848
chr2	34801171	34803688
chr2	35198245	35201188
chr2	37421401	37423886
chr2	37703536	37704670
chr2	39224508	39226836
chr2	51146668	51149256
chr2	57114002	57117707
chr2	57122942	57124106
chr2	59611693	59614503
chr2	60120731	60125736
chr2	61592320	61594919
chr2	61711657	61713010
chr2	70661437	70664012
chr2	70823726	70825517
chr2	71211248	71213094
chr2	71388271	71390547
chr2	73036741	73039256
chr2	73891105	73893195
chr2	76979594	76984123
chr2	90940407	90942159
chr2	91729548	91731364
chr2	92006800	92009735
chr2	94435980	94438338
chr2	104027322	104030299
chr2	105015819	105017955
chr2	109889876	109893176
chr2	114653648	114655699
chr2	116065975	116067920
chr2	117249247	117251031
chr2	119046459	119048077
chr2	119155188	119157818
chr2	122027077	122030614
chr2	122145551	122149670
chr2	126873423	126877072
chr2	127008016	127009993
chr2	127586786	127588453
chr2	130176285	130180211
chr2	130628700	130630458
chr2	136677741	136680287
chr2	143062474	143064130
chr2	144368728	144371349
chr2	152226097	152228711
chr2	153740368	153744375
chr2	154891120	154893724
chr2	155235511	155238327
chr2	155471283	155473461
chr2	155690844	155692510
chr2	160645424	160650026
chr2	164073935	164075528
chr2	164460860	164462485
chr2	166905178	166908005
chr2	170184329	170186034
chr2	180589005	180591945
chr2	180919371	180920846
chr2	181286280	181287793
chr2	181495909	181499217
chr3	8766100	8768569
chr3	28804229	28807002
chr3	30506218	30509993
chr3	30792173	30795249
chr3	30967676	30969485
chr3	31092833	31094285
chr3	31094904	31097093
chr3	32708489	32710057
chr3	32817236	32820036
chr3	51407824	51409333
chr3	52101046	52104218
chr3	53015850	53017892
chr3	63975665	63977680
chr3	65391005	65392820
chr3	65972744	65976631
chr3	89961030	89964972
chr3	90247369	90249520
chr3	93520060	93522201
chr3	94837480	94839497
chr3	97658113	97660890
chr3	98381896	98383660
chr3	108443057	108446000
chr3	108908190	108912756
chr3	109122920	109124733
chr3	121967486	121970156
chr3	122273961	122275732
chr3	142880107	142881948
chr3	145988573	145990590
chr3	152346288	152347879
chr3	157533477	157535709
chr4	3834358	3835911
chr4	3936597	3938438
chr4	19573990	19578213
chr4	21775888	21777349
chr4	34685991	34687602
chr4	42997015	43001382
chr4	46038365	46043329
chr4	46450454	46454140
chr4	48471619	48474222
chr4	53631318	53641416
chr4	53713870	53715383
chr4	53822924	53827666
chr4	57299691	57302377
chr4	59546091	59549869
chr4	59782509	59784096
chr4	74250835	74253482
chr4	97756986	97759234
chr4	97770616	97773581
chr4	97774663	97777427
chr4	103119454	103121304
chr4	105107399	105110250
chr4	108298997	108301193
chr4	108459141	108461919
chr4	109200295	109202929
chr4	115838588	115840987
chr4	119108532	119110443
chr4	120566980	120571267
chr4	130662856	130665867
chr4	132420120	132423375
chr4	132508934	132510733
chr4	132534783	132537133
chr4	133754738	133758248
chr4	135351466	135353324
chr4	136019873	136021995
chr4	137386957	137389803
chr4	140960074	140964382
chr4	141137800	141140237
chr4	143159841	143162828
chr4	145192169	145195199
chr4	148447641	148449978
chr4	149098130	149100052
chr4	150912435	150915818
chr4	151933533	151935953
chr5	3340991	3345479
chr5	9160508	9161801
chr5	21053088	21056117
chr5	21736830	21738427
chr5	23711126	23713284
chr5	23782343	23784532
chr5	23787311	23789000
chr5	32458589	32462199
chr5	33334402	33337527
chr5	36694023	36696373
chr5	53998475	54001364
chr5	63966876	63969009
chr5	64092166	64094763
chr5	65334389	65336400
chr5	65763111	65766409
chr5	66619841	66621750
chr5	69556786	69558413
chr5	69590351	69592605
chr5	72166651	72168312
chr5	72912263	72917584
chr5	73292703	73294291
chr5	75976661	75978578
chr5	76528819	76530536
chr5	76588360	76590074
chr5	90931104	90932530
chr5	92433699	92436076
chr5	96793274	96795769
chr5	100412791	100417758
chr5	100517978	100519802
chr5	100819745	100821840
chr5	105876261	105878164
chr5	106694666	106697726
chr5	107900357	107902324
chr5	109865532	109867701
chr5	113772699	113774535
chr5	113906643	113909219
chr5	117114469	117116408
chr5	117357304	117358970
chr5	118560701	118562337
chr5	122391034	122393263
chr5	123572076	123573386
chr5	124423897	124427172
chr5	125404042	125407684
chr5	129885551	129888343
chr5	129942110	129943392
chr5	130171737	130173606
chr5	131536387	131538981
chr5	134637523	134640106
chr5	135167424	135169939
chr5	136565089	136568125
chr5	137531371	137534406
chr5	138084702	138086434
chr5	138441192	138443083
chr5	142366294	142368975
chr5	145280214	145281867
chr5	146962354	146964517
chr5	148398479	148400786
chr5	150664063	150666558
chr6	6576551	6579531
chr6	13068874	13071188
chr6	13676443	13678133
chr6	29433176	29436473
chr6	30047528	30049714
chr6	35538405	35540170
chr6	38872762	38876082
chr6	39203844	39206719
chr6	42691292	42693809
chr6	47453681	47456984
chr6	47593331	47595801
chr6	47787696	47789497
chr6	47834950	47837283
chr6	47877246	47879744
chr6	47919820	47922270
chr6	49261595	49264989
chr6	50110574	50111744
chr6	52712943	52715295
chr6	53285993	53290925
chr6	56703726	56704893
chr6	57823635	57825309
chr6	58639753	58642490
chr6	72893857	72900594
chr6	82041535	82043296
chr6	83866644	83868754
chr6	83913921	83915757
chr6	85068135	85069578
chr6	87846360	87851893
chr6	91877272	91879257
chr6	92091314	92093620
chr6	92213277	92215619
chr6	100833970	100835130
chr6	112695352	112697424
chr6	113739322	113741408
chr6	116106134	116108801
chr6	117878346	117881332
chr6	120666476	120668243
chr6	122308240	122310917
chr6	122809675	122812753
chr6	128759806	128761514
chr6	134926308	134929032
chr6	136518320	136519989
chr6	137754197	137755429
chr6	146641582	146644108
chr6	146725229	146726954
chr7	3645035	3647139
chr7	7171037	7172321
chr7	12817829	12819188
chr7	16098284	16100950
chr7	19024123	19025657
chr7	19331540	19334027
chr7	19341063	19343028
chr7	27803949	27805762
chr7	28049058	28050523
chr7	29953005	29955089
chr7	30624909	30626956
chr7	34167289	34169207
chr7	34232335	34235810
chr7	35646303	35647539
chr7	39543566	39545572
chr7	39551063	39553671
chr7	45872410	45875443
chr7	46709655	46710784
chr7	75455421	75457099
chr7	81788184	81790439
chr7	89939711	89941620
chr7	97480239	97482362
chr7	100119820	100122107
chr7	101969528	101972706
chr7	110220874	110224748
chr7	110613209	110614998
chr7	110842736	110844754
chr7	114274355	114276456
chr7	118112814	118117080
chr7	120917661	120919031
chr7	122099732	122102078
chr7	126648606	126650703
chr7	126797334	126799382
chr7	127690978	127692326
chr7	130865457	130868287
chr7	132858504	132860562
chr7	133120658	133124690
chr7	137436926	137439083
chr7	143545606	143548998
chr7	143598864	143600253
chr8	3493002	3494431
chr8	3675734	3677864
chr8	19784234	19785509
chr8	22192709	22195127
chr8	23206986	23208924
chr8	31110985	31113738
chr8	35375071	35378401
chr8	41239539	41241520
chr8	41415639	41417756
chr8	46162553	46164720
chr8	61589255	61591993
chr8	64947129	64948247
chr8	68061049	68062794
chr8	70657144	70660165
chr8	72134093	72139047
chr8	77723023	77724774
chr8	78819768	78821830
chr8	83441032	83442795
chr8	83714466	83716842
chr8	84839211	84841417
chr8	84856597	84858555
chr8	88118685	88120239
chr8	88696869	88698241
chr8	90875591	90878269
chr8	104094635	104097054
chr8	104628530	104635015
chr8	105170302	105172652
chr8	109777659	109781291
chr8	111299061	111300503
chr8	111642168	111645126
chr8	111853168	111854751
chr8	122375869	122378139
chr8	125567685	125569769
chr8	128679643	128681683
chr9	7834986	7839045
chr9	8001820	8005042
chr9	14276317	14278113
chr9	20458961	20460788
chr9	21616179	21618176
chr9	44378430	44380985
chr9	44765911	44768738
chr9	48479408	48480851
chr9	55510285	55513018
chr9	56158987	56161216
chr9	57707841	57709947
chr9	59617089	59618532
chr9	62341302	62347362
chr9	62838764	62839909
chr9	64251728	64254660
chr9	65194580	65197406
chr9	65540580	65544077
chr9	66590992	66593199
chr9	70501778	70504068
chr9	70678543	70681570
chr9	72274773	72276729
chr9	75037708	75039145
chr9	75441443	75442686
chr9	75556554	75560027
chr9	78526358	78528839
chr9	90112596	90114997
chr9	97108694	97112198
chr9	99138847	99139937
chr9	100543455	100547149
chr9	100644149	100645620
chr9	101250240	101251833
chr9	106428580	106431112
chr9	106821527	106823486
chr9	107871166	107874183
chr9	108001371	108004638
chr9	108078107	108080062
chr9	108516653	108520281
chr9	110763384	110766261
chr9	113931488	113934327
chr9	122863560	122866645
chr9	123716474	123717733
chrX	13280777	13283586
chrX	20662756	20664132
chrX	41910300	41912753
chrX	42150676	42153859
chrX	53369139	53370848
chrX	94120388	94123938
chrX	94176940	94178278
chrX	101639965	101642853
chrX	103615507	103617350
chrX	157596824	157599577
chr17	27631492	27635606
chr6	148943668	148946502
chr8	117800323	117802922
chr1	9797684	9800179
chr1	9942550	9945060
chr1	24004018	24006055
chr1	37864090	37865341
chr1	44551368	44552899
chr1	72243207	72245465
chr1	74816245	74817861
chr1	75216935	75219888
chr1	88006999	88009158
chr1	93304802	93306573
chr1	128590231	128592446
chr1	134556236	134557442
chr1	153921897	153924462
chr1	164898329	164900375
chr1	171043634	171045406
chr1	179958858	179960808
chr1	180767725	180769160
chr1	181150793	181152067
chr1	183344677	183346709
chr1	183368281	183369616
chr1	184731045	184736151
chr1	191291827	191293367
chr1	192769332	192772135
chr10	7779117	7781808
chr10	11149277	11150648
chr10	43170314	43173675
chr10	60750229	60753669
chr10	61475684	61477403
chr10	62980233	62981605
chr10	75378485	75379659
chr10	81128606	81130357
chr10	85871390	85872871
chr10	88379265	88381785
chr10	93309505	93311087
chr10	95413267	95415828
chr10	127379642	127380760
chr11	8663114	8664912
chr11	19923690	19926969
chr11	23632656	23633600
chr11	32220376	32222382
chr11	60175576	60177814
chr11	69117223	69119129
chr11	70220036	70225945
chr11	87447122	87449990
chr11	87461491	87463434
chr11	88862113	88864855
chr11	97414524	97416958
chr11	101224086	101226762
chr11	101640581	101644151
chr11	101644840	101647066
chr11	102155328	102157075
chr11	117948453	117950768
chr11	121701584	121706719
chr12	17690416	17693224
chr12	54984416	54986519
chr12	55321006	55322896
chr12	69680645	69681733
chr12	71016874	71018237
chr12	80434237	80436161
chr12	80462822	80464865
chr12	99385446	99386927
chr12	101956484	101958562
chr13	9493602	9496146
chr13	48868412	48870806
chr13	50417286	50419348
chr13	67813335	67815225
chr13	73270467	73272197
chr13	74259133	74261857
chr13	95324443	95327829
chr14	8214206	8215572
chr14	24778345	24780253
chr14	45387420	45388894
chr14	48121024	48122363
chr14	70348863	70352502
chr14	73509650	73511132
chr15	10469081	10470481
chr15	35154387	35155830
chr15	51591395	51593164
chr15	55111992	55114621
chr15	64058880	64060598
chr15	65786223	65788569
chr15	73059826	73061447
chr15	73090165	73091775
chr15	75641560	75643316
chr15	75940137	75942895
chr15	78428536	78432481
chr15	81511204	81512725
chr15	98695358	98696565
chr15	102376810	102379058
chr16	4623124	4625864
chr16	4677408	4680015
chr16	13255730	13258790
chr16	17529052	17532143
chr16	21946366	21947769
chr16	30008095	30010175
chr16	35983230	35985586
chr16	59471725	59473140
chr16	78300717	78303236
chr16	84702575	84704186
chr16	85803990	85806354
chr17	13007754	13010969
chr17	14959573	14961247
chr17	15829308	15831585
chr17	25188260	25189663
chr17	25773317	25774943
chr17	32113084	32114846
chr17	33628360	33630151
chr17	34660509	34662419
chr17	36031050	36033107
chr17	44198705	44200451
chr17	46384133	46385401
chr17	57274219	57277627
chr17	63848904	63850048
chr17	66110788	66113089
chr17	83860884	83863326
chr17	86753610	86757168
chr17	88629528	88631128
chr18	4634786	4637683
chr18	5427226	5428443
chr18	7608119	7609557
chr18	20960375	20962927
chr18	24709012	24712804
chr18	35813988	35816522
chr18	35847297	35849109
chr18	40217950	40219719
chr18	53176212	53177996
chr18	77741721	77743806
chr18	80713235	80716743
chr18	90510066	90511352
chr19	10416794	10418583
chr19	11817531	11819196
chr19	21383591	21385173
chr19	32106684	32108505
chr19	32754549	32757424
chr19	37550389	37551545
chr19	44544443	44546071
chr19	45996662	45999204
chr2	3418300	3419941
chr2	11534280	11536656
chr2	18693554	18695005
chr2	26132540	26133841
chr2	26315331	26316968
chr2	26379742	26380964
chr2	26586344	26591064
chr2	32727282	32733125
chr2	32757084	32758885
chr2	34370355	34372070
chr2	34406537	34407956
chr2	45113773	45117959
chr2	69128731	69130081
chr2	74577572	74579088
chr2	77279492	77280488
chr2	78869144	78872663
chr2	90579062	90580538
chr2	91953318	91955775
chr2	93187379	93189107
chr2	104490149	104494609
chr2	121447204	121450915
chr2	135657734	135663413
chr2	144599422	144600912
chr2	148730515	148732843
chr2	150748885	150750116
chr2	156991063	156992211
chr2	164856243	164858812
chr2	167230882	167233131
chr2	167588460	167590605
chr2	178022832	178024215
chr2	180119367	180120713
chr2	181482595	181485664
chr2	181536491	181538559
chr2	181674163	181678711
chr3	30594961	30596325
chr3	31056048	31057319
chr3	89396076	89397491
chr3	94820878	94822317
chr3	99140306	99142371
chr3	104780892	104782484
chr3	109025577	109027415
chr3	122618011	122620570
chr3	149325863	149327888
chr4	3677194	3680701
chr4	3874505	3876098
chr4	19567547	19570337
chr4	35155476	35157728
chr4	35224407	35225986
chr4	40970199	40972429
chr4	44232212	44233740
chr4	45972250	45973836
chr4	49596593	49598054
chr4	53195670	53197295
chr4	83283929	83285473
chr4	83322789	83325091
chr4	101263639	101265636
chr4	101291766	101294177
[truncated: 4,988 more rows]

## Sheet: H3K27ac+ 5hmC+ Neonatal
chr	start	end
chr4	40833268	40849942
chr5	124184956	124197276
chr7	63891949	63918996
chr4	137469056	137482175
chr15	77808290	77826056
chr11	46059768	46075026
chr10	95253895	95267237
chr5	124202661	124216452
chr10	81406033	81418793
chr4	134757685	134768098
chr7	128522227	128545472
chr8	33895890	33907682
chr3	88620296	88629236
chr1	165693580	165709634
chr19	40486020	40501312
chr5	115506569	115518249
chr7	80055439	80064923
chr16	92425996	92432467
chr17	70989306	71005119
chr4	141641328	141660463
chr11	88109644	88121368
chr1	73953709	73971250
chr1	134091062	134104912
chr9	121328375	121337927
chr15	77797132	77807942
chr19	8989049	8999515
chr11	116614160	116625458
chr15	85697601	85706287
chr8	27259064	27273300
chr1	34119339	34131875
chr10	121427442	121437547
chr15	79431900	79442025
chr15	77830788	77843473
chr18	75369393	75379628
chr12	3867797	3874259
chr18	61774821	61787613
chr16	33680002	33691201
chr14	54957670	54968546
chr14	63121458	63134387
chr17	29431288	29443469
chr13	63238616	63252025
chr1	74028866	74037534
chr5	139380671	139392507
chr3	95984597	95995764
chr11	75646640	75657180
chr11	100385990	100398091
chr11	96966040	96977856
chr8	33913327	33921370
chr16	33578544	33585876
chr14	31656605	31665602
chr5	140761960	140774054
chr16	43572019	43577507
chr9	107623004	107635282
chr12	112667281	112674134
chr12	113140186	113150029
chr2	167776042	167779326
chr2	158137636	158146460
chr5	32131944	32144477
chr5	115518666	115523795
chr10	81292758	81300694
chr12	84173101	84178674
chr5	125138479	125143587
chr14	25632693	25643394
chr5	142423754	142429415
chr15	85663716	85681397
chr1	73993909	74004019
chr17	12737104	12746184
chr18	69590695	69600895
chr5	92486234	92496018
chr15	99327619	99338861
chr5	64803382	64814969
chr7	143051679	143065354
chr10	25295882	25299112
chr2	165872693	165881038
chr17	86797994	86803861
chr15	96692888	96700778
chr17	5995078	6002835
chr2	160730903	160737607
chr8	84195798	84206197
chr5	115528547	115532854
chr19	42013574	42023179
chr7	67458671	67465544
chr2	167756702	167763845
chr11	115807503	115813945
chr13	113611586	113617956
chr16	30183858	30190421
chr4	130162522	130164489
chr11	88162175	88167956
chr19	40404629	40408228
chr4	137499834	137503738
chr7	81074062	81078310
chr19	47508771	47513750
chr8	95425839	95434783
chr4	102567163	102580655
chr11	30261343	30270109
chr14	18232264	18240173
chr5	143622104	143628324
chr6	120107858	120116699
chr9	60835358	60842896
chr10	95316390	95324635
chr2	92421613	92435428
chr5	143631006	143638992
chr11	118233352	118238943
chr8	33853231	33859263
chr3	138059077	138071920
chr3	145647777	145654334
chr4	137483267	137491225
chr7	130644929	130650962
chr4	45486722	45493197
chr6	42348592	42355217
chr10	81432286	81435715
chr6	114890174	114895241
chr10	126927063	126929803
chr11	74836436	74842330
chr17	10388465	10393067
chr2	30710727	30713580
chr4	155170762	155175246
chr7	112225077	112229728
chr7	130652497	130658932
chr8	84722376	84728008
chr9	110680726	110687062
chr15	80003777	80007500
chr15	97810297	97815943
chr18	60617521	60624566
chr2	163701165	163704571
chr2	167595119	167597037
chr2	174334442	174337167
chr6	91709853	91717403
chr8	83573477	83581336
chr9	96717627	96722362
chr12	24651251	24653636
chr14	25623316	25625684
chr7	43464809	43466552
chr8	26975556	26979960
chr9	67035050	67050187
chr4	126245687	126263444
chr3	135515386	135523792
chr7	73530712	73542782
chr5	23407198	23421308
chr3	88136124	88153785
chr1	74293405	74305434
chr15	103354158	103368665
chr3	79280961	79288864
chr8	11320115	11325412
chr11	86949789	86953672
chr15	96280762	96286830
chr17	31852804	31859219
chr4	135265626	135272796
chr1	74389044	74393302
chr6	113657675	113664111
chr18	80286656	80290312
chr19	40266674	40273113
chr7	80023652	80030344
chr9	121297137	121306326
chr12	8443095	8446481
chr19	53723892	53731433
chr19	56741709	56746313
chr2	144002279	144011487
chr1	171436885	171443679
chr9	123922932	123929870
chr2	32171378	32176054
chr4	139596757	139604200
chr1	172499272	172505902
chr8	46206312	46212978
chr10	60277396	60286027
chr14	65096212	65102426
chr15	79376982	79382532
chr2	35621674	35628714
chr1	36579221	36582647
chr1	133066766	133070442
chr1	165190919	165195229
chr11	18945330	18949882
chr15	73746485	73755076
chr2	68410954	68413384
chr2	145858966	145865492
chr2	152824515	152831907
chr7	73614189	73620887
chr8	13667684	13671642
chr1	179581050	179585622
chr1	179585748	179589385
chr11	94134425	94137929
chr15	85651727	85659365
chr17	87374991	87377567
chr19	47277086	47282991
chr2	30689783	30694578
chr2	121352031	121355391
chr2	157068241	157072960
chr4	57781873	57784824
chr4	126236401	126239506
chr4	141865221	141874785
chr6	116003497	116007381
chr7	6150099	6157557
chr8	111731631	111737505
chr11	60207034	60211717
chr1	180330751	180336871
chr10	81400537	81404257
chr11	98967953	98969332
chr12	112793418	112796125
chr2	30686422	30688647
chr5	115523905	115524805
chr9	64005543	64007482
chr9	119976602	119978544
chr7	28374842	28386899
chr11	11828054	11833464
chr11	11819604	11827926
chr19	23132323	23150670
chr14	63262101	63273729
chr4	141597032	141603384
chr7	28919166	28927419
chr7	28807260	28814157
chr7	130666062	130674537
chr11	74826321	74835914
chr11	102214787	102222211
chr2	75695002	75706877
chr4	126196110	126204758
chr7	25266611	25271166
chr11	19006724	19011998
chr14	34539928	34546015
chr15	38073006	38078849
chr11	46109060	46114034
chr3	96550554	96553960
chr4	130306770	130312615
chr7	109587817	109591238
chr2	35660203	35663213
chr13	55209919	55213829
chr19	45015008	45021311
chr8	95137619	95144628
chr19	3320984	3326864
chr18	35838887	35846213
chr5	139790608	139798895
chr10	61145196	61148164
chr11	116100603	116104924
chr14	55853992	55858438
chr16	8662528	8672605
chr2	28533575	28541234
chr9	65574726	65580161
chr1	86502972	86506302
chr11	101980687	101985847
chr13	5861466	5867864
chr16	43496827	43504824
chr7	19324878	19328467
chr1	181255550	181259364
chr11	49244354	49252395
chr11	86893710	86896536
chr17	17825487	17829104
chr4	101351821	101358815
chr12	112916067	112919187
chr8	105612175	105614631
chr8	119420701	119426729
chr1	86469199	86473934
chr1	127204289	127207396
chr1	191223280	191226454
chr11	94229518	94234062
chr11	98768110	98778388
chr12	79965314	79968284
chr12	102435047	102440560
chr13	24759983	24762790
chr16	29942914	29947516
chr17	35049457	35053580
chr19	46482033	46487413
chr2	165992232	165994334
chr3	130728172	130731380
chr4	32249507	32252774
chr4	137992976	137996305
chr4	150580852	150586264
chr5	113135187	113139263
chr6	17169577	17172712
chr6	34608187	34611707
chr6	120172795	120176153
chr6	134034076	134040701
chr7	4739992	4742099
chr7	44471245	44474857
chr7	44927879	44929572
chr7	144467582	144471994
chr8	68877847	68884753
chr8	111715952	111718858
chr8	126516028	126518922
chr9	79950627	79953201
chr1	43091157	43093780
chr10	59918737	59921928
chr10	126978499	126991578
chr11	116004041	116005978
chr13	49186345	49192942
chr13	102896213	102900305
chr14	32682336	32686682
chr15	37134861	37136764
chr15	101252025	101256731
chr17	10478153	10480557
chr19	5687721	5694460
chr19	53016323	53018700
chr2	31140012	31142338
chr2	73003066	73006172
chr2	156721183	156723428
chr2	163344002	163345851
chr4	8910910	8914495
chr4	46303567	46305986
chr4	151102328	151108422
chr6	126960844	126964241
chr7	19821407	19827605
chr8	71365670	71372556
chr8	77491910	77495072
chr8	126734783	126739054
chr9	110950711	110957575
chr14	54430391	54434574
chr11	120304464	120306508
chr15	89171360	89174399
chr17	24167031	24172846
chr2	32887340	32893158
chr2	84742058	84744606
chr5	109555801	109558599
chr7	127022884	127025927
chr8	33833073	33834611
chr9	57419803	57421530
chr10	79935153	79937600
chr10	80344218	80346388
chr11	51898324	51899451
chr11	69714374	69715527
chr11	77810808	77812778
chr11	82930095	82933439
chr12	112662458	112664305
chr13	51791970	51793706
chr13	58157001	58159155
chr16	17759397	17760718
chr17	28041683	28043735
chr17	45885126	45886926
chr19	46620975	46622360
chr2	27686453	27689716
chr4	154332770	154335274
chr5	123076002	123078088
chr5	137607750	137609138
chr7	31125570	31126770
chr7	128611313	128612653
chr7	142484742	142488067
chr8	121640594	121641631
chr5	8055437	8058863
chr8	125537408	125539715
chr8	80856191	80858084
chr1	91494631	91495161
chr10	80791658	80792851
chr10	88459610	88460492
chr10	95110842	95111278
chr13	11682574	11683011
chr15	83724395	83724858
chr15	99707906	99708453
chr15	100323967	100324427
chr16	5165649	5166217
chr17	33785706	33786453
chr18	35855476	35855933
chr2	26908941	26909347
chr2	37702393	37703193
chr2	167831146	167831832
chr3	51554604	51554906
chr3	127105988	127106473
chr4	48585414	48586080
chr4	133199937	133200703
chr4	148890978	148891583
chr4	148935533	148936386
chr4	156235666	156237167
chr7	25071500	25072311
chr7	25271200	25272846
chr7	49400584	49400978
chr7	67366951	67367383
chr7	100706656	100707223
chr8	44942957	44943460
chr8	47988165	47988646
chr8	111565598	111566424
chr8	120549133	120549721
chrY	90741700	90744866
chr11	5733850	5742204
chr11	118196228	118204601
chr10	128034236	128039553
chr11	109648893	109655874
chr9	44718963	44725337
chr12	86887305	86898799
chr9	13295877	13305305
chr15	102201363	102205312
chr7	25245290	25253091
chr13	41354184	41360140
chr11	70650620	70657149
chr1	131088259	131098026
chr2	155133122	155136290
chr4	120611875	120617665
chr1	34235947	34239203
chr13	64309424	64312766
chr15	102098927	102106332
chr18	23867272	23870200
chr18	34776825	34779492
chr8	126582114	126586851
chr10	95394370	95397115
chr11	4602068	4608515
chr17	44187992	44194666
chr3	148986130	148991386
chr5	125388030	125395373
chr4	54944772	54950858
chr19	53310762	53316052
chr2	30771207	30775079
chr11	106659082	106662381
chr11	120348671	120354221
chr3	88509103	88515192
chr4	155486630	155494330
chr12	86822919	86827806
chr10	56375372	56384779
chr11	54960394	54963504
chr12	99390132	99394434
chr13	46418963	46429124
chr17	21530293	21538424
chr2	27677372	27683174
chr4	43557014	43561436
chr5	38556882	38562224
chr5	142902217	142912491
chr17	28232517	28238467
chr4	133040641	133046290
chr7	17022524	17028622
chr3	89386528	89390759
chr4	136464442	136467125
chr5	125176450	125179727
chr5	135903409	135908321
chr1	86433541	86436535
chr1	86486472	86488908
chr1	133491697	133494436
chr1	190127161	190130238
chr11	59706367	59710607
chr11	102294149	102296654
chr11	120229348	120231680
chr11	120629127	120633359
chr12	73793593	73795936
chr12	79597791	79601166
chr12	99405850	99408044
chr13	56132341	56135853
chr14	16552869	16556019
chr15	75919517	75922375
chr15	85644293	85648030
chr15	88730731	88733993
chr16	21332072	21334073
chr16	59598497	59601374
chr17	35161981	35164976
chr18	34758332	34761362
chr18	35872720	35875581
chr18	54899750	54903461
chr19	53324517	53326656
chr2	38511663	38515147
chr2	154612945	154614568
chr2	154656795	154660067
chr2	169632945	169635770
chr2	180171356	180173653
chr4	6364599	6368165
chr4	57954938	57958448
chr4	102509738	102512476
chr4	128727710	128730957
chr4	152009602	152012419
chr5	113868550	113874524
chr5	137044737	137046372
chr7	66110002	66111771
chr8	123038424	123041988
chr9	58553925	58556252
chr9	58582277	58584747
chr1	73946811	73948774
chr10	80098430	80103477
chr11	22857185	22859637
chr11	54100605	54103064
chr11	69765863	69768728
chr11	98958750	98964727
chr12	21132977	21137375
chr13	113599925	113603850
chr14	65968078	65970787
chr14	102901875	102903744
chr15	36787828	36794538
chr15	78831096	78833238
chr15	82358012	82359411
chr17	28522219	28524390
chr17	67132470	67135113
chr18	10051516	10053317
chr18	31937127	31939693
chr19	4169380	4173160
chr19	57311750	57316365
chr2	118510220	118513333
chr2	152722731	152730793
chr2	167502675	167507485
chr3	90536690	90538651
chr4	134630660	134633802
chr4	149518154	149519712
chr4	149920192	149924580
chr5	53468313	53471165
chr5	139366135	139373593
chr5	145113527	145120152
chr5	149030381	149032549
chr6	108569953	108572124
chr6	124913770	124917767
chr6	125489271	125494792
chr6	145746030	145750209
chr6	146633452	146634562
chr7	16921911	16924035
chr7	63921845	63926767
chr8	105344282	105348127
chr8	121568994	121571435
chr8	125367201	125369400
chr9	21320419	21322469
chr9	107694558	107701956
chr9	118761915	118764841
chr9	120010975	120013548
chr8	122282516	122285179
chr11	61173507	61175865
chr11	116819438	116823016
chr14	73142177	73144534
chr17	35820787	35824950
chr19	45363481	45364873
chr19	53037056	53039720
chr7	45018031	45020214
chr7	80337862	80341157
chr9	120126631	120129661
chr1	36088164	36089206
chr1	36921379	36922329
chr1	54923912	54926781
chr1	92786598	92787585
chr10	128909318	128911625
chr11	5061127	5062693
chr11	77835938	77838038
chr11	94138326	94139295
chr11	101880367	101884299
chr11	106157822	106160491
chr11	109706442	109707245
chr11	117888926	117890450
chr12	8330371	8332990
chr13	104024819	104025875
chr14	25660495	25661437
chr14	55090912	55092786
chr14	55899166	55900949
chr15	37790535	37792389
chr16	23233012	23233946
chr17	31832799	31836304
chr17	47973224	47974551
chr17	86970671	86972361
chr17	88508169	88509442
chr18	54978474	54979601
chr18	75422786	75423769
chr2	30635646	30637392
chr2	93328516	93329400
chr2	174109972	174111465
chr3	154654426	154655289
chr4	62734821	62737302
chr4	106911539	106913609
chr4	135570395	135571306
chr4	142017491	142018776
chr4	148820086	148821172
chr4	149136565	149137771
chr5	110106731	110108743
chr5	115132846	115135137
chr5	137524150	137524986
chr6	31550720	31554506
chr6	83454893	83457604
chr6	91156621	91157659
chr6	116668959	116673146
chr6	128004244	128005080
chr7	12779784	12780817
chr7	79846375	79848576
chr8	104393603	104395650
chr9	63926967	63928750
chr9	119407733	119408472
chr15	88837124	88840613
chr16	38629538	38631244
chr5	27789814	27791104
chr9	14612971	14616086
chr1	36546152	36547459
chr10	7141925	7143411
chr10	69171934	69173490
chr2	156624732	156627053
chr2	5951183	5953099
chr1	75551908	75552316
chr1	127270516	127270875
chr1	153263168	153263534
chr10	62110533	62111208
chr10	79990722	79991152
chr10	80170176	80170922
chr10	81346477	81347167
chr10	81633451	81633845
chr10	86908770	86909207
chr11	12025426	12026240
chr11	53528824	53529226
chr11	69344983	69345680
chr11	69836550	69837155
chr11	102206337	102207260
chr11	105402706	105403186
chr11	115858335	115858923
chr11	119198490	119199106
chr11	120184195	120184765
chr11	120704132	120704461
chr12	24878469	24878994
chr12	76676499	76676913
chr12	108220399	108220874
chr12	111270925	111271706
chr12	112161622	112162001
chr13	53024078	53024525
chr13	104510597	104510926
chr14	25317622	25318511
chr14	118922488	118923299
chr15	73408009	73408379
chr15	78436648	78437776
chr15	88890609	88891130
chr15	89160716	89161463
chr15	97800686	97801433
chr16	21245999	21246833
chr16	32677649	32678360
chr16	33566788	33567201
chr17	7181610	7182049
chr17	26867633	26868547
chr17	28280176	28281568
chr17	28333461	28334009
chr17	29556647	29557200
chr17	34894307	34895322
chr17	46678263	46678887
chr17	47878289	47879346
chr17	84185565	84189250
chr18	20228643	20229040
chr18	37822120	37822784
chr18	60648002	60648346
chr18	74217716	74218404
chr19	5813999	5814731
chr19	24004375	24004978
chr2	93014089	93015310
chr2	93289580	93289946
chr2	167537791	167539138
chr2	168553537	168554199
chr2	172921370	172922002
chr2	173585359	173586042
chr3	40683621	40684015
chr4	21947937	21948758
chr4	57608648	57609150
chr4	126233742	126234434
chr4	135566654	135567301
chr4	140705605	140706149
chr4	141628331	141628862
chr4	148752661	148753490
chr4	149976078	149976512
chr5	77001278	77001647
chr5	113153172	113153611
chr5	125150805	125151271
chr5	137301221	137301758
chr5	138978382	138978753
chr5	142776093	142776757
chr6	53547486	53548029
chr6	115499465	115500381
chr7	16918041	16918435
chr7	19092438	19093142
chr7	19701582	19702192
chr7	25784969	25785775
chr7	45792287	45793053
chr7	80387304	80388237
chr7	82771020	82772009
chr7	129863462	129863824
chr7	141539408	141539997
chr7	143388883	143389601
chr7	143437775	143438715
chr8	36729780	36730171
chr8	47206267	47206704
chr8	69888818	69889658
chr8	70374427	70375582
chr8	108703713	108705328
chr8	119765398	119766350
chr8	120228764	120230470
chr8	120347562	120348024
chr8	120399490	120399896
chr8	120412964	120413809
chr8	120531430	120532035
chr8	120598392	120599025
chr8	122261542	122262281
chr9	31999377	32000062
chr9	44707941	44708769
chr9	77395295	77395790
chr9	96536871	96537445
chr9	119276282	119276896
chr9	119427356	119428482
chr9	124440343	124441193
chrX	134963663	134964105
chr11	115689181	115700947
chr15	98867013	98873122
chr11	75011710	75018851
chr16	4885117	4892906
chr18	60746430	60750843
chr8	33599888	33603418
chr10	80586929	80590456
chr15	96746398	96752571
chr16	37776733	37779784
chr9	66916841	66919955
chr13	111804578	111808931
chr15	12204774	12207492
chr16	85171141	85174142
chr2	166989937	166996359
chr2	170208618	170211653
chr2	180698421	180711643
chr3	97295166	97298889
chr3	142387108	142396717
chr4	97777758	97783093
chr5	134311331	134315449
chr6	88039576	88045729
chr15	73643306	73646659
chr3	57569837	57577419
chr5	125056503	125060291
chr7	16017606	16023110
chr11	75658393	75660377
chr2	26487041	26503689
chr7	16294234	16298181
chr5	88720689	88726345
chr11	77493713	77499164
chr17	83274140	83278759
chr10	80069393	80077786
chr11	69363508	69369440
chr14	105892924	105897097
chr15	38468039	38474008
chr17	26594615	26597858
chr2	30715641	30721200
chr2	32151285	32156805
chr5	31595536	31598221
chr1	134415157	134420457
chr10	68132628	68137845
chr11	78093891	78098402
chr11	79251235	79255608
chr13	37856246	37859267
chr13	44730615	44735585
chr15	78842209	78847007
chr2	120146594	120154758
chr6	121108568	121112221
chr7	19268725	19273061
chr7	27472182	27476260
chr7	112695698	112698850
chr9	88480617	88484406
chr15	100598218	100601283
chr4	144895472	144901588
chr8	70559498	70566627
chr11	44616014	44621543
chr2	18607664	18610238
chr1	13587807	13590040
chr10	18021460	18023573
chr10	68238020	68240454
chr10	78589841	78592833
chr10	79095128	79097913
chr10	123195059	123197456
chr11	55469518	55472058
chr11	58009327	58012312
chr11	69092574	69101463
chr11	94211396	94214203
chr11	115764446	115768379
chr11	120672390	120674212
chr12	85454201	85456891
chr13	55508719	55513781
chr13	69534744	69536537
chr14	34546441	34549941
chr14	46820347	46822643
chr14	61679137	61685368
chr14	76503206	76506945
chr15	31223617	31225711
chr15	76077170	76082093
chr15	80132818	80136307
chr15	89176238	89181390
chr15	93516791	93521459
chr15	96708742	96711334
chr16	52030767	52033309
chr16	77499226	77504106
chr16	87454089	87456140
chr17	6106775	6108725
chr17	10334322	10337310
chr17	25917228	25919706
chr17	29268698	29271547
chr17	56079566	56081779
chr17	65783423	65785032
chr18	5027031	5029076
chr18	34503781	34508181
chr19	7557161	7559383
chr19	21653490	21654892
chr19	24279220	24280696
chr19	44283138	44285460
chr19	53902790	53906260
chr2	30469391	30472070
chr2	30827011	30828868
chr2	52421938	52424840
chr2	144163874	144166842
chr2	151037752	151039595
chr3	95314111	95321094
chr3	95929141	95931227
chr3	103019250	103022887
chr3	130058119	130060436
chr3	146450024	146451475
chr4	45406331	45408849
chr4	53157933	53160336
chr4	63544608	63546663
chr4	63557183	63559926
chr4	99928739	99932445
chr4	132606937	132610223
chr4	136133645	136136431
chr4	150568136	150572929
chr5	129005835	129008513
chr5	139341992	139345643
chr5	140824186	140830186
chr5	143817025	143819363
chr6	73247623	73251264
chr6	108782280	108784790
chr6	128837455	128839973
chr7	16737803	16740005
chr7	80399910	80402757
chr8	13250629	13254359
chr8	70521062	70524229
chr8	105636647	105640240
chr8	119910462	119912784
chr9	72132007	72134432
chr9	77908990	77912950
chr9	92249098	92252601
chr13	54302041	54304246
chr1	91297363	91299904
chr1	135097741	135099740
chr1	180776928	180779176
chr10	77415197	77417840
chr11	3526908	3528192
chr11	50273718	50277945
chr11	55076011	55078397
chr11	118246107	118248683
chr12	100518966	100521239
chr12	111758384	111760924
chr13	47221945	47226376
chr13	99322730	99324987
chr14	61686145	61688029
chr14	64651384	64655212
chr15	77335429	77337576
chr15	79927008	79928663
chr15	85609526	85612998
chr15	85723606	85725790
chr15	96376690	96377955
chr15	97763497	97769386
chr16	38723986	38725442
chr16	77593493	77597276
chr17	56217577	56219338
chr17	56812635	56815985
chr17	65949821	65951318
chr18	56974381	56976118
chr18	61534529	61537363
chr18	69196101	69199334
chr19	3683464	3688775
chr19	3935004	3937480
chr19	6383476	6386165
chr19	6967838	6969936
chr2	5062444	5064709
chr2	73526219	73530722
chr2	91963823	91967345
chr4	115051842	115053787
chr4	134626060	134629987
chr4	134733394	134736172
chr4	141505648	141507720
chr4	149953581	149955430
chr4	150900809	150903890
chr4	154963922	154967553
chr5	3367918	3370317
chr5	33688124	33691088
chr5	121396990	121399908
chr5	122284207	122288541
chr5	125079942	125083996
chr5	134454819	134456437
chr5	149228395	149230061
chr6	54595305	54596484
chr6	86822071	86824402
chr6	90462615	90464636
chr6	108666588	108669693
chr7	47050358	47054925
chr7	79146827	79149818
chr7	141454309	141457275
chr8	11373076	11378182
chr8	13672801	13678243
chr8	72267065	72272674
chr8	83747074	83749858
chr8	86727749	86729404
chr8	104591053	104592544
chr8	118283315	118288447
chr8	125285033	125288320
chr9	40191513	40193483
chr9	56321651	56325259
chr9	57560122	57564274
chr9	90162645	90166334
chr9	120775720	120779260
chr10	79553644	79555345
chr1	91210910	91212835
chr10	69350111	69353108
chr11	98585033	98589907
chr15	76379743	76381771
chr15	80024313	80027288
chr2	35335646	35338860
chr7	64047643	64049913
chr7	145205695	145207801
chr8	107543898	107545208
chr9	21722903	21725351
chr9	22156047	22158333
chr1	93685361	93686976
chr1	136139677	136143037
chr10	59942353	59944254
chr10	79693958	79695468
chr11	60699705	60701379
chr11	70464766	70466955
chr11	75262854	75264049
chr11	76436414	76438071
chr11	94675286	94677530
chr11	97520918	97522446
chr11	102223867	102227549
chr11	106955021	106956149
chr12	31146861	31147617
chr12	75701857	75702691
chr12	85287984	85289737
chr13	37777347	37779606
chr14	18330625	18332349
chr14	27038911	27040340
chr14	60634443	60636499
chr14	120370986	120371749
chr15	77904754	77907472
chr15	83249981	83252564
chr15	83682920	83683391
chr15	99456072	99458263
chr16	17796946	17799333
chr16	49937273	49938240
chr16	95674239	95675444
chr17	25972630	25973428
chr17	56997264	56998718
chr17	84095886	84097598
chr17	86617710	86619127
chr18	76110164	76112287
chr19	6978250	6981287
chr19	47917126	47920586
chr2	33176692	33179968
chr2	84774131	84775342
chr2	158135944	158137137
chr3	83789342	83790268
chr3	142496429	142498010
chr3	145937815	145940355
chr4	128992932	128994344
chr4	130171146	130172500
chr4	136176907	136179467
chr4	148874080	148874393
chr5	24447133	24448294
chr5	107687793	107688802
chr5	108368680	108369515
chr5	111234551	111236055
chr6	31548437	31550558
chr6	86365493	86366726
chr6	115982035	115984296
chr7	4995080	4996193
chr7	16452715	16453903
chr7	19464265	19465039
chr7	24364226	24366372
chr7	44865033	44869917
chr7	80191065	80193294
chr7	96212882	96214037
chr7	98489202	98491700
chr8	60890094	60891502
chr9	32408767	32410009
chr9	45827331	45828766
chr9	102777045	102778933
chr8	70751100	70755345
chr11	3535277	3537021
chr15	58191312	58193875
chr17	72917197	72920255
chr19	8965578	8969140
chr2	59160853	59164128
chr2	128685664	128688066
chr3	145922612	145926453
chr4	105097325	105102862
chr1	68502254	68504862
chr1	192134681	192138848
chr10	16993480	16995615
chr10	63202120	63204285
chr11	69693398	69697045
chr13	45959873	45964810
chr5	23499326	23501517
chr7	45714042	45719720
chr7	79464625	79466420
chr7	114198179	114200576
chr7	140101004	140103243
chr8	31186607	31188599
chr8	35590634	35592172
chr8	128447058	128449295
chr9	66349577	66352897
chr10	99286949	99287775
chr10	120420895	120422223
chr11	117779071	117780774
chr12	31498181	31500116
chr4	57559351	57562045
chr6	31011043	31012422
chr8	79208600	79210083
chr1	36531424	36532241
chr1	39957544	39957952
chr1	40258298	40258878
chr1	72601835	72602280
chr1	89125614	89125729
chr1	130773913	130774529
chr1	135740914	135741368
chr1	168357266	168357532
chr1	180341769	180342281
chr1	180342556	180342613
chr1	186701597	186702280
chr10	3520498	3520814
chr10	52995046	52995500
chr10	60964923	60965539
chr10	67100719	67101070
chr10	79821814	79823049
chr10	79979038	79979769
chr10	80655871	80656381
chr10	81277066	81278069
chr10	81316990	81318274
chr10	84878335	84878753
chr10	98575757	98576416
chr10	98742175	98742484
chr10	111533714	111534171
chr10	116259570	116259943
chr10	119043683	119043883
chr10	122311620	122311988
chr11	4679456	4679928
chr11	5263134	5263533
chr11	6184895	6185450
chr11	8639868	8640367
chr11	19142951	19143376
chr11	68710899	68711255
chr11	69331307	69331964
chr11	69399529	69400190
chr11	69550439	69551006
chr11	70026736	70027361
chr11	77859114	77859598
chr11	78700042	78700415
chr11	79134961	79135364
chr11	82970993	82971599
chr11	95833961	95834358
chr11	97148914	97149480
chr11	101168261	101168706
chr11	102807970	102808597
chr11	103080876	103081291
chr11	104298713	104299454
chr11	109162146	109162532
chr11	117967744	117969712
chr11	120215304	120215728
chr12	13211328	13211813
chr12	75368839	75369257
chr12	106235578	106235994
chr12	111324414	111324986
chr12	111670893	111672635
chr12	112173722	112174441
chr12	112678548	112679815
chr13	37504598	37504995
chr13	38502970	38503328
chr13	94608568	94609100
chr13	99823197	99823683
chr14	22657736	22658091
chr14	25774593	25774990
chr14	64963424	64963857
chr14	65373151	65373401
chr14	70508112	70508577
chr14	103397989	103398431
chr14	120356633	120357058
chr15	12595448	12595876
chr15	76580907	76581320
chr15	82960986	82961386
chr15	85625623	85626423
chr15	85660717	85661238
chr15	98435369	98435723
chr15	99433946	99434459
chr15	99601696	99602300
chr15	102106418	102107141
chr16	5140949	5141291
chr16	34068738	34069399
chr16	50668657	50669058
chr16	87725804	87726270
chr17	17855982	17856496
chr17	23806826	23807264
chr17	25836274	25837364
chr17	26961150	26961557
chr17	29388845	29389440
chr17	31866482	31867228
chr17	32333608	32334718
chr17	45748388	45748749
chr17	45805343	45806089
chr17	62610711	62611236
chr18	11078884	11079407
chr18	38144759	38145540
chr18	57684672	57685979
chr18	65102413	65102966
chr18	65518920	65519408
chr18	74219213	74219451
chr19	3510278	3510854
chr19	5745451	5746233
chr19	6140472	6141576
chr19	6855260	6855966
chr19	10421682	10422998
chr19	28330176	28330751
chr19	46466462	46467001
chr19	47254581	47255085
chr19	56402679	56402913
chr2	19693942	19694676
chr2	21007363	21007688
chr2	26039990	26040426
chr2	29746323	29746626
chr2	30545036	30545580
chr2	30725589	30726464
chr2	32088512	32089069
chr2	32163391	32163730
chr2	59712838	59713351
chr2	128252569	128253189
chr2	157036743	157037245
chr2	167597206	167597894
chr2	167768116	167768630
chr2	167988615	167989428
chr2	168106737	168107131
chr2	172845880	172846326
chr2	180031448	180031825
chr3	41582961	41583332
chr3	46447352	46448235
chr3	55780305	55780672
chr3	89238395	89238991
chr3	115737487	115737724
chr3	146684843	146685790
chr3	149087041	149087730
chr3	152166979	152167473
chr3	152489568	152489983
chr3	153313577	153313963
chr4	46084490	46084875
chr4	53269435	53270106
chr4	57141853	57142201
chr4	82269644	82269983
chr4	95194559	95194904
chr4	107094795	107095196
chr4	108878994	108879735
chr4	117637099	117637602
chr4	118152540	118153338
chr4	119072611	119073307
chr4	123239568	123240294
chr4	126619823	126620488
chr4	129513208	129515612
chr4	133022084	133022422
chr4	133420612	133421399
chr4	135661569	135661795
chr4	141021530	141022504
chr4	141033971	141034686
chr4	148859748	148860568
chr4	148941080	148941850
chr4	150805135	150805547
chr4	152107454	152108312
chr4	154543995	154544420
chr4	154839310	154839904
chr4	154949599	154949964
chr4	155734555	155735827
chr5	24474469	24475225
chr5	24778578	24779193
chr5	31199694	31200637
chr5	33694908	33695958
chr5	66673654	66674109
chr5	111661997	111662561
chr5	113904030	113904073
chr5	114150365	114150786
chr5	114151760	114152212
chr5	115450742	115451309
chr5	115550202	115550974
chr5	118574669	118575047
chr5	120561024	120561809
chr5	121913936	121914397
chr5	123614268	123614733
chr5	125118177	125118839
chr5	136545356	136545849
chr5	137740756	137741965
chr5	137753440	137753825
chr5	140739260	140740203
chr5	142702039	142702597
chr5	142969801	142970363
chr5	143707136	143707517
chr6	34712787	34713203
chr6	37364988	37365219
chr6	66339426	66339953
chr6	72230805	72231207
chr6	72426402	72427221
chr6	88147269	88147745
chr6	89361063	89362427
chr6	90781857	90782209
chr6	93180898	93181454
chr6	124996722	124997723
chr7	19403605	19404369
chr7	19672709	19673148
chr7	24916079	24916509
chr7	24955091	24955342
chr7	25179315	25179489
chr7	25273136	25273666
chr7	28570492	28571046
chr7	28586086	28586438
chr7	44864450	44864907
chr7	67965257	67965762
chr7	75491723	75492058
chr7	80156943	80157285
chr7	81150059	81150397
chr7	81453537	81455234
chr7	101321134	101321879
chr7	112755904	112756454
chr7	114094130	114094614
chr7	116032779	116034885
chr7	126428446	126429978
chr7	128592367	128592811
chr7	133390104	133390453
chr7	137475210	137475694
chr7	142474785	142475264
chr7	143408769	143409120
chr8	11786732	11787125
chr8	24036119	24036523
chr8	69874672	69875104
chr8	84715336	84716447
chr8	105378416	105378903
chr8	117513410	117513735
chr8	120285092	120285424
chr8	120331212	120331553
chr8	120439157	120439675
chr8	120567453	120568489
chr8	120570188	120570224
chr8	121282510	121283021
chr8	121468136	121468586
chr8	122306724	122307063
chr8	122637560	122638329
chr8	122709278	122709607
chr8	122980487	122980936
chr9	14599731	14600275
chr9	30859631	30860257
chr9	59679988	59680917
chr9	64385520	64386578
chr9	79723969	79724592
chr9	97760245	97760902
chr9	108431553	108431866
chr9	108796942	108797490
chr9	110736611	110736895
chr9	119519124	119519485
chrY	6095813	6096278
chrY	6756820	6757155
chr3	32395179	32400374
chr1	58710230	58717510
chr1	125429008	125436083
chr10	127615204	127621240
chr14	31203901	31211212
chr14	60731952	60739178
chr19	41481414	41487124
chr4	155563684	155566889
chr5	124443917	124447859
chr1	182515985	182521455
chr4	8645916	8649010
chr9	64733811	64738508
chr10	80939190	80942224
chr11	100936424	100941326
chr14	20606262	20611397
chr15	98933006	98936187
chr17	71018686	71022547
chr19	32758072	32761566
chr19	55097763	55103900
chr2	119593009	119598366
chr3	32529343	32531420
chr7	143118670	143126016
chr11	74649086	74655483
chr14	31431172	31436350
chr14	78731085	78733966
chr18	61396449	61400922
chr5	140775424	140777836
chr7	101833732	101839268
chr8	83976497	83981211
chr5	142812584	142824423
chr10	4385735	4390216
chr17	46025779	46032629
chr10	80147742	80153995
chr1	64111906	64123369
chr3	88488095	88497531
chr16	23978894	23986214
chr8	104340279	104342937
chr10	84437911	84442276
chr11	88067615	88071439
chr11	102405918	102410035
chr2	154436415	154440555
chr6	119386026	119390042
chr8	84186211	84194086
chr15	81834908	81840982
chr7	98814376	98817324
chr1	34837014	34842798
chr1	36367478	36369407
chr1	66813157	66818176
chr1	161247836	161251626
chr1	165995552	166003685
chr1	175623854	175626713
chr10	25359473	25363379
chr10	59321276	59326271
chr10	107930299	107933076
chr10	117374908	117377251
chr10	128374796	128378569
chr11	17159010	17161338
chr11	68849824	68855210
chr11	76493183	76496012
chr11	79702676	79705498
chr11	97658332	97663163
chr11	106993927	107000499
chr11	120579222	120583178
chr12	80129583	80133696
chr12	100199020	100202897
chr13	23444605	23447070
chr13	75707411	75709418
chr13	95615743	95618590
chr13	112100140	112101898
chr14	20639871	20642523
chr15	12245090	12247599
chr15	36373441	36375787
chr15	36937542	36939135
chr15	78982956	78985224
chr15	83462445	83464640
chr16	20423417	20426824
chr16	32075501	32079400
chr16	87698896	87701094
chr16	91546967	91550622
chr17	26675611	26679405
chr17	74394700	74396834
chr18	24019162	24021946
chr19	7038379	7040081
chr19	7481301	7483363
chr19	18671019	18673501
chr19	44553899	44555999
chr19	47580028	47583896
chr19	55742168	55745750
chr2	5894239	5895531
chr2	33429065	33431753
chr2	72283924	72288949
chr2	84645878	84651948
chr2	116060115	116064661
chr2	154790953	154793097
chr2	164877979	164881368
chr3	19627351	19630412
chr3	69721179	69724142
chr3	88684142	88687907
chr3	90506694	90510327
chr3	107630075	107632758
chr3	108838973	108840877
chr3	116660845	116662694
chr3	116806297	116809326
chr3	144717098	144720215
chr3	152256327	152266749
chr4	58910196	58913042
chr4	97750756	97755344
chr5	121712119	121715286
chr5	143403057	143405618
chr5	149049860	149052326
chr6	82770329	82775554
chr7	27589998	27595376
chr7	28431403	28436127
chr7	55841196	55843798
chr7	68128696	68130540
chr7	73605572	73609062
chr7	79273057	79276771
chr7	114253036	114255653
chr7	120834240	120836732
chr7	127903693	127905352
chr8	25097368	25103231
chr8	82772733	82774954
chr9	31278721	31282687
chr9	56503646	56508343
chr9	120933696	120937526
chr10	42088017	42090150
chr10	56836870	56840187
chr10	78573709	78576454
chr10	118048278	118050923
chr10	120226203	120228397
chr10	127426260	127428424
chr11	4985705	4989512
chr11	74522801	74523874
chr11	106611260	106614823
chr12	16588012	16589905
chr12	32820295	32822875
chr13	13590139	13591936
chr13	100743504	100745502
chr14	75862074	75864773
chr15	28023270	28025495
chr16	4473840	4476055
chr16	57166039	57167611
chr17	23789563	23791327
chr17	79018537	79021164
chr17	81064141	81065393
chr18	7692394	7694313
chr18	75018643	75020229
chr18	82691121	82692565
chr19	3902753	3909660
chr2	11704868	11707847
chr2	45024180	45025566
chr2	52072923	52074640
chr2	142902285	142903834
chr2	181519091	181522888
chr3	40531348	40535049
chr3	83861687	83865955
chr3	95699362	95703137
chr3	107757002	107761168
chr4	24897151	24899601
chr4	44980695	44982553
chr4	136461209	136463866
chr4	143211322	143212939
chr4	150006981	150009021
chr4	155774228	155777333
chr5	24452205	24456820
chr5	113113698	113115403
chr5	135543274	135545561
chr6	29214795	29216952
chr6	29526198	29529049
chr6	31095936	31098588
chr6	85935881	85938135
chr7	16027273	16029987
chr8	95079886	95083506
chr8	125733057	125735797
chr9	118506049	118509175
chrX	140540303	140543454
chr11	78549394	78551648
chr11	102183889	102185310
chr12	106010012	106011743
chr17	55931253	55932613
chr2	120562806	120564164
chr2	180025514	180026500
chr4	22357464	22359010
chr4	46086647	46088491
chr5	137114838	137117185
chr1	92831747	92833411
chr1	133961156	133962395
chr1	134513061	134514226
chr1	180194017	180196200
chr10	60209131	60210290
chr10	71284020	71285558
chr11	6604703	6605770
chr11	74770019	74772048
chr11	101168809	101171351
chr11	103141493	103143077
chr11	117234998	117236639
chr12	102689716	102691899
chr13	30973427	30974246
chr13	55486387	55488142
chr14	30624543	30626692
chr15	74988090	74989769
chr15	78802077	78803115
chr15	99097786	99098718
chr16	33833336	33834632
chr17	29873184	29874410
chr18	11077361	11078426
chr18	35835485	35838220
chr19	46470550	46472201
chr19	53424214	53425808
chr2	118547839	118549713
chr2	131491512	131493552
chr2	166521287	166523408
chr2	180271538	180273279
chr3	130945709	130946787
chr4	141483920	141484813
chr4	142097116	142098569
chr4	150047774	150049388
chr4	154450400	154450747
chr4	155468975	155470093
chr5	113190471	113193020
chr5	114657337	114658787
chr5	115118376	115119949
chr5	120502121	120503637
chr5	125215344	125216939
chr5	150117614	150119083
chr6	124755059	124756324
chr6	146795192	146796898
chr7	43311678	43313762
chr8	10946101	10947036
chr8	84793614	84795100
chr8	108692098	108693551
chr9	21014531	21018005
chr9	110780653	110782322
chr9	119577692	119578957
chrX	11664290	11666021
chr5	73252162	73256673
chr10	92721181	92723300
chr11	80140989	80143027
chr11	103411064	103413857
chr12	59010570	59012186
chr13	46501772	46504238
chr13	96668782	96671899
chr13	100728839	100731485
chr15	80233930	80235686
chr16	56027708	56031307
chr17	33758970	33761376
chr4	132638149	132640855
chr5	21786115	21789476
chr9	108459746	108462739
chr1	24677182	24680505
chr1	151618330	151620142
chr11	22194387	22200245
chr15	25954890	25958569
chr17	45761031	45762217
chr4	57832851	57834165
chr9	88274158	88277424
chr10	85183329	85184755
chr16	20140994	20142523
chr7	110061521	110063401
chr1	34049382	34049874
chr1	36596584	36596747
chr1	39597641	39598139
chr1	43128727	43129114
chr1	97972122	97972600
chr1	132047720	132048038
chr1	151985765	151986128
chr1	155109250	155109804
chr1	162388059	162388605
chr1	176997753	176998199
chr1	182030244	182030985
chr1	189907039	189907252
chr1	194887547	194888017
chr10	59911470	59911849
chr10	61756846	61757283
chr10	61890496	61890790
chr10	70099360	70099806
chr10	79803351	79804137
chr10	81126522	81126991
chr10	93270322	93270659
chr10	111670613	111671018
chr10	111852107	111852555
chr10	116558684	116559385
chr10	127326133	127327572
chr11	20525766	20526226
chr11	58097682	58098048
chr11	63919154	63919697
chr11	65242632	65243406
chr11	68299839	68300273
chr11	75071129	75071457
chr11	77489029	77489728
chr11	87595318	87596057
chr11	94567190	94567639
chr11	100560986	100561389
chr11	102784378	102785106
chr11	106741611	106741909
chr11	114216901	114217283
chr11	117301061	117301614
chr12	30008348	30008961
chr12	69476610	69477050
chr12	73053772	73054283
chr12	84127413	84127893
chr12	112862468	112862862
chr13	9387583	9388004
chr13	51754654	51754969
chr13	53026048	53026684
chr13	53161432	53161751
chr13	54681499	54682319
chr13	56089805	56090164
chr13	63037498	63037884
chr13	63918111	63919455
chr13	113031966	113032487
chr14	25724845	25725289
chr14	46380402	46381010
chr14	65092903	65093425
chr14	120388492	120389280
chr15	13383740	13384365
chr15	31272815	31273312
chr15	62276766	62277179
chr15	80808672	80809097
chr15	98797537	98798307
chr16	13867991	13868494
chr16	14384750	14385253
chr16	33018728	33019297
chr16	33724973	33725304
chr16	34573635	34574225
chr16	90892246	90892890
chr16	94828175	94828573
chr17	3188856	3189274
chr17	9901251	9901829
chr17	27425785	27426053
chr17	33754156	33754694
chr17	34021610	34022408
chr17	37045772	37046921
chr17	43825340	43825682
chr17	66008308	66009012
chr17	88041304	88041682
chr18	74727888	74727948
chr18	75330939	75331519
chr18	75446341	75447086
chr19	43893401	43893802
chr19	44882428	44882985
chr19	47485329	47485953
chr19	48121316	48121398
chr2	4516738	4517498
chr2	6124295	6124787
chr2	18039595	18040153
chr2	26122025	26122867
chr2	26299817	26300335
chr2	30997347	30998067
chr2	32481619	32482309
chr2	33448817	33449560
chr2	36210556	36211178
chr2	45411429	45412033
chr2	58589018	58589326
chr2	61815596	61816340
chr2	68346772	68347198
chr2	103220235	103220666
chr2	103594859	103594984
chr2	116819043	116819443
chr2	124728495	124728958
chr2	125695431	125695948
chr2	152919399	152919562
chr2	155276222	155277285
chr2	167694245	167694875
chr2	168157194	168157635
chr2	172935858	172936290
chr2	178406926	178407600
chr3	27591407	27591936
chr3	36468271	36468930
chr3	41293413	41293988
chr3	75949979	75950468
chr3	81726896	81727372
chr3	96173881	96174554
chr3	103108993	103109503
chr3	104710851	104711528
chr3	119085428	119085835
chr3	123330875	123331230
chr3	137292115	137292661
chr4	42949653	42950421
chr4	70513724	70514297
chr4	82930648	82931058
chr4	102430176	102430745
chr4	102493767	102495125
chr4	105073623	105074443
chr4	134570725	134571053
chr4	141622740	141622863
chr4	149146810	149147266
chr4	152138015	152139231
chr4	154247799	154248224
chr5	12531646	12532063
chr5	73760730	73761203
chr5	88919217	88919292
chr5	98167044	98167851
chr5	103436200	103436577
chr5	134433983	134434957
chr5	136450613	136450932
chr5	142750437	142750932
chr5	149340756	149341287
chr6	14902456	14902929
chr6	29178836	29179772
chr6	54193044	54193386
chr6	56932725	56933436
chr6	72696285	72696985
chr6	84270622	84271061
chr6	86229716	86230288
chr6	88745367	88745882
chr6	88892921	88893554
chr6	89127676	89128065
chr6	97453805	97454299
chr6	126845823	126846218
chr6	127180642	127181800
chr6	135047468	135048029
chr6	144327417	144327966
chr7	19532330	19532853
chr7	25359095	25359912
chr7	28887536	28887964
chr7	34483484	34483956
chr7	79194393	79195087
chr7	96861074	96861367
chr7	98267996	98268487
chr7	115450395	115450806
chr7	125933720	125934423
chr7	133710519	133710891
chr7	139325909	139326094
chr7	143159444	143160162
chr7	143445472	143446306
chr8	4166451	4167096
chr8	16323254	16323366
chr8	22864915	22865456
chr8	45679645	45680014
chr8	46714073	46714643
chr8	47409174	47409696
chr8	49204382	49204785
chr8	80849754	80850104
chr8	84600351	84600881
chr8	87943510	87944175
chr8	95319941	95320687
chr8	117294470	117294888
chr8	120253629	120254381
chr8	120393849	120394227
chr8	120414173	120414744
chr8	120633698	120634192
chr8	122230265	122231411
chr8	122328304	122328743
chr8	122434761	122435102
chr9	15627220	15627529
chr9	23254494	23254816
chr9	30960051	30960491
chr9	34750189	34750584
chr9	37537296	37537615
chr9	49021795	49022330
chr9	53535568	53535945
chr9	64064286	64064718
chr9	80209942	80210356
chr9	107526495	107527242
chr9	110757832	110758167
chr9	119090826	119091380
chrX	12139998	12140709
chrX	99853249	99853860
chrY	7021620	7022355

## Sheet: H3K27ac+ 5hmC- Adult
chr	start	end
chr14	54957670	54968546
chr6	114864318	114870921
chr15	96692888	96700778
chr3	60498029	60512357
chr19	53707964	53720784
chr10	61368620	61375974
chr11	11955103	11969867
chr16	91404938	91418343
chr1	153126978	153131260
chr7	25705051	25713446
chr13	44227919	44232517
chr6	119174044	119184451
chr8	126757619	126760809
chr9	67035050	67050187
chr17	72921509	72929838
chr7	73530712	73542782
chr3	105043995	105056305
chr15	103354158	103368665
chr3	79280961	79288864
chr18	80286656	80290312
chr9	121297137	121306326
chr14	101839344	101844457
chr4	45506109	45511833
chr6	120148656	120154408
chr19	53723892	53731433
chr12	79610432	79614370
chr3	126609620	126615994
chr19	3562231	3566258
chr2	173043919	173047390
chr8	46206312	46212978
chr15	79376982	79382532
chr2	145858966	145865492
chr8	13667684	13671642
chr3	152303319	152309628
chr2	121352031	121355391
chr7	6150099	6157557
chr2	32076881	32084383
chr3	122130047	122132159
chr8	124642169	124645275
chr8	126824269	126828775
chr10	95295684	95298614
chr13	38161743	38166107
chr13	41337742	41340642
chr14	74865651	74869545
chr15	77342825	77345211
chr5	122141545	122147739
chr5	131647068	131651270
chr6	125144059	125151257
chr7	31082265	31090438
chr8	24572374	24575677
chr8	33826308	33829376
chr1	40804515	40808110
chr14	63262101	63273729
chr7	28919166	28927419
chr19	53790361	53798579
chr5	103769244	103776140
chr7	130666062	130674537
chr15	38073006	38078849
chr10	53174711	53182179
chr4	135251618	135257706
chr12	99213307	99217904
chr4	130306770	130312615
chr2	84621474	84630219
chr6	82761295	82765175
chr1	39867790	39870004
chr10	95190398	95194764
chr12	8518577	8521804
chr13	43262101	43264377
chr4	133154760	133160516
chr4	135228773	135232251
chr6	120986237	120990276
chr19	3320984	3326864
chr11	116100603	116104924
chr16	8662528	8672605
chr1	86502972	86506302
chr7	19324878	19328467
chr19	4292471	4306132
chr4	32249507	32252774
chr7	144467582	144471994
chr8	68877847	68884753
chr8	126516028	126518922
chr11	88580745	88586330
chr11	96822121	96829920
chr16	38346376	38353272
chr11	118206786	118214771
chr13	49186345	49192942
chr13	102896213	102900305
chr2	163344002	163345851
chr8	126734783	126739054
chr14	11879642	11887457
chr14	25522046	25528473
chr17	12757813	12762161
chr17	29346048	29347597
chr2	163359695	163365510
chr4	44027319	44031299
chr6	114881313	114884389
chr7	139389259	139394602
chr8	119670118	119672004
chr9	107295245	107303479
chr1	34243842	34246786
chr1	155058061	155060390
chr10	14054220	14058537
chr10	69569226	69571259
chr10	88404565	88410139
chr11	54111901	54115085
chr11	120039059	120043227
chr13	37458779	37463221
chr13	37832526	37834068
chr14	45509586	45513091
chr15	25928513	25935247
chr15	27492404	27495061
chr15	86171813	86175108
chr16	91376098	91379953
chr17	86779337	86782857
chr18	68057314	68059903
chr19	32193744	32201272
chr3	65926286	65930596
chr3	116949776	116955552
chr4	43382137	43386090
chr4	148880085	148882223
chr5	66396760	66399753
chr5	72894726	72898324
chr6	141308001	141310963
chr7	6143478	6149687
chr7	25282725	25286066
chr8	125530895	125535464
chr9	79925763	79929409
chr10	108088037	108089855
chr9	56922936	56925790
chr1	64038465	64041348
chr1	190364431	190366096
chr10	84916277	84920214
chr11	90264787	90266431
chr11	106729689	106731709
chr13	63095596	63097329
chr3	123027030	123030450
chr4	9630012	9634517
chr4	149301874	149305272
chr6	92847780	92851912
chr7	16842616	16845703
chr7	109598538	109604300
chr11	5733850	5742204
chr17	9755579	9763088
chr10	128034236	128039553
chr11	109648893	109655874
chr14	20764235	20769473
chr15	83445121	83449101
chr7	75638371	75647201
chr1	131088259	131098026
chr4	120611875	120617665
chr15	102098927	102106332
chr8	126582114	126586851
chr16	4510027	4516581
chr16	38087133	38096392
chr17	67349220	67354457
chr18	38922538	38930747
chr2	163658251	163661575
chr4	138217295	138220118
chr5	129725350	129732562
chr11	3332395	3336302
chr11	75132227	75142320
chr11	95835781	95839372
chr13	52820591	52823834
chr14	27235550	27242749
chr16	24931474	24934856
chr16	84971142	84974992
chr19	9069984	9076796
chr19	32171910	32175730
chr19	40475531	40480257
chr2	29970013	29973715
chr2	45103936	45108216
chr2	168582653	168585021
chr2	168586167	168590396
chr4	114456276	114463331
chr5	66545385	66548082
chr5	105648297	105651864
chr7	74379158	74384340
chr7	132764490	132767446
chr8	3235109	3240520
chr8	128434419	128442037
chr9	32716921	32721954
chr5	125388030	125395373
chr4	155486630	155494330
chr10	56375372	56384779
chr11	54960394	54963504
chr12	99390132	99394434
chr13	46418963	46429124
chr4	43557014	43561436
chr5	38556882	38562224
chr1	91060236	91066684
chr6	145766933	145771117
chr1	133491697	133494436
chr10	127664721	127669807
chr12	79597791	79601166
chr12	99405850	99408044
chr15	85644293	85648030
chr16	59598497	59601374
chr18	61952951	61955759
chr2	38511663	38515147
chr2	169632945	169635770
chr5	113868550	113874524
chr5	137044737	137046372
chr11	53305477	53310356
chr18	14653236	14658729
chr14	66305763	66309043
chr19	10018237	10025830
chr10	80098430	80103477
chr14	65968078	65970787
chr14	102901875	102903744
chr15	36787828	36794538
chr19	4169380	4173160
chr19	57311750	57316365
chr2	118510220	118513333
chr2	152722731	152730793
chr5	53468313	53471165
chr5	145113527	145120152
chr6	125489271	125494792
chr6	145746030	145750209
chr9	21320419	21322469
chr9	118761915	118764841
chr1	58956798	58963319
chr1	74235484	74242085
chr1	90203155	90212760
chr1	153302402	153304552
chr1	153306939	153310074
chr10	58391977	58399574
chr10	66919590	66922744
chr10	117114134	117120388
chr11	55019624	55025126
chr11	97434383	97439787
chr12	85435140	85438230
chr13	6547573	6549849
chr14	32159045	32162664
chr14	45490509	45494451
chr14	74942649	74948872
chr15	36775730	36786229
chr15	58208354	58214937
chr15	77191886	77193966
chr16	55818856	55823909
chr16	96199725	96202599
chr17	12750419	12753021
chr17	83322340	83324439
chr17	83953351	83957401
chr18	35128069	35137012
chr18	37834388	37837842
chr19	32345200	32347528
chr19	46040841	46043464
chr19	53695399	53702498
chr2	60807299	60810986
chr2	84387060	84388444
chr2	102899034	102902056
chr3	57286608	57296209
chr3	97800097	97806516
chr3	98023897	98029710
chr4	57669638	57676899
chr4	129825432	129833215
chr5	24683650	24688664
chr5	30912104	30917539
chr5	92373613	92379369
chr6	108454191	108459132
chr6	118883462	118886927
chr7	45456434	45461722
chr7	113513690	113515758
chr8	14887543	14892706
chr8	22520452	22522260
chr8	123372891	123375864
chr8	125291504	125293975
chr9	72638735	72641946
chr1	62718877	62722413
chr1	131060624	131064139
chr1	133074919	133078192
chr1	133082685	133084829
chr1	151250004	151252248
chr1	163929300	163931192
chr10	13831991	13833942
chr10	84395330	84398406
chr10	93177046	93182579
chr10	128371000	128374541
chr11	19978343	19980931
chr11	19986269	19988983
chr11	53525113	53527771
chr11	97411126	97413761
chr11	106673127	106677331
chr11	116098221	116100305
chr12	31292367	31295435
chr12	76764464	76767144
chr12	84185368	84190098
chr12	102284771	102288694
chr13	37505636	37508040
chr13	43130383	43135080
chr13	43270530	43273034
chr13	43530278	43532772
chr13	52891067	52893326
chr13	59545552	59549218
chr14	25464225	25466729
chr14	32004886	32006228
chr14	76759806	76761600
chr14	79518094	79520200
chr14	121823637	121827075
chr15	27507839	27509598
chr15	27781736	27789587
chr15	27924962	27927459
chr15	31349251	31351015
chr15	39016287	39020833
chr15	58582983	58586673
chr15	64344920	64347018
chr15	79366368	79370966
chr15	100080454	100082520
chr16	11090071	11093680
chr16	24237219	24239650
chr16	38648709	38650048
chr16	92951601	92954641
chr16	94590523	94592729
chr16	95859966	95864822
chr17	26501708	26504888
chr17	26576020	26577970
chr17	27614681	27616700
chr17	28511968	28515962
chr17	47762051	47764502
chr17	50091197	50093454
chr17	72937303	72938938
chr17	87107737	87110112
chr17	87472770	87475201
chr18	7891335	7895096
chr18	36382449	36385932
chr18	46272207	46275099
chr18	70642419	70645432
chr18	75382054	75385469
chr18	80195340	80197518
chr18	80260440	80262910
chr19	27217686	27225275
chr19	57082257	57083555
chr2	6255653	6257089
chr2	20939302	20942146
chr2	30546822	30551448
chr2	71669842	71671726
chr2	124739522	124742161
chr2	158121267	158123772
chr3	27688209	27692733
chr3	138548834	138552116
chr4	42931342	42933315
chr4	43389141	43392878
chr4	100394477	100396477
chr4	114514576	114517316
chr4	115073820	115076052
chr4	115846891	115848942
chr4	127257019	127259278
chr4	135257999	135259897
chr5	23422433	23429041
chr5	53471349	53473276
chr5	77371026	77373781
chr5	88932519	88935194
chr5	93096697	93099399
chr5	124449001	124451007
chr5	124451647	124454724
chr5	137337040	137340591
chr5	142796633	142799280
chr5	148953206	148955420
chr6	29357849	29361670
chr6	36390189	36392625
chr6	86496327	86498623
chr6	86915278	86919919
chr6	120144407	120147871
chr6	124757026	124759473
chr6	126105887	126108193
chr7	4518531	4521246
chr7	19768052	19770898
chr7	75711249	75717610
chr8	22464353	22467480
chr8	22931907	22934979
chr8	33908979	33910766
chr8	36603364	36605843
chr8	47938795	47941499
chr8	122922133	122926566
chr9	45367761	45371634
chr9	48705412	48710078
chr9	48710464	48712029
chr9	79959794	79962561
chr7	90128028	90137204
chr16	38629538	38631244
chr9	7977932	7986404
chr10	7141925	7143411
chr2	156624732	156627053
chr11	119731885	119733672
chr12	69889779	69892966
chr13	44247277	44249552
chr14	63251018	63253303
chr15	89213718	89217415
chr17	28691564	28700977
chr18	57674315	57675675
chr18	84412837	84415588
chr3	94974086	94976725
chr5	20877690	20881592
chr7	65365263	65370696
chr7	75429706	75431634
chr1	179566028	179568010
chr1	184063642	184065121
chr10	75363901	75365744
chr11	65243424	65244975
chr11	88214628	88216158
chr11	104400626	104401511
chr12	84943248	84945525
chr12	91039594	91041500
chr13	44055167	44056807
chr13	46920774	46922441
chr13	95610054	95611804
chr14	34487713	34491990
chr14	63321670	63323007
chr14	120340462	120343000
chr15	77196411	77197714
chr15	80806705	80808543
chr15	96351700	96352982
chr16	31315459	31317035
chr17	29419625	29421548
chr17	62543441	62546409
chr18	45271698	45274299
chr19	37156453	37164717
chr2	35326163	35328111
chr3	60594372	60595632
chr4	9088400	9089617
chr4	132067486	132068645
chr4	144960361	144961587
chr5	29893897	29895868
chr5	105602419	105603927
chr5	122301618	122303712
chr6	6298116	6302125
chr6	86908060	86909898
chr6	92868068	92871025
chr6	136547763	136552330
chr6	147021743	147024019
chr7	120713348	120714989
chr7	139308430	139309346
chr8	3275672	3280496
chr8	10651566	10654612
chr8	36598954	36600476
chr8	106838364	106840766
chr9	44873747	44875910
chr9	59133734	59134946
chr9	67765987	67767765
chr9	108440173	108441772
chr9	114817101	114819403
chr11	82947124	82955450
chr11	86744464	86751525
chr11	20201448	20210053
chr11	89055412	89060449
chr14	57885369	57890387
chr2	20959655	20968550
chr3	135687780	135691201
chr2	150659095	150669398
chr15	98867013	98873122
chr11	75011710	75018851
chr16	4885117	4892906
chr18	60746430	60750843
chr8	33599888	33603418
chr6	129227610	129238998
chr10	80586929	80590456
chr15	96746398	96752571
chr16	37776733	37779784
chr9	66916841	66919955
chr13	111804578	111808931
chr15	12204774	12207492
chr16	85171141	85174142
chr2	166989937	166996359
chr2	170208618	170211653
chr2	180698421	180711643
chr3	97295166	97298889
chr3	142387108	142396717
chr5	134311331	134315449
chr11	75619151	75626274
chr12	52849927	52855652
chr12	70810006	70814080
chr13	12334161	12340790
chr15	77209449	77216557
chr15	99392818	99397671
chr17	12789451	12795164
chr3	60565591	60571988
chr1	89616873	89621302
chr15	74928850	74936167
chr15	73643306	73646659
chr3	57569837	57577419
chr5	125056503	125060291
chr7	16017606	16023110
chr1	153291419	153293834
chr1	184039733	184043388
chr1	184850828	184854388
chr10	39612527	39615760
chr11	54436723	54440919
chr13	3536828	3549230
chr13	37481876	37485039
chr14	40954897	40960889
chr15	67145482	67149327
chr15	79683734	79689294
chr19	32185929	32189905
chr2	72995050	72998224
chr4	57841953	57848721
chr4	147892677	147901680
chr9	67024282	67026707
chr1	43190557	43197835
chr1	194675811	194681241
chr10	63177346	63178662
chr11	59215066	59219085
chr11	75043419	75050455
chr12	75835565	75837991
chr13	73769630	73774328
chr14	27347236	27353391
chr14	47064625	47065932
chr15	58015531	58017924
chr16	18336846	18344238
chr16	91383686	91386227
chr17	25910617	25915858
chr17	73969929	73973119
chr17	86709389	86712748
chr18	34116168	34119164
chr18	39041159	39050542
chr18	61330733	61332623
chr18	73751067	73755364
chr19	46926006	46929925
chr19	57105449	57108736
chr2	13556993	13560119
chr2	60850777	60853623
chr3	89859644	89865718
chr4	59003247	59006046
chr5	113855796	113861103
chr5	142411745	142414534
chr6	114886496	114889705
chr7	132894071	132897043
chr8	12773643	12776917
chr8	126843792	126853346
chr9	123482813	123488143
chr7	16294234	16298181
chr5	88720689	88726345
chr11	77493713	77499164
chr17	83274140	83278759
chr4	57762117	57765782
chr11	69363508	69369440
chr14	105892924	105897097
chr2	30715641	30721200
chr2	32151285	32156805
chr10	68132628	68137845
chr11	78093891	78098402
chr11	79251235	79255608
chr13	37856246	37859267
chr13	44730615	44735585
chr15	78842209	78847007
chr2	120146594	120154758
chr6	121108568	121112221
chr7	27472182	27476260
chr7	112695698	112698850
chr9	88480617	88484406
chr15	100598218	100601283
chr8	70559498	70566627
chr11	80710997	80717364
chr18	75492687	75496814
chr19	5817129	5820855
chr5	123015127	123021838
chr11	44616014	44621543
chr2	18607664	18610238
chr2	32965677	32970710
chr4	129820417	129824858
chr1	13587807	13590040
chr10	68238020	68240454
chr10	78589841	78592833
chr10	79095128	79097913
chr10	123195059	123197456
chr11	55469518	55472058
chr11	58009327	58012312
chr11	69092574	69101463
chr11	94211396	94214203
chr11	115764446	115768379
chr11	120672390	120674212
chr12	85454201	85456891
chr13	49212558	49216360
chr13	55508719	55513781
chr13	69534744	69536537
chr14	34546441	34549941
chr14	61679137	61685368
chr14	76503206	76506945
chr15	31223617	31225711
chr15	76077170	76082093
chr15	80132818	80136307
chr15	96708742	96711334
chr17	56079566	56081779
chr17	65783423	65785032
chr18	5027031	5029076
chr18	24528612	24530297
chr18	34503781	34508181
chr19	7557161	7559383
chr19	21653490	21654892
chr19	24279220	24280696
chr19	44283138	44285460
chr2	30469391	30472070
chr2	30827011	30828868
chr2	52421938	52424840
chr2	144163874	144166842
chr2	151037752	151039595
chr3	95929141	95931227
chr3	130058119	130060436
chr3	146450024	146451475
chr4	63544608	63546663
chr4	99928739	99932445
chr4	132606937	132610223
chr4	141300930	141306733
chr5	129005835	129008513
chr5	139341992	139345643
chr5	140824186	140830186
chr6	73247623	73251264
chr6	108782280	108784790
chr6	128837455	128839973
chr7	80399910	80402757
chr8	13250629	13254359
chr8	70521062	70524229
chr8	119910462	119912784
chr10	84387025	84391053
chr11	100607773	100612631
chr12	86816037	86819811
chr15	83169413	83173398
chr15	102457457	102461859
chr2	35694343	35698609
chr3	55111725	55116706
chr3	58370878	58373612
chr3	60572251	60583540
chr5	137670507	137673919
chr6	135249514	135253477
chr7	28928526	28931758
chr7	48839420	48849875
chr8	78740071	78743575
chr8	126659232	126663068
chr11	106662935	106665346
chr15	100231619	100233536
chr19	40257034	40258518
chr6	91971365	91974656
chr1	91297363	91299904
chr1	135097741	135099740
chr1	180776928	180779176
chr10	77415197	77417840
chr11	3526908	3528192
chr11	55076011	55078397
chr11	118246107	118248683
chr12	111758384	111760924
chr14	64651384	64655212
chr15	77335429	77337576
chr15	85808419	85812659
chr15	97763497	97769386
chr16	11342511	11344622
chr16	38723986	38725442
chr17	56217577	56219338
chr18	56974381	56976118
chr18	69196101	69199334
chr19	3683464	3688775
chr19	3935004	3937480
chr19	6383476	6386165
chr19	6967838	6969936
chr2	73526219	73530722
chr2	91963823	91967345
chr4	115051842	115053787
chr4	134733394	134736172
chr4	149953581	149955430
chr4	154963922	154967553
chr5	3367918	3370317
chr5	33688124	33691088
chr5	121396990	121399908
chr5	122284207	122288541
chr5	125079942	125083996
chr6	54595305	54596484
chr7	79146827	79149818
chr8	11373076	11378182
chr8	86727749	86729404
chr8	104591053	104592544
chr8	118283315	118288447
chr9	56321651	56325259
chr9	57560122	57564274
chr9	90162645	90166334
chr9	120775720	120779260
chr1	58968260	58975060
chr1	72582444	72584828
chr1	152621288	152626017
chr1	179865263	179866946
chr1	190909951	190912670
chr10	4430638	4432403
chr10	7158206	7159326
chr10	13867649	13868809
chr10	52416376	52423680
chr10	59972425	59975161
chr10	86300102	86303450
chr10	91187172	91188431
chr10	93285711	93288677
chr10	95561216	95563925
chr10	111167620	111171504
chr10	126930102	126931988
chr11	6624634	6628347
chr11	50289534	50293550
chr11	76843943	76846634
chr11	77412783	77426476
chr11	96063095	96065086
chr12	40015613	40018030
chr12	73846555	73848132
chr12	79675526	79677398
chr12	110737987	110739902
chr13	41642611	41645381
chr13	49347457	49349741
chr13	63282556	63286007
chr14	52243439	52245733
chr14	63065537	63069248
chr14	69803922	69805732
chr14	73178610	73181115
chr14	99044400	99046077
chr14	120306039	120308845
chr15	77012637	77015457
chr15	102398199	102401558
chr16	4519650	4523839
chr16	11062440	11064354
chr16	16222901	16226141
chr16	21692848	21694551
chr16	38369569	38372547
chr16	38687184	38689158
chr16	38708345	38713259
chr16	50363293	50365444
chr16	57121809	57123874
chr16	94518195	94520852
chr16	94523379	94527782
chr17	50019310	50021287
chr17	70736759	70739671
chr17	71088275	71090815
chr18	5592680	5595606
chr18	5944413	5946619
chr18	13786520	13788209
chr18	53862666	53864238
chr18	74267445	74269565
chr19	3766586	3770919
chr19	29044161	29048017
chr19	32301086	32306509
chr19	32341640	32343587
chr19	57097118	57104368
chr2	26338393	26344726
chr2	64093169	64098205
chr2	83727851	83729694
chr2	116020963	116024086
chr2	160619424	160622318
chr3	10205111	10208698
chr3	88131969	88134819
chr3	95649749	95656560
chr3	96601333	96603852
chr3	97224471	97227173
chr3	102085861	102089349
chr3	116512591	116514206
chr3	116562572	116564828
chr3	144713896	144716796
chr3	153941238	153946302
chr4	40850255	40855125
chr4	62731349	62733588
chr4	66826439	66830300
chr4	82411838	82413222
chr4	97866298	97871402
chr4	102505262	102508513
chr4	108387413	108388840
chr4	109675190	109679261
chr4	147902128	147906652
chr4	148624463	148627852
chr5	33023793	33025847
chr5	76183179	76185930
chr5	110855405	110861302
chr5	148964776	148967082
chr6	13606445	13608530
chr6	24595976	24603857
chr6	32396154	32398195
chr6	97455604	97460398
chr6	119191509	119197607
chr6	124919611	124921788
chr6	134181812	134183077
chr7	19119479	19120669
chr7	28180211	28181297
chr7	30586844	30588560
chr7	67230158	67232273
chr7	67442944	67447546
chr7	73583829	73585758
chr7	99138867	99142305
chr7	109611204	109618348
chr7	118928861	118930858
chr8	8993448	8995547
chr8	33653701	33654877
chr8	44978464	44980921
chr8	79560941	79563543
chr8	80850896	80852320
chr8	83566357	83569601
chr8	83695606	83699126
chr8	90953993	90958059
chr8	111594687	111598452
chr8	126594080	126597780
chr9	41876628	41878025
chr9	44128009	44130907
chr9	56500295	56503105
chr9	64048830	64051095
chr9	75433575	75437050
chr9	90053816	90055980
chr9	107768550	107772129
chr9	110655540	110658852
chr9	116872367	116874417
chr9	120737489	120740398
chr1	34311648	34313007
chr1	58801711	58804362
chr1	60607282	60616409
chr1	60667351	60670091
chr1	64223057	64224572
chr1	73987988	73990162
chr1	76008677	76011151
chr1	87639297	87641251
chr1	89041220	89043458
chr1	90237178	90240661
chr1	132383556	132387044
chr1	133254878	133256967
chr1	133892070	133893479
chr1	134845451	134848177
chr1	151684126	151688748
chr1	166126407	166128546
chr1	176826725	176829918
chr1	179549746	179555573
chr1	179847365	179848745
chr1	180181823	180184464
chr1	180184874	180190286
chr1	180355834	180359727
chr1	184674730	184676821
chr1	187225323	187227394
chr1	191460278	191462608
chr1	192087673	192092917
chr10	3717510	3719628
chr10	14047594	14049907
chr10	20485039	20490755
chr10	24822889	24824844
chr10	39411853	39413909
chr10	53434711	53435895
chr10	58353395	58355657
chr10	69267489	69269336
chr10	69273802	69278563
chr10	83644010	83646063
chr10	84056210	84057683
chr10	86272542	86275014
chr10	99912567	99914106
chr10	108167604	108169290
chr10	111101159	111103931
chr10	120894555	120896466
chr10	121438550	121439874
chr11	32604448	32605991
chr11	44688919	44690746
chr11	46083707	46086426
chr11	48812768	48815891
chr11	62575181	62577271
chr11	63142101	63144477
chr11	70593327	70598933
chr11	76119822	76121120
chr11	77805436	77810224
chr11	78982192	78985992
chr11	79064685	79066822
chr11	79223774	79225903
chr11	83064710	83068220
chr11	87246275	87248348
chr11	88847082	88850510
chr11	100570853	100571683
chr11	103113924	103116208
chr11	106387006	106388869
chr11	106709900	106711391
chr11	107341054	107343892
chr11	113746723	113749988
chr11	116522666	116524905
chr11	118152653	118154489
chr11	118240848	118242816
chr11	118359862	118365686
chr11	120141087	120145647
chr12	15809564	15816904
chr12	24678134	24680564
chr12	51671053	51679318
chr12	51864859	51867317
chr12	54404149	54406303
chr12	69298673	69300110
chr12	69484424	69486568
chr12	70798595	70801294
chr12	70829735	70831776
chr12	71994721	72000076
chr12	73407254	73409247
chr12	79863888	79865672
chr12	83424168	83425138
chr12	85372327	85376093
chr12	85461815	85464820
chr12	99714395	99717209
chr12	100437994	100441136
chr12	100525902	100530977
chr12	105012134	105014416
chr12	108764375	108767273
chr12	110496810	110501036
chr12	117749958	117756434
chr13	6632559	6634617
chr13	9312637	9317828
chr13	12272321	12274473
chr13	30342802	30345963
chr13	30984633	30987439
chr13	43295179	43296777
chr13	43523852	43525540
chr13	81690253	81692441
chr13	101743971	101746039
chr13	102874642	102876177
chr13	104609744	104611747
chr13	104644812	104647180
chr13	108449115	108451674
chr13	111935251	111937772
chr13	112114840	112116948
chr13	113869177	113871407
chr14	11862465	11868349
chr14	19984626	19987741
chr14	20884705	20886252
chr14	21518959	21522588
chr14	25496473	25498440
chr14	26528431	26532528
chr14	27181163	27183092
chr14	30592675	30597974
chr14	31667430	31671212
chr14	45498443	45501466
chr14	45514526	45517110
chr14	46316043	46317708
chr14	46923348	46925689
chr14	57978539	57981734
chr14	69823307	69824616
chr14	76673080	76675283
chr14	79507271	79509524
chr14	101516256	101519426
chr15	12066106	12067313
chr15	25939830	25946210
chr15	27501233	27503018
chr15	28158213	28159948
chr15	37723511	37725088
chr15	59018122	59019775
chr15	64287372	64288638
chr15	73729781	73734041
chr15	74917845	74920239
chr15	74920351	74925646
chr15	78529720	78532363
chr15	80138377	80139721
chr15	81325397	81326911
chr15	83421809	83423970
chr15	83453069	83457200
chr15	86199276	86204853
chr15	89211594	89212628
chr15	98108055	98111033
chr15	101125618	101130600
chr16	4380688	4384188
chr16	21635302	21637915
chr16	24346931	24349464
chr16	24416996	24419177
chr16	30820738	30822947
chr16	31737848	31741635
chr16	38391494	38393329
chr16	43461785	43467814
chr16	43544568	43550830
chr16	90282372	90284111
chr16	91785750	91787048
chr16	94558479	94562910
chr16	94617550	94618990
chr17	12335345	12336991
chr17	35021134	35023299
chr17	37269551	37272120
chr17	43359651	43362339
chr17	47756351	47757879
chr17	53593972	53595198
chr17	53595662	53597431
chr17	62641358	62643610
chr17	65548327	65550010
chr17	67135975	67137646
chr17	78723726	78730259
chr17	78994280	78995979
chr17	86963565	86965657
chr18	10531469	10533739
chr18	20551899	20553823
chr18	20737242	20738723
chr18	38795077	38797036
chr18	39009252	39013286
chr18	39065545	39069134
chr18	52908824	52910353
chr18	60631595	60633783
chr18	61317002	61320280
chr18	67990130	67992554
chr18	69434762	69437751
chr18	69500196	69501083
chr18	69689062	69690708
chr18	84291574	84295786
chr19	23124602	23126290
chr19	40470975	40474540
chr19	40480735	40481824
chr19	40503436	40506342
chr19	40677758	40679944
chr19	43520415	43522808
chr19	47385557	47388537
chr19	53822729	53825431
chr19	55792212	55793267
chr19	57140783	57142642
chr19	58821407	58822703
chr2	3725610	3727964
chr2	4554540	4557424
chr2	6463001	6465165
chr2	13235337	13237176
chr2	23020996	23023108
chr2	25468396	25470594
chr2	25532992	25537505
chr2	25556716	25559384
chr2	29346366	29347762
chr2	29638306	29645400
chr2	31162937	31168835
chr2	32587050	32590864
chr2	32625033	32627208
chr2	45244279	45247578
chr2	60282909	60284927
chr2	72295986	72298969
chr2	90489339	90491423
chr2	104118418	104122945
chr2	116913483	116914456
chr2	122379601	122382482
chr2	125354864	125356079
chr2	155240194	155243238
chr2	165953836	165956823
chr2	167233848	167240782
chr2	167318190	167319912
chr2	167932304	167934660
chr3	9646070	9648017
chr3	27232551	27235066
chr3	57530463	57535043
chr3	60614710	60616336
chr3	65863206	65864877
chr3	79242169	79244099
chr3	84924660	84928162
chr3	87171531	87174823
chr3	94620973	94623708
chr3	104430391	104432863
chr3	107766159	107768272
chr3	108294382	108297768
chr3	115682270	115683169
chr3	121337751	121341084
chr3	135500648	135504425
chr3	135584933	135587725
chr3	135627712	135629368
chr4	32563088	32565719
chr4	33260947	33262649
chr4	43587947	43589536
chr4	46641377	46645363
chr4	53590842	53593681
chr4	54965969	54968090
chr4	59329012	59333413
chr4	82403861	82405174
chr4	107960681	107963253
chr4	129925419	129927800
chr4	130912912	130921853
chr4	133553489	133554733
chr4	137916999	137922409
chr4	140616553	140618563
chr4	149775855	149778487
chr4	151901152	151904365
chr4	154329093	154331018
chr4	154701034	154701908
chr4	155139663	155141631
chr4	155164407	155165946
chr5	17834634	17849346
chr5	23597899	23599668
chr5	31875649	31878320
chr5	36725827	36728381
chr5	66477942	66480706
chr5	74189530	74191487
chr5	92856105	92857962
chr5	92959118	92962803
chr5	96801700	96803639
chr5	111619887	111621972
chr5	113195264	113200557
chr5	120514859	120518785
chr5	121184100	121187336
chr5	122518332	122520698
chr5	122643459	122645052
chr5	125266323	125269140
chr5	134886080	134888770
chr5	136456004	136460446
chr5	139083171	139084888
chr5	151108003	151110469
chr6	31081783	31083944
chr6	31280666	31285850
chr6	32459417	32461737
chr6	49095926	49098202
chr6	50357452	50359128
chr6	51129005	51130621
chr6	54938672	54941012
chr6	72252560	72256476
chr6	72369652	72372069
chr6	82861663	82863933
chr6	88026453	88028779
chr6	89349705	89354832
chr6	93064814	93067443
chr6	94185537	94188013
chr6	113642140	113646525
chr6	134151496	134153945
chr6	146499921	146502735
chr7	4490222	4496057
chr7	16599596	16603565
chr7	31154765	31157120
chr7	46111331	46113116
chr7	49158047	49160481
chr7	73740882	73745421
chr7	74457038	74460646
chr7	75496933	75501919
chr7	80402889	80405459
chr7	80646047	80648187
chr7	98102458	98106911
chr7	99180152	99183895
chr7	99380098	99384582
chr7	101381312	101387011
chr7	109575727	109577564
chr7	112269488	112271399
chr7	112732668	112734685
chr7	125474805	125476806
chr7	130552635	130557191
chr7	132722683	132725342
chr7	132753398	132755461
chr7	133097775	133100710
chr8	3410828	3413126
chr8	10586050	10587415
chr8	18767383	18768857
chr8	23138015	23141441
chr8	33808574	33812083
chr8	34055485	34056624
chr8	35633025	35635051
chr8	35653732	35655198
chr8	47366312	47368178
chr8	57529837	57531576
chr8	61556851	61560394
chr8	70633369	70636215
chr8	70832234	70834537
chr8	77495133	77498336
chr8	79083219	79084644
chr8	79394476	79395243
chr8	95292965	95294675
chr8	107113866	107115580
chr8	118377920	118381115
chr8	118392389	118396238
chr8	120363712	120364996
chr8	122662821	122666138
chr8	123035631	123037334
chr8	124256442	124258019
chr8	125235694	125237417
chr9	7827899	7831348
chr9	7987859	7990440
chr9	9237645	9239022
chr9	32517939	32523384
chr9	45838348	45841154
chr9	45849301	45851912
chr9	59550327	59552984
chr9	69124248	69126523
chr9	71566063	71567665
chr9	75545610	75550145
chr9	77480809	77482011
chr9	96397879	96399995
chr9	96726957	96728442
chr9	102835178	102836867
chr9	108211338	108214583
chr9	108218857	108223348
chr9	111203944	111205637
chr9	116172842	116176944
chr9	119962268	119964751
chr9	120879679	120882232
chr9	122026684	122030704
chrX	152178660	152180005
chr14	67067266	67071532
chr8	70751100	70755345
chr15	58191312	58193875
chr2	59160853	59164128
chr2	128685664	128688066
chr4	105097325	105102862
chr12	71862679	71865428
chr13	32921758	32928077
chr7	65356782	65360447
chr1	68502254	68504862
chr10	16993480	16995615
chr10	63202120	63204285
chr11	69693398	69697045
chr13	45959873	45964810
chr8	35590634	35592172
chr8	106168441	106170371
chr9	66349577	66352897
chr1	45864143	45866562
chr1	89189720	89191011
chr10	63127183	63129383
chr10	93289066	93291120
chr10	120955312	120956502
chr11	47375185	47379699
chr11	54879523	54881763
chr11	65205860	65211780
chr11	85570690	85573490
chr11	87313060	87314590
chr12	65035608	65038911
chr12	83410914	83413292
chr12	99355991	99357826
chr13	5840791	5842217
chr13	40868109	40869103
chr13	52577175	52578269
chr13	83527504	83533256
chr13	99201373	99203296
chr15	99247423	99250409
chr16	85755305	85757626
chr17	17616975	17619870
chr17	73111654	73113541
chr18	39003456	39007665
chr19	53140443	53142516
chr19	53786231	53790105
chr2	20937281	20938564
chr2	45018997	45020296
chr2	45096699	45098432
chr2	76369705	76373891
chr2	77032132	77035509
chr2	163354132	163355720
chr3	60601207	60605118
chr3	79974111	79976106
chr3	108255879	108259210
chr3	126722299	126724916
chr5	73205551	73207697
chr6	65584019	65585920
chr6	70871045	70873051
chr7	75394210	75396465
chr7	75523592	75528437
chr7	100370115	100372003
chr7	132783000	132784370
chr8	33977836	33980219
chr9	43079983	43081879
chr1	23269730	23272437
chr1	39804171	39805984
chr1	39913150	39913172
chr1	40873957	40875043
chr1	43177322	43178834
chr1	52500635	52502561
chr1	68780432	68781351
chr1	75935788	75936922
chr1	76031203	76032378
chr1	82608060	82609427
chr1	92102555	92104571
chr1	106274878	106275400
chr1	119488721	119489166
chr1	151127213	151132394
chr1	153353153	153355124
chr1	153918418	153920182
chr1	167422200	167425944
chr1	179559834	179561081
chr1	181980280	181981324
chr1	190123289	190124877
chr10	13865885	13867345
chr10	20064448	20066686
chr10	42215960	42217655
chr10	45887674	45890289
chr10	58362452	58364158
chr10	67127475	67128739
chr10	71250296	71251677
chr10	76446287	76449373
chr10	81202676	81203989
chr10	91236777	91237716
chr10	91429137	91431201
chr10	93194518	93195542
chr10	93660620	93662832
chr10	95117312	95118128
chr10	110985532	110988268
chr10	111271122	111272223
chr10	115395418	115397516
chr10	123190535	123191760
chr11	30281027	30285286
chr11	30785665	30788428
chr11	72634433	72635805
chr11	75294015	75295915
chr11	76357295	76358619
chr11	80284237	80287441
chr11	98864029	98865062
chr11	102015993	102017072
chr11	106610208	106610407
chr11	107265283	107265585
chr11	107446662	107448392
chr11	118243884	118245840
chr12	29960405	29960755
chr12	54201322	54203243
chr12	76478899	76480036
chr12	84384034	84386208
chr12	117677540	117678741
chr13	29978633	29980017
chr13	32773895	32777549
chr13	36009937	36011419
chr13	46918523	46920121
chr13	56154395	56155703
chr13	99125079	99126111
chr13	99857370	99858468
chr13	110902049	110904274
chr13	119406271	119410812
chr14	18225506	18226702
chr14	20963924	20964915
chr14	27177451	27178792
chr14	31166365	31169049
chr14	32162954	32164020
chr14	34502721	34505794
chr14	46999339	47000193
chr14	56574629	56576929
chr14	60592323	60593919
chr14	62871196	62872860
chr14	79276869	79279059
chr14	101542086	101543171
chr14	103342961	103344317
chr14	105778910	105779975
chr14	121937424	121939844
chr15	7221748	7223999
chr15	12716814	12718100
chr15	25924150	25925247
chr15	27550030	27553615
chr15	27584885	27587118
chr15	57957021	57958564
chr15	62098127	62099815
chr15	66323845	66325795
chr15	84256159	84256211
chr15	93824572	93825806
chr15	98997828	98999606
chr15	99419442	99422032
chr16	4518203	4519399
chr16	7278708	7280711
chr16	22253964	22255683
chr16	24568415	24570909
chr16	31039775	31040822
chr16	34930483	34931606
chr16	35681301	35682316
chr16	38134728	38136029
chr16	43458495	43459747
chr16	78313063	78315019
chr17	7272439	7273645
chr17	12866266	12867706
chr17	17575201	17579397
chr17	42926549	42928415
chr17	47001687	47002894
chr17	50759658	50763141
chr17	64601636	64603649
chr17	78767631	78771290
chr18	4736681	4738936
chr18	6478022	6480051
chr18	6502747	6504494
chr18	20735314	20736656
chr18	60492855	60494398
chr18	61530888	61532767
chr18	67326487	67328592
chr18	69406981	69407945
chr18	73696393	73698258
chr18	75530330	75530409
chr19	16028643	16030358
chr19	37069273	37070659
chr19	53689643	53692255
chr19	56746804	56748283
chr19	57088116	57094494
chr19	57143179	57144095
chr2	20907300	20910384
chr2	20954895	20956174
chr2	59838988	59841151
chr2	60814208	60815190
chr2	60917732	60919611
chr2	65020509	65022181
chr2	72301716	72302659
chr2	76848652	76852247
chr2	76975085	76978830
chr2	77012520	77014925
chr2	112273549	112274777
chr2	121547444	121549907
chr2	131131920	131133898
chr2	135862159	135862636
chr2	155881104	155882627
chr2	157563914	157567687
chr3	10136241	10137735
chr3	19263081	19265374
chr3	22089030	22091057
chr3	28398906	28402343
chr3	28485141	28486652
chr3	36471183	36472989
chr3	51905384	51907217
chr3	67369082	67375036
chr3	79227058	79227136
chr3	83995389	83998210
chr3	97234135	97236283
chr3	100748187	100749316
chr3	104666770	104668293
chr3	105755639	105757159
chr3	131259580	131260619
chr3	133582861	133583911
chr3	135555908	135557207
chr3	149038451	149040378
chr3	152185305	152187135
chr4	6419604	6420944
chr4	9083494	9084440
chr4	12008200	12009817
chr4	16164047	16165113
chr4	54978507	54980657
chr4	57683873	57686394
chr4	57860715	57862942
chr4	82344467	82345889
chr4	84015005	84016249
chr4	97906085	97908099
chr4	116150566	116151931
chr4	126681326	126683562
chr4	130668156	130669192
chr4	131883142	131885253
chr4	135260318	135262285
chr4	149783801	149785016
chr4	150310780	150312631
chr5	4496285	4497519
chr5	21045204	21046815
chr5	21283222	21284313
chr5	24051602	24055082
chr5	31750924	31752503
chr5	33352043	33353148
chr5	34931460	34932918
chr5	68326883	68328503
chr5	72409865	72413290
chr5	74299080	74300559
chr5	74791814	74793299
chr5	91563883	91566465
chr5	91628676	91630644
chr5	92906326	92908262
chr5	100043182	100044636
chr5	105109332	105112319
chr5	107177561	107180417
chr5	108626571	108630619
chr5	118644783	118647053
chr5	121452581	121454934
chr6	17197560	17199485
chr6	17789635	17790922
chr6	36389027	36390084
chr6	52965434	52967276
chr6	54081760	54083048
chr6	86869319	86870958
chr6	90370122	90372002
chr6	97215514	97216997
chr6	108248480	108251306
chr6	108277335	108279043
chr6	119418078	119420034
chr6	121215332	121217712
chr6	124904393	124905145
chr6	129531929	129536709
chr6	142689823	142691802
chr6	145801250	145803577
chr7	3301679	3303207
chr7	68084787	68087659
chr7	75371810	75373675
chr7	100364553	100365665
chr7	109803172	109804750
chr7	130661077	130662678
chr7	132788897	132789258
chr7	133773815	133776819
chr7	140898885	140900928
chr8	11417059	11418110
chr8	22497197	22500106
chr8	22888002	22889318
chr8	25193852	25195274
chr8	35592999	35594481
chr8	35632032	35632596
chr8	45765055	45766551
chr8	46491106	46492873
chr8	54570454	54574977
chr8	77309169	77311423
chr8	86730130	86731846
chr8	105432834	105433916
chr8	105880004	105883054
chr8	107118220	107120081
chr8	128386501	128392233
chr9	35026093	35027431
chr9	65360780	65361876
chr9	71570874	71572723
chr9	77427643	77428855
chr9	78165987	78167283
chr9	85653068	85654610
chr9	97104819	97106487
chr9	103601136	103602834
chr9	110880211	110882136
chr9	122127615	122131688
chr9	122154602	122155790
chr9	123537611	123540192
chr10	93294739	93308935
chr9	122117151	122124958
chr7	19231738	19239426
chr2	170127779	170134902
chr3	32395179	32400374
chr1	58710230	58717510
chr5	36711261	36716725
chr9	65676878	65682359
chr19	37290568	37294011
chr4	109111124	109120712
chr9	32696070	32702392
chr12	79935617	79938319
chr14	121928472	121932368
chr15	83523176	83531328
chr2	29645632	29651279
chr4	145035975	145043836
chr13	48539370	48547661
chr1	125429008	125436083
chr10	127615204	127621240
chr10	80671684	80681076
chr14	31203901	31211212
chr5	115488113	115492692
chr14	60731952	60739178
chr19	41481414	41487124
chr4	155563684	155566889
chr5	124443917	124447859
chr1	82281272	82286707
chr1	182515985	182521455
chr4	8645916	8649010
chr9	64733811	64738508
chr7	80110385	80115851
chr9	102716824	102720260
chr10	80939190	80942224
chr11	100936424	100941326
chr14	20606262	20611397
chr15	98933006	98936187
chr17	71018686	71022547
chr19	32758072	32761566
chr19	55097763	55103900
chr2	119593009	119598366
chr3	32529343	32531420
chr3	105796718	105804471
chr4	95159695	95162994
chr7	143118670	143126016
chr1	97974516	97978876
chr1	171110312	171114984
chr11	95666247	95668891
chr11	115684313	115688000
chr15	95803582	95806112
chr2	77169495	77174110
chr3	127122736	127125286
chr5	104106886	104114258
chr8	67946535	67951368
chr9	59655427	59664505
chr17	25077227	25085259
chr3	105875275	105879555
chr10	128090597	128095773
chr11	74649086	74655483
chr14	31431172	31436350
chr14	78731085	78733966
chr18	61396449	61400922
chr4	53115470	53118312
chr5	140775424	140777836
chr7	101833732	101839268
chr8	83976497	83981211
chr1	51287835	51293655
chr1	118478321	118488334
chr1	168427175	168431786
chr1	178331864	178340224
chr10	39414058	39420183
chr10	71347940	71350298
chr11	49846918	49849215
chr11	75629551	75636790
chr16	34078808	34083336
chr17	42872891	42876480
chr17	74339113	74342604
chr19	11966088	11972979
chr2	131214701	131217515
chr2	167334281	167337575
chr4	149048601	149051010
chr4	151094405	151099700
chr5	105584783	105588262
chr5	137304882	137308623
chr6	99092733	99097601
chr6	136529872	136533542
chr7	68009446	68012509
chr7	81825373	81829279
chr7	110236050	110240495
chr7	110259132	110262115
chr8	25009679	25013676
chr8	70000548	70004206
chr9	65671484	65674491
chr9	108303310	108312623
chr1	152460012	152462859
chr1	155121702	155126294
chr10	86792729	86796236
chr10	94478849	94482753
chr11	31601630	31603193
chr11	44683579	44687017
chr11	52373540	52378764
chr11	54773920	54778667
chr11	59899732	59903471
chr11	88619902	88624039
chr11	106678073	106680932
chr11	107222111	107227322
chr12	102449710	102454847
chr13	33003108	33006588
chr13	96509710	96512462
chr14	47086467	47089178
chr14	55347276	55349505
chr14	74898449	74901088
chr14	79179021	79181953
chr15	72969826	72973431
chr15	77363383	77367973
chr15	95790818	95793067
chr16	17407975	17410795
chr18	37932027	37935664
chr19	9952090	9957571
chr19	18607165	18609786
chr2	11495075	11497825
chr2	91256806	91260005
chr2	129382764	129385362
chr2	131134101	131137450
chr3	97807016	97810895
chr3	126627616	126631608
chr4	59224513	59226557
chr4	132395965	132398793
chr4	152245190	152247294
chr5	116018106	116020923
chr6	145853672	145856615
chr7	100960058	100964608
chr7	126674951	126677930
chr7	143138144	143140873
chr8	46496601	46500297
chr8	120099793	120106157
chr9	60863477	60866710
chr9	75629909	75632878
chr9	122107185	122111139
chr6	99519396	99524853
chr5	142812584	142824423
chr10	4385735	4390216
chr17	46025779	46032629
chr10	80147742	80153995
chr1	64111906	64123369
chr2	26568777	26586204
chr9	57636872	57645219
chr2	163391338	163396524
chr11	116434194	116438293
chr15	101974475	101979286
chr16	23978894	23986214
chr8	104340279	104342937
chr16	37652307	37654489
chr5	124350926	124354095
chr10	81376159	81378567
chr10	84437911	84442276
chr11	88067615	88071439
chr11	102405918	102410035
chr2	154436415	154440555
chr5	144255168	144260145
chr6	119386026	119390042
chr8	84186211	84194086
chr1	134908062	134916194
chr4	135856092	135861218
chr6	51465403	51472623
chr4	137364899	137371225
chr14	70765199	70768938
chr19	36696041	36699226
chr9	44084870	44090473
chr15	81834908	81840982
chr7	98814376	98817324
chr1	55130003	55133045
chr1	171261710	171263283
chr10	67001959	67005530
chr10	127265832	127270210
chr11	32347742	32350722
chr11	52395470	52397753
chr12	52503874	52505950
chr12	83920335	83922495
chr12	85109654	85113172
chr12	112692348	112694513
chr13	46570378	46573536
chr14	120274949	120282285
chr16	4002189	4004877
chr17	21008291	21010432
chr18	6134569	6136294
chr18	38347567	38350994
chr19	46055467	46058947
chr19	56820516	56822693
chr2	18764659	18767821
chr2	32913964	32915936
chr2	132574604	132579338
chr2	174672579	174674895
chr4	129461517	129463248
chr4	136050322	136053608
chr6	128797869	128800182
chr6	128842072	128844585
chr7	80801445	80804228
chr7	145281832	145284429
chr8	27041648	27044084
chr9	63090574	63093399
chr1	16616911	16619546
chr1	34837014	34842798
chr1	36307354	36310396
chr1	36367478	36369407
chr1	66813157	66818176
chr1	161247836	161251626
chr1	165995552	166003685
chr1	175623854	175626713
chr1	190168079	190170856
chr10	25359473	25363379
chr10	59321276	59326271
chr10	107930299	107933076
chr10	117374908	117377251
chr10	128096615	128099131
chr10	128374796	128378569
chr11	17159010	17161338
chr11	68849824	68855210
chr11	75678395	75681942
chr11	76493183	76496012
chr11	79702676	79705498
chr11	97658332	97663163
chr11	102428118	102433040
chr11	106993927	107000499
chr11	120579222	120583178
chr12	80129583	80133696
chr12	100199020	100202897
chr12	113014585	113016414
chr13	23444605	23447070
chr13	65240061	65242636
chr13	73762200	73766104
chr13	75707411	75709418
chr13	95615743	95618590
chr13	112100140	112101898
chr14	20639871	20642523
chr14	25377006	25379855
chr14	55003028	55005915
chr15	12245090	12247599
chr15	36373441	36375787
chr15	36937542	36939135
chr15	78982956	78985224
chr15	83462445	83464640
chr16	20423417	20426824
chr16	32075501	32079400
chr16	87698896	87701094
chr16	91546967	91550622
chr17	26675611	26679405
chr17	74394700	74396834
chr18	12127475	12131479
chr18	24019162	24021946
chr19	7038379	7040081
chr19	7481301	7483363
chr19	18671019	18673501
chr19	44387057	44389503
chr19	44553899	44555999
chr19	46598696	46600725
chr19	47580028	47583896
chr19	55742168	55745750
chr2	5894239	5895531
chr2	30656173	30661149
chr2	33429065	33431753
chr2	72283924	72288949
chr2	84645878	84651948
chr2	116060115	116064661
chr2	154790953	154793097
chr2	164877979	164881368
chr2	167347500	167349096
chr3	19627351	19630412
chr3	69721179	69724142
chr3	88684142	88687907
chr3	90506694	90510327
chr3	107630075	107632758
chr3	108838973	108840877
chr3	116660845	116662694
chr3	116806297	116809326
chr3	144717098	144720215
chr3	152256327	152266749
chr4	58910196	58913042
chr4	97750756	97755344
chr4	123665057	123666440
chr4	129670956	129673724
chr5	110978166	110981481
chr5	121712119	121715286
chr5	123906913	123909108
chr5	143403057	143405618
chr5	149049860	149052326
chr6	72511398	72514547
chr6	82770329	82775554
chr7	27589998	27595376
chr7	28431403	28436127
chr7	55841196	55843798
chr7	68128696	68130540
chr7	73605572	73609062
chr7	79273057	79276771
chr7	98307284	98310116
chr7	114253036	114255653
chr7	120834240	120836732
chr7	127903693	127905352
chr8	25097368	25103231
chr8	82772733	82774954
chr8	105936481	105939078
chr9	22306193	22308389
chr9	31278721	31282687
chr9	56503646	56508343
chr9	57835531	57837872
chr9	120933696	120937526
chr10	63455973	63460611
chr10	78007558	78010717
chr10	80753957	80759804
chr10	108160683	108167281
chr11	100734302	100739298
chr11	108257777	108260108
chr15	58815263	58823110
chr17	29455854	29460600
chr17	30051066	30054427
chr18	84848234	84852970
chr3	51230844	51235835
chr3	152187703	152194721
chr4	95153239	95155277
chr5	148269635	148274730
chr7	112271984	112275047
chr7	133729263	133733416
chr9	72698101	72702415
chr1	21069352	21071957
chr1	87619599	87624132
chr11	103055720	103059240
chr18	53245709	53248213
chr2	38482399	38485201
chr7	83744168	83746686
chr8	111799319	111803498
chr9	108006403	108010013
chr1	171269358	171273094
chr10	42088017	42090150
chr10	56836870	56840187
chr10	78573709	78576454
chr10	118048278	118050923
chr10	120226203	120228397
chr10	127426260	127428424
chr11	4985705	4989512
chr11	74522801	74523874
chr11	98950894	98952563
chr11	106611260	106614823
chr12	16588012	16589905
chr12	32820295	32822875
chr12	108757259	108758416
chr13	13590139	13591936
chr13	16011564	16012963
chr13	100743504	100745502
chr14	75862074	75864773
chr15	28023270	28025495
chr16	4473840	4476055
chr16	57166039	57167611
chr17	23789563	23791327
chr17	79018537	79021164
chr17	80205627	80208362
chr17	81064141	81065393
chr18	7692394	7694313
chr18	65082567	65085059
chr18	67447834	67449357
chr18	75018643	75020229
chr18	82691121	82692565
chr19	3902753	3909660
chr2	11704868	11707847
chr2	28522954	28527325
chr2	30357050	30359295
chr2	32845344	32847337
chr2	45024180	45025566
chr2	52072923	52074640
chr2	132017225	132023833
chr2	132143534	132144922
chr2	142902285	142903834
chr2	174435923	174440365
chr2	181519091	181522888
chr3	40531348	40535049
chr3	83861687	83865955
chr3	95699362	95703137
chr3	107757002	107761168
chr4	24897151	24899601
chr4	43043684	43047467
chr4	44980695	44982553
chr4	88536663	88539005
chr4	136461209	136463866
chr4	143211322	143212939
chr4	150006981	150009021
chr4	155774228	155777333
chr5	24452205	24456820
chr5	103690982	103693807
chr5	113113698	113115403
chr5	135543274	135545561
chr6	29214795	29216952
chr6	29526198	29529049
chr6	31095936	31098588
chr6	85935881	85938135
chr6	138139893	138143188
chr7	4971517	4973402
chr7	16027273	16029987
chr7	99543855	99547344
chr7	134670380	134672306
chr8	46470716	46472942
chr8	72299895	72304881
chr8	84983573	84987393
chr8	95079886	95083506
chr8	116943539	116948167
chr8	125053273	125055716
chr8	125733057	125735797
chr8	126536293	126538146
chr9	57970519	57974913
chr9	118506049	118509175
chr9	122886647	122887892
chrX	140540303	140543454
chr1	36936973	36939117
chr1	39104847	39106770
chr1	39366618	39369960
chr1	60562841	60566646
chr1	126737432	126738965
chr1	133225642	133228197
chr1	150989784	150993678
chr1	155524755	155527929
chr1	160043363	160047618
chr1	160194833	160196226
chr1	161874355	161876675
chr1	170844177	170847068
chr1	171329673	171331248
chr1	179801750	179803294
chr1	181245579	181248340
chr10	4105682	4107345
chr10	24478383	24480556
chr10	25425836	25428484
chr10	37232118	37233323
chr10	56468111	56469927
chr10	59969331	59971322
chr10	68124766	68130927
chr10	79840116	79841806
chr10	80248672	80252620
chr10	83646771	83648955
chr10	86779110	86780325
chr10	93164825	93167310
chr10	99459558	99462079
chr10	117904642	117907363
chr10	120914462	120916354
chr10	128342117	128346262
chr11	3245954	3249069
chr11	11835233	11838164
chr11	31712672	31715728
chr11	50429012	50432221
chr11	52098967	52107489
chr11	55014995	55019218
chr11	55467351	55469515
chr11	65364441	65367571
chr11	70562026	70565286
chr11	78005303	78008544
chr11	80078820	80080956
chr11	86645646	86648281
chr11	90249392	90252893
chr11	93993625	94000575
chr11	100978909	100981229
chr11	103380707	103383214
chr11	106084881	106087189
chr11	106562197	106565565
chr12	8313171	8314682
chr12	11203749	11205279
chr12	32954190	32956489
chr12	52502288	52503754
chr12	53032407	53034230
chr12	75307176	75311838
chr12	80815726	80823095
chr12	86899197	86900806
chr13	12367801	12371270
chr13	28757264	28759228
chr13	28882884	28885452
chr13	38958923	38961604
chr13	41015481	41018544
chr13	44938815	44940486
chr13	45507271	45508957
chr13	47103721	47105942
chr13	48564847	48567803
chr13	49358922	49364084
chr13	52817725	52819044
chr13	58112219	58114286
chr13	97204535	97206387
chr13	113793571	113796048
chr14	7849992	7853119
chr14	31335905	31338205
chr14	31828936	31830403
chr14	34310791	34314209
chr14	66854690	66860639
chr14	101883103	101889030
chr14	120845346	120848353
chr14	122104359	122111298
chr15	12490222	12493908
chr15	27594352	27598587
chr15	37001732	37007343
chr15	38661655	38664295
chr15	41830363	41833699
chr15	57905836	57907336
chr15	59196534	59200053
chr15	77303665	77306389
chr15	78876075	78881910
chr15	82337588	82339332
chr15	85041032	85043992
chr15	89089359	89090493
chr15	93273322	93275132
chr15	98147766	98150402
chr15	98984243	98988334
chr15	100225453	100230438
chr16	21496635	21500726
chr16	22547388	22549047
chr16	24393855	24395977
chr16	32429825	32435931
chr16	32857483	32860787
chr16	43360957	43366193
chr16	44723428	44727118
chr16	45841756	45845476
chr16	55555022	55556689
chr16	77014006	77017481
chr16	91371981	91375911
chr16	95456383	95460116
chr17	9893381	9897046
chr17	10377349	10380154
chr17	13682008	13685313
chr17	21908774	21910184
chr17	24426603	24429939
chr17	24722375	24724938
chr17	28951310	28954365
chr17	33523855	33525487
chr17	34116237	34119396
chr17	49427983	49430722
chr17	53477894	53481802
[truncated: 10,987 more rows]

## Sheet: H3K27ac+ 5hmC+ Adult
chr	start	end
chr14	25467422	25490294
chr4	40833268	40849942
chr14	73369223	73390075
chr5	124184956	124197276
chr7	63891949	63918996
chr11	117113037	117126573
chr19	40364383	40382120
chr4	139204982	139218599
chr4	137469056	137482175
chr15	77808290	77826056
chr11	46059768	46075026
chr10	95253895	95267237
chr7	80772343	80783886
chr5	124202661	124216452
chr17	28006115	28021172
chr1	165679089	165688558
chr10	81406033	81418793
chr4	134757685	134768098
chr2	152801435	152823162
chr7	128522227	128545472
chr8	33895890	33907682
chr3	88620296	88629236
chr1	165693580	165709634
chr8	80842417	80848945
chr19	40486020	40501312
chr19	6283181	6294272
chr5	115506569	115518249
chr7	80055439	80064923
chr16	92425996	92432467
chr17	70989306	71005119
chr4	141641328	141660463
chr8	80802978	80816319
chr13	63252287	63267284
chr11	88109644	88121368
chr1	73953709	73971250
chr1	134091062	134104912
chr9	121328375	121337927
chr2	132279025	132289517
chr5	123977307	123983110
chr15	77797132	77807942
chr19	8989049	8999515
chr11	116614160	116625458
chr2	165316255	165327649
chr15	85697601	85706287
chr1	134075347	134085121
chr9	121341851	121361397
chr1	180390206	180410994
chr14	120290751	120303879
chr8	27259064	27273300
chr7	28944848	28962346
chr1	34119339	34131875
chr17	79341390	79355099
chr19	40427283	40442766
chr10	121427442	121437547
chr11	86576432	86588614
chr8	124919405	124931085
chr16	91845517	91854229
chr9	48727379	48739663
chr15	79431900	79442025
chr15	77830788	77843473
chr7	127006612	127018509
chr18	75369393	75379628
chr18	60603824	60614717
chr12	3867797	3874259
chr4	43397768	43404264
chr4	155213033	155222369
chr5	107232701	107239536
chr18	61774821	61787613
chr2	160738080	160747847
chr16	33680002	33691201
chr19	53178592	53187412
chr14	63121458	63134387
chr17	29431288	29443469
chr3	95663315	95678009
chr9	79964488	79979232
chr16	24487654	24496552
chr19	36676509	36684224
chr6	31111427	31117642
chr7	132798124	132811253
chr9	96710155	96716991
chr13	63238616	63252025
chr1	74028866	74037534
chr5	139380671	139392507
chr3	95984597	95995764
chr2	60869237	60873285
chr2	158127034	158134931
chr13	41333650	41337283
chr19	46639467	46649044
chr4	82431481	82435605
chr5	113129360	113135016
chr15	76191455	76202333
chr16	33695137	33700164
chr4	150000345	150003888
chr6	82749148	82758836
chr11	96966040	96977856
chr2	75680346	75694551
chr16	4497955	4508228
chr8	33913327	33921370
chr11	109362923	109370667
chr4	139238285	139245059
chr4	9638764	9646974
chr8	40993288	41000537
chr15	27617546	27626696
chr19	57265782	57276285
chr2	132685730	132697786
chr6	98992104	98998578
chr16	33578544	33585876
chr13	83564598	83577104
chr14	31656605	31665602
chr5	140761960	140774054
chr11	117132421	117137276
chr14	74910022	74915432
chr15	58985876	58990483
chr4	144901978	144910655
chr16	43572019	43577507
chr10	68089144	68093671
chr13	99183833	99192244
chr5	124217120	124223728
chr6	141267105	141275023
chr9	107623004	107635282
chr12	112667281	112674134
chr5	112276811	112286509
chr12	113140186	113150029
chr6	127985427	127994590
chr2	167776042	167779326
chr2	158137636	158146460
chr5	32131944	32144477
chr13	49365807	49373166
chr19	46502227	46513037
chr5	115518666	115523795
chr10	81292758	81300694
chr12	84173101	84178674
chr5	125138479	125143587
chr11	98940414	98946404
chr5	122394689	122403897
chr14	25632693	25643394
chr5	142423754	142429415
chr11	94992064	94998402
chr17	28028265	28032139
chr3	96572915	96580850
chr9	121310050	121322578
chr1	91076996	91081730
chr1	189816634	189820333
chr14	120334862	120338130
chr15	79391162	79398276
chr16	10737315	10741136
chr17	28256117	28260989
chr19	36256327	36267139
chr19	47452192	47456232
chr2	30256841	30262840
chr2	35677499	35683720
chr3	51332232	51336046
chr4	133047995	133053068
chr4	155182742	155191692
chr5	135911132	135917558
chr8	25186806	25192527
chr4	82361072	82368000
chr9	53072750	53075646
chr15	85663716	85681397
chr2	163681672	163700514
chr6	136463752	136471953
chr5	123665361	123676856
chr1	73993909	74004019
chr17	12737104	12746184
chr18	69590695	69600895
chr5	92486234	92496018
chr1	91012225	91018872
chr2	163669554	163677323
chr7	80785589	80791384
chr17	27967159	27974629
chr19	57161026	57168361
chr6	83412568	83416482
chr7	99129625	99135976
chr8	41003308	41008906
chr15	99327619	99338861
chr5	64803382	64814969
chr7	143051679	143065354
chr10	25295882	25299112
chr2	165872693	165881038
chr17	86797994	86803861
chr1	171182089	171190904
chr12	79901968	79908353
chr4	98105048	98109993
chr8	122899680	122908032
chr17	27153254	27160055
chr17	5995078	6002835
chr2	160730903	160737607
chr10	38961082	38970747
chr11	117957708	117965232
chr17	35806524	35816533
chr5	143507629	143514521
chr7	3288788	3297338
chr8	41031514	41042624
chr14	120366561	120370887
chr15	25827803	25831705
chr4	57239325	57244372
chr5	122313788	122320873
chr8	33838664	33845224
chr8	84195798	84206197
chr5	115528547	115532854
chr2	165849531	165861107
chr19	42013574	42023179
chr7	67458671	67465544
chr2	167756702	167763845
chr11	100961395	100971684
chr11	77782234	77787592
chr14	120285948	120290279
chr11	115807503	115813945
chr13	113611586	113617956
chr16	30183858	30190421
chr4	130162522	130164489
chr12	111895047	111899114
chr7	102242893	102252002
chr8	126664972	126669794
chr9	63966822	63975230
chr10	84408504	84413840
chr17	6745625	6749829
chr7	125549674	125561794
chr9	121369477	121375169
chr11	88162175	88167956
chr19	40404629	40408228
chr15	73146682	73151815
chr2	35687563	35694247
chr4	149730589	149737975
chr6	34861481	34871631
chr8	126564412	126568447
chr9	96704640	96707635
chr10	99167990	99170662
chr10	121459458	121463102
chr11	103066726	103069141
chr11	117090518	117098540
chr12	117656815	117665842
chr13	109913802	109918471
chr15	59201370	59203752
chr15	79398864	79401862
chr2	167859621	167865013
chr5	139408586	139410954
chr5	143516763	143523519
chr7	19264921	19268462
chr7	63927198	63931909
chr7	80069399	80080480
chr7	100949369	100954173
chr4	82492320	82506332
chr19	47508771	47513750
chr1	134930935	134938129
chr10	41814317	41824796
chr10	84934886	84940876
chr2	30267707	30270643
chr4	82425479	82429340
chr7	43442520	43446168
chr3	101592939	101605598
chr11	88153754	88161570
chr4	133163849	133177489
chr8	77476939	77485318
chr8	95425839	95434783
chr4	102567163	102580655
chr12	76953361	76962373
chr18	56713756	56718127
chr10	41931134	41938303
chr15	83407065	83413490
chr5	137073627	137077339
chr11	30261343	30270109
chr4	45471042	45478713
chr14	18232264	18240173
chr5	143622104	143628324
chr6	120107858	120116699
chr9	60835358	60842896
chr7	28933409	28944762
chr19	47460340	47464420
chr10	95316390	95324635
chr2	92421613	92435428
chr5	143631006	143638992
chr12	71882502	71889660
chr9	111142813	111151796
chr13	112749900	112756130
chr17	86765040	86771402
chr11	118233352	118238943
chr8	33853231	33859263
chr1	34011751	34018355
chr10	42268114	42273872
chr14	101868518	101874683
chr15	27535541	27542333
chr16	58508060	58515519
chr2	30237957	30247588
chr1	91067215	91073133
chr10	26796336	26801615
chr10	39385028	39388709
chr11	88995982	89005258
chr12	99346212	99349725
chr12	110509144	110512898
chr13	47214294	47218896
chr15	99865049	99868961
chr16	58496538	58503602
chr17	71695346	71699610
chr17	78214392	78218841
chr3	27655136	27658018
chr3	130052289	130055379
chr5	142438298	142441661
chr6	37414331	37417211
chr11	55409369	55420656
chr3	138059077	138071920
chr3	145647777	145654334
chr4	137483267	137491225
chr2	30247973	30254989
chr7	130644929	130650962
chr13	56114895	56119077
chr4	45486722	45493197
chr6	42348592	42355217
chr6	114871787	114878647
chr10	81432286	81435715
chr6	114890174	114895241
chr5	113971322	113977480
chr9	106368918	106373682
chr10	126927063	126929803
chr11	74836436	74842330
chr17	10388465	10393067
chr2	30710727	30713580
chr4	155170762	155175246
chr7	112225077	112229728
chr7	130652497	130658932
chr8	84722376	84728008
chr9	110680726	110687062
chr1	165763359	165767260
chr18	75499950	75506009
chr15	84230675	84235643
chr15	86181092	86190668
chr4	149522759	149528416
chr8	94990389	95001887
chr15	80003777	80007500
chr15	97810297	97815943
chr18	60617521	60624566
chr2	163701165	163704571
chr2	167595119	167597037
chr2	174334442	174337167
chr6	91709853	91717403
chr8	83573477	83581336
chr9	96717627	96722362
chr1	189865593	189868556
chr10	42245935	42253202
chr10	62325612	62331215
chr10	79980788	79990340
chr11	95401494	95404056
chr11	98749984	98753143
chr16	59586353	59589633
chr2	32164299	32169384
chr3	27614846	27619310
chr3	27651479	27653425
chr4	129031954	129035965
chr5	135522084	135525864
chr6	37422838	37425482
chr6	114914619	114922501
chr6	134142955	134146282
chr7	75607726	75616721
chr8	33812176	33817164
chr9	96694723	96698557
chr9	107617143	107622737
chr1	91091377	91093908
chr1	91455235	91460964
chr1	152572706	152575750
chr1	152596703	152601968
chr10	86312904	86316489
chr10	86338578	86342945
chr11	88515381	88517521
chr11	90254125	90257832
chr11	117079889	117084858
chr12	73799101	73803194
chr12	79748920	79752681
chr13	44305805	44307747
chr14	20784325	20787748
chr14	31411796	31418833
chr14	66849812	66853898
chr14	120309382	120312128
chr14	121960892	121965513
chr15	79121640	79125486
chr15	86176556	86179057
chr16	30736225	30739825
chr16	91550952	91555514
chr17	5974634	5980473
chr17	80718221	80720355
chr17	84082846	84086969
chr18	53264022	53269555
chr18	61766313	61769238
chr19	10276490	10282229
chr19	11973666	11978955
chr19	24023000	24025722
chr19	41997633	42002493
chr2	35587410	35592124
chr2	163709729	163713771
chr2	166398221	166401833
chr2	168577321	168582157
chr2	180213063	180220382
chr3	121433422	121435883
chr4	82396176	82401810
chr4	135837144	135840676
chr5	92927210	92930502
chr5	124171268	124175138
chr6	31073267	31080779
chr7	105777190	105780400
chr8	25274512	25276827
chr8	33801218	33803498
chr8	126525555	126527694
chr9	48673433	48675359
chr1	106198126	106204745
chr8	26975556	26979960
chr8	47931711	47933882
chr12	110533051	110534858
chr15	27504127	27507291
chr16	59567296	59569855
chr17	45694055	45695761
chr3	19238750	19241147
chr4	139230487	139235520
chr8	33804838	33806706
chr6	90695376	90714327
chr4	126245687	126263444
chr2	32652264	32663035
chr3	135515386	135523792
chr5	23407198	23421308
chr11	77437233	77453142
chr16	87259824	87266572
chr3	152139993	152150707
chr5	96916667	96923775
chr10	68100898	68108393
chr10	115308616	115317159
chr8	41013013	41020539
chr9	96951898	96958455
chr10	69253112	69261326
chr11	118215107	118224368
chr3	88136124	88153785
chr15	98601056	98607660
chr1	74293405	74305434
chr8	11320115	11325412
chr11	86949789	86953672
chr15	96280762	96286830
chr17	31852804	31859219
chr4	135265626	135272796
chr8	80864614	80871609
chr16	97849026	97853495
chr7	112275185	112279018
chr1	74389044	74393302
chr6	113657675	113664111
chr19	40266674	40273113
chr7	80023652	80030344
chr3	79175578	79185721
chr4	126107026	126113995
chr8	33884328	33889854
chr16	95437519	95441607
chr12	8443095	8446481
chr19	56741709	56746313
chr2	144002279	144011487
chr1	180381824	180389855
chr12	52872776	52881146
chr12	102418928	102423224
chr13	46882380	46886646
chr15	83428227	83436539
chr17	12721650	12726871
chr18	60731309	60738314
chr19	32177827	32184829
chr19	44926990	44932360
chr2	31129776	31133610
chr3	95691998	95697101
chr5	122616863	122623728
chr6	128101427	128105487
chr7	122043254	122048169
chr7	139362669	139370228
chr8	11330973	11335755
chr8	22505640	22509485
chr8	33877493	33884042
chr10	69217368	69221527
chr11	19962091	19967202
chr11	84825147	84830169
chr11	100718064	100726794
chr13	46910392	46913421
chr15	79193419	79196974
chr17	10495170	10499914
chr17	86976413	86979599
chr18	39033357	39036899
chr18	80329276	80333904
chr19	56723904	56731946
chr2	59627978	59631349
chr5	64321632	64328636
chr5	124239968	124245613
chr5	140809344	140813614
chr6	145945451	145948413
chr7	16010805	16016805
chr1	171436885	171443679
chr9	123922932	123929870
chr2	32171378	32176054
chr4	139596757	139604200
chr1	172499272	172505902
chr3	90078533	90087044
chr10	60277396	60286027
chr14	65096212	65102426
chr2	35621674	35628714
chr2	167655727	167661539
chr18	34858503	34863183
chr1	36579221	36582647
chr1	133066766	133070442
chr1	165190919	165195229
chr11	18945330	18949882
chr15	73746485	73755076
chr2	68410954	68413384
chr2	152824515	152831907
chr7	73614189	73620887
chr10	84529801	84533696
chr11	86956183	86963942
chr17	73065896	73071275
chr3	60525782	60537128
chr4	82464685	82468743
chr7	67367946	67375532
chr8	122521620	122527472
chr9	111117193	111125448
chr17	50123499	50128642
chr18	60648379	60652244
chr18	68495582	68499545
chr5	113888146	113892426
chr5	114130693	114135558
chr8	11461175	11465463
chr1	179581050	179585622
chr1	179585748	179589385
chr11	94134425	94137929
chr15	85651727	85659365
chr17	87374991	87377567
chr19	47277086	47282991
chr2	30689783	30694578
chr2	157068241	157072960
chr4	57781873	57784824
chr4	126236401	126239506
chr4	141865221	141874785
chr4	155148463	155152634
chr6	116003497	116007381
chr8	111731631	111737505
chr10	41886048	41895375
chr10	79682389	79687866
chr10	117716586	117718860
chr10	127286858	127288890
chr11	72465771	72467804
chr11	108214590	108215927
chr11	109621456	109624354
chr11	115778025	115780557
chr12	76533737	76538878
chr12	79895203	79896950
chr13	45528829	45531795
chr14	27228291	27233082
chr15	51853431	51856336
chr15	59075669	59077610
chr17	6764936	6771107
chr17	30573605	30577362
chr2	60900309	60904007
chr3	27606040	27609416
chr3	87524665	87528008
chr5	103786125	103791047
chr5	123658610	123664630
chr5	143560252	143563190
chr7	4496695	4501496
chr8	104434519	104437389
chr8	111738809	111743827
chr8	126547156	126551740
chr1	39906916	39908667
chr1	73935028	73938564
chr1	74011308	74014703
chr1	165665359	165670342
chr1	171238928	171242598
chr1	171446220	171448851
chr1	180209212	180211496
chr10	8761102	8763037
chr10	61378571	61382184
chr10	77632943	77636456
chr10	84415991	84418356
chr10	88382073	88386328
chr11	53794631	53797604
chr11	58198629	58202288
chr11	88597969	88600365
chr11	88652306	88656389
chr11	98138060	98141100
chr11	98719545	98723671
chr11	100959205	100961090
chr11	102996187	102999859
chr11	104248436	104251686
chr11	107449052	107452136
chr12	16005289	16011118
chr12	16582527	16585621
chr12	55444348	55448182
chr12	108236376	108238544
chr12	113029822	113033310
chr13	46840804	46843629
chr13	83583389	83586106
chr14	25515977	25518821
chr14	25626788	25632448
chr14	31397153	31399239
chr14	45506110	45509019
chr14	63317073	63321335
chr14	79138685	79141958
chr14	120283548	120285919
chr14	120347355	120352038
chr15	58202559	58206482
chr15	80069781	80077004
chr16	22540545	22547003
chr16	24423697	24426911
chr16	31191128	31193599
chr16	33675026	33678441
chr16	33712480	33715758
chr16	33890119	33893591
chr16	33935702	33939848
chr16	52069382	52073126
chr16	95707710	95709893
chr17	5237859	5239701
chr17	10370391	10371858
chr17	10448852	10452529
chr17	66509780	66513606
chr17	86434649	86436086
chr18	4312888	4314529
chr18	39635349	39637307
chr19	40306419	40310153
chr19	47457129	47460182
chr19	47889759	47891527
chr2	32535769	32539256
chr2	33158953	33161678
chr2	60835898	60839176
chr2	166079659	166081842
chr2	167938550	167944975
chr3	9406438	9409621
chr3	68608510	68610750
chr3	83968789	83971981
chr3	123149983	123154383
chr4	40828074	40831552
chr4	43417906	43421051
chr4	105277413	105280499
chr4	133056734	133059818
chr4	133369450	133373852
chr4	134595949	134598661
chr4	135306091	135309695
chr4	139224724	139229282
chr4	140580443	140582844
chr4	149888326	149891074
chr4	155199142	155203455
chr5	72793320	72797721
chr5	92924276	92926499
chr5	107267309	107269253
chr5	112289247	112291142
chr5	114737696	114739070
chr5	120565591	120567961
chr5	122523510	122531087
chr5	137750233	137753432
chr5	147069833	147071305
chr6	128132440	128136550
chr6	146009626	146011668
chr6	148380976	148386717
chr7	46614759	46617131
chr7	80651591	80654250
chr7	101453491	101459251
chr7	110772226	110774824
chr7	112207410	112209931
chr7	112752434	112755451
chr7	112870532	112874798
chr7	132656023	132660987
chr7	132667312	132673210
chr7	133057792	133059849
chr8	11248760	11251005
chr8	11775947	11781395
chr8	33867938	33870771
chr8	35596488	35598647
chr8	83735811	83743543
chr8	84735590	84739328
chr8	122509938	122521253
chr8	122546124	122550844
chr8	124263678	124267497
chr8	126829128	126835973
chr9	31203266	31206220
chr9	62371765	62377218
chr9	92548717	92551510
chr9	107595449	107598200
chr7	28374842	28386899
chr11	11828054	11833464
chr10	120875225	120877369
chr7	44467320	44470840
chr7	130516894	130520961
chr1	34027694	34032552
chr12	70647923	70652660
chr13	12282180	12286861
chr13	28720426	28721564
chr19	36684683	36686052
chr19	40295303	40299406
chr5	72902182	72908497
chr8	79391756	79393288
chr9	111126078	111130684
chr19	23132323	23150670
chr3	68581900	68590219
chr3	79526392	79532878
chr11	30155882	30169350
chr19	5821361	5830464
chr7	4651298	4659985
chr4	141597032	141603384
chr19	53189348	53196921
chr2	163636403	163646122
chr6	35252662	35260529
chr2	124608192	124619110
chr3	115639827	115648847
chr5	140788549	140799675
chr8	111536684	111542805
chr10	94524764	94526929
chr11	22847030	22854334
chr16	14369656	14382166
chr3	103770219	103774294
chr3	105016189	105024877
chr3	116960458	116968993
chr6	148388209	148394144
chr8	11337478	11342590
chr7	25273810	25282009
chr7	28807260	28814157
chr12	86828675	86838302
chr11	74826321	74835914
chr11	102214787	102222211
chr2	75695002	75706877
chr4	126196110	126204758
chr7	25266611	25271166
chr11	19006724	19011998
chr14	34539928	34546015
chr2	29619886	29631174
chr11	77359191	77373970
chr16	58518466	58524915
chr2	153346396	153352234
chr11	46109060	46114034
chr3	96550554	96553960
chr7	109587817	109591238
chr1	34019621	34025158
chr1	74245057	74251592
chr1	168390423	168395484
chr12	71935307	71940630
chr13	49340273	49347286
chr13	112462742	112467852
chr16	24433287	24436073
chr17	67344336	67348962
chr18	5013027	5019525
chr2	31765781	31774880
chr3	126658468	126661954
chr3	126691980	126696464
chr3	152132646	152136440
chr4	133182708	133185963
chr4	150798153	150800871
chr7	80794954	80799030
chr9	21435438	21440769
chr9	78113017	78118429
chr1	89997376	90002188
chr1	152606251	152608460
chr1	167268219	167272584
chr1	182498967	182502831
chr10	19934882	19942302
chr10	42227322	42233071
chr11	103245836	103250610
chr11	116185464	116188850
chr12	79968898	79971370
chr13	58121982	58124405
chr15	38383570	38388367
chr15	79096290	79100461
chr17	35782796	35787070
chr17	78413570	78418960
chr18	50029895	50036292
chr18	60635879	60641184
chr18	80701315	80708077
chr19	57130380	57134267
chr2	4566267	4571618
chr3	41573301	41576171
chr3	79516034	79521458
chr5	146769476	146772651
chr8	46412721	46416168
chr8	91329193	91333373
chr8	124931469	124938454
chr8	126802743	126808625
chr9	118691961	118695628
chr19	45015008	45021311
chr8	95137619	95144628
chr18	35838887	35846213
chr5	139790608	139798895
chr10	61145196	61148164
chr14	55853992	55858438
chr2	28533575	28541234
chr9	65574726	65580161
chr11	101980687	101985847
chr13	5861466	5867864
chr16	43496827	43504824
chr1	181255550	181259364
chr11	49244354	49252395
chr11	86893710	86896536
chr17	17825487	17829104
chr4	101351821	101358815
chr1	86524083	86530035
chr1	132370318	132377677
chr2	165828842	165832233
chr2	167058441	167062639
chr12	112916067	112919187
chr2	167773016	167775786
chr8	105612175	105614631
chr8	119420701	119426729
chr1	86469199	86473934
chr1	127204289	127207396
chr1	191223280	191226454
chr11	69995344	69998372
chr11	94229518	94234062
chr11	98768110	98778388
chr12	79965314	79968284
chr12	102435047	102440560
chr13	24759983	24762790
chr16	29942914	29947516
chr17	35049457	35053580
chr19	46482033	46487413
chr2	165992232	165994334
chr3	130728172	130731380
chr4	62514908	62521469
chr4	137992976	137996305
chr4	150580852	150586264
chr5	113135187	113139263
chr6	17169577	17172712
chr6	34608187	34611707
chr6	120172795	120176153
chr6	134034076	134040701
chr7	4739992	4742099
chr7	44471245	44474857
chr7	44927879	44929572
chr8	111715952	111718858
chr9	79950627	79953201
chr14	26436877	26444335
chr15	84249892	84255456
chr16	92396471	92401078
chr2	30438357	30449065
chr5	115266337	115273669
chr6	92463756	92466475
chr1	191493272	191497490
chr11	117989221	117996040
chr14	57729161	57735287
chr2	35698841	35703087
chr4	139250644	139254045
chr5	115533168	115536615
chr1	43091157	43093780
chr10	59918737	59921928
chr10	126978499	126991578
chr11	116004041	116005978
chr14	32682336	32686682
chr15	37134861	37136764
chr15	101252025	101256731
chr17	10478153	10480557
chr19	5687721	5694460
chr19	53016323	53018700
chr2	31140012	31142338
chr2	73003066	73006172
chr2	156721183	156723428
chr4	8910910	8914495
chr4	46303567	46305986
chr4	151102328	151108422
chr6	126960844	126964241
chr7	19821407	19827605
chr8	71365670	71372556
chr8	77491910	77495072
chr9	110950711	110957575
chr1	74006451	74010278
chr1	74025685	74028537
chr1	91051871	91059149
chr1	172201933	172207659
chr11	75933415	75939198
chr11	101059225	101062330
chr11	103049757	103054289
chr11	120240063	120243752
chr12	108243620	108245404
chr13	5801526	5806236
chr14	45462525	45465675
chr14	60739499	60743390
chr14	74844526	74849354
chr14	79481478	79484113
chr14	79486175	79490988
chr15	36489118	36491951
chr15	59596882	59601018
chr15	96275735	96278275
chr15	96733178	96734907
chr15	97820296	97826955
chr16	37868768	37872673
chr17	26580704	26585723
chr17	26609679	26612466
chr17	30005204	30009208
chr17	47517546	47520103
chr17	56272697	56279947
chr17	56286795	56292220
chr17	75073465	75075235
chr18	23802836	23809359
chr18	47329761	47333584
chr18	50021115	50026122
chr18	60499351	60502157
chr19	7337539	7342797
chr19	24172789	24175980
chr19	32291378	32294980
chr19	46476891	46480525
chr19	47314425	47316860
chr2	60875379	60881059
chr2	60922364	60924490
chr2	167832844	167835103
chr3	51552060	51554464
chr3	52087615	52089611
chr3	53043555	53045562
chr3	79236770	79239901
chr3	79884532	79889746
chr3	95227406	95232876
chr3	101803105	101807426
chr3	145703067	145706515
chr3	148958239	148961082
chr4	45466636	45470696
chr4	106907279	106911109
chr4	137463504	137468564
chr5	20938246	20943860
chr5	143524763	143529077
chr6	32477724	32481428
chr6	50403693	50405917
chr6	85363577	85374642
chr6	86883630	86887617
chr6	97207796	97214642
chr6	99484205	99486988
chr6	101366078	101367914
chr6	128046322	128048439
chr7	28916557	28918621
chr7	80993952	80998958
chr7	81571581	81574457
chr7	112259991	112262580
chr8	11379249	11387506
chr8	33782918	33787865
chr8	86879984	86885112
chr8	104374666	104377310
chr8	126541856	126543761
chr9	63725589	63727148
chr9	101078105	101079482
chr1	36567786	36574554
chr1	36882859	36886400
chr1	64059804	64062010
chr1	74385955	74388654
chr1	85899026	85901519
chr1	134085828	134087869
chr1	135669203	135674822
chr1	152496663	152498306
chr1	152615957	152619201
chr1	157442031	157446164
chr1	181225976	181229441
chr1	182508833	182514876
chr1	184046988	184050087
chr10	12811589	12814828
chr10	39375562	39378817
chr10	60289433	60290930
chr10	81142361	81143608
chr10	84772775	84775686
chr10	86825363	86827678
chr10	93274700	93277695
chr10	94459886	94464857
chr10	94565090	94566819
chr10	95311715	95315010
chr10	95388245	95390071
chr10	111581867	111584361
chr10	119064793	119066330
chr10	120881769	120884071
chr10	122890291	122892449
chr11	6390546	6393086
chr11	46095050	46096766
chr11	63134018	63138600
chr11	69087293	69090874
chr11	72950539	72955584
chr11	86472227	86473882
chr11	94158130	94162464
chr11	97301344	97303570
chr11	98753597	98755922
chr11	98917085	98919643
chr11	103261546	103265253
chr11	107248720	107251816
chr11	107333562	107339285
chr11	107353955	107356020
chr11	108933759	108935283
chr11	116107024	116109805
chr11	117310125	117315107
chr11	117426193	117430342
chr11	120206081	120208147
chr12	69514925	69516718
chr12	76551006	76554445
chr12	110459270	110461149
chr12	110484032	110490554
chr12	110606469	110610057
chr13	37618534	37622392
chr13	41343500	41347085
chr13	63276488	63282275
chr13	98914444	98916803
chr13	110397192	110399339
chr13	112186848	112189454
chr13	112808823	112811711
chr14	25303703	25305702
chr14	27324823	27326088
chr14	31403868	31409808
chr14	45451753	45454365
chr14	70323759	70326292
chr14	75753103	75754454
chr15	27795827	27798212
chr15	64223244	64224815
chr15	64283969	64287092
chr15	83220261	83225412
chr15	97741076	97742946
chr15	101189608	101193161
chr16	10540400	10542686
chr16	10973814	10983311
chr16	30774754	30777225
chr16	49904643	49910876
chr16	87714835	87718441
chr16	94469948	94474166
chr17	6004707	6010161
chr17	24726968	24731139
chr17	27585959	27589601
chr17	28705466	28711807
chr17	45910310	45912434
chr17	46116303	46118663
chr17	46271775	46276182
chr17	50047003	50050131
chr17	50079310	50081715
chr17	50118605	50123278
chr17	50134465	50136611
chr17	83988999	83991582
chr17	86300444	86303913
chr17	86436456	86440056
chr17	86959998	86963188
chr18	23840885	23844336
chr18	39228726	39233752
chr18	50016021	50020590
chr18	56754381	56757412
chr18	75222233	75224067
chr18	77500947	77502297
chr19	5769609	5771752
chr19	5950965	5953519
chr19	16138231	16144568
chr19	24165143	24167840
chr19	25398946	25400491
chr19	40391695	40396743
chr19	40424355	40426613
chr19	46457089	46459830
chr19	57180302	57182990
chr19	57237231	57241364
chr19	57294048	57295828
chr2	26606167	26610780
chr2	72239417	72246345
chr2	75776288	75777887
chr2	77311950	77315725
chr2	116048709	116050624
chr2	164007473	164009513
chr2	165967385	165970154
chr2	167120065	167122285
chr2	167380361	167384926
chr2	167507895	167512874
chr2	167948135	167952632
chr3	27641739	27645036
chr3	41599111	41600899
chr3	102994696	102998152
chr3	121437011	121441056
chr3	126700800	126703191
chr3	145897954	145901365
chr3	148894109	148895665
chr4	8836882	8839078
chr4	97908555	97912361
chr4	107011195	107014547
chr4	117252267	117255096
chr4	123592609	123595887
chr4	129020322	129023014
chr4	134547146	134549506
chr4	135240793	135243922
chr4	135944948	135949954
chr4	141500107	141501950
chr4	155175937	155180534
chr5	3490676	3495367
chr5	3500855	3503998
chr5	20931944	20937385
chr5	31625673	31628083
chr5	64339678	64345692
chr5	93136221	93138006
chr5	103826920	103830484
chr5	111057671	111060236
chr5	112286733	112288982
chr5	115632327	115633666
chr5	120562312	120563998
chr5	122508893	122512542
chr5	124160694	124162611
chr5	135530748	135534046
chr5	135701702	135703785
chr5	142793071	142796046
chr6	31106911	31109174
chr6	50354413	50356543
chr6	88938557	88942740
chr6	90763121	90765985
chr6	94683658	94686725
chr6	108325950	108328346
chr6	115958475	115960048
chr6	119507909	119510082
chr6	128007257	128009047
chr6	134105260	134106911
chr7	30008937	30011402
chr7	45100137	45104941
chr7	66307661	66312024
chr7	79278453	79280311
chr7	80636004	80638323
chr7	99960642	99964302
chr7	100492222	100497237
chr7	101048462	101051773
chr7	130681079	130682573
chr7	130886924	130890448
chr8	33849684	33851186
chr8	33890111	33892949
chr8	46487447	46488733
chr8	69934633	69937522
chr8	111547169	111553280
chr8	111616907	111621811
chr8	122988918	122990656
chr8	124631469	124634147
chr9	44904770	44906860
chr9	50527033	50529091
chr9	62359383	62362122
chr9	69091201	69093190
chr9	69476899	69478347
chr9	78119796	78124082
chr9	106205282	106210110
chr9	114735904	114738878
chr9	118510528	118516773
chr9	119092071	119094242
chr9	121366947	121368530
chr5	8055437	8058863
chr8	125537408	125539715
chr3	21961602	21965825
chr4	82435872	82438586
chr1	153279787	153283538
chr11	65234554	65236474
chr15	97003168	97005190
chr16	50751476	50754620
chr19	57241654	57244461
chr3	79126950	79129226
chr3	142309569	142312353
chr4	82408655	82411469
chr4	133128837	133134077
chr7	75647847	75658324
chr8	93568619	93571539
chr9	72691183	72693705
chr1	7099826	7101942
chr1	34050964	34056445
chr1	39940156	39942317
chr1	89135288	89137046
chr1	127350911	127353321
chr1	138607643	138608691
chr1	160917042	160919870
chr1	165661712	165664543
chr1	168175260	168182163
chr10	13299568	13301595
chr10	13325976	13327193
chr10	21635865	21637609
chr10	68146127	68147357
chr10	118861209	118863004
chr10	123060209	123063554
chr11	11992818	11998239
chr11	60254495	60256949
chr12	71970081	71973860
chr13	44785397	44786656
chr13	46926293	46927731
chr13	59466229	59468166
chr14	120402451	120403865
chr15	31365042	31368462
chr15	59064843	59065773
chr16	13557063	13558745
chr16	31694853	31696926
chr16	90281527	90282097
chr16	95752011	95754558
chr17	5205829	5207596
chr17	10412490	10414997
chr17	46831357	46833567
chr17	73174543	73178326
chr17	74262905	74265707
chr17	78720559	78722080
chr18	39083188	39086252
chr18	69626805	69631275
chr18	79031493	79034619
chr19	4788012	4791799
chr19	24007031	24008899
chr19	37149511	37151228
chr19	47444763	47446655
chr19	53750510	53754442
chr19	57256281	57257845
chr2	59189024	59191341
chr2	59225687	59227844
chr2	116050876	116054744
chr2	131253149	131255229
chr2	142878583	142883979
chr2	167847717	167849934
chr3	85377532	85379077
chr3	101901881	101903309
chr3	123157887	123160533
chr4	43406930	43408896
chr4	82481531	82486651
chr4	129137070	129138583
chr5	15965589	15969144
chr5	21034359	21036569
chr5	66602777	66604313
chr5	77129748	77131975
chr5	143556797	143558787
chr5	144247450	144249197
chr6	84304540	84306078
chr7	81687095	81688267
chr7	112469909	112473543
chr8	33803813	33804581
chr8	36595391	36597896
chr8	47990622	47992886
chr8	77408371	77411335
chr8	78020934	78026482
chr9	57758889	57760310
chr9	72669998	72672748
chr9	90225428	90227610
chr9	118716011	118718841
chr9	120219476	120220681
chr11	118196228	118204601
chr3	122118450	122123823
chr3	115764271	115770044
chr9	44718963	44725337
chr2	154675610	154678956
chr4	56938467	56947111
chr4	144974488	144985320
chr7	133742610	133752375
chr11	118225941	118233171
chr17	25062571	25073563
chr2	60716360	60723726
chr8	70547432	70555438
chr8	84787904	84792962
chr12	86887305	86898799
chr9	13295877	13305305
chr15	102201363	102205312
chr18	65580181	65587402
chr7	25245290	25253091
chr13	41354184	41360140
chr11	70650620	70657149
chr2	155133122	155136290
chr16	16905425	16912541
chr5	124027350	124033022
chr1	34235947	34239203
chr13	64309424	64312766
chr18	23867272	23870200
chr18	34776825	34779492
chr1	156613515	156617965
chr17	80252935	80258121
chr18	69413974	69419721
chr2	84630507	84641976
chr2	104444720	104460447
chr5	38548996	38555231
chr15	99340332	99345669
chr6	31204438	31214296
chr10	95394370	95397115
chr11	4602068	4608515
chr17	44187992	44194666
chr8	84066705	84071437
chr1	58721423	58729673
chr1	136343250	136345865
chr1	152553239	152557889
chr1	153329172	153332428
chr12	3853961	3858480
chr13	12127248	12134750
chr15	100038900	100042504
chr17	12765958	12769316
chr19	32166949	32170473
chr19	40508906	40513786
chr2	79635409	79639481
chr4	11987098	11993622
chr5	103757555	103763288
chr6	99018812	99028244
chr7	16362910	16366887
chr7	109559070	109563802
chr8	125511835	125516807
chr9	46149023	46153376
chr9	57550194	57553330
chr9	67839541	67843410
chr9	109930705	109936990
chr1	165673583	165678379
chr1	172522061	172527688
chr1	180178316	180181175
chr10	43482441	43486417
chr10	66929567	66933695
chr10	94493920	94498107
chr10	128501483	128505381
chr11	5255396	5261528
chr11	32547305	32549958
chr12	16637841	16641127
chr13	8864835	8868500
chr14	75175126	75180204
chr14	118150568	118151980
chr15	31341131	31344280
chr16	33751776	33754113
chr17	10037551	10042213
chr17	64619699	64623442
chr18	24783956	24789040
chr18	39184152	39189097
chr18	69398648	69401785
chr2	29670104	29676328
chr2	36038452	36042300
chr2	145880174	145886151
chr3	88161862	88167607
chr4	57677982	57682519
chr5	23517800	23521315
chr5	88927751	88932424
chr5	121583778	121589151
chr5	150464270	150468981
chr6	24551642	24556225
chr6	31317073	31323363
chr6	131382281	131384016
chr6	134170177	134174258
chr7	30201066	30204720
chr7	80032581	80036662
chr7	80051803	80053924
chr7	110647671	110649469
chr7	126249720	126253146
chr9	110958941	110964059
chr2	32876273	32885934
chr3	148986130	148991386
chr4	54944772	54950858
chr19	53310762	53316052
chr11	98782234	98790125
chr2	30771207	30775079
chr11	106659082	106662381
chr11	106711532	106716204
chr11	120348671	120354221
chr3	88509103	88515192
chr7	27485619	27492233
chr12	86822919	86827806
chr4	155232351	155238829
chr8	70537724	70546799
chr17	21530293	21538424
chr17	46853888	46858889
chr2	27677372	27683174
chr5	142902217	142912491
chr4	123422027	123429236
chr17	28232517	28238467
chr4	133040641	133046290
chr7	17022524	17028622
chr9	44731492	44736140
chr11	97277860	97280102
chr2	166973992	166978466
chr3	89386528	89390759
chr4	136464442	136467125
chr5	125176450	125179727
chr5	135903409	135908321
chr1	86433541	86436535
chr1	86486472	86488908
chr1	190127161	190130238
chr11	54953967	54957187
chr11	59706367	59710607
chr11	102294149	102296654
chr11	120229348	120231680
chr11	120629127	120633359
chr12	73793593	73795936
chr13	56132341	56135853
chr14	16552869	16556019
chr14	70573868	70579316
chr15	75919517	75922375
chr15	88730731	88733993
chr16	21332072	21334073
chr17	35161981	35164976
chr18	34758332	34761362
chr18	35872720	35875581
chr18	54899750	54903461
chr19	53324517	53326656
chr2	154612945	154614568
chr2	154656795	154660067
chr2	180171356	180173653
chr4	6364599	6368165
chr4	57954938	57958448
chr4	102509738	102512476
chr4	128727710	128730957
chr4	152009602	152012419
chr5	115326677	115329644
chr5	137347375	137353193
chr7	66110002	66111771
chr8	123038424	123041988
chr9	58553925	58556252
chr9	58582277	58584747
chr1	89091332	89094248
chr10	91167920	91170976
chr19	5803733	5813617
chr3	89275115	89280066
chr3	142438750	142443818
chr4	133704334	133710351
chr5	35919243	35924143
chr7	16580416	16586566
chr9	44602591	44606924
chr1	127238663	127244024
chr11	22842068	22845174
chr11	88612400	88615018
chr12	113150618	113156189
chr14	31181380	31185864
chr17	43362608	43368900
chr17	45590286	45595611
chr2	165865302	165870358
chr4	139190906	139203216
chr7	132718034	132721012
chr1	73946811	73948774
chr11	22857185	22859637
chr11	54100605	54103064
chr11	69765863	69768728
chr11	98958750	98964727
chr12	21132977	21137375
chr13	113599925	113603850
chr15	78831096	78833238
chr15	82358012	82359411
chr17	28522219	28524390
chr17	67132470	67135113
chr18	10051516	10053317
chr18	31937127	31939693
chr2	118760112	118764719
chr2	167502675	167507485
chr3	90536690	90538651
chr4	130792640	130802297
chr4	133630054	133633281
chr4	134630660	134633802
chr4	149518154	149519712
chr4	149920192	149924580
chr5	139366135	139373593
chr5	149030381	149032549
chr6	108569953	108572124
chr6	124913770	124917767
chr6	146633452	146634562
chr7	16921911	16924035
chr7	63921845	63926767
chr8	105344282	105348127
chr8	121568994	121571435
chr8	125367201	125369400
chr9	107694558	107701956
chr9	118149136	118150810
chr9	120010975	120013548
chr9	120689972	120692857
chr1	36857603	36862863
chr1	85893806	85897577
chr1	132006176	132011614
chr1	134301450	134305218
chr1	168476126	168477974
chr1	189916071	189917351
chr10	42500549	42505233
chr10	62843246	62845186
chr10	63475012	63478003
chr10	81383627	81386590
chr11	46076043	46078810
chr11	88554380	88556724
chr11	115600811	115603781
chr11	115768590	115770739
chr11	116812175	116815744
chr11	119389209	119395352
chr12	51727089	51730450
chr12	52834147	52836539
chr12	59128653	59134600
chr12	69536539	69539724
chr12	71853574	71856388
chr12	73789785	73792297
chr13	44064750	44067033
chr13	63641315	63644555
chr13	73802202	73805181
chr13	115099134	115102674
chr14	31186341	31191298
chr14	36916683	36921059
chr14	46965266	46968019
chr14	60748713	60750853
chr14	65373640	65376989
chr14	79514935	79517787
chr15	38708903	38712521
chr15	89073899	89079563
chr15	96742809	96745708
chr16	27387499	27391650
chr16	85132840	85134715
chr17	5841648	5843522
chr17	13912895	13914233
chr17	86535118	86537339
chr18	13895193	13896849
chr18	20738988	20741957
chr18	21271780	21275931
chr18	32556010	32560259
chr18	56708094	56710370
chr18	61446266	61450006
chr18	69520779	69523376
chr18	82790568	82791988
chr19	9981297	9985389
chr19	36116578	36121175
chr19	38025450	38030202
chr19	40658668	40662311
chr19	45779748	45783627
chr19	46618481	46620633
chr2	32636588	32639235
chr2	59827982	59831399
chr2	91970469	91973205
chr2	104465950	104473155
chr2	132263165	132268056
chr2	152693329	152697984
chr3	27190327	27195590
chr3	27862502	27864541
chr3	51788055	51789949
chr3	89409795	89413096
chr3	89847244	89849655
chr3	104441187	104442658
chr3	123322010	123326051
chr3	137967707	137969716
chr3	152119647	152123575
chr4	11703335	11705868
chr4	45482744	45485659
chr4	47603038	47604976
chr4	106316399	106321164
chr4	123526551	123528217
chr4	123632910	123636703
chr4	128732417	128736628
chr4	129793554	129796756
chr4	129816649	129820093
chr4	131873643	131878750
chr4	133377118	133379214
chr4	135311916	135316062
chr5	33627528	33632223
chr5	35722755	35729904
chr5	92137916	92139940
chr5	112886314	112888875
chr6	72275300	72279532
chr6	87009125	87011502
chr6	88900831	88906860
chr6	91688773	91690517
chr6	125098172	125100425
chr6	134188249	134191524
chr6	134198907	134201233
chr6	148396877	148402331
chr7	45679032	45683337
chr7	80665301	80668064
chr7	89402444	89408146
chr7	127573700	127574703
chr7	133114520	133116837
chr8	4510615	4514452
chr8	11390816	11394706
chr8	22860004	22861869
chr8	33606935	33609486
chr8	34153750	34159893
chr8	34962618	34965546
chr8	36121213	36124170
chr8	47690404	47691925
chr8	69937816	69940994
chr8	106936047	106938517
chr9	54698734	54703405
chr9	56464148	56466650
chr9	72662682	72666259
chr9	107553572	107558687
chr1	36078425	36080855
chr1	39733328	39737170
chr1	86490583	86493245
chr1	92719404	92721633
chr1	93512181	93513301
chr1	119491986	119493442
chr1	119494705	119496216
chr1	131067024	131070964
chr1	132132823	132134851
chr1	134771354	134772292
chr1	138506437	138507922
chr1	138571466	138572243
chr1	152525054	152529858
chr1	152610196	152611689
chr1	152687092	152688740
chr1	155050244	155052730
chr1	156778729	156781192
chr1	165716987	165719245
chr1	181014743	181017635
chr1	193331443	193334778
chr10	12815754	12819001
chr10	14084649	14087087
chr10	39541048	39543696
chr10	40067970	40070165
chr10	40629045	40632517
chr10	41908814	41910975
chr10	42463257	42466833
chr10	53459630	53468312
chr10	62313691	62314942
chr10	67204126	67206210
chr10	76256678	76259530
chr10	77454884	77457759
chr10	80049562	80056284
chr10	81301748	81304677
chr10	83725496	83727001
chr10	84595186	84598901
chr10	88420037	88422147
chr10	94572130	94573819
chr10	94575558	94578336
chr10	95217641	95219996
chr10	95531961	95533878
chr10	95552675	95554964
chr10	110950957	110954086
chr10	117827948	117831398
chr10	117981597	117984396
chr10	127595786	127601589
chr11	30205400	30208585
chr11	46118345	46122031
chr11	50285312	50287327
chr11	67797376	67800308
chr11	79054566	79057825
chr11	88129917	88134009
chr11	97829044	97832810
chr11	98359815	98362669
chr11	100399936	100401343
chr11	100804938	100807382
chr11	103266212	103267531
chr11	108164989	108166865
chr11	109375784	109378661
chr11	109627828	109630723
chr11	115217895	115219816
chr11	117818482	117821154
chr11	118191720	118194731
chr11	120517684	120522267
chr11	121013804	121016594
chr12	8336744	8339255
chr12	52789606	52792045
chr12	52892442	52894825
chr12	69445829	69449183
chr12	69682184	69684216
chr12	71975014	71977860
chr12	72012946	72016095
chr12	73324034	73326781
chr12	73767493	73770083
chr12	80081680	80086804
chr12	86000243	86001852
chr12	100126482	100129409
chr12	100478771	100479812
chr12	102415457	102417501
chr12	104990141	104993610
chr12	111071114	111072784
chr12	111703791	111706650
chr13	12196291	12201349
chr13	29956787	29959442
chr13	37657096	37658466
chr13	38613160	38615482
chr13	43122471	43124628
chr13	47193149	47195551
chr13	49351600	49357323
chr13	52235498	52237368
chr13	58065640	58068787
chr13	60626534	60629576
chr13	60669879	60675134
chr13	81135580	81138336
chr13	101716915	101720004
chr13	102644715	102646738
chr14	8098144	8100368
chr14	21523233	21524947
chr14	25758683	25761584
chr14	25856517	25858602
chr14	30868789	30871235
chr14	45454978	45458134
chr14	45478428	45480963
chr14	67100131	67101690
chr14	74901485	74905447
chr14	101529927	101533229
chr15	12213515	12215029
chr15	12547996	12550565
chr15	12651521	12653317
chr15	25903920	25905591
chr15	25909229	25911997
chr15	27485313	27487329
chr15	27940500	27943028
chr15	38422332	38424184
chr15	58974526	58977364
chr15	64018102	64019869
chr15	67039093	67040400
chr15	67116139	67120003
chr15	73432434	73433757
chr15	77233635	77238449
chr15	77242190	77248565
chr15	79386626	79388002
chr15	81844538	81847792
chr15	82377395	82380286
chr15	83534628	83536689
chr15	84236065	84237125
chr15	85682787	85687038
chr15	86167158	86171035
chr15	93251258	93252800
chr15	97168103	97170409
chr15	98113805	98116881
chr15	98180036	98182446
chr15	100166243	100168980
chr16	18414234	18417290
chr16	22526764	22528137
chr16	30788080	30791365
chr16	33704142	33705723
chr16	33914453	33918367
chr16	33921543	33923389
chr16	33931290	33935328
chr16	38120183	38121461
chr16	38650857	38652555
chr16	76432157	76433825
chr16	84830423	84837604
chr16	87712520	87714369
chr17	7137347	7139333
chr17	12756201	12757612
chr17	24555472	24561403
chr17	31903620	31907173
chr17	44237405	44240839
chr17	50149399	50152484
chr17	56004603	56005931
chr17	65795766	65796976
chr17	65939248	65940770
chr17	67273848	67275744
chr17	70985449	70988199
chr17	71794709	71796736
chr17	80425402	80429958
chr17	84180201	84183960
chr17	86432963	86434278
chr17	87529654	87533330
chr18	35832199	35833816
chr18	38599092	38602957
chr18	49995366	50001678
chr18	50010615	50013392
chr18	61909817	61911724
chr18	64999905	65001921
chr18	69575106	69577962
chr18	69622749	69625711
chr18	69671508	69675192
chr18	75455193	75457455
chr18	75526399	75529835
chr18	84049864	84051553
chr19	32223748	32225551
chr19	37543263	37544490
chr19	40382266	40384613
chr19	40418588	40421735
chr19	40467271	40469070
chr19	43510251	43513445
chr19	46633946	46635923
chr19	47431222	47433085
chr19	53773406	53774665
chr19	53849933	53852003
chr19	56773399	56776969
chr19	57157975	57158956
chr19	57210911	57213739
chr19	58818420	58820159
chr2	27414328	27417214
chr2	31125967	31127565
chr2	31780018	31782691
chr2	59425665	59426799
chr2	60812126	60813594
chr2	65218086	65223628
chr2	71352751	71356339
chr2	73046456	73047849
chr2	103577155	103579161
chr2	103668190	103671521
chr2	129593193	129599612
chr2	132102628	132108431
chr2	132290099	132293245
chr2	145831618	145834537
chr2	152669331	152672928
chr2	156728578	156733741
chr2	164753569	164756305
chr2	164866617	164868569
chr2	166128368	166129823
chr2	167827096	167829464
chr3	51707675	51709919
chr3	68601683	68605392
chr3	69120048	69126676
chr3	79189747	79195010
chr3	79902998	79904997
chr3	95685554	95687156
chr3	95999578	96002397
chr3	96567867	96572426
chr3	107824983	107826376
chr3	121911730	121913218
chr3	135604846	135608954
chr4	8842347	8843760
chr4	32351127	32353328
chr4	43477920	43479284
chr4	45045778	45048031
chr4	45520032	45522031
chr4	62660836	62664906
chr4	63594318	63595617
chr4	82533860	82542377
chr4	98100693	98103633
chr4	101195774	101199764
chr4	101253362	101255247
chr4	105203346	105207626
chr4	117787235	117788730
chr4	126165508	126167578
chr4	129834110	129836445
chr4	132382223	132384247
chr4	132571047	132575029
chr4	132648136	132651867
chr4	135225488	135227001
chr4	138160416	138161892
chr4	141130443	141132634
chr4	141765980	141769037
chr4	150456780	150458048
chr4	150544002	150545903
chr4	151081292	151084700
chr4	152012742	152014024
chr4	152189379	152191947
chr5	3355257	3356898
chr5	3381574	3383024
chr5	24994960	24996828
chr5	30868730	30871926
chr5	66473123	66474939
chr5	66558789	66561259
chr5	66611344	66614996
chr5	67009434	67012875
chr5	98015846	98017633
chr5	103806252	103808612
chr5	105744377	105745861
chr5	111114974	111117181
chr5	111473253	111474431
chr5	114650104	114655173
chr5	114771039	114773167
chr5	122768400	122772301
chr5	124024795	124027065
chr5	124495778	124499860
chr5	124505743	124508904
chr5	125329854	125331770
chr5	125408231	125409904
chr5	134119178	134120204
chr5	136083902	136087519
chr6	31099563	31101957
chr6	31135545	31138435
chr6	31147394	31149753
chr6	31259818	31264742
chr6	50377732	50380011
chr6	55335886	55339806
chr6	72259598	72261616
chr6	86583523	86586460
chr6	92986941	92989932
chr6	94681277	94682653
chr6	108211986	108215840
chr6	108659901	108664913
chr6	114899031	114900943
chr6	116643185	116645510
chr6	122823062	122826231
chr6	124931359	124932788
chr6	134119009	134121996
chr6	136544779	136546170
chr7	16001748	16005288
chr7	16609271	16612608
chr7	19748370	19752409
chr7	19932973	19936557
chr7	28820363	28822911
chr7	63858176	63859870
chr7	64155145	64159044
chr7	68005848	68007726
chr7	73477610	73481336
chr7	80043048	80046583
chr7	90027900	90032771
chr7	98670947	98674453
chr7	100990134	100996004
chr7	110244547	110246906
chr7	110823193	110825414
chr7	114291382	114293618
chr7	123340909	123342692
chr7	128390563	128393778
chr7	130694612	130696439
chr7	132733230	132736882
chr7	133036782	133038649
chr8	13489444	13492460
chr8	13647484	13650116
chr8	14995143	14996850
chr8	25535604	25537236
chr8	33791910	33795306
chr8	33795394	33796837
chr8	46477804	46481206
chr8	47994360	47995748
chr8	70465577	70469690
chr8	71699693	71701844
chr8	77276236	77277777
chr8	84776956	84780508
chr8	90867665	90870529
chr8	94361073	94366246
chr8	94385223	94389480
chr8	105494659	105497973
chr8	105810152	105812663
chr8	107488618	107490484
chr8	110670170	110673103
chr8	119397994	119400704
chr8	121630596	121633375
chr8	124946351	124948727
chr8	125197526	125200963
chr8	126496767	126499219
chr8	126522883	126524189
chr8	126884219	126888073
chr9	21426950	21429666
chr9	25489935	25491109
chr9	27107916	27112817
chr9	35198281	35200912
chr9	46082055	46083700
chr9	48762266	48764714
chr9	48814749	48819024
chr9	58618174	58620065
chr9	62350288	62351291
chr9	62414189	62415965
chr9	65561253	65564642
chr9	79919149	79923081
chr9	95560890	95566364
chr9	108988701	108992712
chr9	109037678	109041191
chr9	110069652	110071743
chr9	110672578	110674257
chr9	114804599	114806259
chr9	116136020	116137661
chr9	118606949	118609074
chr9	118735580	118742511
chr9	122184232	122190426
chr15	88837124	88840613
chr5	27789814	27791104
chr7	27164629	27166982
chr9	14612971	14616086
chr11	31895623	31904246
chr14	16569939	16576219
chr1	36546152	36547459
chr10	69171934	69173490
chr1	34109130	34110807
chr1	36925400	36927675
chr1	60810598	60818038
chr1	181973932	181977676
chr10	7207502	7214222
chr10	22729739	22732349
chr10	43490225	43492020
chr11	50376557	50380476
chr11	70699735	70702905
chr11	77382926	77388022
chr12	8326803	8328096
chr13	29189582	29193160
chr14	31341931	31344340
chr16	38184716	38186102
chr16	96210003	96211237
chr17	65946626	65949246
chr19	32486377	32487583
chr3	19188130	19189589
chr3	53634898	53637151
chr3	85550329	85554120
chr3	148976632	148979013
chr4	41345877	41350437
chr4	105092185	105096803
chr4	131879158	131882417
chr5	122557344	122561528
chr5	130221148	130224277
chr6	29902570	29905305
chr7	30957325	30958552
chr7	66338981	66340073
chr8	41079217	41083458
chr8	111290700	111292905
chr9	50863795	50865974
chr9	56415269	56422713
chr1	23379207	23380497
chr1	34132238	34133611
chr1	36874336	36876052
chr1	64034120	64037584
chr1	64045830	64045886
chr1	74004163	74004934
chr1	152577774	152578991
chr10	18449932	18451193
chr10	19954918	19959017
chr10	26840754	26842522
chr10	40491524	40492822
chr10	41900247	41903487
chr10	43372394	43373424
chr10	54059128	54061272
chr10	61627068	61628923
chr10	69264921	69265889
chr10	75455627	75456712
chr10	84338306	84339969
chr10	86321141	86322628
chr10	95967438	95968725
chr10	116252912	116254948
chr11	32945581	32947760
chr11	79526457	79530937
chr11	90380484	90382321
chr11	104545829	104548006
chr12	15797940	15801034
chr12	36133514	36134950
chr12	51679993	51681880
chr12	71967812	71969168
chr12	73721138	73723710
chr12	99234151	99235105
chr12	99263773	99265528
chr12	99608600	99611103
chr12	112343636	112345696
chr13	43481458	43482872
chr13	44408089	44410255
chr13	44607533	44609474
chr13	45680065	45680943
chr13	46898002	46900085
chr13	59508713	59510286
chr13	91563461	91565249
chr13	98919073	98919791
chr13	99307229	99308919
chr13	101756186	101757638
chr14	12057993	12060608
chr14	21636057	21637633
chr14	25865544	25866933
chr14	52012393	52013432
chr14	57535498	57536675
chr14	70342703	70344408
chr14	118718560	118720158
chr14	120136825	120138424
chr14	120372416	120373881
chr15	3510163	3512291
chr15	27547893	27549009
chr15	53215940	53216923
chr15	53257201	53258432
chr15	58270134	58271950
chr15	64225945	64227554
chr15	88865516	88869024
chr15	96773519	96774976
chr15	102093565	102095442
chr16	18421533	18427432
chr16	23231041	23232891
chr16	43437883	43439191
chr16	78316465	78319238
[truncated: 2,225 more rows]

## Sheet: H3K27ac+ 5hmC- TAC
chr	start	end
chr19	40364383	40382120
chr13	63252287	63267284
chr1	134091062	134104912
chr9	121341851	121361397
chr1	180390206	180410994
chr16	91845517	91854229
chr15	79431900	79442025
chr9	79964488	79979232
chr1	74028866	74037534
chr6	82749148	82758836
chr15	27617546	27626696
chr19	57265782	57276285
chr5	140761960	140774054
chr4	144901978	144910655
chr13	99183833	99192244
chr12	113140186	113150029
chr5	32131944	32144477
chr12	84173101	84178674
chr3	96572915	96580850
chr19	36256327	36267139
chr8	25186806	25192527
chr18	69590695	69600895
chr5	92486234	92496018
chr1	91012225	91018872
chr7	80785589	80791384
chr6	83412568	83416482
chr15	99327619	99338861
chr2	165872693	165881038
chr1	171182089	171190904
chr10	38961082	38970747
chr17	35806524	35816533
chr8	41031514	41042624
chr4	57239325	57244372
chr8	33838664	33845224
chr11	115807503	115813945
chr16	30183858	30190421
chr7	125549674	125561794
chr11	88162175	88167956
chr6	34861481	34871631
chr9	96704640	96707635
chr13	109913802	109918471
chr2	167859621	167865013
chr5	143516763	143523519
chr7	19264921	19268462
chr11	69661219	69667085
chr4	141309309	141312481
chr1	152612005	152615361
chr3	101592939	101605598
chr4	133163849	133177489
chr8	77476939	77485318
chr8	95425839	95434783
chr16	91404938	91418343
chr4	45471042	45478713
chr14	18232264	18240173
chr10	95316390	95324635
chr2	92421613	92435428
chr5	143631006	143638992
chr12	71882502	71889660
chr13	112749900	112756130
chr17	86765040	86771402
chr14	101868518	101874683
chr16	58496538	58503602
chr17	78214392	78218841
chr6	37414331	37417211
chr3	138059077	138071920
chr4	137483267	137491225
chr2	30247973	30254989
chr6	114871787	114878647
chr9	106368918	106373682
chr17	10388465	10393067
chr7	112225077	112229728
chr8	94990389	95001887
chr5	135522084	135525864
chr6	134142955	134146282
chr7	75607726	75616721
chr9	96694723	96698557
chr9	107617143	107622737
chr1	91455235	91460964
chr1	152596703	152601968
chr10	86312904	86316489
chr10	86338578	86342945
chr11	88515381	88517521
chr14	20784325	20787748
chr14	31411796	31418833
chr19	10276490	10282229
chr19	24023000	24025722
chr19	41997633	42002493
chr2	166398221	166401833
chr2	168577321	168582157
chr3	121433422	121435883
chr6	31073267	31080779
chr6	119174044	119184451
chr7	43464809	43466552
chr11	103171238	103179615
chr11	116646696	116648981
chr12	4021055	4023395
chr15	86078958	86084026
chr7	81859083	81863442
chr8	110710176	110713852
chr9	67035050	67050187
chr17	72921509	72929838
chr2	32652264	32663035
chr3	135515386	135523792
chr7	73530712	73542782
chr10	68100898	68108393
chr8	41013013	41020539
chr9	96951898	96958455
chr3	88136124	88153785
chr15	98601056	98607660
chr15	103354158	103368665
chr8	11320115	11325412
chr4	135265626	135272796
chr8	80864614	80871609
chr18	80286656	80290312
chr7	80023652	80030344
chr14	101839344	101844457
chr8	33884328	33889854
chr19	56741709	56746313
chr2	144002279	144011487
chr12	52872776	52881146
chr12	79610432	79614370
chr13	46882380	46886646
chr15	83428227	83436539
chr17	12721650	12726871
chr19	32177827	32184829
chr5	122616863	122623728
chr8	22505640	22509485
chr8	33877493	33884042
chr10	69217368	69221527
chr11	84825147	84830169
chr13	46910392	46913421
chr19	56723904	56731946
chr5	140809344	140813614
chr7	16010805	16016805
chr1	171436885	171443679
chr2	32171378	32176054
chr8	46206312	46212978
chr10	60277396	60286027
chr18	34858503	34863183
chr11	18945330	18949882
chr2	68410954	68413384
chr10	84529801	84533696
chr3	60525782	60537128
chr9	111117193	111125448
chr8	11461175	11465463
chr1	179585748	179589385
chr11	94134425	94137929
chr19	47277086	47282991
chr2	30689783	30694578
chr2	157068241	157072960
chr4	57781873	57784824
chr4	141865221	141874785
chr6	116003497	116007381
chr7	6150099	6157557
chr8	111731631	111737505
chr10	41886048	41895375
chr10	117716586	117718860
chr11	72465771	72467804
chr11	108214590	108215927
chr11	115778025	115780557
chr12	79895203	79896950
chr15	59075669	59077610
chr17	30573605	30577362
chr2	60900309	60904007
chr5	143560252	143563190
chr8	124642169	124645275
chr8	126824269	126828775
chr1	73935028	73938564
chr1	171446220	171448851
chr10	8761102	8763037
chr10	88382073	88386328
chr11	58198629	58202288
chr11	98719545	98723671
chr11	107449052	107452136
chr12	16005289	16011118
chr12	16582527	16585621
chr12	108236376	108238544
chr13	38161743	38166107
chr14	120283548	120285919
chr14	120347355	120352038
chr16	24423697	24426911
chr16	33935702	33939848
chr16	95707710	95709893
chr17	5237859	5239701
chr17	10370391	10371858
chr17	86434649	86436086
chr2	32535769	32539256
chr2	167938550	167944975
chr3	68608510	68610750
chr4	40828074	40831552
chr4	105277413	105280499
chr5	107267309	107269253
chr5	122141545	122147739
chr5	122523510	122531087
chr6	146009626	146011668
chr6	148380976	148386717
chr7	46614759	46617131
chr8	11775947	11781395
chr8	83735811	83743543
chr8	122546124	122550844
chr9	107595449	107598200
chr1	180330751	180336871
chr2	30686422	30688647
chr11	117827429	117831217
chr15	73742202	73744078
chr17	28023491	28026628
chr19	10293716	10297865
chr4	130167625	130169341
chr7	45639324	45643953
chr9	69456285	69460760
chr10	127589735	127592317
chr11	62996141	62998605
chr12	17727402	17730184
chr13	113596113	113598360
chr14	31419281	31421015
chr15	27936580	27938267
chr2	35713597	35715299
chr4	40824557	40826660
chr4	133066145	133071172
chr4	133388864	133392318
chr4	148834979	148837124
chr8	122329493	122331622
chr3	68581900	68590219
chr14	63262101	63273729
chr19	5821361	5830464
chr7	4651298	4659985
chr4	141597032	141603384
chr19	53189348	53196921
chr19	53790361	53798579
chr2	163636403	163646122
chr6	35252662	35260529
chr2	124608192	124619110
chr3	115639827	115648847
chr5	140788549	140799675
chr7	28807260	28814157
chr12	86828675	86838302
chr11	74826321	74835914
chr11	102214787	102222211
chr2	75695002	75706877
chr4	126196110	126204758
chr11	19006724	19011998
chr14	34539928	34546015
chr15	38073006	38078849
chr2	29619886	29631174
chr10	53174711	53182179
chr11	77359191	77373970
chr2	153346396	153352234
chr4	135251618	135257706
chr12	99213307	99217904
chr4	130306770	130312615
chr1	34019621	34025158
chr1	74245057	74251592
chr1	168390423	168395484
chr12	71935307	71940630
chr16	24433287	24436073
chr17	67344336	67348962
chr18	5013027	5019525
chr2	31765781	31774880
chr2	84621474	84630219
chr3	126658468	126661954
chr3	126691980	126696464
chr3	152132646	152136440
chr4	150798153	150800871
chr6	82761295	82765175
chr7	80794954	80799030
chr9	21435438	21440769
chr9	78113017	78118429
chr1	39867790	39870004
chr1	152606251	152608460
chr10	42227322	42233071
chr10	95190398	95194764
chr11	103245836	103250610
chr11	116185464	116188850
chr12	79968898	79971370
chr15	79096290	79100461
chr3	79516034	79521458
chr4	135228773	135232251
chr8	46412721	46416168
chr9	118691961	118695628
chr19	45015008	45021311
chr18	35838887	35846213
chr5	139790608	139798895
chr11	116100603	116104924
chr2	28533575	28541234
chr9	65574726	65580161
chr1	86502972	86506302
chr11	101980687	101985847
chr1	181255550	181259364
chr11	49244354	49252395
chr11	86893710	86896536
chr4	101351821	101358815
chr1	132370318	132377677
chr2	165828842	165832233
chr8	105612175	105614631
chr8	119420701	119426729
chr1	86469199	86473934
chr1	191223280	191226454
chr11	94229518	94234062
chr12	102435047	102440560
chr13	24759983	24762790
chr16	29942914	29947516
chr17	35049457	35053580
chr19	46482033	46487413
chr2	165992232	165994334
chr4	62514908	62521469
chr4	137992976	137996305
chr6	17169577	17172712
chr6	120172795	120176153
chr7	4739992	4742099
chr7	44471245	44474857
chr8	68877847	68884753
chr8	111715952	111718858
chr8	126516028	126518922
chr14	26436877	26444335
chr15	84249892	84255456
chr16	38346376	38353272
chr16	92396471	92401078
chr2	30438357	30449065
chr5	115266337	115273669
chr1	191493272	191497490
chr11	118206786	118214771
chr4	139250644	139254045
chr10	59918737	59921928
chr10	126978499	126991578
chr15	37134861	37136764
chr15	101252025	101256731
chr19	5687721	5694460
chr19	53016323	53018700
chr2	73003066	73006172
chr2	156721183	156723428
chr2	163344002	163345851
chr4	8910910	8914495
chr4	151102328	151108422
chr6	126960844	126964241
chr8	71365670	71372556
chr8	77491910	77495072
chr9	110950711	110957575
chr1	172201933	172207659
chr11	75933415	75939198
chr11	103049757	103054289
chr14	45462525	45465675
chr14	60739499	60743390
chr15	36489118	36491951
chr15	59596882	59601018
chr15	96733178	96734907
chr16	37868768	37872673
chr17	12757813	12762161
chr17	26580704	26585723
chr17	26609679	26612466
chr17	75073465	75075235
chr18	23802836	23809359
chr18	47329761	47333584
chr18	50021115	50026122
chr19	7337539	7342797
chr19	24172789	24175980
chr19	46476891	46480525
chr2	60922364	60924490
chr2	167832844	167835103
chr3	51552060	51554464
chr3	52087615	52089611
chr3	53043555	53045562
chr3	79884532	79889746
chr4	45466636	45470696
chr5	20938246	20943860
chr6	32477724	32481428
chr6	50403693	50405917
chr6	85363577	85374642
chr6	86883630	86887617
chr6	97207796	97214642
chr6	99484205	99486988
chr6	101366078	101367914
chr6	128046322	128048439
chr7	28916557	28918621
chr7	112259991	112262580
chr7	139389259	139394602
chr8	33782918	33787865
chr8	104374666	104377310
chr9	107295245	107303479
chr14	54430391	54434574
chr15	89171360	89174399
chr7	80864287	80866792
chr1	36567786	36574554
chr1	64059804	64062010
chr1	74385955	74388654
chr1	85899026	85901519
chr1	135669203	135674822
chr1	152496663	152498306
chr1	155058061	155060390
chr1	157442031	157446164
chr1	182508833	182514876
chr10	12811589	12814828
chr10	69569226	69571259
chr10	86825363	86827678
chr10	93274700	93277695
chr10	94565090	94566819
chr10	95311715	95315010
chr11	46095050	46096766
chr11	54111901	54115085
chr11	63134018	63138600
chr11	69087293	69090874
chr11	97301344	97303570
chr11	107333562	107339285
chr11	107353955	107356020
chr11	117310125	117315107
chr11	120039059	120043227
chr12	110484032	110490554
chr13	41343500	41347085
chr13	63276488	63282275
chr14	25303703	25305702
chr14	31403868	31409808
chr15	25928513	25935247
chr15	27492404	27495061
chr15	27795827	27798212
chr15	64283969	64287092
chr15	97741076	97742946
chr15	101189608	101193161
chr16	49904643	49910876
chr16	91376098	91379953
chr16	94469948	94474166
chr17	6004707	6010161
chr17	24726968	24731139
chr17	27585959	27589601
chr17	45910310	45912434
chr17	46116303	46118663
chr17	50047003	50050131
chr17	86779337	86782857
chr18	39228726	39233752
chr18	50016021	50020590
chr18	56754381	56757412
chr18	77500947	77502297
chr19	5769609	5771752
chr19	5950965	5953519
chr19	16138231	16144568
chr19	25398946	25400491
chr19	40424355	40426613
chr19	57180302	57182990
chr2	26606167	26610780
chr2	72239417	72246345
chr2	164007473	164009513
chr2	167380361	167384926
chr2	167507895	167512874
chr2	167948135	167952632
chr3	27641739	27645036
chr3	41599111	41600899
chr3	126700800	126703191
chr3	145897954	145901365
chr4	123592609	123595887
chr4	129020322	129023014
chr4	134547146	134549506
chr4	141500107	141501950
chr4	155175937	155180534
chr5	3490676	3495367
chr5	64339678	64345692
chr5	66396760	66399753
chr5	103826920	103830484
chr5	122508893	122512542
chr5	135530748	135534046
chr6	88938557	88942740
chr6	90763121	90765985
chr6	94683658	94686725
chr6	108325950	108328346
chr6	141308001	141310963
chr7	6143478	6149687
chr7	45100137	45104941
chr7	66307661	66312024
chr7	80636004	80638323
chr7	99960642	99964302
chr7	130886924	130890448
chr8	33890111	33892949
chr8	69934633	69937522
chr8	111547169	111553280
chr8	111616907	111621811
chr9	62359383	62362122
chr9	69091201	69093190
chr9	78119796	78124082
chr9	79925763	79929409
chr9	119092071	119094242
chr10	79935153	79937600
chr11	77810808	77812778
chr12	112662458	112664305
chr16	17759397	17760718
chr4	154332770	154335274
chr6	120187006	120192525
chr7	128611313	128612653
chr7	142484742	142488067
chr17	31070374	31073004
chr2	30721541	30724093
chr2	156735544	156738070
chr5	35671050	35673700
chr1	74081394	74085379
chr1	75549628	75550803
chr1	155090515	155092418
chr1	179041298	179042901
chr10	42202478	42205603
chr10	42224959	42226378
chr10	62299441	62300966
chr10	81190162	81192461
chr10	81393003	81394416
chr10	93278472	93281141
chr12	3814609	3817834
chr12	54191398	54192946
chr12	108435129	108438023
chr12	111765839	111767136
chr13	56112621	56114135
chr14	31136722	31138125
chr14	45565063	45566273
chr14	55883857	55887629
chr15	58979594	58981061
chr15	73153989	73158373
chr15	89417311	89418934
chr16	92443189	92444875
chr17	27595425	27597961
chr17	34032366	34034238
chr18	23883783	23886060
chr18	60615698	60617499
chr18	75892244	75894726
chr19	5704361	5706760
chr19	47427496	47429018
chr2	25127384	25128780
chr2	27714186	27717665
chr2	59406505	59408294
chr2	60826096	60827340
chr2	135717104	135718199
chr2	166629727	166633903
chr2	167713321	167715507
chr2	167843051	167845563
chr2	173260562	173262281
chr3	135578170	135581662
chr3	135674308	135675328
chr4	40817920	40820465
chr4	133027031	133029309
chr4	139432902	139434400
chr4	149946084	149947173
chr4	149997434	149999578
chr5	124006679	124008044
chr5	124018929	124021846
chr5	145120675	145121988
chr6	115909074	115916662
chr7	5091167	5093270
chr7	15964728	15967544
chr7	16919459	16921822
chr7	133007085	133009292
chr7	134673308	134675000
chr8	11298363	11300457
chr8	95358257	95361938
chr8	117379341	117381662
chr9	44691150	44692871
chr9	62380355	62382827
chr9	70257074	70259489
chr9	107668123	107669345
chr9	110676877	110678733
chr11	5733850	5742204
chr17	9755579	9763088
chr3	122118450	122123823
chr10	128034236	128039553
chr11	109648893	109655874
chr9	44718963	44725337
chr15	83445121	83449101
chr4	56938467	56947111
chr4	144974488	144985320
chr7	75638371	75647201
chr7	133742610	133752375
chr11	118225941	118233171
chr17	25062571	25073563
chr2	60716360	60723726
chr8	70547432	70555438
chr12	86887305	86898799
chr9	13295877	13305305
chr7	25245290	25253091
chr13	41354184	41360140
chr11	70650620	70657149
chr1	131088259	131098026
chr2	155133122	155136290
chr4	120611875	120617665
chr16	16905425	16912541
chr5	124027350	124033022
chr1	34235947	34239203
chr13	64309424	64312766
chr18	34776825	34779492
chr8	126582114	126586851
chr1	156613515	156617965
chr17	80252935	80258121
chr18	69413974	69419721
chr2	84630507	84641976
chr2	104444720	104460447
chr5	38548996	38555231
chr15	99340332	99345669
chr10	95394370	95397115
chr11	4602068	4608515
chr17	44187992	44194666
chr1	58721423	58729673
chr1	152553239	152557889
chr13	12127248	12134750
chr15	100038900	100042504
chr16	4510027	4516581
chr16	38087133	38096392
chr17	12765958	12769316
chr17	67349220	67354457
chr18	38922538	38930747
chr19	40508906	40513786
chr2	79635409	79639481
chr2	163658251	163661575
chr4	11987098	11993622
chr4	138217295	138220118
chr5	129725350	129732562
chr6	99018812	99028244
chr7	16362910	16366887
chr7	109559070	109563802
chr8	125511835	125516807
chr9	46149023	46153376
chr9	57550194	57553330
chr9	67839541	67843410
chr9	109930705	109936990
chr1	180178316	180181175
chr10	43482441	43486417
chr10	94493920	94498107
chr10	128501483	128505381
chr11	32547305	32549958
chr13	52820591	52823834
chr14	27235550	27242749
chr14	75175126	75180204
chr14	118150568	118151980
chr15	31341131	31344280
chr16	24931474	24934856
chr16	33751776	33754113
chr16	84971142	84974992
chr17	10037551	10042213
chr18	24783956	24789040
chr18	69398648	69401785
chr19	9069984	9076796
chr19	40475531	40480257
chr2	29970013	29973715
chr2	45103936	45108216
chr2	145880174	145886151
chr2	168586167	168590396
chr3	88161862	88167607
chr4	114456276	114463331
chr5	66545385	66548082
chr5	88927751	88932424
chr5	105648297	105651864
chr5	121583778	121589151
chr5	150464270	150468981
chr6	31317073	31323363
chr6	131382281	131384016
chr6	134170177	134174258
chr7	30201066	30204720
chr7	80051803	80053924
chr7	110647671	110649469
chr7	126249720	126253146
chr9	32716921	32721954
chr5	125388030	125395373
chr4	54944772	54950858
chr19	53310762	53316052
chr11	98782234	98790125
chr2	30771207	30775079
chr11	106659082	106662381
chr11	120348671	120354221
chr3	88509103	88515192
chr12	86822919	86827806
chr4	155232351	155238829
chr8	70537724	70546799
chr10	56375372	56384779
chr12	99390132	99394434
chr13	46418963	46429124
chr17	46853888	46858889
chr2	27677372	27683174
chr5	142902217	142912491
chr4	123422027	123429236
chr17	28232517	28238467
chr4	133040641	133046290
chr7	17022524	17028622
chr9	44731492	44736140
chr1	91060236	91066684
chr11	97277860	97280102
chr2	166973992	166978466
chr6	145766933	145771117
chr3	89386528	89390759
chr5	125176450	125179727
chr1	86433541	86436535
chr1	86486472	86488908
chr1	133491697	133494436
chr1	190127161	190130238
chr11	59706367	59710607
chr11	102294149	102296654
chr11	120229348	120231680
chr11	120629127	120633359
chr12	73793593	73795936
chr13	56132341	56135853
chr15	85644293	85648030
chr15	88730731	88733993
chr16	21332072	21334073
chr17	35161981	35164976
chr18	34758332	34761362
chr18	54899750	54903461
chr19	53324517	53326656
chr2	154656795	154660067
chr2	169632945	169635770
chr2	180171356	180173653
chr4	6364599	6368165
chr4	57954938	57958448
chr4	102509738	102512476
chr4	128727710	128730957
chr4	152009602	152012419
chr5	113868550	113874524
chr5	137044737	137046372
chr7	66110002	66111771
chr8	123038424	123041988
chr9	58553925	58556252
chr9	58582277	58584747
chr1	89091332	89094248
chr10	91167920	91170976
chr3	89275115	89280066
chr4	133704334	133710351
chr5	35919243	35924143
chr7	16580416	16586566
chr11	22842068	22845174
chr11	88612400	88615018
chr14	31181380	31185864
chr14	66305763	66309043
chr17	43362608	43368900
chr17	45590286	45595611
chr2	165865302	165870358
chr4	139190906	139203216
chr7	132718034	132721012
chr1	73946811	73948774
chr11	22857185	22859637
chr11	54100605	54103064
chr11	69765863	69768728
chr13	113599925	113603850
chr14	65968078	65970787
chr14	102901875	102903744
chr15	36787828	36794538
chr15	82358012	82359411
chr17	67132470	67135113
chr18	10051516	10053317
chr18	31937127	31939693
chr19	4169380	4173160
chr19	57311750	57316365
chr2	118510220	118513333
chr2	152722731	152730793
chr3	90536690	90538651
chr4	130792640	130802297
chr4	133630054	133633281
chr4	134630660	134633802
chr4	149920192	149924580
chr5	53468313	53471165
chr5	145113527	145120152
chr5	149030381	149032549
chr6	124913770	124917767
chr6	125489271	125494792
chr6	145746030	145750209
chr7	16921911	16924035
chr7	63921845	63926767
chr8	105344282	105348127
chr8	121568994	121571435
chr9	107694558	107701956
chr9	118149136	118150810
chr9	120010975	120013548
chr9	120689972	120692857
chr1	36857603	36862863
chr1	58956798	58963319
chr1	74235484	74242085
chr1	85893806	85897577
chr1	132006176	132011614
chr1	153302402	153304552
chr1	153306939	153310074
chr1	168476126	168477974
chr1	189916071	189917351
chr10	42500549	42505233
chr10	58391977	58399574
chr10	63475012	63478003
chr10	66919590	66922744
chr10	81383627	81386590
chr10	117114134	117120388
chr11	55019624	55025126
chr11	88554380	88556724
chr11	115768590	115770739
chr11	116812175	116815744
chr11	119389209	119395352
chr12	52834147	52836539
chr12	69536539	69539724
chr12	71853574	71856388
chr12	73789785	73792297
chr12	85435140	85438230
chr13	44064750	44067033
chr13	63641315	63644555
chr13	73802202	73805181
chr13	115099134	115102674
chr14	31186341	31191298
chr14	45490509	45494451
chr14	46965266	46968019
chr14	60748713	60750853
chr14	65373640	65376989
chr14	74942649	74948872
chr14	79514935	79517787
chr15	36775730	36786229
chr15	58208354	58214937
chr15	89073899	89079563
chr15	96742809	96745708
chr16	55818856	55823909
chr16	85132840	85134715
chr16	96199725	96202599
chr17	13912895	13914233
chr17	83953351	83957401
chr17	86535118	86537339
chr18	13895193	13896849
chr18	32556010	32560259
chr18	37834388	37837842
chr18	56708094	56710370
chr18	61446266	61450006
chr18	69520779	69523376
chr18	82790568	82791988
chr19	32345200	32347528
chr19	36116578	36121175
chr19	38025450	38030202
chr19	40658668	40662311
chr19	45779748	45783627
chr19	46040841	46043464
chr19	46618481	46620633
chr19	53695399	53702498
chr2	32636588	32639235
chr2	59827982	59831399
chr2	84387060	84388444
chr2	91970469	91973205
chr2	102899034	102902056
chr2	104465950	104473155
chr2	132263165	132268056
chr3	27190327	27195590
chr3	27862502	27864541
chr3	51788055	51789949
chr3	89847244	89849655
chr3	97800097	97806516
chr3	98023897	98029710
chr3	104441187	104442658
chr3	152119647	152123575
chr4	11703335	11705868
chr4	45482744	45485659
chr4	47603038	47604976
chr4	57669638	57676899
chr4	106316399	106321164
chr4	123526551	123528217
chr4	123632910	123636703
chr4	128732417	128736628
chr4	129816649	129820093
chr4	129825432	129833215
chr4	131873643	131878750
chr4	133377118	133379214
chr4	135311916	135316062
chr5	30912104	30917539
chr5	33627528	33632223
chr5	35722755	35729904
chr5	92137916	92139940
chr5	92373613	92379369
chr6	72275300	72279532
chr6	87009125	87011502
chr6	91688773	91690517
chr6	118883462	118886927
chr6	134198907	134201233
chr6	148396877	148402331
chr7	80665301	80668064
chr7	89402444	89408146
chr7	133114520	133116837
chr8	4510615	4514452
chr8	11390816	11394706
chr8	14887543	14892706
chr8	34153750	34159893
chr8	36121213	36124170
chr8	47690404	47691925
chr8	106936047	106938517
chr8	125291504	125293975
chr9	54698734	54703405
chr9	56464148	56466650
chr9	72662682	72666259
chr9	107553572	107558687
chr11	117346957	117350730
chr11	61173507	61175865
chr11	116819438	116823016
chr14	73142177	73144534
chr17	35820787	35824950
chr19	53037056	53039720
chr7	80337862	80341157
chr9	120126631	120129661
chr12	86103220	86105579
chr19	46451921	46456871
chr6	84018638	84021824
chr9	64043217	64046887
chr1	39733328	39737170
chr1	62718877	62722413
chr1	86490583	86493245
chr1	93512181	93513301
chr1	119491986	119493442
chr1	131060624	131064139
chr1	131067024	131070964
chr1	132132823	132134851
chr1	133082685	133084829
chr1	134771354	134772292
chr1	138506437	138507922
chr1	152525054	152529858
chr1	152610196	152611689
chr1	152687092	152688740
chr1	156778729	156781192
chr1	163929300	163931192
chr1	165716987	165719245
chr1	181014743	181017635
chr1	193331443	193334778
chr10	39541048	39543696
chr10	40067970	40070165
chr10	40629045	40632517
chr10	42463257	42466833
chr10	53459630	53468312
chr10	62313691	62314942
chr10	67204126	67206210
chr10	76256678	76259530
chr10	77454884	77457759
chr10	80049562	80056284
chr10	81301748	81304677
chr10	83725496	83727001
chr10	84595186	84598901
chr10	88420037	88422147
chr10	93177046	93182579
chr10	94572130	94573819
chr10	94575558	94578336
chr10	95217641	95219996
chr10	95531961	95533878
chr10	117827948	117831398
chr10	117981597	117984396
chr10	127595786	127601589
chr11	67797376	67800308
chr11	79054566	79057825
chr11	88129917	88134009
chr11	97411126	97413761
chr11	97829044	97832810
chr11	100399936	100401343
chr11	106673127	106677331
chr11	108164989	108166865
chr11	109375784	109378661
chr11	109627828	109630723
chr11	115217895	115219816
chr11	116098221	116100305
chr11	117818482	117821154
chr11	118191720	118194731
chr11	121013804	121016594
chr12	8336744	8339255
chr12	31292367	31295435
chr12	52789606	52792045
chr12	52892442	52894825
chr12	69445829	69449183
chr12	69682184	69684216
chr12	71975014	71977860
chr12	72012946	72016095
chr12	73324034	73326781
chr12	73767493	73770083
chr12	86000243	86001852
chr12	111071114	111072784
chr12	111703791	111706650
chr13	12196291	12201349
chr13	29956787	29959442
chr13	37657096	37658466
chr13	38613160	38615482
chr13	43122471	43124628
chr13	43130383	43135080
chr13	43270530	43273034
chr13	43530278	43532772
chr13	47193149	47195551
chr13	49351600	49357323
chr13	52235498	52237368
chr13	52891067	52893326
chr13	58065640	58068787
chr13	60669879	60675134
chr13	81135580	81138336
chr13	101716915	101720004
chr13	102644715	102646738
chr14	25464225	25466729
chr14	25856517	25858602
chr14	30868789	30871235
chr14	32004886	32006228
chr14	45454978	45458134
chr14	67100131	67101690
chr14	101529927	101533229
chr14	121823637	121827075
chr15	12213515	12215029
chr15	12651521	12653317
chr15	25903920	25905591
chr15	25909229	25911997
chr15	27485313	27487329
chr15	27507839	27509598
chr15	27781736	27789587
chr15	27940500	27943028
chr15	58974526	58977364
chr15	64018102	64019869
chr15	67039093	67040400
chr15	67116139	67120003
chr15	77233635	77238449
chr15	77242190	77248565
chr15	79386626	79388002
chr15	82377395	82380286
chr15	83534628	83536689
chr15	84236065	84237125
chr15	85682787	85687038
chr15	86167158	86171035
chr15	93251258	93252800
chr15	97168103	97170409
chr15	100166243	100168980
chr16	11090071	11093680
chr16	18414234	18417290
chr16	22526764	22528137
chr16	24237219	24239650
chr16	30788080	30791365
chr16	33704142	33705723
chr16	33914453	33918367
chr16	33921543	33923389
chr16	38120183	38121461
chr16	38650857	38652555
chr16	76432157	76433825
chr16	84830423	84837604
chr16	87712520	87714369
chr16	94590523	94592729
chr17	12756201	12757612
chr17	26501708	26504888
chr17	44237405	44240839
chr17	47762051	47764502
chr17	50091197	50093454
chr17	56004603	56005931
chr17	65795766	65796976
chr17	65939248	65940770
chr17	67273848	67275744
chr17	70985449	70988199
chr17	71794709	71796736
chr17	72937303	72938938
chr17	84180201	84183960
chr17	86432963	86434278
chr17	87529654	87533330
chr18	35832199	35833816
chr18	36382449	36385932
chr18	38599092	38602957
chr18	50010615	50013392
chr18	61909817	61911724
chr18	69575106	69577962
chr18	69622749	69625711
chr18	69671508	69675192
chr18	75526399	75529835
chr18	84049864	84051553
chr19	27217686	27225275
chr19	32223748	32225551
chr19	37543263	37544490
chr19	40382266	40384613
chr19	43510251	43513445
chr19	53773406	53774665
chr19	53849933	53852003
chr19	56773399	56776969
chr19	57157975	57158956
chr19	57210911	57213739
chr19	58818420	58820159
chr2	20939302	20942146
chr2	27414328	27417214
chr2	31125967	31127565
chr2	59425665	59426799
chr2	60812126	60813594
chr2	65218086	65223628
chr2	73046456	73047849
chr2	103577155	103579161
chr2	103668190	103671521
chr2	129593193	129599612
chr2	132102628	132108431
chr2	132290099	132293245
chr2	145831618	145834537
chr2	152669331	152672928
chr2	156728578	156733741
chr2	166128368	166129823
chr2	167827096	167829464
chr3	51707675	51709919
chr3	69120048	69126676
chr3	79189747	79195010
chr3	79902998	79904997
chr3	95685554	95687156
chr3	95999578	96002397
chr3	96567867	96572426
chr3	107824983	107826376
chr3	121911730	121913218
chr3	135604846	135608954
chr3	138548834	138552116
chr4	8842347	8843760
chr4	32351127	32353328
chr4	43477920	43479284
chr4	45045778	45048031
chr4	62660836	62664906
chr4	63594318	63595617
chr4	82533860	82542377
chr4	98100693	98103633
chr4	101253362	101255247
chr4	114514576	114517316
chr4	126165508	126167578
chr4	129834110	129836445
chr4	132382223	132384247
chr4	132571047	132575029
chr4	132648136	132651867
chr4	141765980	141769037
chr4	150456780	150458048
chr4	150544002	150545903
chr4	151081292	151084700
chr4	152012742	152014024
chr4	152189379	152191947
chr5	3355257	3356898
chr5	3381574	3383024
chr5	30868730	30871926
chr5	53471349	53473276
chr5	66473123	66474939
chr5	66558789	66561259
chr5	67009434	67012875
chr5	77371026	77373781
chr5	88932519	88935194
chr5	93096697	93099399
chr5	98015846	98017633
chr5	103806252	103808612
chr5	111114974	111117181
chr5	111473253	111474431
chr5	114650104	114655173
chr5	114771039	114773167
chr5	122768400	122772301
chr5	124449001	124451007
chr5	124451647	124454724
chr5	124495778	124499860
chr5	125329854	125331770
chr5	125408231	125409904
chr5	142796633	142799280
chr5	148953206	148955420
chr6	31099563	31101957
chr6	31135545	31138435
chr6	31147394	31149753
chr6	31259818	31264742
chr6	36390189	36392625
chr6	50377732	50380011
chr6	55335886	55339806
chr6	72259598	72261616
chr6	86496327	86498623
chr6	86583523	86586460
chr6	86915278	86919919
chr6	92986941	92989932
chr6	94681277	94682653
chr6	108211986	108215840
chr6	108659901	108664913
chr6	114899031	114900943
chr6	116643185	116645510
chr6	120144407	120147871
chr6	122823062	122826231
chr6	124931359	124932788
chr6	134119009	134121996
chr6	136544779	136546170
chr7	4518531	4521246
chr7	16609271	16612608
chr7	19748370	19752409
chr7	19932973	19936557
chr7	28820363	28822911
chr7	63858176	63859870
chr7	64155145	64159044
chr7	80043048	80046583
chr7	90027900	90032771
chr7	98670947	98674453
chr7	100990134	100996004
chr7	110244547	110246906
chr7	110823193	110825414
chr7	114291382	114293618
chr7	123340909	123342692
chr7	128390563	128393778
chr7	132733230	132736882
chr7	133036782	133038649
chr8	13647484	13650116
chr8	14995143	14996850
chr8	25535604	25537236
chr8	33791910	33795306
chr8	33795394	33796837
chr8	36603364	36605843
chr8	46477804	46481206
chr8	47938795	47941499
chr8	47994360	47995748
chr8	70465577	70469690
chr8	71699693	71701844
chr8	90867665	90870529
chr8	94361073	94366246
chr8	107488618	107490484
chr8	110670170	110673103
chr8	119397994	119400704
chr8	122922133	122926566
chr8	124946351	124948727
chr8	125197526	125200963
chr8	126496767	126499219
chr8	126522883	126524189
chr8	126884219	126888073
chr9	25489935	25491109
chr9	27107916	27112817
chr9	35198281	35200912
chr9	46082055	46083700
chr9	48762266	48764714
chr9	48814749	48819024
chr9	62414189	62415965
chr9	79919149	79923081
chr9	95560890	95566364
chr9	108988701	108992712
chr9	110069652	110071743
chr9	110672578	110674257
chr9	114804599	114806259
chr9	118606949	118609074
chr9	118735580	118742511
chr9	122184232	122190426
chr1	36088164	36089206
chr1	36921379	36922329
chr10	128909318	128911625
chr11	77835938	77838038
chr11	106157822	106160491
chr11	109706442	109707245
chr11	117888926	117890450
chr13	104024819	104025875
chr14	25660495	25661437
chr14	55090912	55092786
chr14	55899166	55900949
chr16	23233012	23233946
chr17	47973224	47974551
chr17	86970671	86972361
chr18	75422786	75423769
chr2	30635646	30637392
chr2	93328516	93329400
chr2	174109972	174111465
chr3	154654426	154655289
chr4	62734821	62737302
chr4	135570395	135571306
chr4	142017491	142018776
chr4	148820086	148821172
chr4	149136565	149137771
chr5	110106731	110108743
chr5	137524150	137524986
chr6	31550720	31554506
chr6	83454893	83457604
chr6	91156621	91157659
chr6	116668959	116673146
chr7	12779784	12780817
chr8	84728458	84732446
chr8	104393603	104395650
chr9	119407733	119408472
chr1	132417529	132418938
chr1	133070761	133074015
chr11	119912860	119917609
chr12	112616235	112621393
chr13	45809534	45810918
chr14	24492963	24494323
chr14	55577602	55580789
chr15	25765614	25768223
chr15	38593465	38595250
chr15	86089123	86092369
chr17	29257350	29258845
chr17	35058660	35061332
chr17	56022628	56031742
chr17	74866026	74868074
chr19	10697712	10700077
chr19	53330493	53331105
chr2	30413661	30415598
chr3	87514722	87517225
chr3	89269110	89271560
chr4	133404765	133408925
chr4	134127028	134130069
chr6	124812286	124814275
chr6	128065624	128066924
chr7	79300056	79301205
chr8	111745758	111746915
chr8	121897506	121899706
chr8	126539009	126540881
chr9	21727962	21729966
chr9	46122108	46123715
chr1	36533654	36536954
chr1	36587697	36590493
chr1	54897312	54898306
chr1	54922061	54923383
chr1	73941796	73944656
chr1	74342379	74343562
chr1	74367190	74368811
chr1	75345081	75345856
chr1	87607447	87608463
chr1	89080385	89081552
chr1	89123888	89124091
chr1	91880215	91880800
chr1	92837343	92838537
chr1	93236415	93237117
chr1	105907049	105907795
chr1	131051190	131053737
chr1	133464620	133465142
chr1	135516090	135518093
chr1	135744656	135745491
chr1	135770781	135771254
chr1	152084418	152085530
chr1	153305193	153306303
chr1	155028933	155030360
chr1	155530159	155530911
chr1	156221349	156222309
chr1	168407906	168408466
chr1	170849957	170851273
chr1	171250265	171252958
chr1	182669607	182671439
chr1	182958024	182958719
chr1	192061666	192062614
chr10	7206851	7207324
chr10	8817831	8818834
chr10	9699082	9699864
chr10	39420664	39421666
chr10	39458817	39459769
chr10	39470130	39472600
chr10	39557828	39560511
chr10	60080549	60081559
chr10	60389059	60391349
chr10	60787195	60788510
chr10	60791697	60793933
chr10	67111384	67112389
chr10	69252012	69252925
chr10	75588846	75592990
chr10	75675395	75678538
chr10	76726890	76727706
chr10	76728024	76728442
chr10	79933161	79934673
chr10	84432945	84433825
chr10	84435889	84436888
chr10	86807491	86810703
chr10	94377491	94379267
chr10	95013281	95014518
chr10	95212848	95213259
chr10	95235837	95237174
chr10	95555649	95556886
chr10	95679692	95681367
chr10	118803690	118804484
chr10	119062021	119062842
chr10	121421119	121421280
chr10	121421837	121423049
chr10	121441474	121442083
chr10	121458044	121458681
chr10	122854450	122855748
chr10	128490694	128495365
chr11	4697221	4698203
chr11	8574812	8577119
chr11	8609192	8611195
chr11	50151174	50154096
chr11	52266281	52266748
chr11	52370103	52371846
chr11	53520075	53522498
chr11	53530299	53532197
chr11	54938391	54940533
chr11	62638497	62639478
chr11	62921033	62922374
chr11	65245364	65246091
chr11	68260654	68262365
chr11	69774341	69775855
chr11	75450110	75451214
chr11	79092637	79096715
chr11	88221510	88222567
chr11	88233937	88237177
chr11	88355769	88356408
chr11	88459066	88460469
chr11	88557718	88559331
chr11	88618807	88619008
chr11	89186742	89188104
chr11	96762618	96765589
chr11	97440937	97443583
chr11	98005514	98006217
chr11	98949755	98950610
chr11	103235795	103236658
chr11	106572909	106573947
chr11	106700450	106702343
chr11	107675320	107676606
chr11	108936317	108936966
chr11	113739678	113740448
chr11	115789091	115790400
chr11	117103272	117104419
chr11	117137735	117141154
chr11	117231466	117233352
chr11	117247038	117249034
chr11	117307768	117309541
chr11	117324613	117326433
chr11	117339798	117340994
chr11	117344281	117345772
chr11	117769617	117770636
chr11	117791807	117792295
chr11	117974203	117976260
chr11	118140095	118141186
chr11	119374167	119376114
chr11	120226763	120226864
chr11	120228664	120229050
chr11	120948360	120952552
chr11	121549576	121550617
chr12	16550700	16551620
chr12	21159820	21160825
chr12	33131642	33132902
chr12	54791231	54792039
chr12	55490053	55491969
chr12	73700066	73700782
chr12	73715372	73716096
chr12	79974579	79975520
chr12	80001554	80003793
chr12	84180886	84182195
chr12	84205526	84208656
chr12	85385243	85386404
chr12	99225215	99226531
chr12	99239057	99239944
chr12	99367684	99368766
chr12	99556931	99558664
chr12	100512349	100513785
chr12	101007539	101008472
chr12	102417798	102418292
chr12	105038496	105039320
chr12	108249070	108249861
chr12	108265955	108268676
chr12	108392501	108394511
chr12	110550667	110551365
chr12	110552054	110552870
chr12	110804973	110805357
chr12	111076310	111077056
chr12	111762677	111763633
chr12	112741852	112743929
chr12	113100752	113103211
chr13	37597607	37598325
chr13	37666247	37667273
chr13	37963243	37963788
chr13	37964335	37964649
chr13	42149841	42151088
chr13	43239026	43239869
chr13	43251959	43252724
chr13	45511210	45511962
chr13	45614546	45615838
chr13	51296738	51297586
chr13	52222404	52223730
chr13	53262597	53263617
chr13	54208776	54210047
chr13	55481791	55484041
chr13	56110286	56112156
chr13	56647080	56648733
chr13	56661749	56663002
chr13	59753787	59754571
chr13	68591239	68592092
chr13	69526306	69526954
chr13	101758893	101759436
chr13	111784429	111785773
chr13	112759504	112761190
chr14	8326782	8327817
chr14	25508022	25510330
chr14	25599897	25601771
chr14	27074307	27075024
chr14	34564740	34565968
chr14	45643982	45644626
chr14	51911330	51911875
chr14	54442564	54444862
chr14	54748402	54750390
chr14	57386908	57387574
chr14	57737002	57738561
chr14	60747192	60748296
chr14	64632903	64633647
chr14	66811333	66812283
chr14	66824663	66826100
chr14	67099576	67099853
chr14	120330289	120331219
chr14	121136976	121137780
chr15	7163067	7164450
chr15	7189611	7191164
chr15	7203250	7204709
chr15	12229337	12230130
chr15	12446847	12447971
chr15	27793105	27793746
chr15	28012322	28012930
chr15	59014308	59015166
chr15	59075323	59075657
chr15	59549492	59552934
chr15	59620013	59620796
chr15	64361518	64363212
chr15	64375454	64378426
chr15	66961351	66963283
chr15	66964691	66965775
chr15	78796530	78798625
chr15	78815079	78816134
chr15	79209001	79210012
chr15	79388099	79390556
chr15	81030784	81031240
chr15	83304180	83306968
chr15	88717382	88719159
chr15	95884755	95886058
chr15	97718172	97721711
chr15	97745233	97746279
chr15	97790136	97790400
chr16	11384387	11385173
chr16	20802702	20803539
chr16	21640638	21644078
chr16	23239357	23241368
chr16	30171108	30172234
chr16	30691703	30692914
chr16	30745027	30746918
chr16	30967729	30969582
chr16	33941548	33942832
chr16	34940254	34941397
chr16	37689938	37690535
chr16	37794134	37794475
chr16	38674500	38675359
chr16	84850814	84851430
chr16	92434678	92435652
chr16	93797780	93799075
chr17	5000160	5001377
chr17	5884901	5887276
chr17	7270624	7271710
chr17	26686518	26687538
chr17	27575129	27577623
chr17	27590772	27593103
chr17	27612023	27613018
chr17	28516974	28517807
chr17	29053478	29054567
chr17	29396686	29399577
chr17	30197003	30199064
chr17	31788788	31790970
chr17	45752509	45753312
chr17	45902582	45903996
chr17	47527226	47528207
chr17	47748590	47750428
chr17	50064017	50064787
chr17	56338339	56340419
chr17	71117405	71117887
chr17	78353931	78354818
chr17	79336661	79338004
chr17	84151780	84153366
chr17	86670142	86671553
chr17	87366936	87368928
chr17	87378113	87380275
chr18	5401746	5402411
chr18	5603443	5604398
chr18	23874079	23875819
chr18	35440153	35441374
chr18	37826301	37828213
chr18	38799002	38799779
chr18	56774259	56775037
chr18	60718610	60719854
chr18	68159343	68160166
chr18	68239429	68240378
chr18	75410094	75410849
chr18	75439764	75442853
chr18	75536869	75538724
chr18	75594211	75595868
chr18	80608298	80609938
chr18	82971675	82972562
chr19	3634810	3636776
chr19	5512082	5512747
chr19	6233524	6237106
chr19	9964147	9964877
chr19	32348121	32348866
chr19	40352310	40353332
chr19	40409466	40410551
chr19	46465067	46466330
chr19	47334978	47335360
chr19	47417849	47418733
chr19	47441519	47442914
chr19	47526243	47527465
chr19	53531423	53532485
chr19	55806693	55808146
chr19	55851486	55852524
chr19	57192882	57194083
chr2	18218257	18219707
chr2	18890177	18891098
chr2	23015030	23015881
chr2	25541689	25543738
chr2	27719941	27720970
chr2	27731974	27734148
chr2	27756191	27756932
chr2	30650811	30651838
chr2	30757792	30760669
chr2	31060600	31062217
chr2	32158462	32159475
chr2	32159752	32160518
chr2	32181990	32183531
chr2	32553690	32556341
chr2	32903708	32905486
chr2	33753332	33757079
chr2	34627953	34629362
chr2	35322204	35323283
chr2	68531755	68532155
chr2	71719195	71720331
chr2	91095683	91098509
chr2	131932763	131934060
chr2	164786292	164787724
chr2	166250612	166251965
chr2	166429274	166430574
chr2	166447996	166449345
chr2	166622059	166623583
chr2	167263174	167264859
chr2	167485472	167490339
chr2	167771541	167772734
chr2	167788057	167790606
chr2	173061877	173062774
chr3	8987815	8988168
chr3	8988452	8989271
chr3	38473587	38474178
chr3	41602486	41603073
chr3	51492674	51493562
chr3	51750562	51750566
chr3	51750869	51751913
chr3	101354474	101355719
chr3	101576854	101577993
chr3	104522921	104524082
chr3	107749508	107753017
chr3	107786914	107788755
chr3	116355114	116355536
chr3	121349459	121350518
chr3	122088233	122089550
chr3	129590660	129591300
chr3	138118134	138119522
chr3	152151932	152152654
chr4	32386639	32387964
chr4	41046663	41048653
chr4	41676423	41677123
chr4	43967254	43968296
chr4	57611125	57612365
chr4	57780320	57781607
chr4	62634694	62636632
chr4	82000381	82001383
chr4	82530193	82532801
chr4	97647805	97648531
chr4	109156202	109157440
chr4	109442227	109443137
chr4	118058248	118060544
chr4	118138191	118139349
chr4	119124543	119128064
chr4	130172656	130174390
chr4	132065692	132067381
chr4	133412508	133413409
chr4	133613214	133616482
chr4	134590158	134591824
chr4	134669436	134670874
chr4	137460232	137462687
chr4	137492295	137493251
chr4	137602841	137604005
chr4	141533907	141534586
chr4	142080693	142082640
chr4	142179441	142181235
chr4	148833261	148833963
chr4	149940619	149941745
chr4	150706013	150708957
chr4	151783855	151785306
chr4	154335825	154338106
chr4	154518916	154519865
chr4	155210632	155210851
chr4	155245612	155246652
chr4	155574852	155575316
chr4	156188735	156189913
chr5	21383249	21383994
chr5	24363885	24368089
chr5	25083922	25084519
chr5	31575862	31577615
chr5	31577960	31578367
chr5	35896417	35897516
chr5	35924557	35926383
chr5	64240438	64241474
chr5	72863778	72864375
chr5	93125787	93126788
chr5	102063692	102064448
chr5	105574964	105575906
chr5	105741814	105743662
chr5	105824177	105825177
chr5	110800050	110802672
chr5	111247277	111248701
chr5	113112220	113113474
chr5	113144574	113146562
chr5	113152561	113153026
chr5	113899020	113900074
chr5	113983498	113984614
chr5	114137716	114138288
chr5	114921408	114923773
chr5	117355356	117357056
chr5	120570348	120572075
chr5	120574091	120575267
chr5	120578782	120580228
chr5	120747902	120750811
chr5	121849184	121850734
chr5	122311494	122312600
chr5	122763200	122764071
chr5	123990148	123993129
chr5	124011314	124012537
chr5	125074601	125077024
chr5	125094704	125095973
chr5	125105152	125106914
chr5	125134046	125135184
chr5	125148205	125149665
chr5	125157297	125159041
chr5	134436859	134438318
chr5	135537316	135538235
chr5	136402988	136403975
chr5	138956015	138956721
chr5	139338878	139339951
chr5	142421091	142421263
chr5	144963317	144964469
chr5	148026555	148027431
chr5	148387912	148389608
chr5	150332660	150333823
chr6	4601556	4601974
chr6	31139605	31141876
chr6	31158879	31159848
chr6	37390813	37391995
chr6	38871469	38872023
chr6	42356050	42357290
chr6	72852164	72852752
chr6	83168841	83170341
chr6	83453435	83454562
chr6	84084502	84084870
chr6	85348225	85350128
chr6	94217008	94217576
chr6	97431110	97432034
chr6	98999036	99000297
chr6	99029731	99030314
chr6	99171855	99172362
chr6	99378826	99379486
chr6	99508921	99509862
chr6	112302001	112303256
chr6	115994960	115998162
chr6	119064522	119065582
chr6	121016876	121017586
chr6	121065747	121067618
chr6	121076840	121077826
chr6	122819184	122822998
chr6	125467177	125469611
chr6	125473511	125475692
chr6	134147530	134148236
chr6	134219272	134222942
chr6	134945455	134946408
chr6	137704174	137704889
chr6	145120635	145123624
chr6	145754314	145755069
chr6	145953390	145954294
chr7	4511065	4512088
chr7	15980773	15983014
chr7	19315569	19317339
chr7	19472109	19473173
chr7	24480386	24481290
chr7	28593069	28594719
chr7	28815600	28816969
chr7	28817997	28818775
chr7	28906237	28908062
chr7	28910531	28913618
chr7	30999990	31001393
chr7	34319875	34320563
chr7	66118235	66119141
chr7	67960040	67960946
chr7	67995417	67996222
chr7	73325985	73326700
chr7	73423355	73426020
chr7	79282903	79283635
chr7	79285597	79285982
chr7	80441792	80442730
chr7	80455571	80458634
chr7	89157152	89157987
chr7	98482253	98483873
chr7	98571685	98573161
chr7	99073151	99073953
chr7	99431912	99433295
chr7	99441534	99442117
chr7	99953844	99954116
chr7	100917361	100918481
chr7	100922412	100923757
chr7	112185788	112185934
chr7	112230481	112232234
chr7	112699367	112700089
chr7	120871548	120872108
chr7	130631428	130632754
chr7	132686761	132689537
chr7	132790313	132791371
chr7	133066523	133068186
chr7	134677939	134680673
chr7	134772290	134773611
chr7	139265660	139267088
chr7	141325763	141327315
chr7	142460879	142462957
chr7	143367758	143368555
chr7	145197550	145199418
chr8	8334343	8335893
chr8	11410835	11413499
chr8	22536110	22537335
chr8	25067994	25068942
chr8	25090231	25091648
chr8	25513565	25514790
chr8	25537916	25538639
chr8	25709451	25711033
chr8	35646828	35647537
chr8	47970043	47970747
chr8	78691335	78691780
chr8	79103778	79105363
chr8	84757192	84758270
chr8	88298074	88302989
chr8	95547338	95548234
chr8	107498482	107499716
chr8	108886515	108887385
chr8	108900577	108900890
chr8	111606889	111607593
chr8	117278283	117282985
chr8	117297290	117299346
chr8	120035832	120037231
chr8	120119160	120120911
chr8	120298267	120299447
chr8	120550899	120552510
chr8	121261995	121263631
chr8	121552507	121553160
chr8	121613172	121614146
chr8	122181307	122182449
chr8	122666753	122668415
chr8	123717582	123718565
chr8	124240136	124241794
chr8	124250654	124251193
chr8	125196017	125197068
chr8	125474689	125476233
chr8	125488566	125490501
chr8	125560923	125561657
chr9	14590006	14590755
chr9	15512524	15513455
chr9	21433048	21434246
chr9	21725744	21726713
chr9	35105429	35106880
chr9	40344270	40345439
chr9	43230652	43231873
chr9	44495507	44497169
chr9	56551842	56553079
chr9	60757392	60758602
chr9	63984369	63985321
chr9	63988606	63992570
chr9	70221838	70222682
chr9	99435242	99436403
chr9	102709075	102710356
chr9	106249476	106250948
chr9	107287474	107288159
chr9	107307329	107309065
chr9	108481924	108482776
chr9	110666330	110667256
chr9	111055501	111058015
chr9	116253192	116254328
chr9	118590169	118590940
chr9	118729033	118729685
chr9	118959947	118961123
chr9	118981435	118981443
chr9	118981784	118982714
chr9	119408629	119409682
chr9	121402885	121403962
chrX	75673107	75674015
chr11	115689181	115700947
chr10	67050541	67059050
chr11	82947124	82955450
chr11	86744464	86751525
chr11	89055412	89060449
chr14	57885369	57890387
chr2	20959655	20968550
chr3	135687780	135691201
chr12	21367235	21371492
chr2	150659095	150669398
chr15	98867013	98873122
chr16	4885117	4892906
chr15	68359426	68364714
chr8	33599888	33603418
chr10	80586929	80590456
chr15	96746398	96752571
chr16	37776733	37779784
chr9	66916841	66919955
chr1	58950193	58956299
chr13	111804578	111808931
chr15	12204774	12207492
chr16	85171141	85174142
chr2	166989937	166996359
chr2	170208618	170211653
chr3	97295166	97298889
chr3	142387108	142396717
chr4	97777758	97783093
chr5	134311331	134315449
chr6	88039576	88045729
chr11	75619151	75626274
chr12	52849927	52855652
chr12	70810006	70814080
chr13	12334161	12340790
chr15	99392818	99397671
chr17	12789451	12795164
chr3	68491096	68497170
chr5	122160320	122168250
chr9	71585590	71593368
chr1	89616873	89621302
chr15	74928850	74936167
chr1	180362242	180367245
chr3	57569837	57577419
chr5	125056503	125060291
chr7	16017606	16023110
chr1	153291419	153293834
chr1	184039733	184043388
chr1	184850828	184854388
chr10	39612527	39615760
chr10	54037334	54041124
chr11	72689144	72692957
chr13	43228748	43234337
chr13	63268297	63275683
chr14	40954897	40960889
chr15	77149078	77154644
chr15	79683734	79689294
chr16	91459309	91467106
chr18	70568754	70573175
chr19	32185929	32189905
chr2	72995050	72998224
chr4	45036993	45039155
chr4	116644781	116652571
chr5	31561596	31572466
chr5	139252530	139258255
chr8	94009017	94012133
chr9	46110076	46112228
chr9	67024282	67026707
chr11	75658393	75660377
chr1	39713063	39715260
chr1	43190557	43197835
chr1	138980698	138984381
chr10	12796381	12798681
chr10	63177346	63178662
chr10	93282481	93284493
chr10	95140958	95147698
chr11	59215066	59219085
chr11	75043419	75050455
chr12	75835565	75837991
chr12	103352082	103356640
chr14	31426944	31430753
chr14	63204083	63208088
chr14	101559585	101562698
chr15	58015531	58017924
chr15	86216627	86222092
chr16	18336846	18344238
chr16	91383686	91386227
chr16	91839539	91842343
chr17	25910617	25915858
chr17	73969929	73973119
chr17	78406675	78408850
chr18	34116168	34119164
chr18	39041159	39050542
chr18	60374451	60383729
chr18	61330733	61332623
chr19	46926006	46929925
chr19	57105449	57108736
chr2	13556993	13560119
chr2	31118115	31120252
chr3	89859644	89865718
chr4	59003247	59006046
chr4	98091074	98094282
chr4	135234025	135240459
chr5	31643407	31646124
chr5	111176306	111181384
chr5	113855796	113861103
chr6	97221130	97224287
chr6	114886496	114889705
chr8	12773643	12776917
chr8	105871474	105875929
chr8	126843792	126853346
chr9	123482813	123488143
chr9	123488247	123490812
chr14	63148725	63150481
chr15	38452288	38455499
chr17	12777796	12783950
chr2	26487041	26503689
chr7	16294234	16298181
chr11	69407566	69412937
chr5	88720689	88726345
chr11	77493713	77499164
chr17	83274140	83278759
chr4	57762117	57765782
chr10	80069393	80077786
chr11	69363508	69369440
chr14	105892924	105897097
chr15	38468039	38474008
chr17	26594615	26597858
chr17	47521100	47524941
chr2	30715641	30721200
chr2	32151285	32156805
chr5	31595536	31598221
chr1	134415157	134420457
chr10	68132628	68137845
chr11	52359354	52367056
chr11	78093891	78098402
chr11	79251235	79255608
chr13	37856246	37859267
chr13	44730615	44735585
chr15	78842209	78847007
chr2	32127070	32131186
chr6	121108568	121112221
chr7	19268725	19273061
chr7	27472182	27476260
chr7	112695698	112698850
chr9	88480617	88484406
chr15	100598218	100601283
chr4	144895472	144901588
chr8	70559498	70566627
chr11	80710997	80717364
chr13	99236389	99240727
chr17	46161109	46164321
chr18	75492687	75496814
chr19	5817129	5820855
chr5	123015127	123021838
chr5	135930839	135935807
chr11	44616014	44621543
chr2	18607664	18610238
chr5	121831390	121837070
chr2	32965677	32970710
chr4	129820417	129824858
chr1	13587807	13590040
chr1	119502144	119505673
chr10	18021460	18023573
chr10	18430251	18432688
[truncated: 23,885 more rows]

## Sheet: H3K27ac+ 5hmC+ TAC
chr	start	end
chr14	25467422	25490294
chr4	40833268	40849942
chr14	73369223	73390075
chr5	124184956	124197276
chr7	63891949	63918996
chr11	117113037	117126573
chr4	139204982	139218599
chr4	137469056	137482175
chr15	77808290	77826056
chr11	46059768	46075026
chr10	95253895	95267237
chr7	80772343	80783886
chr5	124202661	124216452
chr17	28006115	28021172
chr1	165679089	165688558
chr10	81406033	81418793
chr4	134757685	134768098
chr2	152801435	152823162
chr7	128522227	128545472
chr8	33895890	33907682
chr3	88620296	88629236
chr1	165693580	165709634
chr8	80842417	80848945
chr19	40486020	40501312
chr19	6283181	6294272
chr5	115506569	115518249
chr7	80055439	80064923
chr16	92425996	92432467
chr17	70989306	71005119
chr5	114369530	114376637
chr4	141641328	141660463
chr8	80802978	80816319
chr11	88109644	88121368
chr1	73953709	73971250
chr9	121328375	121337927
chr2	132279025	132289517
chr5	123977307	123983110
chr15	77797132	77807942
chr19	8989049	8999515
chr11	116614160	116625458
chr2	165316255	165327649
chr15	85697601	85706287
chr1	134075347	134085121
chr14	120290751	120303879
chr8	27259064	27273300
chr7	28944848	28962346
chr1	34119339	34131875
chr17	79341390	79355099
chr19	40427283	40442766
chr10	121427442	121437547
chr11	86576432	86588614
chr8	124919405	124931085
chr9	48727379	48739663
chr15	77830788	77843473
chr7	127006612	127018509
chr18	75369393	75379628
chr18	60603824	60614717
chr12	3867797	3874259
chr4	43397768	43404264
chr4	155213033	155222369
chr5	107232701	107239536
chr18	61774821	61787613
chr2	160738080	160747847
chr16	33680002	33691201
chr19	53178592	53187412
chr14	54957670	54968546
chr14	63121458	63134387
chr17	29431288	29443469
chr3	95663315	95678009
chr16	24487654	24496552
chr19	36676509	36684224
chr6	31111427	31117642
chr7	132798124	132811253
chr9	96710155	96716991
chr13	63238616	63252025
chr5	139380671	139392507
chr3	95984597	95995764
chr11	75646640	75657180
chr2	60869237	60873285
chr2	158127034	158134931
chr13	41333650	41337283
chr19	46639467	46649044
chr4	82431481	82435605
chr5	113129360	113135016
chr11	100385990	100398091
chr15	76191455	76202333
chr16	33695137	33700164
chr4	150000345	150003888
chr11	117316378	117324238
chr11	96966040	96977856
chr2	75680346	75694551
chr16	4497955	4508228
chr8	33913327	33921370
chr11	109362923	109370667
chr4	139238285	139245059
chr4	9638764	9646974
chr8	40993288	41000537
chr2	132685730	132697786
chr6	98992104	98998578
chr16	33578544	33585876
chr13	83564598	83577104
chr14	31656605	31665602
chr11	117132421	117137276
chr14	74910022	74915432
chr15	58985876	58990483
chr16	43572019	43577507
chr10	68089144	68093671
chr5	124217120	124223728
chr6	114864318	114870921
chr6	141267105	141275023
chr9	107623004	107635282
chr12	112667281	112674134
chr5	112276811	112286509
chr6	127985427	127994590
chr2	167776042	167779326
chr2	158137636	158146460
chr13	49365807	49373166
chr19	46502227	46513037
chr5	115518666	115523795
chr10	81292758	81300694
chr5	125138479	125143587
chr11	98940414	98946404
chr5	122394689	122403897
chr14	25632693	25643394
chr5	142423754	142429415
chr11	94992064	94998402
chr17	28028265	28032139
chr9	121310050	121322578
chr2	120096270	120103896
chr1	91076996	91081730
chr1	189816634	189820333
chr14	120334862	120338130
chr15	79391162	79398276
chr16	10737315	10741136
chr17	28256117	28260989
chr19	47452192	47456232
chr2	30256841	30262840
chr2	35677499	35683720
chr3	51332232	51336046
chr4	133047995	133053068
chr4	155182742	155191692
chr5	135911132	135917558
chr12	111366340	111371106
chr2	165842045	165846512
chr2	173253721	173258803
chr9	21787466	21792329
chr15	85663716	85681397
chr2	163681672	163700514
chr6	136463752	136471953
chr5	123665361	123676856
chr1	73993909	74004019
chr17	12737104	12746184
chr2	163669554	163677323
chr17	27967159	27974629
chr19	57161026	57168361
chr7	99129625	99135976
chr8	41003308	41008906
chr5	64803382	64814969
chr7	143051679	143065354
chr10	25295882	25299112
chr17	86797994	86803861
chr15	96692888	96700778
chr12	79901968	79908353
chr3	60498029	60512357
chr4	98105048	98109993
chr8	122899680	122908032
chr17	27153254	27160055
chr17	5995078	6002835
chr2	160730903	160737607
chr11	117957708	117965232
chr19	53707964	53720784
chr5	143507629	143514521
chr7	3288788	3297338
chr14	120366561	120370887
chr15	25827803	25831705
chr5	122313788	122320873
chr8	84195798	84206197
chr5	115528547	115532854
chr2	165849531	165861107
chr19	42013574	42023179
chr7	67458671	67465544
chr2	167756702	167763845
chr11	100961395	100971684
chr11	77782234	77787592
chr14	120285948	120290279
chr13	113611586	113617956
chr4	130162522	130164489
chr12	111895047	111899114
chr7	102242893	102252002
chr8	126664972	126669794
chr9	63966822	63975230
chr10	61368620	61375974
chr10	84408504	84413840
chr17	6745625	6749829
chr9	121369477	121375169
chr19	40404629	40408228
chr15	73146682	73151815
chr2	35687563	35694247
chr4	149730589	149737975
chr8	126564412	126568447
chr10	99167990	99170662
chr10	121459458	121463102
chr11	103066726	103069141
chr11	117090518	117098540
chr12	117656815	117665842
chr15	59201370	59203752
chr15	79398864	79401862
chr5	139408586	139410954
chr7	63927198	63931909
chr7	80069399	80080480
chr7	100949369	100954173
chr4	137499834	137503738
chr7	81074062	81078310
chr3	96556733	96567258
chr2	32893602	32898437
chr4	149415561	149418314
chr5	111793037	111795095
chr6	88757896	88761992
chr6	125311634	125314755
chr11	88153754	88161570
chr11	11955103	11969867
chr4	102567163	102580655
chr12	76953361	76962373
chr18	56713756	56718127
chr10	41931134	41938303
chr15	83407065	83413490
chr5	137073627	137077339
chr11	30261343	30270109
chr5	143622104	143628324
chr6	120107858	120116699
chr9	60835358	60842896
chr7	28933409	28944762
chr19	47460340	47464420
chr9	111142813	111151796
chr11	118233352	118238943
chr8	33853231	33859263
chr1	34011751	34018355
chr10	42268114	42273872
chr15	27535541	27542333
chr16	58508060	58515519
chr2	30237957	30247588
chr1	91067215	91073133
chr10	26796336	26801615
chr10	39385028	39388709
chr11	88995982	89005258
chr12	99346212	99349725
chr12	110509144	110512898
chr13	47214294	47218896
chr15	99865049	99868961
chr17	71695346	71699610
chr3	27655136	27658018
chr3	130052289	130055379
chr5	142438298	142441661
chr11	55409369	55420656
chr3	145647777	145654334
chr7	130644929	130650962
chr13	56114895	56119077
chr4	45486722	45493197
chr6	42348592	42355217
chr10	81432286	81435715
chr6	114890174	114895241
chr5	113971322	113977480
chr10	126927063	126929803
chr11	74836436	74842330
chr2	30710727	30713580
chr4	155170762	155175246
chr7	130652497	130658932
chr8	84722376	84728008
chr9	110680726	110687062
chr1	153126978	153131260
chr1	165763359	165767260
chr18	75499950	75506009
chr15	84230675	84235643
chr15	86181092	86190668
chr4	149522759	149528416
chr7	25705051	25713446
chr15	80003777	80007500
chr15	97810297	97815943
chr18	60617521	60624566
chr2	163701165	163704571
chr2	167595119	167597037
chr2	174334442	174337167
chr6	91709853	91717403
chr8	83573477	83581336
chr9	96717627	96722362
chr1	189865593	189868556
chr10	42245935	42253202
chr10	62325612	62331215
chr10	79980788	79990340
chr11	95401494	95404056
chr11	98749984	98753143
chr13	44227919	44232517
chr16	59586353	59589633
chr2	32164299	32169384
chr3	27614846	27619310
chr3	27651479	27653425
chr4	129031954	129035965
chr6	37422838	37425482
chr6	114914619	114922501
chr8	33812176	33817164
chr1	91091377	91093908
chr1	152572706	152575750
chr11	90254125	90257832
chr11	117079889	117084858
chr12	73799101	73803194
chr12	79748920	79752681
chr13	44305805	44307747
chr14	66849812	66853898
chr14	120309382	120312128
chr14	121960892	121965513
chr15	79121640	79125486
chr15	86176556	86179057
chr16	30736225	30739825
chr16	91550952	91555514
chr17	5974634	5980473
chr17	80718221	80720355
chr17	84082846	84086969
chr18	53264022	53269555
chr18	61766313	61769238
chr19	11973666	11978955
chr2	35587410	35592124
chr2	163709729	163713771
chr2	180213063	180220382
chr4	82396176	82401810
chr4	135837144	135840676
chr5	92927210	92930502
chr5	124171268	124175138
chr7	105777190	105780400
chr8	25274512	25276827
chr8	33801218	33803498
chr8	126525555	126527694
chr8	126757619	126760809
chr9	48673433	48675359
chr12	24651251	24653636
chr14	25623316	25625684
chr13	45826751	45828739
chr1	89569692	89571536
chr11	97449074	97452033
chr14	25609434	25612789
chr16	45092347	45096834
chr19	57184487	57185952
chr2	168604165	168609567
chr5	114782962	114785928
chr5	115542000	115544639
chr5	140639394	140645498
chr5	147049301	147052733
chr6	90695376	90714327
chr4	126245687	126263444
chr3	105043995	105056305
chr5	23407198	23421308
chr11	77437233	77453142
chr16	87259824	87266572
chr3	152139993	152150707
chr5	96916667	96923775
chr10	115308616	115317159
chr10	69253112	69261326
chr11	118215107	118224368
chr1	74293405	74305434
chr3	79280961	79288864
chr11	86949789	86953672
chr15	96280762	96286830
chr17	31852804	31859219
chr16	97849026	97853495
chr7	112275185	112279018
chr1	74389044	74393302
chr6	113657675	113664111
chr19	40266674	40273113
chr9	121297137	121306326
chr3	79175578	79185721
chr4	45506109	45511833
chr4	126107026	126113995
chr16	95437519	95441607
chr6	120148656	120154408
chr12	8443095	8446481
chr19	53723892	53731433
chr1	180381824	180389855
chr12	102418928	102423224
chr18	60731309	60738314
chr19	44926990	44932360
chr2	31129776	31133610
chr3	95691998	95697101
chr3	126609620	126615994
chr6	128101427	128105487
chr7	122043254	122048169
chr7	139362669	139370228
chr8	11330973	11335755
chr11	19962091	19967202
chr11	100718064	100726794
chr15	79193419	79196974
chr17	10495170	10499914
chr17	86976413	86979599
chr18	39033357	39036899
chr18	80329276	80333904
chr19	3562231	3566258
chr2	59627978	59631349
chr2	173043919	173047390
chr5	64321632	64328636
chr5	124239968	124245613
chr6	145945451	145948413
chr9	123922932	123929870
chr4	139596757	139604200
chr1	172499272	172505902
chr3	90078533	90087044
chr14	65096212	65102426
chr15	79376982	79382532
chr2	35621674	35628714
chr2	167655727	167661539
chr1	36579221	36582647
chr1	133066766	133070442
chr1	165190919	165195229
chr15	73746485	73755076
chr2	145858966	145865492
chr2	152824515	152831907
chr7	73614189	73620887
chr8	13667684	13671642
chr11	86956183	86963942
chr17	73065896	73071275
chr3	152303319	152309628
chr4	82464685	82468743
chr7	67367946	67375532
chr8	122521620	122527472
chr17	50123499	50128642
chr18	60648379	60652244
chr18	68495582	68499545
chr5	113888146	113892426
chr5	114130693	114135558
chr1	179581050	179585622
chr15	85651727	85659365
chr17	87374991	87377567
chr2	121352031	121355391
chr4	126236401	126239506
chr4	155148463	155152634
chr10	79682389	79687866
chr10	127286858	127288890
chr11	109621456	109624354
chr12	76533737	76538878
chr13	45528829	45531795
chr14	27228291	27233082
chr15	51853431	51856336
chr17	6764936	6771107
chr2	32076881	32084383
chr3	27606040	27609416
chr3	87524665	87528008
chr3	122130047	122132159
chr5	103786125	103791047
chr5	123658610	123664630
chr7	4496695	4501496
chr8	104434519	104437389
chr8	111738809	111743827
chr8	126547156	126551740
chr11	60207034	60211717
chr1	39906916	39908667
chr1	74011308	74014703
chr1	165665359	165670342
chr1	171238928	171242598
chr1	180209212	180211496
chr10	61378571	61382184
chr10	77632943	77636456
chr10	84415991	84418356
chr10	95295684	95298614
chr11	53794631	53797604
chr11	88597969	88600365
chr11	88652306	88656389
chr11	98138060	98141100
chr11	100959205	100961090
chr11	102996187	102999859
chr11	104248436	104251686
chr12	55444348	55448182
chr12	113029822	113033310
chr13	41337742	41340642
chr13	46840804	46843629
chr13	83583389	83586106
chr14	25515977	25518821
chr14	25626788	25632448
chr14	31397153	31399239
chr14	45506110	45509019
chr14	63317073	63321335
chr14	74865651	74869545
chr14	79138685	79141958
chr15	58202559	58206482
chr15	77342825	77345211
chr15	80069781	80077004
chr16	22540545	22547003
chr16	31191128	31193599
chr16	33675026	33678441
chr16	33712480	33715758
chr16	33890119	33893591
chr16	52069382	52073126
chr17	10448852	10452529
chr17	66509780	66513606
chr18	4312888	4314529
chr18	39635349	39637307
chr19	40306419	40310153
chr19	47457129	47460182
chr19	47889759	47891527
chr2	33158953	33161678
chr2	60835898	60839176
chr2	166079659	166081842
chr3	9406438	9409621
chr3	83968789	83971981
chr3	123149983	123154383
chr4	43417906	43421051
chr4	133056734	133059818
chr4	133369450	133373852
chr4	134595949	134598661
chr4	135306091	135309695
chr4	139224724	139229282
chr4	140580443	140582844
chr4	149888326	149891074
chr4	155199142	155203455
chr5	72793320	72797721
chr5	92924276	92926499
chr5	112289247	112291142
chr5	114737696	114739070
chr5	120565591	120567961
chr5	131647068	131651270
chr5	137750233	137753432
chr5	147069833	147071305
chr6	125144059	125151257
chr6	128132440	128136550
chr7	31082265	31090438
chr7	80651591	80654250
chr7	101453491	101459251
chr7	110772226	110774824
chr7	112207410	112209931
chr7	112752434	112755451
chr7	112870532	112874798
chr7	132656023	132660987
chr7	132667312	132673210
chr7	133057792	133059849
chr8	11248760	11251005
chr8	24572374	24575677
chr8	33826308	33829376
chr8	33867938	33870771
chr8	35596488	35598647
chr8	84735590	84739328
chr8	122509938	122521253
chr8	124263678	124267497
chr8	126829128	126835973
chr9	31203266	31206220
chr9	62371765	62377218
chr9	92548717	92551510
chr10	81400537	81404257
chr11	98967953	98969332
chr12	112793418	112796125
chr5	115523905	115524805
chr9	64005543	64007482
chr9	119976602	119978544
chr12	105034735	105037852
chr15	96769764	96770556
chr6	113342319	113345217
chr7	25385583	25389296
chr8	105798263	105800082
chr1	36472904	36476313
chr1	73927904	73930641
chr1	93070558	93072218
chr1	155061132	155066063
chr11	19981761	19983168
chr11	51645739	51647877
chr11	97815046	97819258
chr12	70880036	70882571
chr12	84201348	84202841
chr12	112592468	112597098
chr14	31401386	31402775
chr14	70773646	70778552
chr14	121337218	121340116
chr15	59003458	59005578
chr15	59032693	59034445
chr15	97787120	97789761
chr16	10968016	10973116
chr16	91867954	91869931
chr17	34654345	34657861
chr17	46268927	46271332
chr17	86783631	86786275
chr18	20712943	20714336
chr18	60743856	60745722
chr18	75389431	75392585
chr19	57203443	57205001
chr2	27692579	27695066
chr2	167128386	167130149
chr3	41590286	41593499
chr3	87981525	87985992
chr5	74974035	74975461
chr5	112291450	112293941
chr5	113150672	113152009
chr5	113989217	113991202
chr5	118605814	118606863
chr5	125050083	125054530
chr5	142442931	142447814
chr6	37418553	37420109
chr6	134043388	134048146
chr7	123366021	123367916
chr8	47851412	47853784
chr8	70605280	70608161
chr8	117364198	117365118
chr8	117366605	117370484
chr8	121642376	121645324
chr9	107564720	107571227
chr9	121387491	121388853
chr19	23132323	23150670
chr3	79526392	79532878
chr11	30155882	30169350
chr7	28919166	28927419
chr8	111536684	111542805
chr10	94524764	94526929
chr11	22847030	22854334
chr16	14369656	14382166
chr3	103770219	103774294
chr3	105016189	105024877
chr3	116960458	116968993
chr5	103769244	103776140
chr6	148388209	148394144
chr8	11337478	11342590
chr7	25273810	25282009
chr7	130666062	130674537
chr7	25266611	25271166
chr16	58518466	58524915
chr11	46109060	46114034
chr3	96550554	96553960
chr7	109587817	109591238
chr13	49340273	49347286
chr13	112462742	112467852
chr4	133182708	133185963
chr2	35660203	35663213
chr13	55209919	55213829
chr1	89997376	90002188
chr1	167268219	167272584
chr1	182498967	182502831
chr10	19934882	19942302
chr12	8518577	8521804
chr13	43262101	43264377
chr13	58121982	58124405
chr15	38383570	38388367
chr17	35782796	35787070
chr17	78413570	78418960
chr18	50029895	50036292
chr18	60635879	60641184
chr18	80701315	80708077
chr19	57130380	57134267
chr2	4566267	4571618
chr3	41573301	41576171
chr4	133154760	133160516
chr5	146769476	146772651
chr6	120986237	120990276
chr8	91329193	91333373
chr8	124931469	124938454
chr8	126802743	126808625
chr1	165587286	165589996
chr8	95137619	95144628
chr19	3320984	3326864
chr10	61145196	61148164
chr14	55853992	55858438
chr16	8662528	8672605
chr13	5861466	5867864
chr16	43496827	43504824
chr7	19324878	19328467
chr17	17825487	17829104
chr19	4292471	4306132
chr1	86524083	86530035
chr2	167058441	167062639
chr12	112916067	112919187
chr2	167773016	167775786
chr1	127204289	127207396
chr11	69995344	69998372
chr11	98768110	98778388
chr12	79965314	79968284
chr3	130728172	130731380
chr4	32249507	32252774
chr4	150580852	150586264
chr5	113135187	113139263
chr6	34608187	34611707
chr6	134034076	134040701
chr7	44927879	44929572
chr7	144467582	144471994
chr9	79950627	79953201
chr11	88580745	88586330
chr11	96822121	96829920
chr6	92463756	92466475
chr11	117989221	117996040
chr14	57729161	57735287
chr2	35698841	35703087
chr5	115533168	115536615
chr1	43091157	43093780
chr11	116004041	116005978
chr13	49186345	49192942
chr13	102896213	102900305
chr14	32682336	32686682
chr17	10478153	10480557
chr2	31140012	31142338
chr4	46303567	46305986
chr7	19821407	19827605
chr8	126734783	126739054
chr1	74006451	74010278
chr1	74025685	74028537
chr1	91051871	91059149
chr11	101059225	101062330
chr11	120240063	120243752
chr12	108243620	108245404
chr13	5801526	5806236
chr14	11879642	11887457
chr14	25522046	25528473
chr14	74844526	74849354
chr14	79481478	79484113
chr14	79486175	79490988
chr15	96275735	96278275
chr15	97820296	97826955
chr17	29346048	29347597
chr17	30005204	30009208
chr17	47517546	47520103
chr17	56272697	56279947
chr17	56286795	56292220
chr18	60499351	60502157
chr19	32291378	32294980
chr19	47314425	47316860
chr2	60875379	60881059
chr2	163359695	163365510
chr3	79236770	79239901
chr3	95227406	95232876
chr3	101803105	101807426
chr3	145703067	145706515
chr3	148958239	148961082
chr4	44027319	44031299
chr4	106907279	106911109
chr4	137463504	137468564
chr5	143524763	143529077
chr6	114881313	114884389
chr7	80993952	80998958
chr7	81571581	81574457
chr8	11379249	11387506
chr8	86879984	86885112
chr8	119670118	119672004
chr8	126541856	126543761
chr9	63725589	63727148
chr9	101078105	101079482
chr11	120304464	120306508
chr17	24167031	24172846
chr2	32887340	32893158
chr2	84742058	84744606
chr5	109555801	109558599
chr7	127022884	127025927
chr8	33833073	33834611
chr9	57419803	57421530
chr6	37429905	37434657
chr1	34243842	34246786
chr1	36882859	36886400
chr1	134085828	134087869
chr1	152615957	152619201
chr1	181225976	181229441
chr1	184046988	184050087
chr10	14054220	14058537
chr10	39375562	39378817
chr10	60289433	60290930
chr10	81142361	81143608
chr10	84772775	84775686
chr10	88404565	88410139
chr10	94459886	94464857
chr10	95388245	95390071
chr10	111581867	111584361
chr10	119064793	119066330
chr10	120881769	120884071
chr10	122890291	122892449
chr11	6390546	6393086
chr11	72950539	72955584
chr11	86472227	86473882
chr11	94158130	94162464
chr11	98753597	98755922
chr11	98917085	98919643
chr11	103261546	103265253
chr11	107248720	107251816
chr11	108933759	108935283
chr11	116107024	116109805
chr11	117426193	117430342
chr11	120206081	120208147
chr12	69514925	69516718
chr12	76551006	76554445
chr12	110459270	110461149
chr12	110606469	110610057
chr13	37458779	37463221
chr13	37618534	37622392
chr13	37832526	37834068
chr13	98914444	98916803
chr13	110397192	110399339
chr13	112186848	112189454
chr13	112808823	112811711
chr14	27324823	27326088
chr14	45451753	45454365
chr14	45509586	45513091
chr14	70323759	70326292
chr14	75753103	75754454
chr15	64223244	64224815
chr15	83220261	83225412
chr15	86171813	86175108
chr16	10540400	10542686
chr16	10973814	10983311
chr16	30774754	30777225
chr16	87714835	87718441
chr17	28705466	28711807
chr17	46271775	46276182
chr17	50079310	50081715
chr17	50118605	50123278
chr17	50134465	50136611
chr17	83988999	83991582
chr17	86300444	86303913
chr17	86436456	86440056
chr17	86959998	86963188
chr18	23840885	23844336
chr18	68057314	68059903
chr18	75222233	75224067
chr19	24165143	24167840
chr19	32193744	32201272
chr19	40391695	40396743
chr19	46457089	46459830
chr19	57237231	57241364
chr19	57294048	57295828
chr2	75776288	75777887
chr2	77311950	77315725
chr2	116048709	116050624
chr2	165967385	165970154
chr2	167120065	167122285
chr3	65926286	65930596
chr3	102994696	102998152
chr3	116949776	116955552
chr3	121437011	121441056
chr3	148894109	148895665
chr4	8836882	8839078
chr4	43382137	43386090
chr4	97908555	97912361
chr4	107011195	107014547
chr4	117252267	117255096
chr4	135240793	135243922
chr4	135944948	135949954
chr4	148880085	148882223
chr5	3500855	3503998
chr5	20931944	20937385
chr5	31625673	31628083
chr5	72894726	72898324
chr5	93136221	93138006
chr5	111057671	111060236
chr5	112286733	112288982
chr5	115632327	115633666
chr5	120562312	120563998
chr5	124160694	124162611
chr5	135701702	135703785
chr5	142793071	142796046
chr6	31106911	31109174
chr6	50354413	50356543
chr6	115958475	115960048
chr6	119507909	119510082
chr6	128007257	128009047
chr6	134105260	134106911
chr7	25282725	25286066
chr7	30008937	30011402
chr7	79278453	79280311
chr7	100492222	100497237
chr7	101048462	101051773
chr7	130681079	130682573
chr8	33849684	33851186
chr8	46487447	46488733
chr8	122988918	122990656
chr8	124631469	124634147
chr8	125530895	125535464
chr9	44904770	44906860
chr9	50527033	50529091
chr9	69476899	69478347
chr9	106205282	106210110
chr9	114735904	114738878
chr9	118510528	118516773
chr9	121366947	121368530
chr10	80344218	80346388
chr11	51898324	51899451
chr11	69714374	69715527
chr11	82930095	82933439
chr13	51791970	51793706
chr13	58157001	58159155
chr17	28041683	28043735
chr17	45885126	45886926
chr19	46620975	46622360
chr2	27686453	27689716
chr5	123076002	123078088
chr5	137607750	137609138
chr7	31125570	31126770
chr8	121640594	121641631
chr1	135793507	135795203
chr10	70119542	70121854
chr11	99042137	99043436
chr12	80258132	80261492
chr13	6635785	6637546
chr2	32906171	32909636
chr2	37358022	37359550
chr3	115711259	115716191
chr4	137929215	137930404
chr5	35917009	35919021
chr5	113107663	113108856
chr7	19746977	19748141
chr7	68021259	68022782
chr9	67573030	67575473
chr9	90198133	90199758
chr1	34275798	34276828
chr1	39932319	39933335
chr1	39981776	39982933
chr1	43464068	43464924
chr1	66845881	66846803
chr1	75548034	75549366
chr1	90233640	90235082
chr1	93069143	93070128
chr1	119498185	119500060
chr1	135538140	135539525
chr1	165650979	165653545
chr1	167231008	167231548
chr1	167262042	167263444
chr1	167278529	167280416
chr1	182110631	182112500
chr10	8834793	8836359
chr10	39522971	39523715
chr10	41286678	41287405
chr10	42188252	42189201
chr10	60803278	60804181
chr10	62320191	62322135
chr10	75476800	75477925
chr10	81054212	81058054
chr10	81145032	81145832
chr10	86813732	86814530
chr10	111515399	111517833
chr10	121443396	121444419
chr11	20010967	20012597
chr11	32551109	32554886
chr11	49876275	49876976
chr11	54126735	54128187
chr11	88513961	88514741
chr11	96902649	96903975
chr11	100377314	100379578
chr11	103041876	103043096
chr11	113666601	113667949
chr11	115223356	115223848
chr11	116656863	116658589
chr11	117976795	117977447
chr11	118179188	118180023
chr11	118350684	118355070
chr12	8344309	8348942
chr12	33174597	33176304
chr12	76104142	76106300
chr12	80243922	80245785
chr12	84203419	84203556
chr12	102364588	102369833
chr12	110515218	110516076
chr12	111348988	111349429
chr12	111352422	111354661
chr12	111360263	111361578
chr13	32994203	32995178
chr13	44624300	44625304
chr13	46979884	46980848
chr13	55449497	55450689
chr13	102888761	102889951
chr13	111777015	111778193
chr13	111790925	111791760
chr13	111801514	111802641
chr14	25490498	25491724
chr14	25492554	25495300
chr14	25530044	25532933
chr14	25614038	25616425
chr14	25745281	25750097
chr14	31391642	31394586
chr14	47474167	47475170
chr14	60751079	60751741
chr14	63342949	63343931
chr14	64808144	64808966
chr14	74908606	74909751
chr14	120362270	120363698
chr15	27517882	27518347
chr15	59047874	59049019
chr15	59783765	59784523
chr15	64039292	64040169
chr15	73162037	73163203
chr15	79425064	79426637
chr15	79479011	79479596
chr15	79770791	79771398
chr15	84257845	84259973
chr15	84697073	84698166
chr15	86075207	86077094
chr15	96772428	96773201
chr15	100629579	100633445
chr16	33575906	33577175
chr16	33691220	33694280
chr16	33707359	33709726
chr16	34924150	34925372
chr16	92339090	92339942
chr16	92410682	92414004
chr17	5248858	5250128
chr17	5848537	5850035
chr17	27925677	27926844
chr17	31432734	31433786
chr17	83910320	83911123
chr17	86771910	86773714
chr18	23872828	23873562
chr18	38572238	38575042
chr18	60708640	60710371
chr18	60722022	60723980
chr18	60947140	60947995
chr18	62049352	62050651
chr18	68234332	68235577
chr18	69611844	69614356
chr18	80279959	80282569
chr19	3339212	3341277
chr19	5877115	5880443
chr19	47319474	47322867
chr19	56688872	56689950
chr2	13233017	13234072
chr2	27739788	27741565
chr2	27758081	27759469
chr2	38529346	38531585
chr2	59644526	59645420
chr2	59646388	59647530
chr2	129514242	129516247
chr2	160433156	160434171
chr2	165861856	165862923
chr2	166432575	166433972
chr2	167621650	167623930
chr2	167744306	167745855
chr2	167752091	167755204
chr2	167780412	167782155
chr2	168554539	168556954
chr2	173262964	173265172
chr2	173272099	173272723
chr2	173351425	173354323
chr3	36465788	36466558
chr3	37673454	37674679
chr3	41586942	41588662
chr3	51329831	51330721
chr3	121448129	121449468
chr3	149085009	149086261
chr4	40823255	40824257
chr4	57757590	57758635
chr4	99115552	99116548
chr4	129883558	129885255
chr4	137941401	137943225
chr4	139247588	139250212
chr4	140628440	140630061
chr4	141133715	141135524
chr4	141950654	141953374
chr4	148970361	148970979
chr4	149058624	149059045
chr4	152100594	152102182
chr4	155206882	155208813
chr5	66605424	66606277
chr5	105700776	105702164
chr5	105758849	105759699
chr5	111553146	111553580
chr5	113950187	113951176
chr5	114736787	114737384
chr5	118083807	118084564
chr5	118086645	118087284
chr5	121845402	121846404
chr5	124018169	124018608
chr5	124051739	124052927
chr5	124158839	124160367
chr5	124232279	124233012
chr5	125071322	125073125
chr5	125252058	125252920
chr5	134864432	134865756
chr5	138755941	138757097
chr5	142778130	142778911
chr5	143469192	143471897
chr5	144903825	144905753
chr5	147045862	147047234
chr5	148738652	148740852
chr6	31016669	31017440
chr6	83475542	83476449
chr6	88731749	88732983
chr6	88771553	88777384
chr6	114930395	114931950
chr6	115967539	115969334
chr6	121012800	121014758
chr6	121085238	121087216
chr6	128011756	128012095
chr6	128021712	128022794
chr6	128041766	128042832
chr6	128123348	128125682
chr6	134060586	134061480
chr6	146845695	146846834
chr7	5083096	5084023
chr7	19759286	19760509
chr7	19764079	19764799
chr7	29042808	29043798
chr7	67477493	67478015
chr7	81335843	81336570
chr7	99127762	99128713
chr7	101002026	101004234
chr7	101464944	101466618
chr7	112236725	112240393
chr7	143135968	143137480
chr8	11325734	11326400
chr8	13341216	13341971
chr8	25519547	25523257
chr8	33836102	33837130
chr8	33921994	33923100
chr8	84748818	84750843
chr8	117361493	117363203
chr8	121649828	121651423
chr8	122277230	122278458
chr9	15525028	15526494
chr9	25487753	25488196
chr9	43988330	43991345
chr9	62348723	62349794
chr9	62488486	62489241
chr9	62506788	62507778
chr9	63936436	63937410
chr9	77518086	77519094
chr9	77923628	77924595
chr9	96881722	96882913
chr11	118196228	118204601
chr14	20764235	20769473
chr3	115764271	115770044
chr2	154675610	154678956
chr8	84787904	84792962
chr15	102201363	102205312
chr18	65580181	65587402
chr15	102098927	102106332
chr18	23867272	23870200
chr6	31204438	31214296
chr8	84066705	84071437
chr1	136343250	136345865
chr1	153329172	153332428
chr12	3853961	3858480
chr19	32166949	32170473
chr5	103757555	103763288
chr1	165673583	165678379
chr1	172522061	172527688
chr10	66929567	66933695
chr11	3332395	3336302
chr11	5255396	5261528
chr11	75132227	75142320
chr11	95835781	95839372
chr12	16637841	16641127
chr13	8864835	8868500
chr17	64619699	64623442
chr18	39184152	39189097
chr19	32171910	32175730
chr2	29670104	29676328
chr2	36038452	36042300
chr2	168582653	168585021
chr4	57677982	57682519
chr5	23517800	23521315
chr6	24551642	24556225
chr7	74379158	74384340
chr7	80032581	80036662
chr7	132764490	132767446
chr8	3235109	3240520
chr8	128434419	128442037
chr9	110958941	110964059
chr2	32876273	32885934
chr3	148986130	148991386
chr11	106711532	106716204
chr4	155486630	155494330
chr7	27485619	27492233
chr11	54960394	54963504
chr17	21530293	21538424
chr4	43557014	43561436
chr5	38556882	38562224
chr4	136464442	136467125
chr5	135903409	135908321
chr10	127664721	127669807
chr11	54953967	54957187
chr12	79597791	79601166
chr12	99405850	99408044
chr14	16552869	16556019
chr14	70573868	70579316
chr15	75919517	75922375
chr16	59598497	59601374
chr18	35872720	35875581
chr18	61952951	61955759
chr2	38511663	38515147
chr2	154612945	154614568
chr5	115326677	115329644
chr5	137347375	137353193
chr11	53305477	53310356
chr18	14653236	14658729
chr19	5803733	5813617
chr3	142438750	142443818
chr9	44602591	44606924
chr1	127238663	127244024
chr12	113150618	113156189
chr19	10018237	10025830
chr10	80098430	80103477
chr11	98958750	98964727
chr12	21132977	21137375
chr15	78831096	78833238
chr17	28522219	28524390
chr2	118760112	118764719
chr2	167502675	167507485
chr4	149518154	149519712
chr5	139366135	139373593
chr6	108569953	108572124
chr6	146633452	146634562
chr8	125367201	125369400
chr9	21320419	21322469
chr9	118761915	118764841
chr1	90203155	90212760
chr1	134301450	134305218
chr10	62843246	62845186
chr11	46076043	46078810
chr11	97434383	97439787
chr11	115600811	115603781
chr12	51727089	51730450
chr12	59128653	59134600
chr13	6547573	6549849
chr14	32159045	32162664
chr14	36916683	36921059
chr15	38708903	38712521
chr15	77191886	77193966
chr16	27387499	27391650
chr17	5841648	5843522
chr17	12750419	12753021
chr17	83322340	83324439
chr18	20738988	20741957
chr18	21271780	21275931
chr18	35128069	35137012
chr19	9981297	9985389
chr2	60807299	60810986
chr2	152693329	152697984
chr3	57286608	57296209
chr3	89409795	89413096
chr3	123322010	123326051
chr3	137967707	137969716
chr4	129793554	129796756
chr5	24683650	24688664
chr5	112886314	112888875
chr6	88900831	88906860
chr6	108454191	108459132
chr6	125098172	125100425
chr6	134188249	134191524
chr7	45456434	45461722
chr7	45679032	45683337
chr7	113513690	113515758
chr7	127573700	127574703
chr8	22520452	22522260
chr8	22860004	22861869
chr8	33606935	33609486
chr8	34962618	34965546
chr8	69937816	69940994
chr8	123372891	123375864
chr9	72638735	72641946
chr8	122282516	122285179
chr17	46617582	46619740
chr19	45363481	45364873
chr4	41712272	41714518
chr7	45018031	45020214
chr2	174342262	174346376
chr1	36078425	36080855
chr1	92719404	92721633
chr1	119494705	119496216
chr1	133074919	133078192
chr1	138571466	138572243
chr1	151250004	151252248
chr1	155050244	155052730
chr10	12815754	12819001
chr10	13831991	13833942
chr10	14084649	14087087
chr10	41908814	41910975
chr10	84395330	84398406
chr10	95552675	95554964
chr10	110950957	110954086
chr10	128371000	128374541
chr11	19978343	19980931
chr11	19986269	19988983
chr11	30205400	30208585
chr11	46118345	46122031
chr11	50285312	50287327
chr11	53525113	53527771
chr11	98359815	98362669
chr11	100804938	100807382
chr11	103266212	103267531
chr11	120517684	120522267
chr12	76764464	76767144
chr12	80081680	80086804
chr12	84185368	84190098
chr12	100126482	100129409
chr12	100478771	100479812
chr12	102284771	102288694
chr12	102415457	102417501
chr12	104990141	104993610
chr13	37505636	37508040
chr13	59545552	59549218
chr13	60626534	60629576
chr14	8098144	8100368
chr14	21523233	21524947
chr14	25758683	25761584
chr14	45478428	45480963
chr14	74901485	74905447
chr14	76759806	76761600
chr14	79518094	79520200
chr15	12547996	12550565
chr15	27924962	27927459
chr15	31349251	31351015
chr15	38422332	38424184
chr15	39016287	39020833
chr15	58582983	58586673
chr15	64344920	64347018
chr15	73432434	73433757
chr15	79366368	79370966
chr15	81844538	81847792
chr15	98113805	98116881
chr15	98180036	98182446
chr15	100080454	100082520
chr16	33931290	33935328
chr16	38648709	38650048
chr16	92951601	92954641
chr16	95859966	95864822
chr17	7137347	7139333
chr17	24555472	24561403
chr17	26576020	26577970
chr17	27614681	27616700
chr17	28511968	28515962
chr17	31903620	31907173
chr17	50149399	50152484
chr17	80425402	80429958
chr17	87107737	87110112
chr17	87472770	87475201
chr18	7891335	7895096
chr18	46272207	46275099
chr18	49995366	50001678
chr18	64999905	65001921
chr18	70642419	70645432
chr18	75382054	75385469
chr18	75455193	75457455
chr18	80195340	80197518
chr18	80260440	80262910
chr19	40418588	40421735
chr19	40467271	40469070
chr19	46633946	46635923
chr19	47431222	47433085
chr19	57082257	57083555
chr2	6255653	6257089
chr2	30546822	30551448
chr2	31780018	31782691
chr2	71352751	71356339
chr2	71669842	71671726
chr2	124739522	124742161
chr2	158121267	158123772
chr2	164753569	164756305
chr2	164866617	164868569
chr3	27688209	27692733
chr3	68601683	68605392
chr4	42931342	42933315
chr4	43389141	43392878
chr4	45520032	45522031
chr4	100394477	100396477
chr4	101195774	101199764
chr4	105203346	105207626
chr4	115073820	115076052
chr4	115846891	115848942
chr4	117787235	117788730
chr4	127257019	127259278
chr4	135225488	135227001
chr4	135257999	135259897
chr4	138160416	138161892
chr4	141130443	141132634
chr5	23422433	23429041
chr5	24994960	24996828
chr5	66611344	66614996
chr5	105744377	105745861
chr5	124024795	124027065
chr5	124505743	124508904
chr5	134119178	134120204
chr5	136083902	136087519
chr5	137337040	137340591
chr6	29357849	29361670
chr6	124757026	124759473
chr6	126105887	126108193
chr7	16001748	16005288
chr7	19768052	19770898
chr7	68005848	68007726
chr7	73477610	73481336
chr7	75711249	75717610
chr7	130694612	130696439
chr8	13489444	13492460
chr8	22464353	22467480
chr8	22931907	22934979
chr8	33908979	33910766
chr8	77276236	77277777
chr8	84776956	84780508
chr8	94385223	94389480
chr8	105494659	105497973
chr8	105810152	105812663
chr8	121630596	121633375
chr9	21426950	21429666
chr9	45367761	45371634
chr9	48705412	48710078
chr9	48710464	48712029
chr9	58618174	58620065
chr9	62350288	62351291
chr9	65561253	65564642
chr9	79959794	79962561
chr9	109037678	109041191
chr9	116136020	116137661
chr1	54923912	54926781
chr1	92786598	92787585
chr11	5061127	5062693
chr11	94138326	94139295
chr11	101880367	101884299
chr12	8330371	8332990
chr14	21499025	21501417
chr15	37790535	37792389
chr17	31832799	31836304
chr17	88508169	88509442
chr18	54978474	54979601
chr2	165883781	165888978
chr4	41054395	41055875
chr4	106911539	106913609
chr5	115132846	115135137
chr5	138996974	138999663
chr6	47650650	47651924
chr6	128004244	128005080
chr7	79846375	79848576
chr7	141464716	141470134
chr9	63926967	63928750
chr1	89102307	89104811
chr1	189755438	189757329
chr16	32876930	32879526
chr17	12734057	12735353
chr18	61636480	61638834
chr19	7293814	7295798
chr19	40240831	40242984
chr2	91068189	91071607
chr4	41312769	41315780
chr5	41842668	41844251
chr5	92932665	92933468
chr6	53571808	53574936
chr6	83438281	83440787
chr8	110714914	110717070
chr8	120370707	120372574
chr8	124281167	124285689
chr1	13301392	13302197
chr1	34035189	34035569
chr1	39904575	39905245
chr1	89131702	89131893
chr1	89132449	89133746
chr1	89595335	89596156
chr1	118508103	118509228
chr1	120056870	120057418
chr1	133209431	133211308
chr1	135554943	135555695
chr1	167246080	167246353
chr1	171454787	171455433
chr1	172026493	172027332
chr1	172212845	172214034
chr1	182028026	182029113
chr1	189902861	189903055
chr1	194978506	194979184
chr10	24447150	24448563
chr10	41572307	41573559
chr10	44379993	44381798
chr10	59636507	59637587
chr10	59980435	59983047
chr10	61357705	61360291
chr10	80056968	80058854
chr10	89438058	89438572
chr10	94465090	94465836
chr10	110929583	110931083
chr10	111599423	111600720
chr11	5728981	5730516
chr11	8502919	8503447
chr11	19949551	19951207
chr11	50631617	50632234
chr11	58977001	58981239
chr11	68340965	68342865
chr11	75245457	75246427
chr11	94384990	94387537
chr11	97467752	97468806
chr11	101819709	101821152
chr11	102309230	102310848
chr11	103093436	103094614
chr11	103375125	103375403
chr11	105420372	105421770
chr11	106603328	106603885
chr11	108222696	108223482
chr11	113061078	113061899
chr11	117174281	117175714
chr11	117263148	117264953
chr11	117277831	117279172
chr11	117595697	117596050
chr11	119951698	119956644
chr11	120224698	120226295
chr11	120227150	120227972
chr11	120251163	120252429
chr11	120252881	120254015
chr12	16590760	16592774
chr12	21179837	21180848
chr12	73366968	73367914
chr12	73786937	73787598
chr12	75827084	75827775
chr12	75839571	75841000
chr12	75854947	75855754
chr12	79914022	79914887
chr12	79917122	79918331
chr12	84191320	84193234
chr12	86152459	86153537
chr12	86810356	86811797
chr12	99267930	99268632
chr12	99285038	99285738
chr12	99394703	99395512
chr12	100982652	100983879
chr12	102293659	102296135
chr12	102414541	102415215
chr12	102696487	102696982
chr12	102697311	102697914
chr12	103347109	103348271
chr12	108229286	108229915
chr12	108269582	108270416
chr12	108449571	108450998
chr12	111449444	111450896
chr12	111694957	111696916
chr12	113017607	113018627
chr13	44729326	44730042
chr13	51731038	51732045
chr13	98902136	98902852
chr13	99228245	99231264
chr13	114333464	114333946
chr14	21501515	21502025
chr14	25401047	25402856
chr14	40930710	40932716
chr14	47020380	47021284
chr14	54592037	54593233
chr14	73170728	73174105
chr14	120875200	120876427
chr15	7144646	7145934
chr15	38560668	38561707
chr15	57749443	57750051
chr15	58978493	58978848
chr15	66891849	66893281
chr15	73744722	73746372
chr15	74203947	74205079
chr15	77029041	77030144
chr15	77763310	77765087
chr15	77794926	77796584
chr15	77969295	77972022
chr15	78243359	78247917
chr15	78779250	78779769
chr15	78986634	78987782
chr15	82158226	82159137
chr15	86121899	86123442
chr15	95822350	95822950
chr15	96325672	96326338
chr15	97761431	97763136
chr15	97907444	97908289
chr15	100058694	100059425
chr15	101372858	101375997
chr16	11011822	11012823
chr16	11344779	11345694
chr16	30388841	30390961
chr16	33755489	33756785
chr16	37687160	37688195
chr16	57362692	57363428
chr16	92402205	92404049
chr17	5003875	5005254
chr17	5023582	5024613
chr17	5081948	5082829
chr17	5203877	5204781
chr17	5210889	5211654
chr17	5286583	5287751
chr17	6014884	6018718
chr17	7218140	7219890
chr17	10394130	10395514
chr17	24673714	24675576
chr17	26579008	26579846
chr17	26994219	26995342
chr17	28179876	28180861
chr17	28217134	28218825
chr17	30199325	30201272
chr17	31912471	31913284
chr17	35077340	35078618
chr17	35125543	35128164
chr17	45742436	45743351
chr17	45746269	45747071
chr17	46702623	46704057
chr17	47754489	47755669
chr17	50184801	50186272
chr17	71062822	71063660
chr17	72902905	72904936
chr17	75055554	75056349
chr17	84037450	84039327
chr17	87301982	87305471
chr17	87350174	87351726
chr18	5440376	5441482
chr18	12228753	12229251
chr18	33907700	33908617
chr18	42275673	42276740
chr18	50083131	50084172
chr18	56736376	56737978
chr18	61525863	61526686
chr18	61752468	61754099
chr18	64641451	64642678
chr18	65592803	65593635
chr18	68116810	68117770
chr18	75362886	75364276
chr18	75447544	75448711
chr18	80554116	80555795
chr18	80631081	80631903
chr19	3373475	3374756
chr19	6839671	6840518
chr19	7083616	7083677
chr19	9992063	9993286
chr19	32269192	32270065
chr19	32275535	32276538
chr19	38591944	38592498
chr19	42004252	42006517
chr19	43935948	43936944
chr19	57068845	57070037
chr2	20946988	20947582
chr2	26320022	26321201
chr2	30753103	30754924
chr2	31136992	31137952
chr2	32549305	32550712
chr2	32679707	32680839
chr2	33220877	33222516
chr2	33281497	33282736
chr2	35231110	35233289
chr2	59529300	59530106
chr2	68347591	68348959
chr2	68436046	68436915
chr2	71836187	71837283
chr2	93256417	93257796
chr2	128156277	128157192
chr2	129601221	129602730
chr2	152360227	152361426
chr2	166146387	166147181
chr2	167176155	167177028
chr2	167700929	167702547
chr2	167712491	167713008
chr2	167796512	167800194
chr2	173237093	173237902
chr2	173274130	173275858
chr2	173334780	173336084
chr3	9827223	9828475
chr3	27446213	27447476
chr3	27650005	27650918
chr3	27693904	27694916
chr3	37935724	37936773
chr3	52662953	52663922
chr3	89959438	89959621
chr3	95977835	95979159
chr3	100993077	100995369
chr3	103420797	103421782
chr3	104568366	104568937
chr3	108288078	108288725
chr3	123173206	123174649
chr3	135513298	135514980
chr4	9647444	9648833
chr4	44067086	44068230
chr4	54757861	54758782
chr4	81763661	81764957
chr4	86685101	86686740
chr4	97795938	97796828
chr4	125636053	125637205
chr4	128957279	128958855
chr4	130165647	130166859
chr4	131796623	131797298
chr4	133022529	133023224
chr4	133053500	133055713
chr4	134652157	134654125
chr4	137448075	137449197
chr4	137870395	137871146
chr4	141511017	141511260
chr4	142064089	142067153
chr4	142070992	142071706
chr4	149070354	149071053
chr4	149977649	149979186
chr4	150575513	150576468
chr4	150871434	150872061
chr4	154580793	154581821
chr5	24973182	24974301
chr5	36313369	36314754
chr5	36668460	36670542
chr5	66609279	66610292
chr5	92467093	92468458
chr5	92904595	92906030
chr5	105428007	105428880
chr5	105797420	105798849
chr5	111465268	111467118
chr5	111508445	111510187
chr5	113121556	113123706
chr5	113854296	113855413
chr5	113882206	113883407
chr5	115525526	115527141
chr5	123150649	123151658
chr5	124167627	124168506
chr5	125121896	125123006
chr5	135726263	135727393
chr5	136502361	136503259
chr5	142800796	142801445
chr5	142810539	142811893
chr5	143671055	143671961
chr5	146783241	146783748
chr5	147072724	147073887
chr6	31637839	31639238
chr6	34907148	34908608
chr6	37425657	37426190
chr6	39242559	39244279
chr6	55341525	55345262
chr6	84119617	84120430
chr6	88736863	88737482
chr6	88786599	88788892
chr6	88801994	88803142
chr6	90608732	90609640
chr6	94620118	94621826
chr6	113667641	113671442
chr6	121045673	121046741
chr6	121083745	121084887
chr6	128029500	128030847
chr6	128077266	128078840
chr6	128088470	128089837
chr6	134207673	134209333
chr7	18926478	18928710
chr7	29392122	29392622
chr7	46481509	46483037
chr7	49250274	49250983
chr7	49252142	49253347
chr7	66198396	66199922
chr7	68102172	68103044
chr7	79284497	79285041
chr7	80367687	80370800
chr7	80554308	80555326
chr7	80639929	80642873
chr7	98159680	98161730
chr7	98170953	98172110
chr7	99468970	99470641
chr7	100941615	100942618
chr7	133089698	133090575
chr7	142442446	142443649
chr8	11261936	11263083
chr8	11309323	11310518
chr8	11395135	11396681
chr8	14992680	14993870
chr8	22565236	22566518
chr8	46793099	46793691
chr8	77512509	77512568
chr8	78770968	78771758
chr8	84746224	84747054
chr8	84981746	84983045
chr8	104359343	104360626
chr8	110946814	110947502
chr8	117672946	117674100
chr8	120486375	120487434
chr8	120562159	120565279
chr8	121433659	121434942
chr8	121647966	121649033
chr8	122280325	122281810
chr8	124277609	124279629
chr8	125521067	125522043
chr8	125546132	125546578
chr8	126910301	126911057
chr9	21751232	21752763
chr9	35111814	35112605
chr9	48648639	48649756
chr9	57943851	57946655
chr9	62354668	62356270
chr9	62356527	62356594
chr9	63702535	63703097
chr9	63958962	63961678
chr9	97011054	97011910
chr9	102915860	102916737
chr9	103443330	103443979
chr9	106381239	106382260
chr9	116243373	116244615
chr9	118821519	118821624
chr9	118876491	118878567
chr9	118972418	118975289
chr9	118994843	118995739
chr9	122156917	122158229
chr2	152783186	152795698
chr11	20201448	20210053
chr11	75011710	75018851
chr18	60746430	60750843
chr6	129227610	129238998
chr2	180698421	180711643
chr15	77209449	77216557
chr3	60565591	60571988
chr12	73670914	73675951
chr15	73643306	73646659
chr5	114174372	114181895
chr11	54436723	54440919
chr13	3536828	3549230
chr13	37481876	37485039
chr15	67145482	67149327
chr4	57841953	57848721
chr4	147892677	147901680
chr2	167627717	167632416
chr1	194675811	194681241
chr1	194989230	194996447
chr13	73769630	73774328
chr14	27347236	27353391
chr14	47064625	47065932
chr17	44227511	44232121
chr17	86709389	86712748
chr18	39163233	39166249
chr18	73751067	73755364
chr2	60850777	60853623
chr5	142411745	142414534
chr7	132894071	132897043
chr8	69954665	69959848
chr7	142383447	142388972
chr2	120146594	120154758
chr4	125122027	125128665
chr10	81423628	81427619
chr1	86439407	86445026
chr10	78589841	78592833
chr10	79095128	79097913
chr10	123195059	123197456
chr11	8467151	8470423
chr11	55469518	55472058
chr11	69092574	69101463
chr11	86990989	86994166
chr13	49212558	49216360
chr13	55508719	55513781
chr13	69534744	69536537
chr14	70598692	70600636
chr15	31223617	31225711
chr15	77927342	77930399
chr16	94542741	94546574
chr17	56079566	56081779
chr18	24528612	24530297
chr19	7557161	7559383
chr4	63544608	63546663
chr4	132606937	132610223
chr4	141300930	141306733
chr4	141718205	141723307
chr6	72346883	72348994
chr6	72388312	72392242
chr7	80399910	80402757
chr8	46737114	46743785
chr8	70521062	70524229
chr8	119910462	119912784
chr10	84387025	84391053
chr12	86816037	86819811
chr8	78740071	78743575
chr9	118730541	118734371
chr10	77415197	77417840
chr10	81429033	81431915
chr11	105590066	105591913
chr11	118246107	118248683
chr12	84216802	84219790
chr12	110850120	110852009
chr14	64651384	64655212
chr15	77335429	77337576
chr15	85808419	85812659
chr16	11342511	11344622
chr19	3935004	3937480
chr19	6967838	6969936
chr2	93820964	93822677
chr4	129498619	129502012
chr5	3367918	3370317
chr5	34525450	34537012
chr5	121396990	121399908
chr7	25687017	25690509
chr7	35317454	35318884
chr9	57560122	57564274
chr9	106453991	106457223
chr9	120775720	120779260
chr1	153299137	153301377
chr1	190909951	190912670
chr10	4430638	4432403
chr10	21684261	21686911
chr10	59972425	59975161
chr10	93285711	93288677
chr10	95561216	95563925
chr11	77412783	77426476
chr12	8509315	8511000
chr13	45819951	45821530
chr13	49347457	49349741
chr14	61159902	61163911
chr14	63065537	63069248
chr14	64833663	64835471
chr14	99044400	99046077
chr15	99725618	99727305
chr16	38129586	38133083
chr16	57121809	57123874
chr17	46888487	46890502
chr18	4374853	4377264
chr18	5592680	5595606
chr18	23835613	23837484
chr18	35674739	35679505
chr18	36414615	36418291
chr18	60727536	60730883
chr19	10687499	10692527
chr19	32301086	32306509
chr19	40239325	40240793
chr19	57097118	57104368
chr2	26338393	26344726
chr2	160619424	160622318
chr3	103786676	103792344
chr3	153934400	153936923
chr4	62731349	62733588
chr4	97858394	97861083
chr4	108387413	108388840
chr4	148084915	148088205
chr4	148624463	148627852
chr5	65485492	65489817
chr5	76183179	76185930
chr6	24595976	24603857
chr6	32396154	32398195
chr6	49072668	49075658
chr6	99438871	99441384
chr6	125009528	125012518
chr6	134181812	134183077
chr7	25077285	25078754
chr7	30586844	30588560
chr7	67230158	67232273
chr7	97081993	97085135
chr7	99138867	99142305
chr7	112662291	112664187
chr8	33653701	33654877
chr8	83566357	83569601
chr9	75433575	75437050
chr9	96739027	96741728
chr14	55822560	55825730
chr11	88593078	88595185
chr17	56763902	56766028
chr4	43655440	43656713
chr7	145205695	145207801
chr1	64926574	64928885
chr1	76008677	76011151
chr1	90237178	90240661
chr1	151684126	151688748
chr1	152530287	152534383
chr1	154102366	154104813
chr1	166126407	166128546
chr1	180181823	180184464
chr1	187225323	187227394
chr10	14047594	14049907
chr10	20102772	20105781
chr10	20492041	20493376
chr10	20516687	20518355
chr10	69273802	69278563
chr10	78014537	78016471
chr10	81420427	81423369
chr10	83644010	83646063
chr10	122886024	122888565
chr11	79737272	79740524
chr11	85491282	85493428
chr11	95772456	95774449
chr11	100727984	100731977
chr11	104266106	104271194
chr11	115426933	115428793
chr11	117598396	117600028
chr11	118152653	118154489
chr11	120141087	120145647
chr12	21142922	21147523
chr12	40381113	40382381
chr12	51708467	51709857
chr12	51864859	51867317
chr12	84164971	84167155
chr12	85372327	85376093
chr12	100444646	100446562
chr12	113106242	113107354
chr13	43295179	43296777
chr14	79507271	79509524
chr15	27580372	27582124
chr15	64233228	64235919
chr15	64287372	64288638
chr15	73729781	73734041
chr15	83453069	83457200
chr15	98108055	98111033
chr15	101125618	101130600
chr16	4935712	4937006
chr16	21635302	21637915
chr17	26139177	26140297
chr17	27936560	27938916
chr17	35021134	35023299
chr17	46959551	46961412
chr17	47756351	47757879
chr18	39136399	39138682
chr18	50065198	50067021
chr18	53249887	53251139
chr18	61757881	61760938
chr18	64984079	64986168
chr18	69434762	69437751
chr18	69689062	69690708
chr19	3537273	3538599
chr19	23158649	23161453
chr19	40470975	40474540
chr19	55792212	55793267
chr19	56703022	56704252
chr19	57078491	57080796
chr2	23020996	23023108
chr2	25532992	25537505
chr2	29346366	29347762
chr2	59660623	59661805
chr2	60282909	60284927
chr2	90489339	90491423
chr2	104118418	104122945
chr2	126896323	126898730
chr2	155240194	155243238
chr2	167233848	167240782
chr2	167850742	167854415
chr2	167932304	167934660
chr3	27232551	27235066
chr3	38360076	38361561
chr3	52029379	52030588
chr3	57511035	57513521
chr3	57530463	57535043
[truncated: 925 more rows]
