# Supplementary material for: DNA hydroxymethylation controls cardiomyocyte gene expression in development and hypertrophy
Source: Nat Commun. 2016 Aug 4;7:12418. doi: 10.1038/ncomms12418 (PMC4976219; doi:10.1038/ncomms12418)
Supplement: Supplementary Dataset 5 — Transcriptional analyses of sh-control and sh-TET2 cardiomyocytes. List of genes differentially expressed among the two biological conditions. (A), gene symbols; (B), genomic coordinates; (F and G), expression values, expressed as RPKM; (H), log of fold changes; (J and K), p- and q-values, respectively. The table is the result of analysis of RNA-seq data with Cuffdiff. [file ncomms12418-s6.xlsx]

## Sheet: RNA Seq
gene	locus	sample-1	sample-2	status	RPKM-1	RPKM-2	log2(fold-change)	p-value	q-value	significant
Cops5	chr1:10024830-10037898	sh-control	sh-TET2	OK	49.361	55.1574	0.157169	0.47765	0.673273	no
Cspp1	chr1:10038217-10136768	sh-control	sh-TET2	OK	4.07768	5.60838	0.380127	0.06945	0.191083	no
Gm20268	chr1:101155767-101175202	sh-control	sh-TET2	NOTEST	0	0	0	1	1	no
Arfgef1	chr1:10137506-10232670	sh-control	sh-TET2	OK	10.2599	17.8484	0.743248	0.00025	0.00265181	yes
Cpa6	chr1:10324726-10865874	sh-control	sh-TET2	NOTEST	0.198591	0.26216	0.0745554	1	1	no
Mir467e	chr1:10324726-10865874	sh-control	sh-TET2	NOTEST	0	0	0	1	1	no
Cdh20	chr1:104768818-104995481	sh-control	sh-TET2	NOTEST	0.417117	0.114016	-0.347189	1	1	no
Rnf152	chr1:105276916-105356710	sh-control	sh-TET2	NOTEST	0.0418452	0.0967205	0.074055	1	1	no
Pign	chr1:105518421-105663676	sh-control	sh-TET2	OK	12.8356	18.0179	0.458973	0.0287	0.102016	no
2310035C23Rik	chr1:105663860-105755131	sh-control	sh-TET2	OK	10.2181	13.9605	0.41533	0.04755	0.146452	no
Tnfrsf11a	chr1:105780722-105847981	sh-control	sh-TET2	NOTEST	0.395519	0.179878	-0.242164	1	1	no
Zcchc2	chr1:105990405-106034079	sh-control	sh-TET2	OK	2.95358	4.75521	0.541709	0.00785	0.0390486	yes
Gm20753	chr1:106152624-106171524	sh-control	sh-TET2	NOTEST	0	0.100243	0.137822	1	1	no
Phlpp1	chr1:106171868-106394245	sh-control	sh-TET2	OK	4.51859	6.09888	0.363292	0.0799	0.21044	no
Bcl2	chr1:106538178-106714290	sh-control	sh-TET2	OK	5.17079	6.39024	0.260166	0.2391	0.439979	no
Kdsr	chr1:106720409-106759742	sh-control	sh-TET2	OK	4.7787	9.97972	0.926024	5e-05	0.000672148	yes
Vps4b	chr1:106770787-106796725	sh-control	sh-TET2	OK	18.1874	30.5391	0.716982	0.00105	0.008407	yes
Serpinb5	chr1:106861179-106883348	sh-control	sh-TET2	NOTEST	0.0447349	0.0715768	0.0365983	1	1	no
Serpinb12	chr1:106934448-106957080	sh-control	sh-TET2	NOTEST	0	0	0	1	1	no
Serpinb13	chr1:106980983-107001195	sh-control	sh-TET2	NOTEST	0	0.023676	0.0337592	1	1	no
Serpinb3a	chr1:107045586-107052303	sh-control	sh-TET2	NOTEST	0	0	0	1	1	no
Serpinb3d	chr1:107078192-107083480	sh-control	sh-TET2	NOTEST	0	0	0	1	1	no
Serpinb3b	chr1:107153960-107161114	sh-control	sh-TET2	NOTEST	0	0	0	1	1	no
Serpinb3c	chr1:107271200-107278371	sh-control	sh-TET2	NOTEST	0	0	0	1	1	no
Serpinb11	chr1:107362313-107380475	sh-control	sh-TET2	NOTEST	0	0.0445542	0.0628874	1	1	no
Serpinb7	chr1:107422688-107452689	sh-control	sh-TET2	NOTEST	0.0235064	0	-0.0335201	1	1	no
Serpinb2	chr1:107511422-107525600	sh-control	sh-TET2	NOTEST	0.736069	0.186545	-0.549057	1	1	no
Serpinb10	chr1:107529002-107549271	sh-control	sh-TET2	NOTEST	0.0223719	0	-0.0319201	1	1	no
Serpinb8	chr1:107590005-107608978	sh-control	sh-TET2	OK	0.971756	0.760661	-0.163364	0.50815	0.697766	no
Prex2	chr1:10993464-11303682	sh-control	sh-TET2	OK	4.87545	8.44952	0.685542	0.0005	0.00467263	yes
Cdh7	chr1:109983736-110139001	sh-control	sh-TET2	NOTEST	0	0	0	1	1	no
Cdh19	chr1:110889194-110977372	sh-control	sh-TET2	NOTEST	0.0793801	0.0662096	-0.0177119	1	1	no
Dsel	chr1:111858701-111864918	sh-control	sh-TET2	OK	5.13692	7.8234	0.52382	0.01165	0.0526154	no
A830018L16Rik	chr1:11414104-11975902	sh-control	sh-TET2	NOTEST	0.037048	0	-0.0524827	1	1	no
Cntnap5a	chr1:115685136-116580674	sh-control	sh-TET2	NOTEST	0.00804897	0.0299132	0.030957	1	1	no
Tsn	chr1:118298517-118311132	sh-control	sh-TET2	OK	28.4571	22.2054	-0.344155	0.1119	0.267678	no
Mki67ip	chr1:118321842-118333831	sh-control	sh-TET2	OK	30.9602	32.9512	0.0871861	0.692	0.834878	no
2900060B14Rik	chr1:118389057-118609462	sh-control	sh-TET2	OK	2.54898	1.93443	-0.274324	0.79495	0.898158	no
Clasp1	chr1:118389057-118609462	sh-control	sh-TET2	OK	48.4197	40.6496	-0.246784	0.2708	0.47469	no
Tfcp2l1	chr1:118627944-118685168	sh-control	sh-TET2	OK	1.6285	0.480314	-0.828337	5e-05	0.000672148	yes
Gli2	chr1:118834060-119053619	sh-control	sh-TET2	NOTEST	0.299662	0.114766	-0.221396	1	1	no
Inhbb	chr1:119415464-119422248	sh-control	sh-TET2	OK	3.59442	7.46067	0.880889	0.00015	0.00174174	yes
Ralb	chr1:119470304-119504782	sh-control	sh-TET2	OK	43.6402	36.8373	-0.238534	0.2724	0.476106	no
Tmem185b	chr1:119526153-119528983	sh-control	sh-TET2	OK	7.23742	7.38179	0.0250658	0.9161	0.960559	no
Epb4.1l5	chr1:119545032-119649000	sh-control	sh-TET2	OK	4.53604	7.29993	0.584245	0.00615	0.0328346	yes
Ptpn4	chr1:119658092-119837071	sh-control	sh-TET2	OK	5.90392	7.80352	0.350665	0.09745	0.241974	no
Tmem177	chr1:119907898-119913168	sh-control	sh-TET2	OK	3.39093	3.14331	-0.0837428	0.7255	0.857331	no
Gm101	chr1:119923518-119995210	sh-control	sh-TET2	NOTEST	0	0	0	1	1	no
Sctr	chr1:120006979-120063532	sh-control	sh-TET2	NOTEST	0.0240284	0.400694	0.451886	1	1	no
Tmem37	chr1:120067376-120073780	sh-control	sh-TET2	OK	41.2034	48.3131	0.224612	0.3278	0.534459	no
Dbi	chr1:120113279-120121096	sh-control	sh-TET2	OK	355.189	322.458	-0.139065	0.52425	0.711592	no
3110009E18Rik	chr1:120121186-120188189	sh-control	sh-TET2	OK	4.11514	5.42583	0.329109	0.4425	0.643432	no
Steap3	chr1:120226415-120271082	sh-control	sh-TET2	OK	4.19341	2.11389	-0.737964	0.00535	0.0295751	yes
C1ql2	chr1:120340581-120343174	sh-control	sh-TET2	NOTEST	0.0210284	0	-0.030023	1	1	no
Marco	chr1:120474537-120505084	sh-control	sh-TET2	NOTEST	0.02177	0	-0.0310705	1	1	no
En1	chr1:120602486-120607991	sh-control	sh-TET2	NOTEST	0.140292	0.442398	0.339066	1	1	no
B230209K01Rik	chr1:121087404-121120975	sh-control	sh-TET2	NOTEST	0	0	0	1	1	no
Insig2	chr1:121304352-121332589	sh-control	sh-TET2	OK	9.48442	10.7303	0.161993	0.48895	0.681694	no
Ccdc93	chr1:121431066-121506460	sh-control	sh-TET2	OK	6.21982	5.53136	-0.144579	0.46785	0.665069	no
Htr5b	chr1:121509772-121528465	sh-control	sh-TET2	NOTEST	0.15753	0.327373	0.197524	1	1	no
Ddx18	chr1:121553834-121567980	sh-control	sh-TET2	OK	22.6685	15.6217	-0.5099	0.02145	0.0820191	no
Dpp10	chr1:123332137-124045559	sh-control	sh-TET2	NOTEST	0	0	0	1	1	no
Actr3	chr1:125392904-125435727	sh-control	sh-TET2	OK	189.173	221.238	0.224793	0.33115	0.537951	no
Slc35f5	chr1:125561015-125595684	sh-control	sh-TET2	OK	25.2119	29.2952	0.208867	0.3311	0.537951	no
Gpr39	chr1:125676995-125912214	sh-control	sh-TET2	OK	5.04316	12.3128	1.13944	0.00075	0.00645204	yes
Lypd1	chr1:125676995-125912214	sh-control	sh-TET2	OK	9.99937	24.3305	1.20345	0.0001	0.00121886	yes
Nckap5	chr1:125913635-126830632	sh-control	sh-TET2	NOTEST	0.803476	0.356416	-0.410981	1	1	no
Gm17644	chr1:12667562-12673090	sh-control	sh-TET2	OK	2.55676	3.89825	0.461703	0.0666	0.185976	no
Sulf1	chr1:12692429-12860372	sh-control	sh-TET2	OK	30.4149	40.198	0.391125	0.09045	0.230108	no
Mgat5	chr1:127204985-127482972	sh-control	sh-TET2	OK	7.2204	4.41915	-0.601142	0.00895	0.0431107	yes
Tmem163	chr1:127490341-127678021	sh-control	sh-TET2	OK	6.59369	8.97602	0.393663	0.10555	0.255901	no
2900009J06Rik	chr1:127729412-127774054	sh-control	sh-TET2	OK	0.759996	1.40651	0.45137	0.53325	0.718372	no
Acmsd	chr1:127729412-127774054	sh-control	sh-TET2	NOTEST	0.2966	0.239887	-0.0645248	1	1	no
Ccnt2	chr1:127774163-127804837	sh-control	sh-TET2	OK	12.1575	16.822	0.437774	0.0408	0.13093	no
Map3k19	chr1:127815270-127840290	sh-control	sh-TET2	NOTEST	0.0065015	0.017351	0.0154682	1	1	no
Rab3gap1	chr1:127868772-127943876	sh-control	sh-TET2	OK	21.6559	15.576	-0.450791	0.035	0.117135	no
Zranb3	chr1:127954185-128102408	sh-control	sh-TET2	OK	1.56416	1.04953	-0.323193	0.12595	0.290643	no
Mir128-1	chr1:128103305-128237735	sh-control	sh-TET2	NOTEST	0	0	0	1	1	no
R3hdm1	chr1:128103305-128237735	sh-control	sh-TET2	OK	5.34819	4.09224	-0.318045	0.12485	0.289048	no
Ubxn4	chr1:128244180-128279377	sh-control	sh-TET2	OK	38.6811	54.1306	0.474401	0.0279	0.099941	no
Lct	chr1:128284763-128328318	sh-control	sh-TET2	NOTEST	0.0199977	0.0299965	0.0140735	1	1	no
Mcm6	chr1:128331590-128359656	sh-control	sh-TET2	OK	28.0908	4.64529	-2.36544	5e-05	0.000672148	yes
Dars	chr1:128363706-128417416	sh-control	sh-TET2	OK	48.4566	40.3257	-0.259124	0.23465	0.434972	no
Cxcr4	chr1:128588198-128592299	sh-control	sh-TET2	NOTEST	0.544191	0.275114	-0.276225	1	1	no
Slco5a1	chr1:12866549-12991135	sh-control	sh-TET2	NOTEST	0.359974	0.236235	-0.137626	1	1	no
Thsd7b	chr1:129273303-130219278	sh-control	sh-TET2	NOTEST	0.0331882	0.093059	0.0812682	1	1	no
Daf2	chr1:130388527-130422999	sh-control	sh-TET2	NOTEST	0.0926618	0.154109	0.0789326	1	1	no
Cd55	chr1:130439029-130462740	sh-control	sh-TET2	OK	13.846	10.6242	-0.352943	0.13635	0.305548	no
Zp3r	chr1:130576705-130629606	sh-control	sh-TET2	NOTEST	0	0	0	1	1	no
C4bp	chr1:130635920-130661618	sh-control	sh-TET2	NOTEST	0	0.112855	0.154266	1	1	no
C4bp-ps1	chr1:130670201-130681571	sh-control	sh-TET2	NOTEST	0	0	0	1	1	no
Pfkfb2	chr1:130689042-130729253	sh-control	sh-TET2	OK	4.06638	4.89534	0.21862	0.40265	0.607843	no
Yod1	chr1:130689042-130729253	sh-control	sh-TET2	OK	2.6724	5.39238	0.79963	0.0238	0.0885811	no
AA986860	chr1:130731975-130744622	sh-control	sh-TET2	NOTEST	0.350633	0.635158	0.275794	1	1	no
Fcamr	chr1:130800901-130814740	sh-control	sh-TET2	NOTEST	0	0.138298	0.186878	1	1	no
Pigr	chr1:130826683-130852249	sh-control	sh-TET2	NOTEST	0	0	0	1	1	no
Faim3	chr1:130865776-130880790	sh-control	sh-TET2	NOTEST	0	0.102847	0.141233	1	1	no
Il24	chr1:130882073-130887411	sh-control	sh-TET2	NOTEST	0.117513	0.0356101	-0.109811	1	1	no
Il20	chr1:130907191-130911296	sh-control	sh-TET2	NOTEST	0	0	0	1	1	no
Il19	chr1:130932655-130939241	sh-control	sh-TET2	NOTEST	0	0	0	1	1	no
Il10	chr1:131019844-131024970	sh-control	sh-TET2	NOTEST	0	0.0297979	0.0423612	1	1	no
Mapkapk2	chr1:131053703-131097543	sh-control	sh-TET2	OK	86.9185	87.5044	0.00958241	0.9649	0.982278	no
Dyrk3	chr1:131128440-131138234	sh-control	sh-TET2	OK	2.20461	5.13039	0.93583	0.0019	0.013424	yes
Prdm14	chr1:13113427-13127163	sh-control	sh-TET2	NOTEST	0	0	0	1	1	no
Eif2d	chr1:131153206-131173471	sh-control	sh-TET2	OK	24.1669	28.9769	0.252324	0.2428	0.44488	no
Rassf5	chr1:131176409-131245178	sh-control	sh-TET2	OK	1.09314	1.13882	0.0311463	0.88605	0.94679	no
Ikbke	chr1:131254601-131279563	sh-control	sh-TET2	NOTEST	0.550843	0.673623	0.109922	1	1	no
Srgap2	chr1:131285250-131527361	sh-control	sh-TET2	OK	5.67457	10.0482	0.727065	0.0005	0.00467263	yes
Ncoa2	chr1:13139158-13374083	sh-control	sh-TET2	OK	4.9994	7.60531	0.520409	0.0077	0.0385899	yes
Fam72a	chr1:131527988-131539872	sh-control	sh-TET2	OK	1.48141	1.59896	0.0667743	0.8177	0.910025	no
Avpr1b	chr1:131599113-131612000	sh-control	sh-TET2	NOTEST	0	0.0198902	0.0284138	1	1	no
Ctse	chr1:131638313-131675507	sh-control	sh-TET2	NOTEST	0.0349519	0.0175828	-0.0244175	1	1	no
5430435G22Rik	chr1:131688694-131713464	sh-control	sh-TET2	OK	0.964321	0.801169	-0.125097	0.5917	0.762988	no
Slc26a9	chr1:131744021-131770405	sh-control	sh-TET2	NOTEST	0.0592755	0.0297483	-0.0407861	1	1	no
Pm20d1	chr1:131797394-131818115	sh-control	sh-TET2	NOTEST	0.294575	0.587005	0.293828	1	1	no
Slc41a1	chr1:131828011-131848864	sh-control	sh-TET2	OK	7.01035	7.68894	0.117315	0.5806	0.756057	no
Rab7l1	chr1:131867276-131872889	sh-control	sh-TET2	OK	7.38649	7.18275	-0.0354814	0.9012	0.954072	no
Nucks1	chr1:131910457-131936321	sh-control	sh-TET2	OK	46.4141	32.7764	-0.489301	0.0242	0.0896534	no
Slc45a3	chr1:131962914-131982972	sh-control	sh-TET2	OK	1.29528	0.785186	-0.362596	0.11015	0.264651	no
Elk4	chr1:132007604-132025684	sh-control	sh-TET2	OK	9.30935	9.05964	-0.0353747	0.8732	0.940417	no
Mfsd4	chr1:132026620-132068062	sh-control	sh-TET2	OK	2.68468	2.83876	0.059101	0.8186	0.91033	no
Cdk18	chr1:132113546-132139685	sh-control	sh-TET2	OK	10.9211	22.2698	0.964941	5e-05	0.000672148	yes
Lemd1	chr1:132191435-132257382	sh-control	sh-TET2	NOTEST	0	0.121661	0.165637	1	1	no
Mir135b	chr1:132191435-132257382	sh-control	sh-TET2	NOTEST	0	0	0	1	1	no
Klhdc8a	chr1:132298625-132307357	sh-control	sh-TET2	OK	2.99656	4.66538	0.503414	0.02285	0.0858966	no
Nuak2	chr1:132316124-132333488	sh-control	sh-TET2	OK	4.05035	9.91538	1.11191	5e-05	0.000672148	yes
Tmcc2	chr1:132356314-132391281	sh-control	sh-TET2	OK	5.83375	8.0121	0.399186	0.072	0.195857	no
Dstyk	chr1:132417452-132466959	sh-control	sh-TET2	OK	7.74796	5.43771	-0.442399	0.03005	0.105228	no
Rbbp5	chr1:132477366-132505665	sh-control	sh-TET2	OK	10.2449	10.7354	0.0615962	0.78065	0.889587	no
Tmem81	chr1:132506229-132508639	sh-control	sh-TET2	OK	0.683317	1.75484	0.710662	0.0208	0.0801457	no
Cntn2	chr1:132509424-132542940	sh-control	sh-TET2	OK	0.362132	1.26134	0.731311	0.0001	0.00121886	yes
Gm10538	chr1:132564689-132741797	sh-control	sh-TET2	NOTEST	0	0	0	1	1	no
Nfasc	chr1:132564689-132741797	sh-control	sh-TET2	NOTEST	0.0521839	0.039934	-0.0168949	1	1	no
Lrrn2	chr1:132880354-132940005	sh-control	sh-TET2	NOTEST	0.293174	0.506247	0.220042	1	1	no
Mdm4	chr1:132989844-133025348	sh-control	sh-TET2	OK	6.4195	7.37133	0.174135	0.4318	0.6337	no
Pik3c2b	chr1:133046011-133108688	sh-control	sh-TET2	OK	1.55587	0.841937	-0.472591	0.00815	0.0400273	yes
Ppp1r15b	chr1:133131165-133139800	sh-control	sh-TET2	OK	12.0688	15.8968	0.370623	0.07495	0.2016	no
Gm19461	chr1:133246096-133303435	sh-control	sh-TET2	NOTEST	0.245573	0.224682	-0.0244024	1	1	no
Plekha6	chr1:133246096-133303435	sh-control	sh-TET2	OK	11.1574	16.0489	0.487844	0.02225	0.0842206	no
Golt1a	chr1:133309822-133323026	sh-control	sh-TET2	NOTEST	0	0	0	1	1	no
Kiss1	chr1:133327211-133329722	sh-control	sh-TET2	NOTEST	0	0	0	1	1	no
Ren1	chr1:133350565-133360323	sh-control	sh-TET2	NOTEST	0	0.0306352	0.0435338	1	1	no
Etnk2	chr1:133363571-133380319	sh-control	sh-TET2	NOTEST	0.580657	0.178042	-0.424133	1	1	no
Sox13	chr1:133382299-133424212	sh-control	sh-TET2	OK	0.744827	1.09318	0.262612	0.2058	0.399371	no
Snrpe	chr1:133603870-133610280	sh-control	sh-TET2	OK	110.266	88.7147	-0.310597	0.1934	0.384052	no
Zbed6	chr1:133619870-133661380	sh-control	sh-TET2	OK	17.9706	31.9053	0.794555	0.01705	0.0696488	no
Zc3h11a	chr1:133619870-133661380	sh-control	sh-TET2	OK	25.2168	35.3331	0.470793	0.10555	0.255901	no
Lax1	chr1:133679028-133690108	sh-control	sh-TET2	NOTEST	0.116075	0.148243	0.040994	1	1	no
Atp2b4	chr1:133702673-133753747	sh-control	sh-TET2	OK	3.76542	2.65193	-0.383944	0.0422	0.134311	no
Optc	chr1:133897193-133907999	sh-control	sh-TET2	OK	1.1446	1.2284	0.0552996	0.8331	0.918466	no
Prelp	chr1:133910303-133921401	sh-control	sh-TET2	OK	1.18355	0.54159	-0.502256	0.01715	0.0699622	no
Fmod	chr1:134037514-134048277	sh-control	sh-TET2	OK	3.15256	2.24693	-0.354925	0.1768	0.363521	no
Btg2	chr1:134074864-134079155	sh-control	sh-TET2	OK	34.6941	115.821	1.71054	5e-05	0.000672148	yes
Chit1	chr1:134111241-134151436	sh-control	sh-TET2	NOTEST	0.0870757	0.0221067	-0.0889066	1	1	no
Chi3l1	chr1:134182403-134190031	sh-control	sh-TET2	NOTEST	0.0840849	0.112875	0.0378138	1	1	no
Adora1	chr1:134193447-134235431	sh-control	sh-TET2	OK	10.4679	3.91642	-1.22192	5e-05	0.000672148	yes
Mybph	chr1:134193447-134235431	sh-control	sh-TET2	OK	0.869033	0.619516	-0.206729	0.69845	0.838093	no
Myog	chr1:134290003-134292548	sh-control	sh-TET2	OK	2.45682	1.02145	-0.774055	0.0178	0.0716651	no
Ppfia4	chr1:134296782-134332928	sh-control	sh-TET2	OK	4.33076	3.1092	-0.375484	0.0594	0.171521	no
Tmem183a	chr1:134346096-134361999	sh-control	sh-TET2	OK	25.5463	17.2521	-0.540448	0.01375	0.0593775	no
4933406M09Rik	chr1:134385939-134390983	sh-control	sh-TET2	NOTEST	0	0	0	1	1	no
Cyb5r1	chr1:134405989-134411738	sh-control	sh-TET2	OK	45.0179	27.4843	-0.692028	0.00205	0.0141836	yes
Adipor1	chr1:134415466-134432341	sh-control	sh-TET2	OK	119.774	163.436	0.445216	0.046	0.143108	no
Klhl12	chr1:134455554-134490873	sh-control	sh-TET2	OK	6.02592	5.73851	-0.0602575	0.7897	0.895425	no
Rabif	chr1:134494659-134507884	sh-control	sh-TET2	OK	13.7008	12.7889	-0.0923873	0.6918	0.834878	no
4931440L10Rik	chr1:134540944-134547022	sh-control	sh-TET2	NOTEST	0.032917	0	-0.0467243	1	1	no
Kdm5b	chr1:134560177-134632878	sh-control	sh-TET2	OK	17.8133	23.7563	0.396043	0.06285	0.178397	no
Syt2	chr1:134646680-134749417	sh-control	sh-TET2	NOTEST	0.00946654	0	-0.0135931	1	1	no
Ppp1r12b	chr1:134765942-134955940	sh-control	sh-TET2	OK	13.4946	22.6164	0.704274	0.00125	0.00966077	yes
Ube2t	chr1:134962576-134974137	sh-control	sh-TET2	OK	3.79867	1.29784	-1.06236	0.0069	0.0356663	yes
Lgr6	chr1:134986352-135105276	sh-control	sh-TET2	NOTEST	0.223145	0.0603292	-0.206083	1	1	no
Ptprv	chr1:135108497-135132575	sh-control	sh-TET2	OK	1.83606	4.14187	0.858405	0.00015	0.00174174	yes
Ptpn7	chr1:135132724-135145320	sh-control	sh-TET2	NOTEST	0.133438	0.0874365	-0.0597743	1	1	no
Arl8a	chr1:135146833-135156268	sh-control	sh-TET2	OK	26.8552	59.8341	1.12693	5e-05	0.000672148	yes
Gpr37l1	chr1:135160249-135167681	sh-control	sh-TET2	NOTEST	0	0	0	1	1	no
Elf3	chr1:135253573-135258472	sh-control	sh-TET2	NOTEST	0.146691	0	-0.197477	1	1	no
Rnpep	chr1:135262698-135284084	sh-control	sh-TET2	OK	7.58493	7.99267	0.0669432	0.7783	0.888873	no
Timm17a	chr1:135301534-135313737	sh-control	sh-TET2	OK	173.236	142.222	-0.28279	0.1987	0.390001	no
Lmod1	chr1:135324812-135368065	sh-control	sh-TET2	OK	8.52584	9.98056	0.205033	0.33835	0.545957	no
Shisa4	chr1:135371455-135375063	sh-control	sh-TET2	OK	18.8282	28.9527	0.595132	0.0163	0.0674796	no
Ipo9	chr1:135382314-135430491	sh-control	sh-TET2	OK	23.1638	15.4974	-0.550609	0.01005	0.0469417	yes
Nav1	chr1:135434579-135585355	sh-control	sh-TET2	OK	3.29002	6.23874	0.754754	0.0001	0.00121886	yes
Tram1	chr1:13564701-13589864	sh-control	sh-TET2	OK	85.4622	81.3688	-0.0699716	0.74735	0.8699	no
Csrp1	chr1:135729196-135752229	sh-control	sh-TET2	OK	492.729	379.929	-0.374197	0.1225	0.285145	no
Phlda3	chr1:135766084-135769134	sh-control	sh-TET2	OK	46.5745	49.4068	0.0834299	0.7113	0.847048	no
Tnni1	chr1:135799420-135810989	sh-control	sh-TET2	OK	698.524	245.576	-1.50434	5e-05	0.000672148	yes
Lad1	chr1:135818597-135833341	sh-control	sh-TET2	OK	2.12481	0.468349	-1.08957	0.0003	0.00310275	yes
Tnnt2	chr1:135836333-135852268	sh-control	sh-TET2	OK	3465.59	3521.75	0.0231849	0.9443	0.973961	no
Pkp1	chr1:135871394-135919024	sh-control	sh-TET2	NOTEST	0.312021	0.369591	0.0619543	1	1	no
Igfn1	chr1:135953577-136006342	sh-control	sh-TET2	NOTEST	0	0.00783534	0.01126	1	1	no
Tmem9	chr1:136008218-136035030	sh-control	sh-TET2	OK	19.4184	11.4947	-0.708554	0.00495	0.0278507	yes
Ascl5	chr1:136050803-136051370	sh-control	sh-TET2	NOTEST	0	0	0	1	1	no
Cacna1s	chr1:136052900-136119822	sh-control	sh-TET2	NOTEST	0.652551	0.185706	-0.478948	1	1	no
Gm15850	chr1:136127718-136131183	sh-control	sh-TET2	NOTEST	0	0.174038	0.231479	1	1	no
Kif21b	chr1:136131400-136178014	sh-control	sh-TET2	OK	0.887715	0.505804	-0.326107	0.02355	0.0880323	no
5730559C18Rik	chr1:136213521-136234280	sh-control	sh-TET2	NOTEST	0.490242	0.334725	-0.159004	1	1	no
Gpr25	chr1:136258913-136260873	sh-control	sh-TET2	NOTEST	0	0	0	1	1	no
Lactb2	chr1:13625899-13660509	sh-control	sh-TET2	OK	13.7244	14.0345	0.030068	0.89735	0.952738	no
Camsap2	chr1:136268122-136346104	sh-control	sh-TET2	OK	15.5711	27.6057	0.787633	0.00035	0.00352582	yes
9230116N13Rik	chr1:136411915-136440220	sh-control	sh-TET2	NOTEST	0.152205	0.232978	0.0977496	1	1	no
Ddx59	chr1:136411915-136440220	sh-control	sh-TET2	OK	4.42547	3.76084	-0.188532	0.46085	0.658717	no
Kif14	chr1:136467957-136531511	sh-control	sh-TET2	OK	1.58354	0.207408	-1.09744	5e-05	0.000672148	yes
Zfp281	chr1:136624900-136630391	sh-control	sh-TET2	OK	11.88	13.3599	0.156913	0.45275	0.652373	no
Gm19705	chr1:136683395-136690805	sh-control	sh-TET2	OK	0.932587	3.0016	1.05004	0.05185	0.155822	no
Xkr9	chr1:13668770-13701723	sh-control	sh-TET2	NOTEST	0.0300594	0	-0.0427275	1	1	no
Gm16880	chr1:136696210-136725728	sh-control	sh-TET2	NOTEST	0.175457	0.384509	0.236153	1	1	no
Nr5a2	chr1:136843583-136960448	sh-control	sh-TET2	NOTEST	0.0367799	0	-0.0521097	1	1	no
Gm5523	chr1:13785684-13786929	sh-control	sh-TET2	NOTEST	0.0502486	0.093286	0.05794	1	1	no
Mir181a-1	chr1:137966454-137966541	sh-control	sh-TET2	NOTEST	0	0	0	1	1	no
Mir181b-1	chr1:137966638-137966718	sh-control	sh-TET2	NOTEST	0	0	0	1	1	no
Ptprc	chr1:138062858-138175305	sh-control	sh-TET2	NOTEST	0.111183	0.0668032	-0.0588024	1	1	no
Atp6v1g3	chr1:138273737-138289462	sh-control	sh-TET2	NOTEST	0	0	0	1	1	no
Nek7	chr1:138484713-138619696	sh-control	sh-TET2	OK	36.6991	76.1141	1.03246	5e-05	0.000672148	yes
Gm5833	chr1:138640094-138682075	sh-control	sh-TET2	NOTEST	0	0	0	1	1	no
Lhx9	chr1:138825185-138847579	sh-control	sh-TET2	OK	2.9261	2.85704	-0.0256028	0.9273	0.965427	no
2310009B15Rik	chr1:138851978-138856854	sh-control	sh-TET2	OK	10.9287	14.8389	0.409035	0.24365	0.445826	no
Dennd1b	chr1:138963708-139176042	sh-control	sh-TET2	OK	6.44771	13.5288	0.964047	5e-05	0.000672148	yes
Crb1	chr1:139198253-139377076	sh-control	sh-TET2	NOTEST	0.00880498	0.017739	0.0127203	1	1	no
4933436E23Rik	chr1:139379451-139402852	sh-control	sh-TET2	NOTEST	0	0	0	1	1	no
Zbtb41	chr1:139422382-139453007	sh-control	sh-TET2	OK	12.2907	19.1062	0.597223	0.0056	0.0306191	yes
Aspm	chr1:139454772-139494088	sh-control	sh-TET2	OK	6.83868	1.3925	-1.71209	5e-05	0.000672148	yes
F13b	chr1:139501706-139523756	sh-control	sh-TET2	NOTEST	0	0	0	1	1	no
Cfhr1	chr1:139547063-139560222	sh-control	sh-TET2	NOTEST	0	0	0	1	1	no
Gm4788	chr1:139697918-139781239	sh-control	sh-TET2	NOTEST	0.0232723	0	-0.0331901	1	1	no
Cfhr2	chr1:139810291-139858699	sh-control	sh-TET2	NOTEST	0.0549446	0	-0.0771672	1	1	no
Cfh	chr1:140085854-140183411	sh-control	sh-TET2	OK	8.95674	11.1747	0.290141	0.1678	0.349986	no
4930590L20Rik	chr1:140246256-140656402	sh-control	sh-TET2	NOTEST	0	0	0	1	1	no
Kcnt2	chr1:140246256-140656402	sh-control	sh-TET2	NOTEST	0.652727	0.364987	-0.275961	1	1	no
Eya1	chr1:14168957-14310199	sh-control	sh-TET2	OK	0.82588	1.02727	0.150946	0.4535	0.652714	no
B3galt2	chr1:143607498-143702684	sh-control	sh-TET2	NOTEST	0.411148	0.599726	0.180956	1	1	no
Cdc73	chr1:143607498-143702684	sh-control	sh-TET2	OK	2.72577	3.76973	0.356369	0.1904	0.380863	no
Glrx2	chr1:143739348-143749678	sh-control	sh-TET2	OK	4.44744	4.34383	-0.0277043	0.90905	0.957291	no
Trove2	chr1:143750790-143777051	sh-control	sh-TET2	OK	15.5843	35.3669	1.13281	5e-05	0.000672148	yes
Uchl5	chr1:143777277-143807466	sh-control	sh-TET2	OK	10.779	5.98582	-0.753716	0.0047	0.0267954	yes
Rgs2	chr1:143999337-144004149	sh-control	sh-TET2	OK	0.912248	0.531179	-0.320627	0.1298	0.296003	no
Rgs13	chr1:144138666-144177372	sh-control	sh-TET2	NOTEST	0	0	0	1	1	no
Rgs1	chr1:144244668-144249104	sh-control	sh-TET2	NOTEST	0	0	0	1	1	no
Rgs18	chr1:144752840-144775421	sh-control	sh-TET2	NOTEST	0.0202432	0	-0.0289131	1	1	no
Fam5c	chr1:146495665-146902472	sh-control	sh-TET2	NOTEST	0.0306609	0	-0.0435697	1	1	no
Msc	chr1:14753345-14755966	sh-control	sh-TET2	NOTEST	0.0259316	0.32131	0.365034	1	1	no
Trpa1	chr1:14872647-14918862	sh-control	sh-TET2	NOTEST	0.0374658	0	-0.0530638	1	1	no
Pla2g4a	chr1:149829621-149961284	sh-control	sh-TET2	OK	11.3463	11.0847	-0.0308971	0.89165	0.950054	no
7530420F21Rik	chr1:150076660-150099766	sh-control	sh-TET2	NOTEST	0.0613534	0.0751397	0.018619	1	1	no
Ptgs2	chr1:150100123-150108012	sh-control	sh-TET2	OK	15.208	32.4482	1.04522	5e-05	0.000672148	yes
2310030A07Rik	chr1:150319416-150346771	sh-control	sh-TET2	NOTEST	0	0	0	1	1	no
Pdc	chr1:150319416-150346771	sh-control	sh-TET2	NOTEST	0	0	0	1	1	no
BC003331	chr1:150361310-150466165	sh-control	sh-TET2	OK	8.89329	10.7783	0.251609	0.6965	0.837054	no
Prg4	chr1:150361310-150466165	sh-control	sh-TET2	NOTEST	0.199911	0.303153	0.119079	1	1	no
Tpr	chr1:150361310-150466165	sh-control	sh-TET2	OK	31.516	32.3348	0.0358793	0.8756	0.941062	no
Hmcn1	chr1:150562501-150993435	sh-control	sh-TET2	OK	1.33751	1.44553	0.0651746	0.6462	0.803438	no
C730036E19Rik	chr1:151138033-151144095	sh-control	sh-TET2	NOTEST	0	0	0	1	1	no
Ivns1abp	chr1:151344497-151364445	sh-control	sh-TET2	OK	102.731	77.5449	-0.401258	0.0779	0.207216	no
Swt1	chr1:151367698-151428435	sh-control	sh-TET2	OK	5.18214	7.94089	0.532312	0.01575	0.0657691	no
Trmt1l	chr1:151428647-151458183	sh-control	sh-TET2	OK	10.9591	9.15787	-0.235511	0.293	0.498976	no
Rnf2	chr1:151469405-151500823	sh-control	sh-TET2	OK	27.9227	28.6193	0.0343353	0.8715	0.939513	no
Fam129a	chr1:151571372-151719347	sh-control	sh-TET2	OK	5.19967	1.49598	-1.31259	5e-05	0.000672148	yes
Edem3	chr1:151755373-151822328	sh-control	sh-TET2	OK	22.7733	24.2783	0.0885573	0.67475	0.822801	no
1700025G04Rik	chr1:151884523-152090320	sh-control	sh-TET2	OK	6.76192	3.92825	-0.655338	0.0008	0.00676118	yes
Tsen15	chr1:152370735-152386682	sh-control	sh-TET2	OK	14.8851	7.30024	-0.936449	0.0015	0.0111899	yes
Glt25d2	chr1:152399866-152510695	sh-control	sh-TET2	NOTEST	0.162636	0.110307	-0.0664408	1	1	no
Rgl1	chr1:152517529-152625111	sh-control	sh-TET2	OK	13.3739	7.25484	-0.800139	0.0002	0.00219307	yes
Apobec4	chr1:152750550-152757544	sh-control	sh-TET2	NOTEST	0	0	0	1	1	no
Arpc5	chr1:152766541-152775580	sh-control	sh-TET2	OK	95.5394	158.019	0.720009	0.0018	0.0128918	yes
Ncf2	chr1:152807889-152836990	sh-control	sh-TET2	NOTEST	0.511864	0.468846	-0.0416452	1	1	no
Smg7	chr1:152836994-152902646	sh-control	sh-TET2	OK	18.2794	28.7896	0.627749	0.003	0.0191879	yes
Nmnat2	chr1:152955100-153119261	sh-control	sh-TET2	OK	0.494391	1.36304	0.661086	0.0026	0.0171309	yes
Lamc2	chr1:153122755-153186447	sh-control	sh-TET2	OK	17.2413	27.4994	0.643723	0.00325	0.020343	yes
Kcnb2	chr1:15312451-15714214	sh-control	sh-TET2	NOTEST	0.0127026	0.034826	0.0311776	1	1	no
Lamc1	chr1:153218921-153332786	sh-control	sh-TET2	OK	91.0132	167.977	0.876914	0.00045	0.00429555	yes
E330020D12Rik	chr1:153404185-153414233	sh-control	sh-TET2	NOTEST	0.0430673	0.0417215	-0.00186261	1	1	no
Shcbp1l	chr1:153425208-153452574	sh-control	sh-TET2	NOTEST	0.0388621	0	-0.0550042	1	1	no
Dhx9	chr1:153455757-153487660	sh-control	sh-TET2	OK	9.15593	10.3818	0.164406	0.4247	0.627881	no
Npl	chr1:153503015-153549714	sh-control	sh-TET2	OK	2.48041	0.601028	-1.12026	0.0033	0.0205916	yes
Rgs8	chr1:153653036-153697665	sh-control	sh-TET2	NOTEST	0.0332647	0.0137675	-0.0274831	1	1	no
C230024C17Rik	chr1:153721239-153737829	sh-control	sh-TET2	NOTEST	0	0	0	1	1	no
Rgs16	chr1:153740352-153745468	sh-control	sh-TET2	OK	7.02811	6.72926	-0.0547301	0.81645	0.909678	no
Rnasel	chr1:153749425-153764221	sh-control	sh-TET2	OK	0.970548	1.25736	0.19604	0.31765	0.524673	no
Rgsl1	chr1:153779386-153844141	sh-control	sh-TET2	NOTEST	0.0114765	0.0099161	-0.00222736	1	1	no
5830403L16Rik	chr1:153849541-153851195	sh-control	sh-TET2	NOTEST	0	0.0382357	0.054134	1	1	no
Gm5531	chr1:153874344-153876871	sh-control	sh-TET2	NOTEST	0.182659	0.156073	-0.0328017	1	1	no
Teddm1	chr1:153891645-153893060	sh-control	sh-TET2	NOTEST	0	0	0	1	1	no
Glul	chr1:153899944-153909714	sh-control	sh-TET2	OK	145.149	74.0227	-0.962041	0.0001	0.00121886	yes
Zfp648	chr1:154201186-154205674	sh-control	sh-TET2	NOTEST	0	0.0199917	0.0285574	1	1	no
4930452N14Rik	chr1:154241520-154256906	sh-control	sh-TET2	NOTEST	0	0	0	1	1	no
Cacna1e	chr1:154392518-154725920	sh-control	sh-TET2	NOTEST	0.0248801	0.338582	0.38525	1	1	no
Ier5	chr1:155096366-155099636	sh-control	sh-TET2	OK	24.9874	41.3466	0.704434	0.0019	0.013424	yes
Mr1	chr1:155127877-155146780	sh-control	sh-TET2	OK	6.54205	4.6264	-0.422745	0.08055	0.211688	no
Stx6	chr1:155158702-155203517	sh-control	sh-TET2	OK	20.1793	21.4911	0.0866993	0.68045	0.827028	no
Xpr1	chr1:155275656-155417444	sh-control	sh-TET2	OK	19.7502	16.3782	-0.255847	0.2233	0.42079	no
Acbd6	chr1:155558119-155687233	sh-control	sh-TET2	OK	15.9828	13.3649	-0.241526	0.332	0.538822	no
Lhx4	chr1:155701693-155742027	sh-control	sh-TET2	NOTEST	0.0413801	0.310983	0.332152	1	1	no
Qsox1	chr1:155778154-155812899	sh-control	sh-TET2	OK	95.3327	95.4987	0.0024839	0.99165	0.994879	no
Cep350	chr1:155844963-155973255	sh-control	sh-TET2	OK	5.39591	5.7734	0.0827306	0.6611	0.814131	no
Tor1aip1	chr1:156004598-156068859	sh-control	sh-TET2	OK	10.1334	7.67895	-0.359302	0.5268	0.713188	no
Tor1aip2	chr1:156004598-156068859	sh-control	sh-TET2	OK	92.8239	94.558	0.0264212	0.9156	0.960559	no
Fam163a	chr1:156075965-156087888	sh-control	sh-TET2	NOTEST	0.12509	0.301607	0.210254	1	1	no
Tdrd5	chr1:156255295-156303348	sh-control	sh-TET2	NOTEST	0.0578788	0.0221838	-0.0495197	1	1	no
Nphs2	chr1:156310734-156328035	sh-control	sh-TET2	NOTEST	0	0.035084	0.0497479	1	1	no
Soat1	chr1:156428107-156474328	sh-control	sh-TET2	OK	32.4667	21.5711	-0.56825	0.0077	0.0385899	yes
Abl2	chr1:156558786-156649619	sh-control	sh-TET2	OK	5.57078	10.7152	0.834245	0.0002	0.00219307	yes
Tor3a	chr1:156653616-156674339	sh-control	sh-TET2	OK	3.54185	3.28249	-0.0848302	0.72115	0.853618	no
Fam20b	chr1:156678570-156718910	sh-control	sh-TET2	OK	23.3782	30.1147	0.352005	0.1022	0.250202	no
Angptl1	chr1:156804165-156939626	sh-control	sh-TET2	NOTEST	0.185089	0.186372	0.00156104	1	1	no
Ralgps2	chr1:156804165-156939626	sh-control	sh-TET2	OK	6.41442	3.3862	-0.757362	0.0002	0.00219307	yes
Tex35	chr1:157099147-157108645	sh-control	sh-TET2	NOTEST	0	0.0458774	0.0647137	1	1	no
2810025M15Rik	chr1:157135182-157420236	sh-control	sh-TET2	OK	20.494	14.276	-0.492667	0.38255	0.589119	no
Rasal2	chr1:157135182-157420236	sh-control	sh-TET2	OK	8.46714	10.8485	0.323704	0.1454	0.318407	no
BC026585	chr1:157458581-157488733	sh-control	sh-TET2	OK	8.90848	8.01205	-0.136808	0.63155	0.792603	no
Sec16b	chr1:157506795-157568424	sh-control	sh-TET2	NOTEST	0.81059	0.509012	-0.262856	1	1	no
Terf1	chr1:15805657-15843429	sh-control	sh-TET2	OK	4.01697	2.27546	-0.615119	0.03995	0.129203	no
Fam5b	chr1:158245268-158356260	sh-control	sh-TET2	NOTEST	0.0171839	0.0931369	0.103894	1	1	no
Astn1	chr1:158362303-158691786	sh-control	sh-TET2	NOTEST	0.00568006	0.0152802	0.0137065	1	1	no
Mir488	chr1:158362303-158691786	sh-control	sh-TET2	NOTEST	0	0	0	1	1	no
Sbspon	chr1:15853861-15892722	sh-control	sh-TET2	NOTEST	0.0154014	0.240916	0.289355	1	1	no
Pappa2	chr1:158711730-158957438	sh-control	sh-TET2	OK	7.59349	6.22926	-0.249396	0.2485	0.45072	no
Rfwd2	chr1:159232325-159347580	sh-control	sh-TET2	OK	20.6891	30.2189	0.52545	0.0141	0.0604544	no
Scarna3a	chr1:159232325-159347580	sh-control	sh-TET2	OK	39.6169	10.272	-1.84934	0.60395	0.771172	no
Tnr	chr1:159523768-159924922	sh-control	sh-TET2	NOTEST	0.203759	0.277258	0.0855034	1	1	no
4930523C07Rik	chr1:160044379-160078586	sh-control	sh-TET2	OK	8.60224	8.81354	0.0314027	0.8907	0.949901	no
4930562F07Rik	chr1:160044379-160078586	sh-control	sh-TET2	OK	4.9936	4.053	-0.246283	0.71625	0.851146	no
Tnn	chr1:160085031-160153575	sh-control	sh-TET2	NOTEST	0.00708567	0.0174811	0.0148156	1	1	no
Mrps14	chr1:160195259-160201186	sh-control	sh-TET2	OK	14.0424	14.3572	0.0298804	0.90145	0.954252	no
Cacybp	chr1:160202366-160212892	sh-control	sh-TET2	OK	55.4917	62.2632	0.163328	0.453	0.652373	no
Gpr52	chr1:160219173-160792938	sh-control	sh-TET2	OK	0.636992	0.509122	-0.117338	0.80935	0.906164	no
Rabgap1l	chr1:160219173-160792938	sh-control	sh-TET2	OK	32.3576	41.5829	0.352259	0.12195	0.28425	no
4930444P10Rik	chr1:16065978-16093041	sh-control	sh-TET2	NOTEST	0.139189	0	-0.188007	1	1	no
Rc3h1	chr1:160906410-160974976	sh-control	sh-TET2	OK	5.86545	9.38109	0.596532	0.0022	0.0149969	yes
Serpinc1	chr1:160978605-161003014	sh-control	sh-TET2	NOTEST	0.0348479	0.052631	0.024581	1	1	no
Rpl7	chr1:16101295-16104433	sh-control	sh-TET2	OK	1048.21	999.117	-0.0691347	0.77425	0.887035	no
Zbtb37	chr1:161017755-161034259	sh-control	sh-TET2	OK	3.17024	4.60762	0.427258	0.06235	0.177522	no
Gas5	chr1:161035165-161038537	sh-control	sh-TET2	OK	28.8087	41.4536	0.510153	0.01675	0.068821	no
Snord47	chr1:161035165-161038537	sh-control	sh-TET2	NOTEST	877.264	0	-9.77851	1	1	no
Dars2	chr1:161040612-161070632	sh-control	sh-TET2	OK	5.76307	3.20892	-0.684228	0.00365	0.0220986	yes
Rdh10	chr1:16105881-16132550	sh-control	sh-TET2	OK	2.35255	5.24985	0.898563	0.00225	0.0152427	yes
Cenpl	chr1:161070891-161086343	sh-control	sh-TET2	OK	2.08097	0.998782	-0.624264	0.04215	0.134294	no
Klhl20	chr1:161088377-161131479	sh-control	sh-TET2	OK	8.76879	13.7127	0.59081	0.005	0.0280271	yes
4930469G21Rik	chr1:161142711-161170507	sh-control	sh-TET2	NOTEST	0.0857777	0	-0.118729	1	1	no
Ankrd45	chr1:161142711-161170507	sh-control	sh-TET2	OK	0.929043	0.46648	-0.395528	0.06075	0.174164	no
Prdx6	chr1:161240111-161251166	sh-control	sh-TET2	OK	133.651	193.647	0.531635	0.0198	0.077359	no
Tnfsf4	chr1:161395437-161418206	sh-control	sh-TET2	OK	0.0992633	0.922549	0.806483	0.0369	0.121797	no
Tnfsf18	chr1:161494656-161505290	sh-control	sh-TET2	OK	1.34432	1.6902	0.198544	0.48215	0.676521	no
Fasl	chr1:161780691-161788495	sh-control	sh-TET2	NOTEST	0.0171355	0	-0.0245119	1	1	no
Suco	chr1:161816111-161876661	sh-control	sh-TET2	OK	17.0952	24.3534	0.486572	0.0218	0.0828828	no
4930558K02Rik	chr1:161942088-161979636	sh-control	sh-TET2	NOTEST	0.0601968	0	-0.0843321	1	1	no
Pigc	chr1:161942088-161979636	sh-control	sh-TET2	OK	6.07096	9.91424	0.626234	0.00715	0.0365343	yes
2810442N19Rik	chr1:161987301-162478034	sh-control	sh-TET2	NOTEST	0.215358	0.270449	0.0639571	1	1	no
Dnm3	chr1:161987301-162478034	sh-control	sh-TET2	NOTEST	0.180375	0.130821	-0.0618747	1	1	no
Dnm3os	chr1:161987301-162478034	sh-control	sh-TET2	OK	2.01869	2.80743	0.334895	0.09615	0.239488	no
Stau2	chr1:16228809-16519302	sh-control	sh-TET2	OK	10.5503	13.9561	0.372804	0.0858	0.221513	no
Mettl13	chr1:162533671-162548345	sh-control	sh-TET2	OK	3.23576	3.22636	-0.00320519	0.99165	0.994879	no
Vamp4	chr1:162570827-162599078	sh-control	sh-TET2	OK	3.95388	3.60382	-0.105727	0.69375	0.835899	no
7420461P10Rik	chr1:162639149-162658219	sh-control	sh-TET2	NOTEST	0	0	0	1	1	no
Myoc	chr1:162639149-162658219	sh-control	sh-TET2	NOTEST	0	0	0	1	1	no
Prrc2c	chr1:162671784-162740556	sh-control	sh-TET2	OK	8.89357	13.0722	0.508285	0.0139	0.0597889	no
Fmo4	chr1:162793882-162812549	sh-control	sh-TET2	NOTEST	0	0	0	1	1	no
Fmo1	chr1:162829560-162866548	sh-control	sh-TET2	NOTEST	0	0	0	1	1	no
Fmo2	chr1:162875046-162898712	sh-control	sh-TET2	NOTEST	0	0.0135869	0.0194698	1	1	no
Fmo6	chr1:162916550-162937225	sh-control	sh-TET2	NOTEST	0	0.024177	0.0344651	1	1	no
Fmo3	chr1:162953799-162984491	sh-control	sh-TET2	NOTEST	0.021479	0.0417394	0.0283349	1	1	no
Mroh9	chr1:163024301-163085670	sh-control	sh-TET2	NOTEST	0	0	0	1	1	no
Prrx1	chr1:163245118-163313650	sh-control	sh-TET2	OK	4.98618	3.4756	-0.419555	0.0601	0.17296	no
Gorab	chr1:163384908-163403641	sh-control	sh-TET2	OK	6.12332	5.33639	-0.168889	0.48345	0.677326	no
Mettl11b	chr1:163702992-163725232	sh-control	sh-TET2	NOTEST	0	0	0	1	1	no
Kifap3	chr1:163779678-163917100	sh-control	sh-TET2	OK	13.5232	10.3642	-0.353863	0.09675	0.240584	no
BC055324	chr1:163930063-163994781	sh-control	sh-TET2	OK	4.86307	1.76156	-1.08617	0.0097	0.0458053	yes
Scyl3	chr1:163930063-163994781	sh-control	sh-TET2	OK	3.47137	5.03801	0.433356	0.0947	0.237105	no
Mettl18	chr1:163994944-163997244	sh-control	sh-TET2	OK	3.99805	2.61433	-0.467637	0.1367	0.306161	no
Sele	chr1:164048233-164057677	sh-control	sh-TET2	NOTEST	0.403216	0.404766	0.00159273	1	1	no
Sell	chr1:164062075-164080785	sh-control	sh-TET2	NOTEST	0	0	0	1	1	no
F5	chr1:164115263-164220274	sh-control	sh-TET2	NOTEST	0.0128664	0.0093184	-0.00506253	1	1	no
Gm16548	chr1:164115263-164220274	sh-control	sh-TET2	NOTEST	0.0648142	0	-0.0906017	1	1	no
Selp	chr1:164115263-164220274	sh-control	sh-TET2	OK	0.939596	1.11082	0.122047	0.56935	0.747809	no
Slc19a2	chr1:164249045-164265385	sh-control	sh-TET2	OK	12.7201	38.1718	1.51352	5e-05	0.000672148	yes
4930455F23Rik	chr1:164275597-164287847	sh-control	sh-TET2	OK	6.27721	9.23642	0.492254	0.0438	0.138232	no
Blzf1	chr1:164289799-164307484	sh-control	sh-TET2	OK	9.78249	9.10481	-0.0936482	0.6597	0.813113	no
Atp1b1	chr1:164307674-164458355	sh-control	sh-TET2	OK	270.144	369.618	0.450874	0.06885	0.189998	no
Nme7	chr1:164307674-164458355	sh-control	sh-TET2	OK	18.5381	23.6774	0.3369	0.75285	0.872914	no
Dpt	chr1:164796731-164824266	sh-control	sh-TET2	NOTEST	0.594402	0.0730874	-0.571248	1	1	no
Gm20743	chr1:164863120-164871438	sh-control	sh-TET2	NOTEST	0	0	0	1	1	no
Xcl1	chr1:164931647-164935510	sh-control	sh-TET2	NOTEST	0	0	0	1	1	no
4930568G15Rik	chr1:165066616-165091930	sh-control	sh-TET2	NOTEST	0.0544898	0	-0.0765451	1	1	no
Tbx19	chr1:165137852-165160773	sh-control	sh-TET2	NOTEST	0	0	0	1	1	no
Sft2d2	chr1:165174340-165194433	sh-control	sh-TET2	OK	12.2185	12.6137	0.0425008	0.83835	0.921633	no
Tiprl	chr1:165212285-165236958	sh-control	sh-TET2	OK	8.3763	7.62631	-0.120275	0.57175	0.749323	no
Gpr161	chr1:165295765-165321851	sh-control	sh-TET2	OK	2.1358	4.53748	0.820396	0.00485	0.0274164	yes
Dcaf6	chr1:165329500-165460463	sh-control	sh-TET2	OK	22.9815	25.5444	0.146486	0.48805	0.681062	no
Ube2w	chr1:16540787-16619338	sh-control	sh-TET2	OK	18.8606	34.5262	0.838974	5e-05	0.000672148	yes
Mpc2	chr1:165461207-165481214	sh-control	sh-TET2	OK	63.726	45.7942	-0.468016	0.04425	0.139323	no
Adcy10	chr1:165485182-165576773	sh-control	sh-TET2	NOTEST	0	0	0	1	1	no
Mpzl1	chr1:165592180-165634541	sh-control	sh-TET2	OK	5.00831	5.71115	0.159601	0.5398	0.724273	no
Rcsd1	chr1:165648944-165708094	sh-control	sh-TET2	OK	29.9104	18.8022	-0.642432	0.0037	0.0223226	yes
Creg1	chr1:165763779-165775304	sh-control	sh-TET2	OK	21.7387	11.9087	-0.816806	0.0005	0.00467263	yes
Cd247	chr1:165788680-166002634	sh-control	sh-TET2	NOTEST	0	0.0424677	0.0600027	1	1	no
Pou2f1	chr1:165788680-166002634	sh-control	sh-TET2	OK	1.68185	2.33097	0.312714	0.0646	0.181775	no
Dusp27	chr1:166098147-166127898	sh-control	sh-TET2	OK	34.5465	31.8339	-0.114521	0.59835	0.767293	no
Gpa33	chr1:166130459-166166510	sh-control	sh-TET2	NOTEST	0.0475268	0.032251	-0.0211933	1	1	no
Mael	chr1:166201384-166238744	sh-control	sh-TET2	NOTEST	0.0778701	0.0800389	0.00289995	1	1	no
Ildr2	chr1:166254138-166316832	sh-control	sh-TET2	OK	8.76879	11.2371	0.32501	0.11305	0.26925	no
Pogk	chr1:166379166-166409828	sh-control	sh-TET2	OK	5.31844	5.3404	0.00500545	0.9826	0.990512	no
Tada1	chr1:166379166-166409828	sh-control	sh-TET2	OK	7.87722	9.1051	0.186904	0.61795	0.781492	no
Tceb1	chr1:16642764-16656865	sh-control	sh-TET2	OK	60.6527	52.5634	-0.202917	0.37895	0.585075	no
Gm4846	chr1:166483612-166497588	sh-control	sh-TET2	NOTEST	0	0	0	1	1	no
D030040B21Rik	chr1:16657551-16662278	sh-control	sh-TET2	NOTEST	0	0	0	1	1	no
Gm4847	chr1:166628970-166647693	sh-control	sh-TET2	NOTEST	0	0	0	1	1	no
Tmem70	chr1:16665190-16678275	sh-control	sh-TET2	OK	23.5545	20.7434	-0.17541	0.452	0.651648	no
Fmo9	chr1:166662054-166681845	sh-control	sh-TET2	NOTEST	0	0	0	1	1	no
Ly96	chr1:16688455-16709605	sh-control	sh-TET2	OK	3.98658	4.58702	0.164028	0.696	0.836968	no
Gm16701	chr1:166974022-166999730	sh-control	sh-TET2	NOTEST	0	0	0	1	1	no
Fam78b	chr1:167001416-167091302	sh-control	sh-TET2	NOTEST	0.479511	0.345774	-0.136684	1	1	no
Uck2	chr1:167226083-167285127	sh-control	sh-TET2	OK	142.196	119.566	-0.248168	0.2605	0.462709	no
Tmco1	chr1:167308669-167333978	sh-control	sh-TET2	OK	20.2667	21.4568	0.0785562	0.7126	0.848007	no
Aldh9a1	chr1:167349990-167368530	sh-control	sh-TET2	OK	5.31494	4.73982	-0.137764	0.5698	0.748154	no
Mgst3	chr1:167372383-167393797	sh-control	sh-TET2	OK	50.4423	34.074	-0.552553	0.0299	0.104978	no
Lrrc52	chr1:167445674-167466780	sh-control	sh-TET2	NOTEST	0	0	0	1	1	no
Rxrg	chr1:167598361-167639623	sh-control	sh-TET2	NOTEST	0.069016	0.069838	0.00110891	1	1	no
Lmx1a	chr1:167689557-167848733	sh-control	sh-TET2	NOTEST	0	0	0	1	1	no
Pbx1	chr1:168119363-168432258	sh-control	sh-TET2	OK	7.28934	7.02479	-0.0467936	0.82195	0.911355	no
Nuf2	chr1:169497933-169531464	sh-control	sh-TET2	OK	9.55489	0.863458	-2.50186	5e-05	0.000672148	yes
Rgs5	chr1:169655500-169693526	sh-control	sh-TET2	NOTEST	0.661552	0.35638	-0.29277	1	1	no
Rgs4	chr1:169741476-169747642	sh-control	sh-TET2	OK	1.85894	6.15273	1.32301	5e-05	0.000672148	yes
1700084C01Rik	chr1:169928938-169934653	sh-control	sh-TET2	NOTEST	0	0	0	1	1	no
Jph1	chr1:16994939-17097889	sh-control	sh-TET2	OK	4.63703	3.55058	-0.308885	0.15315	0.330382	no
Hsd17b7	chr1:169949536-169969205	sh-control	sh-TET2	OK	6.82945	18.0993	1.28654	5e-05	0.000672148	yes
3110045C21Rik	chr1:169969408-170088944	sh-control	sh-TET2	NOTEST	0.189119	0.196266	0.00864512	1	1	no
Ddr2	chr1:169969408-170088944	sh-control	sh-TET2	OK	12.6831	17.1989	0.411456	0.04985	0.151211	no
Uap1	chr1:170142002-170174946	sh-control	sh-TET2	OK	19.1986	13.9737	-0.431825	0.05165	0.155338	no
Uhmk1	chr1:170199255-170215393	sh-control	sh-TET2	OK	11.4982	14.5049	0.311004	0.19765	0.388957	no
Sh2d1b2	chr1:170232870-170251587	sh-control	sh-TET2	NOTEST	0	0	0	1	1	no
Sh2d1b1	chr1:170277323-170285662	sh-control	sh-TET2	NOTEST	0	0.0268668	0.0382491	1	1	no
Gm7694	chr1:170298192-170306332	sh-control	sh-TET2	NOTEST	0.140112	0.0717522	-0.0892042	1	1	no
1700015E13Rik	chr1:170308860-170312125	sh-control	sh-TET2	NOTEST	0	0.175031	0.232699	1	1	no
Nos1ap	chr1:170317495-170589849	sh-control	sh-TET2	NOTEST	0.0831562	0.0774636	-0.00760217	1	1	no
Olfml2b	chr1:170644531-170682789	sh-control	sh-TET2	OK	44.1966	35.1407	-0.32259	0.13595	0.304879	no
Atf6	chr1:170704456-170867771	sh-control	sh-TET2	OK	16.3021	17.4914	0.0959073	0.6471	0.804224	no
Dusp12	chr1:170874187-170885540	sh-control	sh-TET2	OK	9.35634	8.87778	-0.0682555	0.8047	0.904244	no
Fcrlb	chr1:170907272-170912941	sh-control	sh-TET2	NOTEST	0.0825755	0	-0.114468	1	1	no
Fcrla	chr1:170917593-170927583	sh-control	sh-TET2	NOTEST	0	0	0	1	1	no
Fcgr2b	chr1:170960558-170976071	sh-control	sh-TET2	NOTEST	0.228228	0.054922	-0.219442	1	1	no
Fcgr4	chr1:171018925-171029761	sh-control	sh-TET2	NOTEST	0.187875	0.204378	0.0199052	1	1	no
Fcgr3	chr1:171051168-171059403	sh-control	sh-TET2	NOTEST	0.541284	0.196719	-0.365048	1	1	no
1700009P17Rik	chr1:171121660-171126967	sh-control	sh-TET2	NOTEST	0.343019	0.226657	-0.130748	1	1	no
Sdhc	chr1:171129156-171150603	sh-control	sh-TET2	OK	169.628	143.734	-0.237451	0.2816	0.485966	no
Mpz	chr1:171150712-171161123	sh-control	sh-TET2	NOTEST	0.0420303	0.0226079	-0.0271442	1	1	no
Pcp4l1	chr1:171173263-171196268	sh-control	sh-TET2	OK	6.68739	2.21932	-1.25574	0.00025	0.00265181	yes
Nr1i3	chr1:171213969-171222514	sh-control	sh-TET2	NOTEST	0	0.0762765	0.106049	1	1	no
Tomm40l	chr1:171213969-171222514	sh-control	sh-TET2	OK	12.8135	8.63748	-0.519351	0.0176	0.0713379	no
Apoa2	chr1:171225053-171226379	sh-control	sh-TET2	NOTEST	0	0	0	1	1	no
Fcer1g	chr1:171229571-171234349	sh-control	sh-TET2	NOTEST	0.870329	0.201636	-0.638292	1	1	no
Ndufs2	chr1:171234859-171247112	sh-control	sh-TET2	OK	200.318	156.993	-0.349616	0.12465	0.288752	no
Adamts4	chr1:171250421-171259922	sh-control	sh-TET2	NOTEST	0.526415	0.451421	-0.0726812	1	1	no
B4galt3	chr1:171270327-171276895	sh-control	sh-TET2	OK	9.40517	9.87925	0.0642786	0.7935	0.897533	no
Ppox	chr1:171276991-171281186	sh-control	sh-TET2	OK	5.38427	5.2017	-0.0418579	0.88155	0.944164	no
Usp21	chr1:171281952-171287961	sh-control	sh-TET2	OK	5.81013	7.0474	0.24084	0.3439	0.551654	no
Ufc1	chr1:171288563-171294982	sh-control	sh-TET2	OK	50.0476	55.9903	0.158873	0.4828	0.676889	no
Dedd	chr1:171329144-171345645	sh-control	sh-TET2	OK	8.35396	9.94593	0.226745	0.42585	0.628418	no
Nit1	chr1:171329144-171345645	sh-control	sh-TET2	OK	17.0408	17.5931	0.043504	0.88785	0.948039	no
Pfdn2	chr1:171345698-171358170	sh-control	sh-TET2	OK	10.9335	8.83878	-0.278466	0.4136	0.617625	no
Klhdc9	chr1:171358448-171360798	sh-control	sh-TET2	OK	1.38843	1.04113	-0.226695	0.4273	0.629784	no
Pvrl4	chr1:171370172-171388287	sh-control	sh-TET2	NOTEST	0.58176	0.297839	-0.285419	1	1	no
Arhgap30	chr1:171388959-171410239	sh-control	sh-TET2	NOTEST	0.121259	0.047616	-0.0980096	1	1	no
Usf1	chr1:171411680-171418742	sh-control	sh-TET2	OK	14.3206	19.1557	0.395715	0.0844	0.219075	no
Tstd1	chr1:171419032-171420352	sh-control	sh-TET2	NOTEST	0	0.0847918	0.117418	1	1	no
F11r	chr1:171437560-171464593	sh-control	sh-TET2	OK	32.0829	37.8471	0.231721	0.288	0.493327	no
Gdap1	chr1:17145372-17164270	sh-control	sh-TET2	NOTEST	0.0870933	0.366302	0.329801	1	1	no
Alyref2	chr1:171503477-171504750	sh-control	sh-TET2	OK	4.31114	3.5752	-0.215187	0.4955	0.688022	no
Itln1	chr1:171518123-171535294	sh-control	sh-TET2	NOTEST	0.0942402	0.172465	0.0996154	1	1	no
Cd244	chr1:171559192-171585316	sh-control	sh-TET2	NOTEST	0	0	0	1	1	no
Ly9	chr1:171588612-171607360	sh-control	sh-TET2	NOTEST	0.637618	0.371118	-0.256246	1	1	no
Slamf7	chr1:171632402-171653037	sh-control	sh-TET2	NOTEST	0.0209372	0	-0.0298941	1	1	no
Cd48	chr1:171682054-171705257	sh-control	sh-TET2	NOTEST	0	0	0	1	1	no
Slamf1	chr1:171767131-171801184	sh-control	sh-TET2	NOTEST	0	0	0	1	1	no
Cd84	chr1:171839696-171890718	sh-control	sh-TET2	NOTEST	0.390947	0.104432	-0.332763	1	1	no
Slamf6	chr1:171917536-171943868	sh-control	sh-TET2	NOTEST	0.0284424	0	-0.040461	1	1	no
Vangl2	chr1:172004370-172027268	sh-control	sh-TET2	OK	1.83658	1.02864	-0.48364	0.073	0.197995	no
Nhlh1	chr1:172052291-172057596	sh-control	sh-TET2	NOTEST	0	0	0	1	1	no
Copa	chr1:172066012-172122332	sh-control	sh-TET2	OK	100.8	92.2691	-0.126266	0.60495	0.771793	no
Ncstn	chr1:172066012-172122332	sh-control	sh-TET2	OK	25.7682	25.69	-0.00422082	0.9946	0.996507	no
Pex19	chr1:172126754-172136497	sh-control	sh-TET2	OK	41.2431	24.9606	-0.702392	0.00115	0.00905682	yes
Dcaf8	chr1:172148014-172196393	sh-control	sh-TET2	OK	32.1498	36.7818	0.188691	0.38345	0.590051	no
Pea15a	chr1:172196728-172206781	sh-control	sh-TET2	OK	166.979	69.901	-1.2444	5e-05	0.000672148	yes
Casq1	chr1:172209893-172219895	sh-control	sh-TET2	OK	72.7651	22.7303	-1.63621	5e-05	0.000672148	yes
Atp1a4	chr1:172223507-172258424	sh-control	sh-TET2	NOTEST	0.23018	0.439441	0.226639	1	1	no
Atp1a2	chr1:172271708-172298064	sh-control	sh-TET2	OK	3.20506	0.739188	-1.27371	5e-05	0.000672148	yes
Igsf8	chr1:172312406-172319835	sh-control	sh-TET2	OK	7.84483	3.53905	-0.962444	0.0007	0.00610493	yes
Kcnj9	chr1:172321032-172329263	sh-control	sh-TET2	NOTEST	0.0224494	0	-0.0320294	1	1	no
Kcnj10	chr1:172341209-172374085	sh-control	sh-TET2	NOTEST	0.0152529	0	-0.0218391	1	1	no
Pigm	chr1:172376530-172384099	sh-control	sh-TET2	OK	5.29815	13.2002	1.17291	5e-05	0.000672148	yes
Slamf9	chr1:172475359-172478409	sh-control	sh-TET2	OK	1.20338	1.34374	0.0890942	0.7815	0.890075	no
Igsf9	chr1:172482212-172498877	sh-control	sh-TET2	OK	1.61305	1.10124	-0.314494	0.14355	0.315563	no
Tagln2	chr1:172500245-172507375	sh-control	sh-TET2	OK	233.939	221.404	-0.0791035	0.72655	0.857872	no
4933439K11Rik	chr1:172521129-172550806	sh-control	sh-TET2	NOTEST	0	0.0434087	0.0613044	1	1	no
Ccdc19	chr1:172521129-172550806	sh-control	sh-TET2	NOTEST	0.399825	0.272045	-0.138097	1	1	no
Vsig8	chr1:172555937-172563717	sh-control	sh-TET2	NOTEST	0.181	0.0903153	-0.115264	1	1	no
Slamf8	chr1:172581376-172590568	sh-control	sh-TET2	NOTEST	0	0	0	1	1	no
Fcrl6	chr1:172596639-172602551	sh-control	sh-TET2	NOTEST	0	0	0	1	1	no
Dusp23	chr1:172630768-172632974	sh-control	sh-TET2	OK	0.9096	0.880654	-0.022036	0.9384	0.971294	no
Crp	chr1:172698055-172699966	sh-control	sh-TET2	NOTEST	0	0	0	1	1	no
Apcs	chr1:172893960-172895054	sh-control	sh-TET2	NOTEST	0	0	0	1	1	no
Olfr16	chr1:172956767-172957817	sh-control	sh-TET2	NOTEST	0	0	0	1	1	no
Olfr1408	chr1:173130282-173131215	sh-control	sh-TET2	NOTEST	0	0	0	1	1	no
Olfr1406	chr1:173183441-173184504	sh-control	sh-TET2	NOTEST	0	0	0	1	1	no
Olfr218	chr1:173203357-173204299	sh-control	sh-TET2	NOTEST	0	0	0	1	1	no
Olfr1404	chr1:173215606-173216640	sh-control	sh-TET2	NOTEST	0	0	0	1	1	no
Fcer1a	chr1:173221270-173227229	sh-control	sh-TET2	NOTEST	0	0	0	1	1	no
Olfr418-ps1	chr1:173270146-173271137	sh-control	sh-TET2	NOTEST	0	0	0	1	1	no
Mptx2	chr1:173274460-173277756	sh-control	sh-TET2	NOTEST	0	0	0	1	1	no
Darc	chr1:173331885-173333503	sh-control	sh-TET2	NOTEST	0.0531299	0	-0.0746834	1	1	no
Cadm3	chr1:173334253-173367695	sh-control	sh-TET2	NOTEST	0.286843	0.149149	-0.16327	1	1	no
Aim2	chr1:173420603-173466036	sh-control	sh-TET2	OK	0.684288	1.0087	0.254123	0.26015	0.462361	no
BC094916	chr1:173521310-173535957	sh-control	sh-TET2	NOTEST	0	0	0	1	1	no
Pydc4	chr1:173591956-173599274	sh-control	sh-TET2	NOTEST	0	0	0	1	1	no
Pyhin1	chr1:173630858-173647928	sh-control	sh-TET2	NOTEST	0	0	0	1	1	no
Pydc3	chr1:173673679-173698392	sh-control	sh-TET2	NOTEST	0	0	0	1	1	no
AI607873	chr1:173723427-173741809	sh-control	sh-TET2	NOTEST	0.0279436	0.0210465	-0.00971254	1	1	no
Ifi204	chr1:173747293-173766919	sh-control	sh-TET2	OK	0.66677	0.789127	0.102201	0.64585	0.803314	no
Mndal	chr1:173857219-173880187	sh-control	sh-TET2	NOTEST	0.034413	0.0196408	-0.0207513	1	1	no
Mnda	chr1:173896354-173912922	sh-control	sh-TET2	NOTEST	0.289618	0.351184	0.0672804	1	1	no
Ifi203	chr1:173920402-173942492	sh-control	sh-TET2	NOTEST	0.0523097	0	-0.0735594	1	1	no
Ifi202b	chr1:173962568-173982844	sh-control	sh-TET2	OK	2.35594	2.70699	0.143531	0.61275	0.777452	no
Ifi205	chr1:174011997-174031755	sh-control	sh-TET2	NOTEST	0	0.0213988	0.0305463	1	1	no
Olfr433	chr1:174041932-174042936	sh-control	sh-TET2	NOTEST	0	0	0	1	1	no
Olfr432	chr1:174050374-174051313	sh-control	sh-TET2	NOTEST	0	0.0822028	0.113971	1	1	no
Olfr430	chr1:174069299-174070253	sh-control	sh-TET2	NOTEST	0	0	0	1	1	no
Olfr429	chr1:174089037-174089980	sh-control	sh-TET2	NOTEST	0	0	0	1	1	no
Olfr426	chr1:174099459-174100410	sh-control	sh-TET2	NOTEST	0	0	0	1	1	no
Olfr231	chr1:174117090-174118014	sh-control	sh-TET2	NOTEST	0	0	0	1	1	no
Olfr424	chr1:174136745-174137693	sh-control	sh-TET2	NOTEST	0	0.0430317	0.060783	1	1	no
Olfr421-ps1	chr1:174151480-174152530	sh-control	sh-TET2	NOTEST	0	0	0	1	1	no
Olfr420	chr1:174158721-174159767	sh-control	sh-TET2	NOTEST	0	0	0	1	1	no
Spta1	chr1:174172775-174248449	sh-control	sh-TET2	OK	7.91497	12.0706	0.552024	0.0125	0.0554336	no
Olfr419	chr1:174249888-174250976	sh-control	sh-TET2	NOTEST	0.140687	0.170118	0.036751	1	1	no
Mptx1	chr1:174330517-174332877	sh-control	sh-TET2	NOTEST	0	0	0	1	1	no
Olfr417	chr1:174368918-174369848	sh-control	sh-TET2	NOTEST	0	0	0	1	1	no
Olfr248	chr1:174391045-174392055	sh-control	sh-TET2	NOTEST	0	0	0	1	1	no
Olfr414	chr1:174430429-174431384	sh-control	sh-TET2	NOTEST	0	0	0	1	1	no
Olfr220	chr1:174448624-174449602	sh-control	sh-TET2	NOTEST	0	0	0	1	1	no
Fmn2	chr1:174501824-174822729	sh-control	sh-TET2	NOTEST	0.00637398	0.00603001	-0.000493185	1	1	no
Grem2	chr1:174833784-174921819	sh-control	sh-TET2	OK	1.13558	0.977338	-0.111068	0.59695	0.766714	no
Rgs7	chr1:175059075-175492545	sh-control	sh-TET2	NOTEST	0.677612	0.691876	0.0122147	1	1	no
Fh1	chr1:175601377-175625635	sh-control	sh-TET2	OK	113.53	65.8194	-0.777387	0.0006	0.00541351	yes
Kmo	chr1:175632192-175660853	sh-control	sh-TET2	NOTEST	0.015509	0	-0.022203	1	1	no
Chml	chr1:175662427-175692590	sh-control	sh-TET2	OK	5.08163	5.86082	0.173923	0.4175	0.621133	no
Opn3	chr1:175662427-175692590	sh-control	sh-TET2	OK	5.16363	2.88996	-0.664025	0.1831	0.37187	no
Wdr64	chr1:175698592-175815733	sh-control	sh-TET2	NOTEST	0	0	0	1	1	no
Exo1	chr1:175880777-175911396	sh-control	sh-TET2	OK	2.14833	0.135409	-1.47137	5e-05	0.000672148	yes
Pld5	chr1:175962305-176275312	sh-control	sh-TET2	NOTEST	0.660376	0.555429	-0.0941974	1	1	no
Pi15	chr1:17601900-17630939	sh-control	sh-TET2	NOTEST	0.630456	0.573058	-0.0517036	1	1	no
Cep170	chr1:176733652-176807124	sh-control	sh-TET2	OK	20.3185	29.4257	0.513185	0.0153	0.0643821	no
Mir350	chr1:176733652-176807124	sh-control	sh-TET2	NOTEST	0	0	0	1	1	no
Hmga2-ps1	chr1:176814811-177020432	sh-control	sh-TET2	OK	4.71275	5.16195	0.109202	0.7791	0.889029	no
Sdccag8	chr1:176814811-177020432	sh-control	sh-TET2	OK	3.32293	4.80428	0.425108	0.10865	0.261727	no
Akt3	chr1:177022114-177248767	sh-control	sh-TET2	OK	12.2321	20.4593	0.697561	0.0011	0.00871444	yes
Crispld1	chr1:17727416-17766207	sh-control	sh-TET2	NOTEST	0.271724	0.0575975	-0.265995	1	1	no
Zbtb18	chr1:177444660-177450764	sh-control	sh-TET2	OK	9.6799	20.1727	0.987307	5e-05	0.000672148	yes
2310043L19Rik	chr1:177641541-177642943	sh-control	sh-TET2	NOTEST	0	0	0	1	1	no
1700016C15Rik	chr1:177729813-177753305	sh-control	sh-TET2	NOTEST	0	0.0571373	0.0801628	1	1	no
Adss	chr1:177763177-177796509	sh-control	sh-TET2	OK	26.9253	33.1392	0.289856	0.1842	0.373497	no
Gm16432	chr1:177991434-178048291	sh-control	sh-TET2	NOTEST	0.0346458	0.0892842	0.0742434	1	1	no
Desi2	chr1:178187416-178252597	sh-control	sh-TET2	OK	17.7324	14.1365	-0.307504	0.15045	0.325785	no
Cox20	chr1:178319152-178322693	sh-control	sh-TET2	OK	186.609	102.758	-0.854506	0.00015	0.00174174	yes
Hnrnpu	chr1:178328299-178337784	sh-control	sh-TET2	OK	76.2948	91.2697	0.255486	0.25805	0.460604	no
Efcab2	chr1:178405880-178483249	sh-control	sh-TET2	OK	2.1242	1.14227	-0.544346	0.04175	0.133338	no
Kif26b	chr1:178529124-178932857	sh-control	sh-TET2	OK	8.55355	9.77315	0.173331	0.3949	0.601433	no
Smyd3	chr1:178955038-179518003	sh-control	sh-TET2	OK	2.51064	1.69184	-0.383141	0.1137	0.270316	no
Tfb2m	chr1:179528055-179546267	sh-control	sh-TET2	OK	13.1755	13.7016	0.0525736	0.81515	0.909267	no
Cnst	chr1:179546528-179627473	sh-control	sh-TET2	OK	7.45556	8.76258	0.207362	0.31775	0.524694	no
Sccpdh	chr1:179668230-179687184	sh-control	sh-TET2	OK	32.1583	36.0742	0.161046	0.4642	0.661853	no
Ahctf1	chr1:179744903-179804015	sh-control	sh-TET2	OK	13.6139	16.2465	0.238962	0.24685	0.449287	no
Adck3	chr1:179961088-180196020	sh-control	sh-TET2	OK	10.44	6.56792	-0.596118	0.24735	0.449925	no
Cdc42bpa	chr1:179961088-180196020	sh-control	sh-TET2	OK	11.2162	15.0395	0.392834	0.1256	0.290225	no
Psen2	chr1:180227003-180256300	sh-control	sh-TET2	OK	13.9883	15.7817	0.163052	0.4797	0.674817	no
Gm5069	chr1:180326968-180423659	sh-control	sh-TET2	NOTEST	0.258763	0.31462	0.0626392	1	1	no
Itpkb	chr1:180326968-180423659	sh-control	sh-TET2	OK	1.94178	1.21277	-0.410836	0.05155	0.155153	no
6330403A02Rik	chr1:180432372-180483504	sh-control	sh-TET2	NOTEST	0.0312988	0.017521	-0.0194038	1	1	no
Parp1	chr1:180568974-180601254	sh-control	sh-TET2	OK	26.1401	16.6173	-0.623433	0.00455	0.0261386	yes
Lin9	chr1:180641333-180690687	sh-control	sh-TET2	OK	5.23173	2.13333	-0.991936	0.00025	0.00265181	yes
Mixl1	chr1:180693047-180697034	sh-control	sh-TET2	NOTEST	0	0	0	1	1	no
Acbd3	chr1:180726042-180754204	sh-control	sh-TET2	OK	21.608	22.5271	0.0574901	0.7963	0.898895	no
H3f3a	chr1:180802567-180813603	sh-control	sh-TET2	OK	477.029	439.101	-0.119263	0.60165	0.769789	no
Sde2	chr1:180851150-180868114	sh-control	sh-TET2	OK	9.39748	9.782	0.0523909	0.81605	0.90957	no
Lefty2	chr1:180893118-180899102	sh-control	sh-TET2	NOTEST	0.0173057	0	-0.0247533	1	1	no
Pycr2	chr1:180904273-180908088	sh-control	sh-TET2	OK	13.5454	13.2343	-0.0311914	0.897	0.952738	no
Lefty1	chr1:180935038-180938401	sh-control	sh-TET2	NOTEST	0	0	0	1	1	no
Tmem63a	chr1:180942517-180975104	sh-control	sh-TET2	OK	9.18719	9.57651	0.0541075	0.8074	0.905331	no
Ephx1	chr1:180989555-181017495	sh-control	sh-TET2	OK	100.775	202.338	0.998497	5e-05	0.000672148	yes
9130409I23Rik	chr1:181051236-181060667	sh-control	sh-TET2	NOTEST	0	0	0	1	1	no
Nvl	chr1:181093422-181144157	sh-control	sh-TET2	OK	10.3959	7.87504	-0.360689	0.1019	0.249772	no
Cnih4	chr1:181150930-181168994	sh-control	sh-TET2	OK	21.4782	7.18809	-1.45693	5e-05	0.000672148	yes
Crisp4	chr1:18115190-18137051	sh-control	sh-TET2	NOTEST	0	0	0	1	1	no
Wdr26	chr1:181173225-181211978	sh-control	sh-TET2	OK	18.9561	27.6647	0.522445	0.0141	0.0604544	no
Cnih3	chr1:181352627-181460641	sh-control	sh-TET2	NOTEST	0.0893876	0.0328764	-0.0768497	1	1	no
Ccdc121	chr1:181509632-181511451	sh-control	sh-TET2	NOTEST	0.0419475	0	-0.0592826	1	1	no
Lbr	chr1:181815314-181842401	sh-control	sh-TET2	OK	14.496	7.61039	-0.847745	0.00015	0.00174174	yes
Enah	chr1:181904444-182019980	sh-control	sh-TET2	OK	42.0653	63.2797	0.577837	0.0088	0.0425587	yes
Defb44-ps	chr1:18210052-18223564	sh-control	sh-TET2	NOTEST	0	0	0	1	1	no
Srp9	chr1:182124736-182132415	sh-control	sh-TET2	OK	30.2597	36.6749	0.2693	0.243	0.445043	no
Vmn1r1	chr1:182157177-182158098	sh-control	sh-TET2	NOTEST	0	0	0	1	1	no
Degs1	chr1:182275769-182282759	sh-control	sh-TET2	OK	105.968	116.156	0.131252	0.54635	0.728992	no
1700047M11Rik	chr1:182300833-182303289	sh-control	sh-TET2	NOTEST	0.0735444	0	-0.102382	1	1	no
Fbxo28	chr1:182313101-182341606	sh-control	sh-TET2	OK	11.7354	15.0989	0.338118	0.11105	0.266015	no
Defb18	chr1:18236472-18237443	sh-control	sh-TET2	NOTEST	0	0	0	1	1	no
Trp53bp2	chr1:182409166-182462436	sh-control	sh-TET2	OK	9.60593	9.86127	0.0343217	0.87085	0.939304	no
Capn2	chr1:182467258-182517483	sh-control	sh-TET2	OK	88.6467	160.943	0.853164	0.00025	0.00265181	yes
Defb41	chr1:18250977-18265138	sh-control	sh-TET2	NOTEST	0	0.212098	0.277506	1	1	no
Capn8	chr1:182565006-182632352	sh-control	sh-TET2	NOTEST	0	0.0148168	0.0212193	1	1	no
4922505E12Rik	chr1:182747125-182749180	sh-control	sh-TET2	NOTEST	0	0	0	1	1	no
Susd4	chr1:182764905-182895654	sh-control	sh-TET2	NOTEST	0.139636	0.218989	0.097112	1	1	no
Tlr5	chr1:182954787-182976044	sh-control	sh-TET2	NOTEST	0.577707	0.553391	-0.0224083	1	1	no
Disp1	chr1:183086263-183221529	sh-control	sh-TET2	OK	4.08462	4.62004	0.14444	0.49045	0.682914	no
Brox	chr1:183276341-183297008	sh-control	sh-TET2	OK	26.1521	31.744	0.270167	0.2052	0.398528	no
Aida	chr1:183297059-183324501	sh-control	sh-TET2	OK	16.6818	13.9442	-0.242679	0.2617	0.464291	no
Mia3	chr1:183326235-183369565	sh-control	sh-TET2	OK	14.7538	16.4327	0.146096	0.4817	0.676293	no
Taf1a	chr1:183388884-183410206	sh-control	sh-TET2	OK	3.17385	4.09123	0.286635	0.2671	0.470883	no
Hhipl2	chr1:183418502-183437053	sh-control	sh-TET2	NOTEST	0.0841785	0.21483	0.164152	1	1	no
1700056E22Rik	chr1:184033031-184033998	sh-control	sh-TET2	NOTEST	0.149882	0.209798	0.0732804	1	1	no
Dusp10	chr1:184034460-184075636	sh-control	sh-TET2	OK	6.68932	10.6954	0.605013	0.0094	0.0447049	yes
1700112H15Rik	chr1:184527840-184557691	sh-control	sh-TET2	NOTEST	0	0	0	1	1	no
4930488B22Rik	chr1:184712496-184718989	sh-control	sh-TET2	NOTEST	0	0	0	1	1	no
Hlx	chr1:184727144-184732493	sh-control	sh-TET2	NOTEST	0.759139	0.363478	-0.367578	1	1	no
Marc1	chr1:184786766-184811313	sh-control	sh-TET2	NOTEST	0	0	0	1	1	no
Marc2	chr1:184813067-184845847	sh-control	sh-TET2	OK	21.4179	11.2159	-0.875891	0.0001	0.00121886	yes
Mir1981	chr1:184813067-184845847	sh-control	sh-TET2	NOTEST	0	0	0	1	1	no
C130074G19Rik	chr1:184871925-184883036	sh-control	sh-TET2	OK	1.15974	0.536127	-0.49156	0.02825	0.100984	no
Mark1	chr1:184896423-184999549	sh-control	sh-TET2	OK	2.87419	2.4915	-0.150048	0.488	0.681062	no
Iars2	chr1:185204167-185329401	sh-control	sh-TET2	OK	33.4367	30.0759	-0.148151	0.59235	0.763382	no
Mir194-1	chr1:185204167-185329401	sh-control	sh-TET2	NOTEST	0	0	0	1	1	no
Mir215	chr1:185204167-185329401	sh-control	sh-TET2	NOTEST	0	0	0	1	1	no
Mir664	chr1:185204167-185329401	sh-control	sh-TET2	NOTEST	0	0	0	1	1	no
Rab3gap2	chr1:185204167-185329401	sh-control	sh-TET2	OK	11.5009	12.9964	0.163024	0.6027	0.770504	no
Bpnt1	chr1:185332158-185357769	sh-control	sh-TET2	OK	22.5096	24.658	0.126159	0.57165	0.749274	no
Eprs	chr1:185363094-185428355	sh-control	sh-TET2	OK	88.6353	62.3311	-0.501153	0.02645	0.0958324	no
9630028B13Rik	chr1:185429356-185441819	sh-control	sh-TET2	NOTEST	0.0469164	0.0232349	-0.0330089	1	1	no
Gm2061	chr1:185447115-185468761	sh-control	sh-TET2	NOTEST	0.025235	0	-0.0359546	1	1	no
Slc30a10	chr1:185447115-185468761	sh-control	sh-TET2	NOTEST	0.0445031	0	-0.0628168	1	1	no
5033404E19Rik	chr1:185497305-185498014	sh-control	sh-TET2	NOTEST	0	0	0	1	1	no
Mir297c	chr1:185537335-185988795	sh-control	sh-TET2	NOTEST	0	0	0	1	1	no
Lyplal1	chr1:186087731-186117310	sh-control	sh-TET2	OK	8.41604	6.17256	-0.392632	0.166	0.347741	no
Tgfb2	chr1:186623185-186705992	sh-control	sh-TET2	OK	40.5645	57.7386	0.498957	0.0223	0.0843568	no
Rrp15	chr1:186721086-186749358	sh-control	sh-TET2	OK	16.2019	10.0322	-0.640847	0.01215	0.0543022	no
D1Pas1	chr1:186967415-186970627	sh-control	sh-TET2	NOTEST	0	0.0112985	0.0162089	1	1	no
1700007P06Rik	chr1:187048406-187215446	sh-control	sh-TET2	NOTEST	0.0300646	0	-0.0427348	1	1	no
Spata17	chr1:187048406-187215446	sh-control	sh-TET2	NOTEST	0.119811	0	-0.163255	1	1	no
Gpatch2	chr1:187215510-187351429	sh-control	sh-TET2	OK	4.59413	7.28718	0.566967	0.0092	0.043945	yes
9330162B11Rik	chr1:187609005-188214884	sh-control	sh-TET2	NOTEST	0.0775409	0.03898	-0.0525747	1	1	no
Esrrg	chr1:187609005-188214884	sh-control	sh-TET2	OK	3.96275	1.38224	-1.05882	5e-05	0.000672148	yes
Ush2a	chr1:188262837-188965039	sh-control	sh-TET2	NOTEST	0.00206046	0.00466726	0.00374821	1	1	no
Kctd3	chr1:188971097-189007840	sh-control	sh-TET2	OK	14.6804	16.0105	0.117463	0.57445	0.75106	no
Kcnk2	chr1:189207929-189344192	sh-control	sh-TET2	OK	0.802199	2.4783	0.948624	0.00095	0.00778262	yes
Cenpf	chr1:189640613-189688086	sh-control	sh-TET2	OK	4.65089	0.688116	-1.74306	5e-05	0.000672148	yes
Ptpn14	chr1:189728267-189876693	sh-control	sh-TET2	OK	8.59821	16.7154	0.884167	5e-05	0.000672148	yes
Smyd2	chr1:189880491-189922288	sh-control	sh-TET2	OK	87.4806	76.9046	-0.183653	0.3976	0.603707	no
Prox1	chr1:190121776-190170680	sh-control	sh-TET2	OK	6.23793	3.97739	-0.540188	0.0145	0.0617728	no
Rps6kc1	chr1:190772878-190911770	sh-control	sh-TET2	OK	6.76797	7.03279	0.0483635	0.81935	0.910827	no
Angel2	chr1:190925107-190946491	sh-control	sh-TET2	OK	10.7806	13.211	0.270595	0.21935	0.416322	no
Vash2	chr1:190947645-190979296	sh-control	sh-TET2	OK	4.43378	1.82655	-0.942914	0.00015	0.00174174	yes
A230020J21Rik	chr1:191005831-191029781	sh-control	sh-TET2	NOTEST	0.239551	0.224871	-0.0171878	1	1	no
Mfsd7b	chr1:191005831-191029781	sh-control	sh-TET2	OK	2.52158	3.98347	0.500928	0.0397	0.128602	no
Tfap2d	chr1:19103021-19166332	sh-control	sh-TET2	NOTEST	0	0	0	1	1	no
1700022P22Rik	chr1:191036821-191042941	sh-control	sh-TET2	NOTEST	0	0.242494	0.313239	1	1	no
Tatdn3	chr1:191045829-191062932	sh-control	sh-TET2	OK	7.59117	4.62855	-0.610091	0.05195	0.155967	no
Nsl1	chr1:191063020-191084558	sh-control	sh-TET2	OK	2.16553	0.446734	-1.12965	0.0002	0.00219307	yes
Batf3	chr1:191098413-191108943	sh-control	sh-TET2	NOTEST	0.301122	0	-0.379756	1	1	no
Fam71a	chr1:191162583-191164817	sh-control	sh-TET2	NOTEST	0.0548072	0	-0.0769793	1	1	no
Atf3	chr1:191170296-191183333	sh-control	sh-TET2	OK	5.54798	1.95189	-1.14941	0.0005	0.00467263	yes
Nenf	chr1:191306796-191318118	sh-control	sh-TET2	OK	61.3981	64.6525	0.0733478	0.7479	0.870197	no
Ppp2r5a	chr1:191325964-191397041	sh-control	sh-TET2	OK	48.9623	37.6078	-0.371948	0.1009	0.247979	no
Tmem206	chr1:191325964-191397041	sh-control	sh-TET2	OK	2.63903	2.60749	-0.0125585	0.9817	0.989904	no
Dtl	chr1:191537364-191575534	sh-control	sh-TET2	OK	3.95259	0.532102	-1.69267	5e-05	0.000672148	yes
Ints7	chr1:191575733-191621691	sh-control	sh-TET2	OK	10.739	5.08416	-0.94818	5e-05	0.000672148	yes
Lpgat1	chr1:191718023-191784257	sh-control	sh-TET2	OK	15.3813	21.9432	0.486017	0.0203	0.0785465	no
Nek2	chr1:191821472-191833049	sh-control	sh-TET2	OK	7.61316	0.764549	-2.28724	5e-05	0.000672148	yes
1700034H15Rik	chr1:191894071-191913247	sh-control	sh-TET2	NOTEST	0.0175958	0.0359435	0.0257807	1	1	no
Slc30a1	chr1:191894071-191913247	sh-control	sh-TET2	OK	5.83734	6.02744	0.0395641	0.86095	0.933408	no
Rd3	chr1:191977372-191988282	sh-control	sh-TET2	NOTEST	0.339812	0.521986	0.183925	1	1	no
Mir3473c	chr1:191998553-191998634	sh-control	sh-TET2	NOTEST	0	0	0	1	1	no
Traf5	chr1:192054349-192092564	sh-control	sh-TET2	OK	3.05012	3.88301	0.269806	0.4257	0.628418	no
Tfap2b	chr1:19208913-19238734	sh-control	sh-TET2	NOTEST	0.0131013	0.0401098	0.0379574	1	1	no
Gm10516	chr1:192100461-192151025	sh-control	sh-TET2	NOTEST	0.642343	0.422926	-0.206895	1	1	no
Rcor3	chr1:192100461-192151025	sh-control	sh-TET2	OK	8.59984	6.20376	-0.41426	0.13345	0.301523	no
Kcnh1	chr1:192190871-192510158	sh-control	sh-TET2	NOTEST	0.0423495	0.0628409	0.0280866	1	1	no
Hhat	chr1:192512827-192771219	sh-control	sh-TET2	OK	2.33548	1.17049	-0.619874	0.01915	0.0754325	no
1700065J18Rik	chr1:192841704-192842739	sh-control	sh-TET2	NOTEST	0.115484	0	-0.15767	1	1	no
Sertad4	chr1:192844487-192855752	sh-control	sh-TET2	OK	3.11699	2.98341	-0.047586	0.84515	0.924899	no
Syt14	chr1:192897306-193035698	sh-control	sh-TET2	OK	1.25495	2.29006	0.545018	0.0567	0.165917	no
Diexf	chr1:193104402-193130251	sh-control	sh-TET2	OK	1.55834	1.22579	-0.200891	0.3206	0.527443	no
Irf6	chr1:193153111-193172035	sh-control	sh-TET2	OK	1.20615	0.893025	-0.220837	0.2964	0.501497	no
A130010J15Rik	chr1:193173468-193201546	sh-control	sh-TET2	OK	2.13353	1.56107	-0.291042	0.22685	0.425317	no
Traf3ip3	chr1:193173468-193201546	sh-control	sh-TET2	NOTEST	0.193391	0.268194	0.0877087	1	1	no
Hsd11b1	chr1:193221640-193264045	sh-control	sh-TET2	OK	1.17423	4.26968	1.27721	0.00065	0.0057566	yes
G0s2	chr1:193272159-193273188	sh-control	sh-TET2	OK	34.6538	14.3853	-1.2125	5e-05	0.000672148	yes
Lamb3	chr1:193301993-193343878	sh-control	sh-TET2	OK	8.81748	8.39505	-0.0634519	0.76375	0.880429	no
Camk1g	chr1:193346345-193370282	sh-control	sh-TET2	OK	2.44672	1.49202	-0.467908	0.07145	0.195023	no
Mir205	chr1:193507462-193507530	sh-control	sh-TET2	NOTEST	0	0	0	1	1	no
4930503O07Rik	chr1:194212186-194222759	sh-control	sh-TET2	NOTEST	0	0	0	1	1	no
Plxna2	chr1:194619828-194816868	sh-control	sh-TET2	OK	3.06034	8.06319	1.15842	5e-05	0.000672148	yes
Cd34	chr1:194938820-194976959	sh-control	sh-TET2	OK	14.671	6.61417	-1.04134	5e-05	0.000672148	yes
Gm16897	chr1:194938820-194976959	sh-control	sh-TET2	NOTEST	0.249899	0.359017	0.120752	1	1	no
A330023F24Rik	chr1:195017398-195037908	sh-control	sh-TET2	NOTEST	0.422285	0.618005	0.186005	1	1	no
Cd46	chr1:195041899-195092248	sh-control	sh-TET2	NOTEST	0.0806313	0.0844491	0.00508797	1	1	no
Cr1l	chr1:195103787-195131570	sh-control	sh-TET2	OK	30.6811	29.0062	-0.0783618	0.72875	0.859431	no
Cr2	chr1:195136810-195176715	sh-control	sh-TET2	NOTEST	0.0255035	0.0412402	0.0219705	1	1	no
4930486I03Rik	chr1:20057778-20618057	sh-control	sh-TET2	NOTEST	0	0	0	1	1	no
Pkhd1	chr1:20057778-20618057	sh-control	sh-TET2	NOTEST	0.036877	0.0281877	-0.0121411	1	1	no
Mir206	chr1:20679009-20679082	sh-control	sh-TET2	NOTEST	0	0	0	1	1	no
Mir133b	chr1:20682768-20682887	sh-control	sh-TET2	NOTEST	0	0	0	1	1	no
Il17a	chr1:20730904-20734496	sh-control	sh-TET2	NOTEST	0	0	0	1	1	no
Il17f	chr1:20777145-20784270	sh-control	sh-TET2	NOTEST	0	0.0394572	0.0558304	1	1	no
Mcm3	chr1:20803013-20820213	sh-control	sh-TET2	OK	19.076	3.27751	-2.23063	5e-05	0.000672148	yes
6720483E21Rik	chr1:20888649-20890473	sh-control	sh-TET2	NOTEST	0.0375552	0	-0.0531881	1	1	no
Paqr8	chr1:20890621-20938756	sh-control	sh-TET2	OK	5.04582	5.30754	0.0611394	0.786	0.892662	no
Efhc1	chr1:20951625-20990841	sh-control	sh-TET2	OK	0.573871	0.885914	0.260947	0.254	0.456289	no
Tram2	chr1:21001396-21079225	sh-control	sh-TET2	OK	1.61135	0.771641	-0.55971	0.08035	0.211394	no
Tmem14a	chr1:21218630-21230167	sh-control	sh-TET2	OK	2.83354	6.18896	0.907106	0.0172	0.0701424	no
Gsta3	chr1:21240588-21265559	sh-control	sh-TET2	OK	2.3827	0.611685	-1.06961	0.0034	0.0209867	yes
Gm4956	chr1:21285245-21298312	sh-control	sh-TET2	NOTEST	0	0	0	1	1	no
Khdc1a	chr1:21349676-21352199	sh-control	sh-TET2	NOTEST	0	0	0	1	1	no
Khdc1c	chr1:21368330-21369743	sh-control	sh-TET2	NOTEST	0	0	0	1	1	no
Khdc1b	chr1:21383555-21386384	sh-control	sh-TET2	NOTEST	0	0	0	1	1	no
Kcnq5	chr1:21398402-21961942	sh-control	sh-TET2	OK	1.60382	0.937521	-0.426418	0.02525	0.0926862	no
Rims1	chr1:22288421-22432843	sh-control	sh-TET2	NOTEST	0.270463	0.37626	0.115399	1	1	no
Rims1	chr1:22468190-22805724	sh-control	sh-TET2	NOTEST	0.262853	0.0929102	-0.208512	1	1	no
4933415F23Rik	chr1:23100473-23102253	sh-control	sh-TET2	NOTEST	0	0	0	1	1	no
Mir30a	chr1:23272268-23272339	sh-control	sh-TET2	NOTEST	0	0	0	1	1	no
Mir30c-2	chr1:23291700-23291784	sh-control	sh-TET2	NOTEST	0	0	0	1	1	no
Ogfrl1	chr1:23366423-23383175	sh-control	sh-TET2	OK	3.8849	2.54168	-0.463895	0.0342	0.11513	no
B3gat2	chr1:23761925-23922289	sh-control	sh-TET2	NOTEST	0.143945	0.351316	0.240347	1	1	no
Smap1	chr1:23761925-23922289	sh-control	sh-TET2	OK	12.0873	19.1811	0.624837	0.00605	0.0324015	yes
1110058L19Rik	chr1:23995938-24005640	sh-control	sh-TET2	OK	13.9541	12.4578	-0.152098	0.63595	0.795301	no
Fam135a	chr1:24010757-24100341	sh-control	sh-TET2	OK	9.58686	10.9723	0.177426	0.3882	0.594393	no
Col9a1	chr1:24177609-24252738	sh-control	sh-TET2	NOTEST	0.0729187	0.0185193	-0.0750674	1	1	no
Col19a1	chr1:24257682-24587437	sh-control	sh-TET2	NOTEST	0.0911326	0.100842	0.012781	1	1	no
Lmbrd1	chr1:24678543-24766301	sh-control	sh-TET2	OK	6.44432	10.0121	0.564878	0.007	0.0360283	yes
Bai3	chr1:25067475-25829707	sh-control	sh-TET2	NOTEST	0.0283479	0.138038	0.14622	1	1	no
Gm20172	chr1:25067475-25829707	sh-control	sh-TET2	NOTEST	0	0	0	1	1	no
4931408C20Rik	chr1:26681800-26687460	sh-control	sh-TET2	NOTEST	0	0.00828042	0.0118969	1	1	no
Gm597	chr1:28776121-28780252	sh-control	sh-TET2	NOTEST	0	0.0238951	0.0340679	1	1	no
Phf3	chr1:30802341-30863256	sh-control	sh-TET2	OK	15.2109	18.3512	0.255459	0.22085	0.418133	no
Ptp4a1	chr1:30940302-30949755	sh-control	sh-TET2	OK	57.0265	25.8681	-1.11082	5e-05	0.000672148	yes
4931428L18Rik	chr1:31141077-31222656	sh-control	sh-TET2	NOTEST	0	0	0	1	1	no
Lgsn	chr1:31141077-31222656	sh-control	sh-TET2	NOTEST	0	0	0	1	1	no
Pih1d3	chr1:31222838-31224287	sh-control	sh-TET2	NOTEST	0	0	0	1	1	no
Gm4850	chr1:31264846-31268061	sh-control	sh-TET2	NOTEST	0	0	0	1	1	no
Xkr4	chr1:3214481-3671498	sh-control	sh-TET2	OK	0.421921	1.34918	0.724316	0.0042	0.0245385	yes
Gm5415	chr1:32172805-32657738	sh-control	sh-TET2	NOTEST	0	0	0	1	1	no
Gm9839	chr1:32172805-32657738	sh-control	sh-TET2	NOTEST	0.0163385	0	-0.023381	1	1	no
Khdrbs2	chr1:32172805-32657738	sh-control	sh-TET2	NOTEST	0.0658957	0.180822	0.147725	1	1	no
Prim2	chr1:33453810-33669758	sh-control	sh-TET2	OK	11.0636	3.58923	-1.39434	5e-05	0.000672148	yes
1700001G17Rik	chr1:33669823-33670712	sh-control	sh-TET2	NOTEST	0.171124	0.226751	0.0669486	1	1	no
Rab23	chr1:33719895-33742564	sh-control	sh-TET2	OK	2.90468	1.96187	-0.398696	0.0891	0.227347	no
Bag2	chr1:33745483-33757750	sh-control	sh-TET2	OK	41.9791	39.4487	-0.0875419	0.6817	0.827725	no
Zfp451	chr1:33761752-33814427	sh-control	sh-TET2	OK	4.43866	6.80032	0.520282	0.018	0.0721802	no
Gm15455	chr1:33835898-33838914	sh-control	sh-TET2	NOTEST	0	0.010705	0.015362	1	1	no
Bend6	chr1:33852051-33907621	sh-control	sh-TET2	OK	4.01471	4.12147	0.0303917	0.9082	0.956679	no
Dst	chr1:34011824-34308652	sh-control	sh-TET2	OK	30.9577	53.4684	0.769256	0.0021	0.0144381	yes
Mir5103	chr1:34433120-34433199	sh-control	sh-TET2	NOTEST	0	0	0	1	1	no
Ccdc115	chr1:34436669-34439672	sh-control	sh-TET2	OK	15.3373	11.8928	-0.341604	0.1574	0.33653	no
Imp4	chr1:34439828-34445747	sh-control	sh-TET2	OK	18.5029	13.6426	-0.413517	0.0692	0.190701	no
Ptpn18	chr1:34459745-34473779	sh-control	sh-TET2	NOTEST	0.279745	0.229226	-0.0581062	1	1	no
Prss39	chr1:34498429-34503062	sh-control	sh-TET2	NOTEST	0	0	0	1	1	no
Cfc1	chr1:34535647-34544311	sh-control	sh-TET2	NOTEST	0	0	0	1	1	no
Prss40	chr1:34552330-34560943	sh-control	sh-TET2	NOTEST	0	0	0	1	1	no
Amer3	chr1:34579692-34590944	sh-control	sh-TET2	NOTEST	0	0	0	1	1	no
AA619741	chr1:34633534-34636210	sh-control	sh-TET2	NOTEST	0.0158387	0	-0.0226713	1	1	no
Arhgef4	chr1:34801721-34812754	sh-control	sh-TET2	OK	2.16693	2.49198	0.14096	0.5757	0.751958	no
Fam168b	chr1:34813217-34843050	sh-control	sh-TET2	OK	23.2442	34.6344	0.555631	0.01005	0.0469417	yes
Plekhb2	chr1:34849958-34879585	sh-control	sh-TET2	OK	33.7508	37.0057	0.12917	0.5415	0.725326	no
Hs6st1	chr1:36068399-36106446	sh-control	sh-TET2	OK	29.9144	38.0669	0.337668	0.12155	0.283538	no
Uggt1	chr1:36140027-36244302	sh-control	sh-TET2	OK	19.0461	20.1393	0.076606	0.7189	0.852382	no
Neurl3	chr1:36264601-36273425	sh-control	sh-TET2	NOTEST	0.696418	0.1451	-0.567018	1	1	no
Arid5a	chr1:36307732-36324029	sh-control	sh-TET2	OK	1.62067	1.9804	0.18557	0.3463	0.553951	no
Kansl3	chr1:36335729-36369181	sh-control	sh-TET2	OK	8.00438	10.2548	0.321842	0.12495	0.289224	no
Lman2l	chr1:36423185-36445239	sh-control	sh-TET2	OK	7.60508	5.50424	-0.403808	0.11275	0.268855	no
Cnnm4	chr1:36471596-36508776	sh-control	sh-TET2	OK	2.50411	2.21548	-0.124014	0.5703	0.74832	no
Cnnm3	chr1:36511875-36528237	sh-control	sh-TET2	OK	1.69232	1.64901	-0.0233966	0.9147	0.960317	no
Ankrd23	chr1:36530533-36535729	sh-control	sh-TET2	OK	31.3999	12.9478	-1.21595	5e-05	0.000672148	yes
Ankrd39	chr1:36538172-36547201	sh-control	sh-TET2	OK	6.10609	4.71647	-0.313931	0.26515	0.468545	no
Sema4c	chr1:36548641-36558381	sh-control	sh-TET2	OK	2.44564	4.61465	0.704424	0.0027	0.0177025	yes
Fam178b	chr1:36562695-36683183	sh-control	sh-TET2	NOTEST	0.181694	0.219992	0.0460152	1	1	no
Cox5b	chr1:36691486-36693388	sh-control	sh-TET2	OK	691.866	535.194	-0.369821	0.10515	0.255188	no
Actr1b	chr1:36699201-36709925	sh-control	sh-TET2	OK	44.6515	38.5779	-0.205967	0.34615	0.553785	no
4933424G06Rik	chr1:36714537-36757960	sh-control	sh-TET2	NOTEST	0	0	0	1	1	no
Zap70	chr1:36761860-36782816	sh-control	sh-TET2	NOTEST	0.133345	0.0344021	-0.13179	1	1	no
Tmem131	chr1:36792188-36939527	sh-control	sh-TET2	OK	4.55293	6.39991	0.414259	0.04005	0.129306	no
Cnga3	chr1:37219260-37263384	sh-control	sh-TET2	NOTEST	0.0692661	0.0430576	-0.0358021	1	1	no
Inpp4a	chr1:37299892-37410735	sh-control	sh-TET2	OK	1.30001	1.80754	0.287666	0.15965	0.339454	no
Coa5	chr1:37417084-37430103	sh-control	sh-TET2	OK	43.4919	48.7081	0.159938	0.46085	0.658717	no
Unc50	chr1:37430171-37439124	sh-control	sh-TET2	OK	21.619	24.4313	0.16907	0.4871	0.680298	no
4930594C11Rik	chr1:37439339-37536259	sh-control	sh-TET2	NOTEST	0	0	0	1	1	no
Mgat4a	chr1:37439339-37536259	sh-control	sh-TET2	OK	1.43914	2.7392	0.616357	0.00295	0.0189589	yes
2010300C02Rik	chr1:37611675-37719811	sh-control	sh-TET2	NOTEST	0.187923	0.0267651	-0.210335	1	1	no
Tsga10	chr1:37754775-37865079	sh-control	sh-TET2	NOTEST	0.423637	0.517459	0.0920762	1	1	no
Lipt1	chr1:37872205-37876298	sh-control	sh-TET2	OK	5.00803	6.14411	0.249862	0.36675	0.573309	no
Mitd1	chr1:37878889-37890411	sh-control	sh-TET2	OK	5.09399	8.22167	0.597641	0.0453	0.141627	no
Mrpl30	chr1:37890552-37898333	sh-control	sh-TET2	OK	82.9671	82.279	-0.0118714	0.9587	0.980007	no
Lyg2	chr1:37905922-37916493	sh-control	sh-TET2	NOTEST	0	0	0	1	1	no
Lyg1	chr1:37946737-37957759	sh-control	sh-TET2	NOTEST	0	0	0	1	1	no
Txndc9	chr1:37983866-37997208	sh-control	sh-TET2	OK	18.5449	21.4246	0.19829	0.3473	0.55496	no
Eif5b	chr1:37998009-38129662	sh-control	sh-TET2	OK	4.16943	4.45277	0.0769841	0.7614	0.879011	no
Rev1	chr1:37998009-38129662	sh-control	sh-TET2	OK	5.69263	10.76	0.813243	0.00945	0.0448539	yes
Aff3	chr1:38177326-38664955	sh-control	sh-TET2	OK	1.14139	0.985428	-0.109098	0.55795	0.73751	no
Lonrf2	chr1:38794508-38821215	sh-control	sh-TET2	NOTEST	0.376218	0.599029	0.216487	1	1	no
Chst10	chr1:38863872-38898160	sh-control	sh-TET2	NOTEST	0.651276	0.281758	-0.365457	1	1	no
Nms	chr1:38939148-38950276	sh-control	sh-TET2	NOTEST	0	0	0	1	1	no
Pdcl3	chr1:38987813-38997236	sh-control	sh-TET2	OK	45.795	45.5915	-0.00628761	0.9775	0.988395	no
Npas2	chr1:39194271-39363240	sh-control	sh-TET2	OK	0.473569	0.778957	0.271717	0.1345	0.303155	no
Rpl31	chr1:39367850-39478747	sh-control	sh-TET2	OK	680.21	642.383	-0.0824218	0.7322	0.861016	no
Tbc1d8	chr1:39367850-39478747	sh-control	sh-TET2	OK	2.68931	3.47109	0.277276	0.8161	0.90957	no
Cnot11	chr1:39535801-39546877	sh-control	sh-TET2	OK	12.1095	12.3528	0.0265296	0.9035	0.954793	no
Snord89	chr1:39548746-39548840	sh-control	sh-TET2	NOTEST	22.369	0	-4.54652	1	1	no
Rnf149	chr1:39551295-39577347	sh-control	sh-TET2	OK	10.6304	14.5088	0.415186	0.07415	0.199985	no
Creg2	chr1:39618405-39651182	sh-control	sh-TET2	NOTEST	0	0	0	1	1	no
Rfx8	chr1:39665300-39720989	sh-control	sh-TET2	NOTEST	0.128445	0.0186683	-0.147652	1	1	no
Gm3646	chr1:39804140-39805332	sh-control	sh-TET2	OK	1.33308	1.70904	0.215546	0.7261	0.857703	no
1700066B17Rik	chr1:39842427-39847330	sh-control	sh-TET2	NOTEST	0	0	0	1	1	no
Map4k4	chr1:39900912-40026310	sh-control	sh-TET2	OK	50.6771	48.8645	-0.051512	0.81745	0.910025	no
Gm16894	chr1:40076211-40125226	sh-control	sh-TET2	NOTEST	0.039486	0.0513712	0.0164018	1	1	no
Il1r2	chr1:40076211-40125226	sh-control	sh-TET2	NOTEST	0.0261447	0	-0.0372342	1	1	no
Il1r1	chr1:40225079-40316177	sh-control	sh-TET2	OK	12.6208	7.07681	-0.753954	0.00025	0.00265181	yes
Il1rl2	chr1:40324626-40365471	sh-control	sh-TET2	OK	1.29987	0.445491	-0.669993	0.01705	0.0696488	no
Il1rl1	chr1:40439648-40465414	sh-control	sh-TET2	NOTEST	0.138725	0.00971672	-0.173469	1	1	no
Il18r1	chr1:40465551-40500854	sh-control	sh-TET2	NOTEST	0.107338	0.0497146	-0.0770985	1	1	no
Il18rap	chr1:40515361-40549297	sh-control	sh-TET2	NOTEST	0.10558	0.170003	0.0817088	1	1	no
Slc9a4	chr1:40580226-40630731	sh-control	sh-TET2	NOTEST	0	0	0	1	1	no
Slc9a2	chr1:40681711-40768885	sh-control	sh-TET2	NOTEST	0.0685098	0.106869	0.0508843	1	1	no
Mfsd9	chr1:40772039-40790657	sh-control	sh-TET2	OK	0.852491	2.64615	0.976907	0.0007	0.00610493	yes
Tmem182	chr1:40805600-40855267	sh-control	sh-TET2	OK	4.30315	1.42122	-1.13112	0.00465	0.0265733	yes
4930448I06Rik	chr1:41167559-41181252	sh-control	sh-TET2	NOTEST	0	0	0	1	1	no
2610017I09Rik	chr1:42648199-42694825	sh-control	sh-TET2	NOTEST	0	0	0	1	1	no
Pou3f3	chr1:42697145-42700209	sh-control	sh-TET2	NOTEST	0.0842827	0.403063	0.371839	1	1	no
2900092D14Rik	chr1:42700335-42703176	sh-control	sh-TET2	NOTEST	0	0.110718	0.151493	1	1	no
Mrps9	chr1:42851232-42905683	sh-control	sh-TET2	OK	33.7558	22.4145	-0.569852	0.01155	0.0522227	no
Rp1	chr1:4290845-4409241	sh-control	sh-TET2	NOTEST	0.014715	0.00472301	-0.0142768	1	1	no
Gpr45	chr1:42952871-43035449	sh-control	sh-TET2	NOTEST	0	0	0	1	1	no
Tgfbrap1	chr1:43047268-43098622	sh-control	sh-TET2	OK	3.33455	1.76681	-0.647659	0.0025	0.0165811	yes
AI597479	chr1:43098709-43115946	sh-control	sh-TET2	OK	9.83885	12.6757	0.335403	0.123	0.286087	no
Fhl2	chr1:43123073-43163961	sh-control	sh-TET2	OK	248.343	193.241	-0.360284	0.1397	0.310619	no
Nck2	chr1:43445750-43570518	sh-control	sh-TET2	OK	24.5901	39.9632	0.678743	0.002	0.0139825	yes
1500015O10Rik	chr1:43730601-43742564	sh-control	sh-TET2	OK	15.7196	28.0379	0.796397	0.00745	0.0376036	yes
Uxs1	chr1:43750230-43827708	sh-control	sh-TET2	OK	14.2576	21.2013	0.541116	0.0248	0.0914533	no
Tpp2	chr1:43934006-44002971	sh-control	sh-TET2	OK	31.2827	38.3165	0.284374	0.18765	0.377688	no
Mettl21c	chr1:44009407-44020006	sh-control	sh-TET2	NOTEST	0.0811962	0.123318	0.0551381	1	1	no
Tex30	chr1:44086616-44102388	sh-control	sh-TET2	OK	7.44358	4.15177	-0.712787	0.0271	0.0977161	no
Kdelc1	chr1:44106545-44118773	sh-control	sh-TET2	OK	14.7457	11.3522	-0.35019	0.1237	0.287271	no
Bivm	chr1:44119967-44144771	sh-control	sh-TET2	OK	6.06704	8.94647	0.493079	0.0277	0.0994321	no
Ercc5	chr1:44147743-44181260	sh-control	sh-TET2	OK	8.11059	17.5763	1.02785	5e-05	0.000672148	yes
Mettl21e	chr1:44204069-44218931	sh-control	sh-TET2	NOTEST	0	0	0	1	1	no
4930521E06Rik	chr1:44551670-44796836	sh-control	sh-TET2	NOTEST	0	0	0	1	1	no
Gulp1	chr1:44551670-44796836	sh-control	sh-TET2	OK	15.5144	13.5085	-0.186826	0.39895	0.604766	no
Sox17	chr1:4490927-4496413	sh-control	sh-TET2	NOTEST	0.80164	0.425665	-0.337676	1	1	no
Col3a1	chr1:45311537-45349706	sh-control	sh-TET2	OK	141.728	140.106	-0.0164891	0.94955	0.976103	no
Col5a2	chr1:45374330-45503282	sh-control	sh-TET2	OK	226.889	420.496	0.887188	0.0021	0.0144381	yes
Wdr75	chr1:45795500-45823613	sh-control	sh-TET2	OK	20.0401	16.3611	-0.277283	0.19995	0.391815	no
Slc40a1	chr1:45908069-45925594	sh-control	sh-TET2	OK	1.78833	2.02596	0.117992	0.6294	0.790896	no
Gm4776	chr1:46020414-46030437	sh-control	sh-TET2	NOTEST	0	0	0	1	1	no
Dnahc7b	chr1:46066737-46373550	sh-control	sh-TET2	NOTEST	0.179043	0.15609	-0.0283626	1	1	no
Slc39a10	chr1:46807543-46853509	sh-control	sh-TET2	OK	15.414	9.04471	-0.708491	0.00095	0.00778262	yes
Mrpl15	chr1:4773199-4785726	sh-control	sh-TET2	OK	19.8066	13.5646	-0.514575	0.0228	0.0857623	no
Lypla1	chr1:4807892-4846735	sh-control	sh-TET2	OK	44.4482	64.2818	0.522458	0.01755	0.0711832	no
Tcea1	chr1:4857693-4897909	sh-control	sh-TET2	OK	48.3239	42.5905	-0.178273	0.408	0.612226	no
Rgs20	chr1:4909575-5070285	sh-control	sh-TET2	NOTEST	0.0250519	0.045548	0.0285623	1	1	no
Atp6v1h	chr1:5083172-5162549	sh-control	sh-TET2	OK	35.6924	45.5168	0.342271	0.12015	0.281145	no
Tmeff2	chr1:50927522-51187270	sh-control	sh-TET2	NOTEST	0.30803	0.152919	-0.182104	1	1	no
9330175M20Rik	chr1:51218385-51333779	sh-control	sh-TET2	NOTEST	0.104527	0.121811	0.0224009	1	1	no
Sdpr	chr1:51218385-51333779	sh-control	sh-TET2	OK	211.784	363.464	0.776387	0.00355	0.0216788	yes
Nabp1	chr1:51469487-51478399	sh-control	sh-TET2	OK	30.3397	43.3555	0.501122	0.02395	0.0889191	no
Myo1b	chr1:51749765-51915974	sh-control	sh-TET2	OK	13.6371	19.6048	0.493351	0.0193	0.0758742	no
Stat4	chr1:52008243-52107184	sh-control	sh-TET2	NOTEST	0.125291	0.0122178	-0.152778	1	1	no
Stat1	chr1:52119437-52161865	sh-control	sh-TET2	OK	5.14645	4.76316	-0.0928933	0.6524	0.807804	no
Gls	chr1:52163449-52233232	sh-control	sh-TET2	OK	41.5134	67.0563	0.678811	0.0019	0.013424	yes
Nab1	chr1:52455848-52500448	sh-control	sh-TET2	OK	17.1996	19.5965	0.178492	0.39705	0.603255	no
Tmem194b	chr1:52630704-52651919	sh-control	sh-TET2	OK	1.12142	0.775149	-0.25709	0.25695	0.459664	no
Mfsd6	chr1:52656304-52727318	sh-control	sh-TET2	OK	9.89193	13.2089	0.383535	0.0632	0.179136	no
Inpp1	chr1:52789419-52817688	sh-control	sh-TET2	OK	7.53471	8.04465	0.0837225	0.7448	0.86936	no
Hibch	chr1:52845045-52920860	sh-control	sh-TET2	OK	18.2863	10.7026	-0.720747	0.0032	0.0201243	yes
1700019D03Rik	chr1:52925126-52952840	sh-control	sh-TET2	NOTEST	0	0	0	1	1	no
Mstn	chr1:53061662-53068079	sh-control	sh-TET2	NOTEST	0.0948078	0.0663657	-0.0379753	1	1	no
1700019A02Rik	chr1:53158576-53187617	sh-control	sh-TET2	NOTEST	0	0	0	1	1	no
Pms1	chr1:53189188-53296996	sh-control	sh-TET2	OK	2.22418	1.9887	-0.109414	0.655	0.810167	no
Ormdl1	chr1:53297094-53310245	sh-control	sh-TET2	OK	13.0219	18.9804	0.510904	0.03515	0.117538	no
Osgepl1	chr1:53313662-53324064	sh-control	sh-TET2	OK	10.7382	7.97269	-0.387599	0.1131	0.269262	no
Asnsd1	chr1:53344643-53352699	sh-control	sh-TET2	OK	30.6932	35.3444	0.19756	0.36595	0.572729	no
Dnahc7a	chr1:53397001-53706784	sh-control	sh-TET2	NOTEST	0.00993309	0.0226409	0.0180399	1	1	no
Stk17b	chr1:53755511-53785215	sh-control	sh-TET2	OK	8.99219	5.16112	-0.697608	0.0036	0.0218399	yes
Hecw2	chr1:53806873-54195034	sh-control	sh-TET2	OK	5.01942	5.21702	0.0465987	0.8914	0.950054	no
Ccdc150	chr1:54250682-54368727	sh-control	sh-TET2	NOTEST	0.102722	0.101398	-0.00173323	1	1	no
Gtf3c3	chr1:54397580-54438971	sh-control	sh-TET2	OK	13.3877	13.3761	-0.00116363	0.99745	0.998114	no
Pgap1	chr1:54472999-54557684	sh-control	sh-TET2	OK	1.72559	0.57881	-0.787731	5e-05	0.000672148	yes
Ankrd44	chr1:54645339-54926387	sh-control	sh-TET2	OK	4.65959	11.8486	1.18284	5e-05	0.000672148	yes
Sf3b1	chr1:54985169-55027478	sh-control	sh-TET2	OK	62.1556	73.4909	0.238154	0.2941	0.499575	no
Coq10b	chr1:55052769-55072702	sh-control	sh-TET2	OK	55.5226	80.1655	0.522039	0.0196	0.0767523	no
Hspd1	chr1:55077833-55087932	sh-control	sh-TET2	OK	219.765	165.312	-0.408619	0.0775	0.206655	no
Hspe1	chr1:55088147-55091317	sh-control	sh-TET2	OK	312.513	174.462	-0.837367	0.0004	0.00388932	yes
Mob4	chr1:55131244-55154899	sh-control	sh-TET2	OK	30.2415	42.8314	0.488501	0.0265	0.0959846	no
Rftn2	chr1:55170159-55226782	sh-control	sh-TET2	OK	2.2991	1.2736	-0.537094	0.02305	0.0865131	no
Mars2	chr1:55237176-55240058	sh-control	sh-TET2	OK	6.35873	7.35917	0.183903	0.4457	0.646677	no
Boll	chr1:55300068-55363469	sh-control	sh-TET2	NOTEST	0.0883492	0.0930527	0.00622144	1	1	no
Plcl1	chr1:55405945-55754285	sh-control	sh-TET2	OK	0.902925	1.57538	0.436567	0.0285	0.101455	no
Oprk1	chr1:5588492-5606133	sh-control	sh-TET2	NOTEST	0.142764	0.0819747	-0.0788607	1	1	no
9130227L01Rik	chr1:55931240-55972098	sh-control	sh-TET2	NOTEST	0	0	0	1	1	no
Hsfy2	chr1:56636050-56637451	sh-control	sh-TET2	NOTEST	0	0	0	1	1	no
Satb2	chr1:56793980-56971334	sh-control	sh-TET2	NOTEST	0.0472886	0.0709779	0.0322697	1	1	no
9130024F11Rik	chr1:56971468-56975196	sh-control	sh-TET2	NOTEST	0.0942455	0.0528534	-0.0556319	1	1	no
BC055402	chr1:57200644-57214996	sh-control	sh-TET2	NOTEST	0	0	0	1	1	no
4930558J18Rik	chr1:57359221-57377544	sh-control	sh-TET2	NOTEST	0.249537	0.0181601	-0.295429	1	1	no
1700066M21Rik	chr1:57377619-57385422	sh-control	sh-TET2	OK	3.92128	3.3256	-0.186133	0.45805	0.656198	no
9430016H08Rik	chr1:57388243-57415958	sh-control	sh-TET2	OK	15.469	15.9178	0.038789	0.9016	0.954296	no
Tyw5	chr1:57388243-57415958	sh-control	sh-TET2	OK	7.90875	10.8324	0.409448	0.2585	0.461065	no
Spats2l	chr1:57774860-57948397	sh-control	sh-TET2	OK	3.73363	5.17533	0.383569	0.08555	0.221153	no
Kctd18	chr1:57955100-57970084	sh-control	sh-TET2	OK	3.88604	5.34884	0.377827	0.13635	0.305548	no
Sgol2	chr1:57985339-58026277	sh-control	sh-TET2	OK	6.42791	0.94234	-1.93516	5e-05	0.000672148	yes
Aox1	chr1:58029968-58106410	sh-control	sh-TET2	OK	1.18426	0.903563	-0.198442	0.31775	0.524694	no
Aox3	chr1:58113135-58200452	sh-control	sh-TET2	NOTEST	0.0214758	0	-0.030655	1	1	no
Aox4	chr1:58210396-58268596	sh-control	sh-TET2	NOTEST	0.0140489	0.0215446	0.010625	1	1	no
Aox3l1	chr1:58278325-58379264	sh-control	sh-TET2	NOTEST	0.00866444	0	-0.0124463	1	1	no
Bzw1	chr1:58393135-58406548	sh-control	sh-TET2	OK	131.941	141.826	0.103473	0.6497	0.806038	no
Clk1	chr1:58411987-58424088	sh-control	sh-TET2	OK	24.4867	36.9063	0.572693	0.01195	0.0536879	no
Ppil3	chr1:58430992-58445486	sh-control	sh-TET2	OK	24.2034	29.7858	0.288647	0.2329	0.432745	no
Nif3l1	chr1:58447632-58462276	sh-control	sh-TET2	OK	11.0375	10.0585	-0.12238	0.5992	0.767553	no
Orc2	chr1:58462770-58505109	sh-control	sh-TET2	OK	10.8442	12.2607	0.162976	0.44965	0.649339	no
Fam126b	chr1:58522805-58586333	sh-control	sh-TET2	OK	2.2243	3.99089	0.630311	0.00205	0.0141836	yes
Ndufb3	chr1:58586598-58595948	sh-control	sh-TET2	OK	147.179	134.712	-0.126793	0.56705	0.745603	no
Gm20257	chr1:58652640-58655831	sh-control	sh-TET2	OK	0.621308	1.09164	0.367476	0.25285	0.455107	no
Als2cr12	chr1:58658119-58695989	sh-control	sh-TET2	NOTEST	0.113859	0.17305	0.0746979	1	1	no
Cflar	chr1:58713285-58758882	sh-control	sh-TET2	OK	13.324	10.4911	-0.317918	0.15305	0.330225	no
Casp8	chr1:58795373-58847503	sh-control	sh-TET2	OK	9.43858	12.2027	0.338908	0.12845	0.294433	no
Trak2	chr1:58900449-58973482	sh-control	sh-TET2	OK	36.4808	14.8562	-1.2411	5e-05	0.000672148	yes
Stradb	chr1:58973570-58995121	sh-control	sh-TET2	OK	6.75751	7.50223	0.132248	0.59895	0.767507	no
Als2cr11	chr1:59050505-59094900	sh-control	sh-TET2	NOTEST	0	0	0	1	1	no
Tmem237	chr1:59100592-59120096	sh-control	sh-TET2	OK	7.47218	8.91563	0.226971	0.3786	0.584835	no
Als2	chr1:59120934-59237231	sh-control	sh-TET2	OK	5.12207	3.85057	-0.335865	0.12005	0.280966	no
Npbwr1	chr1:5913706-5917398	sh-control	sh-TET2	NOTEST	0	0.0168323	0.0240818	1	1	no
Cdk15	chr1:59256906-59352369	sh-control	sh-TET2	NOTEST	0.136481	0.16544	0.0363012	1	1	no
Fzd7	chr1:59482146-59486955	sh-control	sh-TET2	OK	5.5157	4.79912	-0.168086	0.43405	0.635528	no
Gm973	chr1:59516263-59634509	sh-control	sh-TET2	NOTEST	0.0169502	0	-0.024249	1	1	no
Sumo1	chr1:59639433-59670834	sh-control	sh-TET2	OK	69.6812	73.189	0.0698788	0.7502	0.871691	no
Nop58	chr1:59685005-59711510	sh-control	sh-TET2	OK	54.3284	46.1485	-0.230808	0.2791	0.483109	no
Snord11	chr1:59685005-59711510	sh-control	sh-TET2	NOTEST	0	0	0	1	1	no
Snord70	chr1:59685005-59711510	sh-control	sh-TET2	NOTEST	0	0	0	1	1	no
Bmpr2	chr1:59764636-59870859	sh-control	sh-TET2	OK	13.5162	23.9773	0.782954	0.00035	0.00352582	yes
Fam117b	chr1:59913005-59985348	sh-control	sh-TET2	OK	3.55003	5.17388	0.440301	0.0401	0.129306	no
Ica1l	chr1:59989067-60043087	sh-control	sh-TET2	OK	0.631853	1.15882	0.403732	0.06125	0.175346	no
Carf	chr1:60076867-60151034	sh-control	sh-TET2	OK	1.68027	1.8604	0.0938386	0.8045	0.904244	no
Wdr12	chr1:60076867-60151034	sh-control	sh-TET2	OK	8.33683	7.25084	-0.178392	0.45715	0.655377	no
Nbeal1	chr1:60180598-60334705	sh-control	sh-TET2	OK	9.578	16.6455	0.738233	0.0003	0.00310275	yes
Cyp20a1	chr1:60343371-60387387	sh-control	sh-TET2	OK	17.6246	20.1031	0.180246	0.44695	0.647931	no
Abi2	chr1:60409618-60481163	sh-control	sh-TET2	OK	15.5839	15.7433	0.0138006	0.9452	0.974125	no
Raph1	chr1:60483184-60566765	sh-control	sh-TET2	OK	5.88271	7.24665	0.260831	0.18405	0.373256	no
Cd28	chr1:60746387-60773359	sh-control	sh-TET2	NOTEST	0.279826	0.723936	0.429759	1	1	no
Ctla4	chr1:60909024-60915830	sh-control	sh-TET2	NOTEST	0.0669293	0.0849595	0.0241766	1	1	no
Icos	chr1:60977913-61000321	sh-control	sh-TET2	NOTEST	0.0128949	0.133787	0.162665	1	1	no
9530026F06Rik	chr1:61378431-61395904	sh-control	sh-TET2	NOTEST	0	0	0	1	1	no
Pard3b	chr1:61638823-62642284	sh-control	sh-TET2	OK	2.92007	2.13186	-0.32386	0.0893	0.22776	no
Rb1cc1	chr1:6214661-6276104	sh-control	sh-TET2	OK	17.5168	29.3244	0.711644	0.00085	0.00712861	yes
4930487H11Rik	chr1:62703316-62818692	sh-control	sh-TET2	NOTEST	0.0532387	0.0548825	0.00224987	1	1	no
Nrp2	chr1:62703316-62818692	sh-control	sh-TET2	OK	6.78377	2.61818	-1.1052	5e-05	0.000672148	yes
Ino80d	chr1:63047800-63114267	sh-control	sh-TET2	OK	2.12455	3.14571	0.407971	0.01835	0.0731201	no
Gm11602	chr1:63114470-63176822	sh-control	sh-TET2	NOTEST	0.459167	0.294487	-0.172765	1	1	no
Ndufs1	chr1:63114470-63176822	sh-control	sh-TET2	OK	109.479	73.482	-0.568808	0.01195	0.0536879	no
Eef1b2	chr1:63176830-63180486	sh-control	sh-TET2	OK	217.327	237.631	0.128291	0.5702	0.74832	no
Snora41	chr1:63176830-63180486	sh-control	sh-TET2	NOTEST	0	0	0	1	1	no
Gpr1	chr1:63182690-63214209	sh-control	sh-TET2	NOTEST	0.275694	0.557642	0.288081	1	1	no
Zdbf2	chr1:63273268-63314575	sh-control	sh-TET2	OK	0.784675	2.10027	0.796732	5e-05	0.000672148	yes
Adam23	chr1:63445903-63596515	sh-control	sh-TET2	OK	1.26928	1.14771	-0.0794354	0.7438	0.868622	no
Fam150a	chr1:6359330-6394731	sh-control	sh-TET2	OK	2.08316	2.21968	0.0625075	0.87475	0.940824	no
Dytn	chr1:63622850-63686927	sh-control	sh-TET2	NOTEST	0	0	0	1	1	no
Mdh1b	chr1:63698826-63730318	sh-control	sh-TET2	NOTEST	0	0	0	1	1	no
Fastkd2	chr1:63730624-63753385	sh-control	sh-TET2	OK	11.3454	7.90813	-0.470779	0.0369	0.121797	no
4933402D24Rik	chr1:63754908-63769267	sh-control	sh-TET2	NOTEST	0.129488	0.134564	0.00646905	1	1	no
Gm13749	chr1:63964726-63968999	sh-control	sh-TET2	NOTEST	0.0289538	0.0806628	0.0707382	1	1	no
Mir1958	chr1:63980972-63984483	sh-control	sh-TET2	NOTEST	0	0	0	1	1	no
Klf7	chr1:64035670-64121389	sh-control	sh-TET2	OK	5.62945	5.12523	-0.114125	0.69885	0.838369	no
Creb1	chr1:64532803-64604548	sh-control	sh-TET2	OK	9.96211	9.78344	-0.023708	0.9063	0.955695	no
Mettl21a	chr1:64606479-64617168	sh-control	sh-TET2	OK	4.60596	6.23136	0.367306	0.1514	0.327488	no
2810408I11Rik	chr1:64679868-64690659	sh-control	sh-TET2	OK	3.42451	1.97526	-0.572502	0.17675	0.363521	no
Ccnyl1	chr1:64691344-64725642	sh-control	sh-TET2	OK	12.0766	12.6645	0.0634452	0.7747	0.887095	no
Fzd5	chr1:64730557-64737750	sh-control	sh-TET2	OK	1.9033	3.68232	0.68953	0.0012	0.00934041	yes
Plekhm3	chr1:64789120-64956824	sh-control	sh-TET2	OK	2.04699	3.384	0.524863	0.0057	0.0310529	yes
St18	chr1:6487230-6860940	sh-control	sh-TET2	NOTEST	0	0.0133608	0.0191479	1	1	no
Akr1cl	chr1:65013085-65032748	sh-control	sh-TET2	NOTEST	0	0	0	1	1	no
Cryge	chr1:65048556-65051163	sh-control	sh-TET2	NOTEST	0	0	0	1	1	no
Crygd	chr1:65061837-65063440	sh-control	sh-TET2	NOTEST	0	0	0	1	1	no
Crygc	chr1:65071524-65073532	sh-control	sh-TET2	NOTEST	0	0	0	1	1	no
Crygb	chr1:65080226-65082267	sh-control	sh-TET2	NOTEST	0	0	0	1	1	no
Cryga	chr1:65100388-65103363	sh-control	sh-TET2	NOTEST	0	0	0	1	1	no
D630023F18Rik	chr1:65107312-65123193	sh-control	sh-TET2	NOTEST	0.126276	0.0510587	-0.0997172	1	1	no
Idh1	chr1:65158615-65186479	sh-control	sh-TET2	OK	35.8623	41.0795	0.190971	0.38255	0.589119	no
Pikfyve	chr1:65186684-65278696	sh-control	sh-TET2	OK	4.68871	5.97737	0.294582	0.1225	0.285145	no
Pth2r	chr1:65311256-65389244	sh-control	sh-TET2	NOTEST	0	0.0417416	0.0589975	1	1	no
Crygf	chr1:65926521-65928304	sh-control	sh-TET2	NOTEST	0	0	0	1	1	no
Map2	chr1:66175328-66442583	sh-control	sh-TET2	OK	2.05256	3.55735	0.578176	0.00795	0.039302	yes
Unc80	chr1:66468446-66699148	sh-control	sh-TET2	NOTEST	0.00750338	0.007771	0.000383168	1	1	no
Kansl1l	chr1:66700892-66817595	sh-control	sh-TET2	OK	5.09361	4.40591	-0.17276	0.6083	0.773767	no
Rpe	chr1:66700892-66817595	sh-control	sh-TET2	OK	18.8837	24.0204	0.331519	0.20905	0.403852	no
Acadl	chr1:66830838-66863309	sh-control	sh-TET2	OK	197.98	188.283	-0.0720786	0.75125	0.872379	no
Myl1	chr1:66924295-66945056	sh-control	sh-TET2	OK	48.414	26.8435	-0.827579	0.0008	0.00676118	yes
Lancl1	chr1:67000516-67038872	sh-control	sh-TET2	OK	8.65103	10.5957	0.264835	0.21495	0.410825	no
Cps1	chr1:67123065-67230448	sh-control	sh-TET2	NOTEST	0.0176022	0.0076034	-0.0142458	1	1	no
Erbb4	chr1:68039965-69108059	sh-control	sh-TET2	OK	4.79276	5.50063	0.166329	0.43335	0.635277	no
Ikzf2	chr1:69531209-69685960	sh-control	sh-TET2	OK	1.47707	2.52866	0.510486	0.0063	0.0333981	yes
Spag16	chr1:69826969-70725132	sh-control	sh-TET2	NOTEST	0.0200427	0.0329003	0.0180715	1	1	no
Vwc2l	chr1:70725714-70885397	sh-control	sh-TET2	NOTEST	0	0	0	1	1	no
Pcmtd1	chr1:7088919-7173628	sh-control	sh-TET2	OK	11.2864	13.4049	0.229497	0.2782	0.482385	no
Bard1	chr1:71027534-71102972	sh-control	sh-TET2	OK	1.058	0.333263	-0.626282	0.0017	0.0123672	yes
Abca12	chr1:71243089-71414910	sh-control	sh-TET2	NOTEST	0.175945	0.0845173	-0.116768	1	1	no
Atic	chr1:71557155-71579403	sh-control	sh-TET2	OK	45.5363	40.0096	-0.182395	0.40005	0.605745	no
Fn1	chr1:71585472-71653234	sh-control	sh-TET2	OK	92.813	132.021	0.503794	0.04175	0.133338	no
Apol7d	chr1:71653334-71662843	sh-control	sh-TET2	NOTEST	0.266821	0.264011	-0.00320367	1	1	no
Gm8883	chr1:71888111-71891204	sh-control	sh-TET2	NOTEST	0.036635	0.0622645	0.035235	1	1	no
4933417E11Rik	chr1:71958997-72005195	sh-control	sh-TET2	NOTEST	0	0.0364713	0.0516802	1	1	no
Mreg	chr1:72159232-72212307	sh-control	sh-TET2	NOTEST	0.739827	0.501017	-0.213004	1	1	no
Pecr	chr1:72259172-72284314	sh-control	sh-TET2	OK	4.42712	4.40483	-0.00593757	0.98955	0.993933	no
Tmem169	chr1:72284372-72302995	sh-control	sh-TET2	NOTEST	0.0227816	0.0402989	0.0245	1	1	no
Xrcc5	chr1:72307420-72394953	sh-control	sh-TET2	OK	9.95843	10.2682	0.040216	0.85975	0.932618	no
March4	chr1:72427111-72536564	sh-control	sh-TET2	NOTEST	0.0303146	0.0419188	0.0161579	1	1	no
Smarcal1	chr1:72583250-72636790	sh-control	sh-TET2	OK	4.37794	3.45398	-0.271959	0.17	0.353348	no
Ankar	chr1:72642979-72700564	sh-control	sh-TET2	NOTEST	0.00768777	0	-0.0110487	1	1	no
Rpl37a	chr1:72711259-72713813	sh-control	sh-TET2	OK	758.871	673.828	-0.171235	0.44615	0.647017	no
Igfbp2	chr1:72824479-72852471	sh-control	sh-TET2	OK	86.4262	118.477	0.450595	0.0682	0.188854	no
Igfbp5	chr1:72858064-72874865	sh-control	sh-TET2	OK	1.10669	0.686373	-0.321054	0.0783	0.207673	no
Tnp1	chr1:73015074-73015899	sh-control	sh-TET2	NOTEST	0	0	0	1	1	no
1700027A15Rik	chr1:73016035-73025508	sh-control	sh-TET2	NOTEST	0	0	0	1	1	no
D530049I02Rik	chr1:73391384-73430779	sh-control	sh-TET2	NOTEST	0	0	0	1	1	no
Pinc	chr1:73391384-73430779	sh-control	sh-TET2	NOTEST	0	0	0	1	1	no
6030407O03Rik	chr1:73618380-73864466	sh-control	sh-TET2	NOTEST	0	0.11362	0.155257	1	1	no
Tns1	chr1:73910230-74124447	sh-control	sh-TET2	OK	56.0012	90.8767	0.688707	0.00555	0.0304149	yes
Rufy4	chr1:74125540-74148230	sh-control	sh-TET2	NOTEST	0.201137	0.222334	0.0252378	1	1	no
Cxcr2	chr1:74153993-74161246	sh-control	sh-TET2	OK	1.41688	0.921805	-0.330684	0.15645	0.335274	no
Cxcr1	chr1:74191785-74194631	sh-control	sh-TET2	NOTEST	0	0	0	1	1	no
Arpc2	chr1:74236549-74268213	sh-control	sh-TET2	OK	215.226	272.658	0.339834	0.13545	0.304437	no
Gpbar1	chr1:74278599-74279589	sh-control	sh-TET2	OK	2.50583	0.729557	-1.01935	0.02495	0.0918655	no
Aamp	chr1:74279839-74284738	sh-control	sh-TET2	OK	67.2549	83.3279	0.305077	0.1561	0.334703	no
Pnkd	chr1:74285033-74353692	sh-control	sh-TET2	OK	66.8543	16.8022	-1.93038	0.0369	0.121797	no
Tmbim1	chr1:74285033-74353692	sh-control	sh-TET2	OK	93.8213	107.082	0.188843	0.4258	0.628418	no
Gm216	chr1:74362107-74369321	sh-control	sh-TET2	NOTEST	0.176833	0.172897	-0.00483328	1	1	no
Slc11a1	chr1:74375202-74386051	sh-control	sh-TET2	NOTEST	0.415473	0.126009	-0.330066	1	1	no
Ctdsp1	chr1:74391608-74397285	sh-control	sh-TET2	OK	18.5729	12.2252	-0.565568	0.01125	0.0511743	no
Mir26b	chr1:74391608-74397285	sh-control	sh-TET2	NOTEST	0	0	0	1	1	no
Plcd4	chr1:74409383-74588028	sh-control	sh-TET2	NOTEST	0.0447057	0.196943	0.196258	1	1	no
Rqcd1	chr1:74409383-74588028	sh-control	sh-TET2	OK	13.7879	12.7244	-0.107674	0.7248	0.856757	no
Usp37	chr1:74409383-74588028	sh-control	sh-TET2	OK	4.77268	3.34831	-0.408786	0.1868	0.376545	no
Vil1	chr1:74409383-74588028	sh-control	sh-TET2	NOTEST	0.065757	0.0116599	-0.0751542	1	1	no
Zfp142	chr1:74409383-74588028	sh-control	sh-TET2	OK	1.73373	1.90577	0.0880498	0.79595	0.898866	no
Bcs1l	chr1:74588360-74592443	sh-control	sh-TET2	OK	9.92395	7.68103	-0.331556	0.19685	0.388018	no
Rnf25	chr1:74593751-74601397	sh-control	sh-TET2	OK	14.6278	16.2302	0.140825	0.54415	0.727349	no
Stk36	chr1:74601454-74636893	sh-control	sh-TET2	NOTEST	0.623517	0.79447	0.144435	1	1	no
Ttll4	chr1:74661753-74697973	sh-control	sh-TET2	OK	6.43404	7.18653	0.139106	0.5076	0.697766	no
Cyp27a1	chr1:74713573-74737890	sh-control	sh-TET2	OK	2.8601	1.07311	-0.896842	0.00405	0.0238242	yes
Prkag3	chr1:74738921-74748955	sh-control	sh-TET2	NOTEST	0.648816	0.326404	-0.31391	1	1	no
Wnt6	chr1:74771891-74785319	sh-control	sh-TET2	NOTEST	0	0	0	1	1	no
Wnt10a	chr1:74792018-74804175	sh-control	sh-TET2	NOTEST	0.269431	0.211383	-0.0675269	1	1	no
Cdk5r2	chr1:74855028-74857732	sh-control	sh-TET2	NOTEST	0	0	0	1	1	no
Fev	chr1:74881508-74885408	sh-control	sh-TET2	NOTEST	0	0	0	1	1	no
Cryba2	chr1:74889943-74893135	sh-control	sh-TET2	NOTEST	0	0	0	1	1	no
Mir375	chr1:74900657-74900721	sh-control	sh-TET2	NOTEST	0	0	0	1	1	no
Ccdc108	chr1:74902079-74935599	sh-control	sh-TET2	NOTEST	0	0	0	1	1	no
Ihh	chr1:74945317-74951651	sh-control	sh-TET2	NOTEST	0.0536021	0.0197837	-0.0470669	1	1	no
Nhej1	chr1:74967345-75046639	sh-control	sh-TET2	OK	2.83656	1.57655	-0.574373	0.12295	0.286027	no
Slc23a3	chr1:75125541-75133890	sh-control	sh-TET2	NOTEST	0.0628246	0.126809	0.0843395	1	1	no
Cnppd1	chr1:75135214-75142368	sh-control	sh-TET2	OK	10.63	9.97273	-0.0839286	0.71585	0.85078	no
Fam134a	chr1:75142785-75147909	sh-control	sh-TET2	OK	16.5851	16.5727	-0.00101766	0.99765	0.998231	no
Zfand2b	chr1:75168645-75171626	sh-control	sh-TET2	OK	7.1194	7.39911	0.0488633	0.86905	0.938758	no
Abcb6	chr1:75171640-75180283	sh-control	sh-TET2	OK	7.54771	5.45578	-0.404947	0.08375	0.21767	no
Atg9a	chr1:75180865-75191923	sh-control	sh-TET2	OK	12.6002	10.5142	-0.240214	0.2665	0.470032	no
Ankzf1	chr1:75192159-75210778	sh-control	sh-TET2	OK	8.03963	7.13425	-0.152254	0.61435	0.778578	no
Glb1l	chr1:75192159-75210778	sh-control	sh-TET2	OK	1.87455	3.27666	0.573148	0.0861	0.222035	no
Stk16	chr1:75210828-75219253	sh-control	sh-TET2	OK	12.4558	13.1761	0.0752325	0.81545	0.909267	no
Tuba4a	chr1:75210828-75219253	sh-control	sh-TET2	OK	35.3788	18.0702	-0.931778	0.00155	0.0114916	yes
A630095N17Rik	chr1:75220094-75232093	sh-control	sh-TET2	NOTEST	0.0650923	0	-0.0909785	1	1	no
Dnajb2	chr1:75236422-75245692	sh-control	sh-TET2	OK	15.9845	20.084	0.31193	0.1813	0.369401	no
Ptprn	chr1:75247040-75264208	sh-control	sh-TET2	OK	4.08039	1.70634	-0.908596	0.00035	0.00352582	yes
Resp18	chr1:75272201-75278380	sh-control	sh-TET2	NOTEST	0	0	0	1	1	no
Dnpep	chr1:75308564-75317637	sh-control	sh-TET2	OK	61.2808	44.734	-0.44552	0.03935	0.127917	no
Des	chr1:75360343-75367715	sh-control	sh-TET2	OK	750.973	521.299	-0.525805	0.05045	0.152722	no
Gm15179	chr1:75368209-75375015	sh-control	sh-TET2	NOTEST	0.0749159	0.341679	0.319816	1	1	no
Speg	chr1:75375296-75432306	sh-control	sh-TET2	OK	22.9089	22.2242	-0.0419189	0.89385	0.951172	no
Gmppa	chr1:75435942-75443176	sh-control	sh-TET2	OK	21.7048	16.6765	-0.361165	0.12215	0.284661	no
Asic4	chr1:75450509-75474340	sh-control	sh-TET2	NOTEST	0	0.0138302	0.019816	1	1	no
Chpf	chr1:75474568-75479471	sh-control	sh-TET2	OK	16.179	12.3116	-0.367962	0.09345	0.235348	no
Tmem198	chr1:75479531-75485693	sh-control	sh-TET2	NOTEST	0.288952	0.390198	0.109092	1	1	no
Obsl1	chr1:75485824-75506452	sh-control	sh-TET2	OK	13.037	6.4828	-0.907585	5e-05	0.000672148	yes
Inha	chr1:75507076-75510354	sh-control	sh-TET2	OK	3.67394	3.3287	-0.110705	0.7198	0.853003	no
Stk11ip	chr1:75521528-75537335	sh-control	sh-TET2	OK	3.25604	3.44675	0.0632396	0.76675	0.88163	no
Slc4a3	chr1:75546265-75559431	sh-control	sh-TET2	OK	7.32572	5.95218	-0.26011	0.2178	0.41423	no
Gm17751	chr1:76489132-76502028	sh-control	sh-TET2	NOTEST	0	0	0	1	1	no
Epha4	chr1:77367184-77515088	sh-control	sh-TET2	OK	10.1261	19.1891	0.859629	5e-05	0.000672148	yes
Pax3	chr1:78101266-78197136	sh-control	sh-TET2	NOTEST	0.0248247	0.0446218	0.0276036	1	1	no
Sgpp2	chr1:78310345-78420286	sh-control	sh-TET2	NOTEST	0.186755	0.123813	-0.0786201	1	1	no
Farsb	chr1:78424835-78488846	sh-control	sh-TET2	OK	38.9436	32.9886	-0.232913	0.2897	0.495181	no
Mogat1	chr1:78511059-78538173	sh-control	sh-TET2	NOTEST	0.0376759	0	-0.0533559	1	1	no
Acsl3	chr1:78657824-78707743	sh-control	sh-TET2	OK	12.933	9.62114	-0.391567	0.0748	0.201287	no
Kcne4	chr1:78816948-78820025	sh-control	sh-TET2	NOTEST	0.408108	0.219758	-0.207163	1	1	no
Scg2	chr1:79434668-79440090	sh-control	sh-TET2	NOTEST	0.332383	0.169887	-0.18764	1	1	no
Ap1s3	chr1:79606875-79671972	sh-control	sh-TET2	OK	2.98935	2.89025	-0.0362908	0.8927	0.950569	no
Wdfy1	chr1:79702261-79761769	sh-control	sh-TET2	OK	20.1365	16.5712	-0.266524	0.26875	0.472682	no
Mrpl44	chr1:79776017-79781445	sh-control	sh-TET2	OK	16.0982	12.2404	-0.368898	0.13975	0.310619	no
Serpine2	chr1:79794320-79858665	sh-control	sh-TET2	OK	35.7231	98.8051	1.44243	5e-05	0.000672148	yes
Fam124b	chr1:80198698-80213944	sh-control	sh-TET2	NOTEST	0.0147565	0	-0.0211336	1	1	no
Cul3	chr1:80266817-80340430	sh-control	sh-TET2	OK	43.2773	36.2312	-0.250055	0.2478	0.450334	no
1700016L21Rik	chr1:80445931-80475660	sh-control	sh-TET2	NOTEST	0	0	0	1	1	no
Dock10	chr1:80501072-80758553	sh-control	sh-TET2	NOTEST	0.326536	0.108577	-0.258955	1	1	no
Nyap2	chr1:81077316-81271651	sh-control	sh-TET2	NOTEST	0.0168562	0	-0.0241157	1	1	no
Irs1	chr1:82233104-82291439	sh-control	sh-TET2	OK	15.5947	23.4289	0.557866	0.0092	0.043945	yes
Rhbdd1	chr1:82316578-82445367	sh-control	sh-TET2	OK	12.789	18.8405	0.524931	0.01225	0.0546476	no
Col4a4	chr1:82450722-82586849	sh-control	sh-TET2	OK	7.31923	14.0897	0.859042	0.0001	0.00121886	yes
Col4a3	chr1:82586920-82722059	sh-control	sh-TET2	OK	13.3428	52.2	1.8911	5e-05	0.000672148	yes
Mff	chr1:82724917-82752389	sh-control	sh-TET2	OK	56.4015	64.4514	0.189336	0.38655	0.592621	no
Tm4sf20	chr1:82756648-82768456	sh-control	sh-TET2	NOTEST	0.0277549	0.123366	0.128332	1	1	no
Agfg1	chr1:82839482-82896275	sh-control	sh-TET2	OK	47.9403	60.4438	0.328244	0.1296	0.295772	no
Slc19a3	chr1:83012522-83038448	sh-control	sh-TET2	OK	1.55433	0.415997	-0.851127	0.00275	0.0179422	yes
Ccl20	chr1:83116765-83119167	sh-control	sh-TET2	OK	2.72238	7.14772	1.13017	0.007	0.0360283	yes
Wdr69	chr1:83159761-83210572	sh-control	sh-TET2	NOTEST	0	0.0532923	0.0749059	1	1	no
Sphkap	chr1:83255780-83408200	sh-control	sh-TET2	OK	25.9977	23.8255	-0.121014	0.5923	0.763382	no
Sntg1	chr1:8362660-9299730	sh-control	sh-TET2	NOTEST	0.0198214	0.173163	0.202087	1	1	no
Pid1	chr1:84036292-84284645	sh-control	sh-TET2	OK	2.48677	12.0805	1.90745	5e-05	0.000672148	yes
Dner	chr1:84369838-84696221	sh-control	sh-TET2	NOTEST	0.155508	0.323908	0.196276	1	1	no
Mir5126	chr1:84369838-84696221	sh-control	sh-TET2	NOTEST	0	0	0	1	1	no
Trip12	chr1:84721188-84839304	sh-control	sh-TET2	OK	38.2895	50.6041	0.393342	0.08535	0.220826	no
Fbxo36	chr1:84839840-84900486	sh-control	sh-TET2	OK	3.37739	2.65775	-0.259114	0.4721	0.668832	no
Slc16a14	chr1:84906704-84935083	sh-control	sh-TET2	NOTEST	0.0181831	0.0424206	0.0339405	1	1	no
A530032D15Rik	chr1:85088138-85109853	sh-control	sh-TET2	NOTEST	0	0	0	1	1	no
Gm7609	chr1:85199610-85213762	sh-control	sh-TET2	NOTEST	0.0273043	0.0236115	-0.00519533	1	1	no
C130026I21Rik	chr1:85246343-85270566	sh-control	sh-TET2	NOTEST	0.0387153	0	-0.0548003	1	1	no
Sp110	chr1:85576898-85645036	sh-control	sh-TET2	NOTEST	0.461385	0.365888	-0.0974971	1	1	no
Sp140	chr1:85576898-85645036	sh-control	sh-TET2	OK	0.992718	1.01871	0.0186961	0.94705	0.974873	no
Sp100	chr1:85650049-85709448	sh-control	sh-TET2	NOTEST	0.174137	0.366523	0.218909	1	1	no
A630001G21Rik	chr1:85717082-85736606	sh-control	sh-TET2	NOTEST	0.463326	0.159297	-0.336001	1	1	no
Cab39	chr1:85793446-85851577	sh-control	sh-TET2	OK	67.9378	86.1257	0.337803	0.1282	0.294028	no
Itm2c	chr1:85894509-85908698	sh-control	sh-TET2	OK	74.8937	111.141	0.563262	0.0099	0.046494	yes
4933407L21Rik	chr1:85928482-85931756	sh-control	sh-TET2	NOTEST	0.0627507	0	-0.0878032	1	1	no
Gpr55	chr1:85939536-85961055	sh-control	sh-TET2	NOTEST	0	0	0	1	1	no
Spata3	chr1:86021941-86029958	sh-control	sh-TET2	NOTEST	0	0	0	1	1	no
2810459M11Rik	chr1:86045862-86055456	sh-control	sh-TET2	NOTEST	0	0	0	1	1	no
Htr2b	chr1:86064618-86139295	sh-control	sh-TET2	NOTEST	0.277746	0.400352	0.132188	1	1	no
Psmd1	chr1:86064618-86139295	sh-control	sh-TET2	OK	65.6011	61.0329	-0.102512	0.6352	0.795191	no
Armc9	chr1:86154779-86278284	sh-control	sh-TET2	OK	3.06997	3.39091	0.109502	0.6887	0.832676	no
B3gnt7	chr1:86303220-86307305	sh-control	sh-TET2	NOTEST	0.466445	0.179408	-0.31426	1	1	no
Ncl	chr1:86344718-86359455	sh-control	sh-TET2	OK	25.752	17.588	-0.525275	0.0139	0.0597889	no
Snora75	chr1:86344718-86359455	sh-control	sh-TET2	OK	0	6.32818	2.87345	0.2307	0.42952	no
Snord82	chr1:86344718-86359455	sh-control	sh-TET2	NOTEST	0	0	0	1	1	no
C130036L24Rik	chr1:86359573-86367964	sh-control	sh-TET2	NOTEST	0.285765	0.453983	0.177383	1	1	no
Nmur1	chr1:86386324-86388141	sh-control	sh-TET2	NOTEST	0.0372565	0	-0.0527727	1	1	no
1700019O17Rik	chr1:86426328-86428049	sh-control	sh-TET2	NOTEST	0	0	0	1	1	no
Ptma	chr1:86526735-86530698	sh-control	sh-TET2	OK	477.542	440.357	-0.116699	0.61855	0.781985	no
Pde6d	chr1:86543014-86582501	sh-control	sh-TET2	OK	19.0582	16.4336	-0.202322	0.41825	0.621628	no
Cops7b	chr1:86587099-86606500	sh-control	sh-TET2	OK	6.16024	5.68264	-0.0995898	0.696	0.836968	no
Nppc	chr1:86666292-86670573	sh-control	sh-TET2	NOTEST	0.0445245	0	-0.0628463	1	1	no
Dis3l2	chr1:86703803-87050097	sh-control	sh-TET2	OK	5.17367	8.15169	0.56791	0.0134	0.0583906	no
Alppl2	chr1:87086690-87089928	sh-control	sh-TET2	NOTEST	0	0	0	1	1	no
Alpi	chr1:87098001-87101606	sh-control	sh-TET2	NOTEST	0	0	0	1	1	no
Akp3	chr1:87125007-87127912	sh-control	sh-TET2	NOTEST	0	0	0	1	1	no
Ecel1	chr1:87147654-87155027	sh-control	sh-TET2	NOTEST	0.103625	0.0135705	-0.122804	1	1	no
Prss56	chr1:87183492-87188404	sh-control	sh-TET2	NOTEST	0	0	0	1	1	no
Chrnd	chr1:87190596-87200070	sh-control	sh-TET2	NOTEST	0	0.0368611	0.0522226	1	1	no
Chrng	chr1:87205810-87211835	sh-control	sh-TET2	NOTEST	0.112471	0.166234	0.0680896	1	1	no
Eif4e2	chr1:87213913-87240488	sh-control	sh-TET2	OK	43.7123	46.3438	0.0825037	0.714	0.849253	no
Efhd1	chr1:87264363-87310791	sh-control	sh-TET2	OK	1.80362	1.94658	0.0717506	0.8088	0.906026	no
Gigyf2	chr1:87326997-87450810	sh-control	sh-TET2	OK	12.5312	14.5899	0.204322	0.32585	0.532436	no
Kcnj13	chr1:87326997-87450810	sh-control	sh-TET2	NOTEST	0.393927	0.367651	-0.0274549	1	1	no
3110079O15Rik	chr1:87470263-87475459	sh-control	sh-TET2	NOTEST	0	0	0	1	1	no
Ngef	chr1:87476828-87573870	sh-control	sh-TET2	NOTEST	0.103775	0.0116711	-0.125706	1	1	no
Neu2	chr1:87574026-87597840	sh-control	sh-TET2	NOTEST	0	0	0	1	1	no
Inpp5d	chr1:87620311-87720508	sh-control	sh-TET2	NOTEST	0.352145	0.308015	-0.0478708	1	1	no
Atg16l1	chr1:87756010-87792428	sh-control	sh-TET2	OK	11.0043	14.675	0.384914	0.0769	0.20542	no
Scarna6	chr1:87756010-87792428	sh-control	sh-TET2	OK	21.9587	15.6643	-0.46228	0.67825	0.825439	no
Sag	chr1:87803679-87845157	sh-control	sh-TET2	NOTEST	0.0171078	0.0427867	0.0359715	1	1	no
Dgkd	chr1:87853286-87944489	sh-control	sh-TET2	OK	9.55873	13.9611	0.50278	0.0144	0.0614557	no
Usp40	chr1:87945120-88008551	sh-control	sh-TET2	OK	6.37045	4.48721	-0.42568	0.03905	0.127217	no
Dnajb3	chr1:88055410-88220002	sh-control	sh-TET2	OK	1.65007	1.37913	-0.155596	0.7581	0.876158	no
Ugt1a1	chr1:88055410-88220002	sh-control	sh-TET2	OK	1.12427	1.16853	0.0297503	0.91865	0.961785	no
A730008H23Rik	chr1:88227019-88277579	sh-control	sh-TET2	OK	13.9279	9.45459	-0.513875	0.0299	0.104978	no
Mroh2a	chr1:88227019-88277579	sh-control	sh-TET2	NOTEST	0.0149251	0.00490931	-0.014308	1	1	no
Trpm8	chr1:88306711-88388851	sh-control	sh-TET2	NOTEST	0.00815968	0	-0.0117242	1	1	no
Spp2	chr1:88407018-88426438	sh-control	sh-TET2	NOTEST	0.0439973	0	-0.062118	1	1	no
Glrp1	chr1:88499870-88510066	sh-control	sh-TET2	NOTEST	0.0133763	0.0382212	0.0349439	1	1	no
Gm19589	chr1:88551516-88562166	sh-control	sh-TET2	NOTEST	0.0263919	0	-0.0375817	1	1	no
Arl4c	chr1:88698225-88702191	sh-control	sh-TET2	OK	6.83164	7.02619	0.0354009	0.8752	0.940824	no
2410088K16Rik	chr1:88754889-88755733	sh-control	sh-TET2	NOTEST	0	0	0	1	1	no
1700067G17Rik	chr1:89016112-89022210	sh-control	sh-TET2	NOTEST	0	0	0	1	1	no
Sh3bp4	chr1:89070461-89153793	sh-control	sh-TET2	OK	35.1927	35.953	0.0299928	0.8872	0.947483	no
C030007H22Rik	chr1:89360343-89406133	sh-control	sh-TET2	NOTEST	0	0	0	1	1	no
4933400F21Rik	chr1:89454810-89895282	sh-control	sh-TET2	NOTEST	0.0311299	0.110141	0.106517	1	1	no
Agap1	chr1:89454810-89895282	sh-control	sh-TET2	OK	5.21623	4.50661	-0.174875	0.35765	0.564814	no
Gbx2	chr1:89927961-89931176	sh-control	sh-TET2	NOTEST	0	0	0	1	1	no
Asb18	chr1:89952677-90014577	sh-control	sh-TET2	NOTEST	0.313422	0.0396147	-0.337282	1	1	no
Iqca	chr1:90042131-90153401	sh-control	sh-TET2	NOTEST	0	0	0	1	1	no
Cxcr7	chr1:90203979-90215722	sh-control	sh-TET2	OK	3.10367	6.02794	0.776187	0.0086	0.041844	yes
Cops8	chr1:90603424-90613341	sh-control	sh-TET2	OK	34.8751	37.7999	0.11307	0.61025	0.775345	no
Col6a3	chr1:90766859-90843971	sh-control	sh-TET2	OK	1.62028	0.887562	-0.473197	0.00635	0.033589	yes
Mlph	chr1:90915099-90951142	sh-control	sh-TET2	NOTEST	0.126631	0.075806	-0.0665971	1	1	no
Prlh	chr1:90953107-90954012	sh-control	sh-TET2	NOTEST	0	0	0	1	1	no
Rab17	chr1:90958132-90969620	sh-control	sh-TET2	NOTEST	0.67574	0.0750113	-0.640446	1	1	no
Lrrfip1	chr1:90998726-91128944	sh-control	sh-TET2	OK	107.676	130.232	0.272086	0.2417	0.443792	no
Rbm44	chr1:91145102-91170795	sh-control	sh-TET2	NOTEST	0.0559636	0.0399892	-0.0219916	1	1	no
Ramp1	chr1:91179821-91225196	sh-control	sh-TET2	OK	10.3367	9.11268	-0.164835	0.50805	0.697766	no
Ube2f	chr1:91250318-91286025	sh-control	sh-TET2	OK	36.9397	38.9238	0.0735408	0.74145	0.867031	no
Scly	chr1:91298337-91321080	sh-control	sh-TET2	OK	6.15437	2.91559	-0.869595	0.0016	0.0117607	yes
Espnl	chr1:91322074-91348303	sh-control	sh-TET2	NOTEST	0.00637443	0.0458128	0.0554575	1	1	no
Klhl30	chr1:91351072-91362404	sh-control	sh-TET2	OK	30.4851	50.0243	0.696515	0.00195	0.0136887	yes
Fam132b	chr1:91366429-91374217	sh-control	sh-TET2	NOTEST	0.58864	0.315134	-0.272582	1	1	no
Ilkap	chr1:91375830-91398783	sh-control	sh-TET2	OK	24.2542	24.9808	0.0409225	0.85435	0.929964	no
1700020N18Rik	chr1:91404878-91406029	sh-control	sh-TET2	NOTEST	0	0	0	1	1	no
Hes6	chr1:91411482-91413222	sh-control	sh-TET2	OK	16.0212	22.1078	0.441047	0.06785	0.188319	no
Per2	chr1:91415981-91459328	sh-control	sh-TET2	OK	1.65799	3.88649	0.878463	0.00015	0.00174174	yes
Traf3ip1	chr1:91494667-91529307	sh-control	sh-TET2	OK	2.0459	2.62725	0.252008	0.2591	0.461313	no
Asb1	chr1:91540564-91559590	sh-control	sh-TET2	OK	4.62072	3.52216	-0.313743	0.1353	0.30433	no
Twist2	chr1:91801476-91848027	sh-control	sh-TET2	NOTEST	0.804962	0.485163	-0.281347	1	1	no
Hdac4	chr1:91932748-92148393	sh-control	sh-TET2	OK	2.64076	4.88738	0.693386	0.00235	0.0157339	yes
Ndufa10	chr1:92439718-92473758	sh-control	sh-TET2	OK	165.877	57.068	-1.52297	5e-05	0.000672148	yes
Olfr1416	chr1:92479680-92480619	sh-control	sh-TET2	NOTEST	0	0	0	1	1	no
Olfr1415	chr1:92490817-92491753	sh-control	sh-TET2	NOTEST	0	0	0	1	1	no
Olfr1414	chr1:92511047-92518515	sh-control	sh-TET2	NOTEST	0	0	0	1	1	no
Olfr1413	chr1:92573124-92574206	sh-control	sh-TET2	NOTEST	0	0	0	1	1	no
Olfr1412	chr1:92588331-92589297	sh-control	sh-TET2	NOTEST	0	0	0	1	1	no
Olfr1411	chr1:92596520-92597492	sh-control	sh-TET2	NOTEST	0	0	0	1	1	no
Olfr1410	chr1:92607838-92608807	sh-control	sh-TET2	NOTEST	0	0	0	1	1	no
Olfr12	chr1:92619880-92621001	sh-control	sh-TET2	NOTEST	0	0	0	1	1	no
Myeov2	chr1:92637144-92641985	sh-control	sh-TET2	OK	121.637	114.024	-0.0924594	0.69685	0.837139	no
Otos	chr1:92644217-92648841	sh-control	sh-TET2	NOTEST	0	0	0	1	1	no
Gpc1	chr1:92831685-92860196	sh-control	sh-TET2	OK	50.0181	14.5832	-1.71102	5e-05	0.000672148	yes
Mir149	chr1:92831685-92860196	sh-control	sh-TET2	NOTEST	0	0	0	1	1	no
Ankmy1	chr1:92870128-92902906	sh-control	sh-TET2	NOTEST	0.00969224	0.0225318	0.0182301	1	1	no
Dusp28	chr1:92906988-92908620	sh-control	sh-TET2	OK	4.58801	5.55798	0.230917	0.4496	0.649339	no
Rnpepl1	chr1:92910824-92920585	sh-control	sh-TET2	OK	4.08505	3.34808	-0.225883	0.3496	0.557375	no
9430060I03Rik	chr1:92933542-92950590	sh-control	sh-TET2	NOTEST	0.20009	0.428437	0.251295	1	1	no
Capn10	chr1:92933542-92950590	sh-control	sh-TET2	OK	4.31167	1.63282	-1.01256	0.00035	0.00352582	yes
Gpr35	chr1:92973118-92986391	sh-control	sh-TET2	NOTEST	0.445853	0.447364	0.00150691	1	1	no
Aqp12	chr1:93006333-93012269	sh-control	sh-TET2	NOTEST	0	0	0	1	1	no
Kif1a	chr1:93015455-93101865	sh-control	sh-TET2	OK	4.86991	2.42964	-0.775281	5e-05	0.000672148	yes
Agxt	chr1:93135275-93145421	sh-control	sh-TET2	NOTEST	0	0	0	1	1	no
2310007B03Rik	chr1:93151354-93160948	sh-control	sh-TET2	NOTEST	0.471533	0.243576	-0.242825	1	1	no
Sned1	chr1:93235896-93296448	sh-control	sh-TET2	NOTEST	0.371045	0.576084	0.201069	1	1	no
Mterfd2	chr1:93299210-93305870	sh-control	sh-TET2	OK	4.54158	4.86084	0.0808101	0.7229	0.8551	no
Pask	chr1:93309436-93342788	sh-control	sh-TET2	OK	2.02374	0.812502	-0.738352	0.0007	0.00610493	yes
Ppp1r7	chr1:93343644-93367618	sh-control	sh-TET2	OK	9.3564	9.62667	0.037167	0.85975	0.932618	no
Ano7	chr1:93373895-93404304	sh-control	sh-TET2	NOTEST	0.0748098	0.0276945	-0.0646699	1	1	no
Hdlbp	chr1:93405939-93478808	sh-control	sh-TET2	OK	108.675	88.3426	-0.295815	0.21805	0.414509	no
Sept2	chr1:93478992-93509732	sh-control	sh-TET2	OK	236.136	195.634	-0.270202	0.25105	0.453497	no
Farp2	chr1:93512103-93635727	sh-control	sh-TET2	OK	2.31464	3.07292	0.297211	0.60275	0.770504	no
Stk25	chr1:93512103-93635727	sh-control	sh-TET2	OK	26.7966	38.6667	0.51302	0.0209	0.080325	no
Bok	chr1:93685693-93695762	sh-control	sh-TET2	OK	17.3911	7.01941	-1.19744	5e-05	0.000672148	yes
Thap4	chr1:93705390-93754838	sh-control	sh-TET2	OK	12.2152	8.59124	-0.462409	0.0483	0.147815	no
Atg4b	chr1:93755032-93789529	sh-control	sh-TET2	OK	15.5108	15.3362	-0.0153376	0.9444	0.973981	no
Dtymk	chr1:93792575-93801934	sh-control	sh-TET2	OK	29.9861	16.7104	-0.807024	0.00735	0.0372553	yes
Ing5	chr1:93803964-93822100	sh-control	sh-TET2	OK	5.09078	4.61003	-0.118619	0.58135	0.756263	no
D2hgdh	chr1:93825239-93852174	sh-control	sh-TET2	OK	4.17803	3.66419	-0.150777	0.532	0.717466	no
Gal3st2	chr1:93861343-93876494	sh-control	sh-TET2	NOTEST	0.122308	0.0273586	-0.127529	1	1	no
Gm9994	chr1:93918436-93941239	sh-control	sh-TET2	NOTEST	0	0	0	1	1	no
Gm6086	chr1:93990508-94011539	sh-control	sh-TET2	NOTEST	0	0.0450557	0.0635798	1	1	no
Neu4	chr1:94020492-94028330	sh-control	sh-TET2	NOTEST	0	0	0	1	1	no
Pdcd1	chr1:94038304-94052553	sh-control	sh-TET2	NOTEST	0	0	0	1	1	no
4930440C22Rik	chr1:94797441-94802472	sh-control	sh-TET2	NOTEST	0	0	0	1	1	no
Fam174a	chr1:95313627-95335284	sh-control	sh-TET2	OK	6.93468	14.9539	1.00767	0.00015	0.00174174	yes
Rrs1	chr1:9545407-9547455	sh-control	sh-TET2	OK	8.94121	3.84967	-1.03553	0.0002	0.00219307	yes
2610203C22Rik	chr1:9548045-9631092	sh-control	sh-TET2	OK	0.320525	0.993494	0.594188	0.18935	0.379901	no
3110035E14Rik	chr1:9548045-9631092	sh-control	sh-TET2	NOTEST	0.313115	0.346125	0.0358191	1	1	no
Adhfe1	chr1:9548045-9631092	sh-control	sh-TET2	NOTEST	0.22263	0.0458284	-0.225342	1	1	no
St8sia4	chr1:95587681-95667594	sh-control	sh-TET2	NOTEST	0.11886	0.192123	0.0915036	1	1	no
4930598F16Rik	chr1:95701183-95716518	sh-control	sh-TET2	NOTEST	0	0	0	1	1	no
1700063A18Rik	chr1:95990658-96021758	sh-control	sh-TET2	NOTEST	0	0	0	1	1	no
4930533P14Rik	chr1:96612056-96662573	sh-control	sh-TET2	NOTEST	0	0	0	1	1	no
Mybl1	chr1:9668834-9700209	sh-control	sh-TET2	OK	5.46716	13.9325	1.20725	5e-05	0.000672148	yes
Slco4c1	chr1:96818783-96872171	sh-control	sh-TET2	NOTEST	0.0356402	0	-0.0505229	1	1	no
Slco6b1	chr1:96906175-96997560	sh-control	sh-TET2	NOTEST	0	0	0	1	1	no
Slco6c1	chr1:97059448-97128303	sh-control	sh-TET2	NOTEST	0	0	0	1	1	no
1700034P13Rik	chr1:9723195-9771256	sh-control	sh-TET2	OK	1.99576	1.89569	-0.0490149	0.929	0.966588	no
Vcpip1	chr1:9723195-9771256	sh-control	sh-TET2	OK	5.34427	6.0328	0.148645	0.49745	0.689784	no
D1Ertd622e	chr1:97643901-97662018	sh-control	sh-TET2	OK	5.23343	8.0586	0.539262	0.03185	0.109614	no
Ppip5k2	chr1:97706045-97770092	sh-control	sh-TET2	OK	10.1543	17.2301	0.708722	0.00065	0.0057566	yes
Gin1	chr1:97770178-97792971	sh-control	sh-TET2	OK	3.96819	4.94642	0.259301	0.33245	0.539043	no
B230216N24Rik	chr1:97821093-98095632	sh-control	sh-TET2	NOTEST	0.207641	0.147701	-0.0734448	1	1	no
Pam	chr1:97821093-98095632	sh-control	sh-TET2	OK	387.539	394.1	0.0241584	0.9293	0.966588	no
Sgk3	chr1:9798129-9902568	sh-control	sh-TET2	OK	1.83835	0.710774	-0.730403	0.0014	0.0105819	yes
1810006J02Rik	chr1:98131466-98144655	sh-control	sh-TET2	NOTEST	0	0.0706222	0.0984495	1	1	no
Slco6d1	chr1:98421123-98509380	sh-control	sh-TET2	NOTEST	0	0	0	1	1	no
Mcmdc2	chr1:9908637-9940954	sh-control	sh-TET2	NOTEST	0.521715	0.467174	-0.0526582	1	1	no
Snhg6	chr1:9942024-9944118	sh-control	sh-TET2	OK	17.3591	17.5911	0.0181168	0.9584	0.980007	no
Snord87	chr1:9942024-9944118	sh-control	sh-TET2	NOTEST	0	0	0	1	1	no
Ppp1r42	chr1:9968625-10009130	sh-control	sh-TET2	NOTEST	0.0476648	0.0274189	-0.0281527	1	1	no
Cntnap5b	chr1:99772764-100485942	sh-control	sh-TET2	NOTEST	0.00806596	0.020904	0.0182572	1	1	no
Csprs	chr1_GL456221_random:111571-163011	sh-control	sh-TET2	NOTEST	0	0	0	1	1	no
Kitl	chr10:100015823-100100412	sh-control	sh-TET2	OK	1.86701	1.8454	-0.0109155	0.96045	0.980373	no
Gm4312	chr10:100335675-100336589	sh-control	sh-TET2	NOTEST	0	0	0	1	1	no
Gm4303	chr10:100340837-100341762	sh-control	sh-TET2	NOTEST	0	0	0	1	1	no
Gm4302	chr10:100345969-100362247	sh-control	sh-TET2	NOTEST	0	0	0	1	1	no
Gm4312	chr10:100366498-100367412	sh-control	sh-TET2	NOTEST	0	0	0	1	1	no
Gm4312	chr10:100381646-100382560	sh-control	sh-TET2	NOTEST	0	0	0	1	1	no
Tmtc3	chr10:100443901-100487347	sh-control	sh-TET2	OK	18.4044	27.0484	0.531535	0.01225	0.0546475	no
4930430F08Rik	chr10:100488288-100589259	sh-control	sh-TET2	OK	5.95093	5.41559	-0.115624	0.7363	0.86364	no
Cep290	chr10:100488288-100589259	sh-control	sh-TET2	OK	1.90958	2.3808	0.216554	0.2939	0.499532	no
1700017N19Rik	chr10:100592385-100618391	sh-control	sh-TET2	NOTEST	0	0	0	1	1	no
Mgat4c	chr10:101681486-102391468	sh-control	sh-TET2	NOTEST	0.0508923	0.018827	-0.0447057	1	1	no
Mir3059	chr10:101681486-102391468	sh-control	sh-TET2	NOTEST	0	0	0	1	1	no
Nts	chr10:102481755-102490418	sh-control	sh-TET2	NOTEST	0.0675467	0.0334147	-0.0468799	1	1	no
Rassf9	chr10:102512221-102546560	sh-control	sh-TET2	NOTEST	0.0385757	0.0175536	-0.0295016	1	1	no
Alx1	chr10:103007846-103028777	sh-control	sh-TET2	NOTEST	0.0908422	0.0335968	-0.0777689	1	1	no
Lrriq1	chr10:103063197-103236322	sh-control	sh-TET2	NOTEST	0	0.0905031	0.124994	1	1	no
Adgb	chr10:10335702-10472314	sh-control	sh-TET2	NOTEST	0.00540416	0.0275614	0.031449	1	1	no
Slc6a15	chr10:103367807-103419379	sh-control	sh-TET2	NOTEST	0.403262	0	-0.488784	1	1	no
Gm20765	chr10:104142986-104188000	sh-control	sh-TET2	NOTEST	0	0	0	1	1	no
Gm21312	chr10:104194041-104196522	sh-control	sh-TET2	NOTEST	0	0	0	1	1	no
Tmtc2	chr10:105187663-105574479	sh-control	sh-TET2	OK	1.78263	1.01582	-0.465082	0.0222	0.0841108	no
Rab32	chr10:10545038-10558207	sh-control	sh-TET2	OK	2.3644	2.26355	-0.0439071	0.8775	0.941948	no
Gm15663	chr10:105574550-105583870	sh-control	sh-TET2	NOTEST	0.247737	0.211662	-0.0423266	1	1	no
Mettl25	chr10:105763184-105841380	sh-control	sh-TET2	OK	2.40885	1.60796	-0.386363	0.1847	0.374069	no
Ccdc59	chr10:105841478-105847510	sh-control	sh-TET2	OK	23.2773	21.4029	-0.115922	0.6286	0.790532	no
Gm5177	chr10:10605944-10616313	sh-control	sh-TET2	NOTEST	0.0674811	0.020408	-0.0650644	1	1	no
Ppfia2	chr10:106470309-106933468	sh-control	sh-TET2	NOTEST	0.019882	0.0285152	0.0121609	1	1	no
4930567K20Rik	chr10:10686058-11082331	sh-control	sh-TET2	NOTEST	0	0	0	1	1	no
Grm1	chr10:10686058-11082331	sh-control	sh-TET2	NOTEST	0.00593292	0.00634641	0.0005929	1	1	no
Acss3	chr10:106936163-107123664	sh-control	sh-TET2	NOTEST	0.0174768	0.0366956	0.0269964	1	1	no
Lin7a	chr10:107271830-107425143	sh-control	sh-TET2	NOTEST	0.222195	0.187729	-0.0412688	1	1	no
Myf5	chr10:107482907-107486134	sh-control	sh-TET2	NOTEST	0	0	0	1	1	no
Myf6	chr10:107492859-107494729	sh-control	sh-TET2	NOTEST	0	0	0	1	1	no
Ptprq	chr10:107517359-107720027	sh-control	sh-TET2	OK	9.28487	10.1682	0.118873	0.5757	0.751958	no
Otogl	chr10:107762309-107912134	sh-control	sh-TET2	NOTEST	0.0157926	0.0403303	0.0344358	1	1	no
Ppp1r12a	chr10:108162399-108277575	sh-control	sh-TET2	OK	65.5463	92.1975	0.485933	0.03325	0.112785	no
Pawr	chr10:108332188-108414391	sh-control	sh-TET2	OK	38.1825	55.7059	0.533289	0.0152	0.0640735	no
Gm5136	chr10:108497649-109010975	sh-control	sh-TET2	NOTEST	0	0	0	1	1	no
Syt1	chr10:108497649-109010975	sh-control	sh-TET2	NOTEST	0.136034	0.163408	0.0343511	1	1	no
Nav3	chr10:109683438-110000219	sh-control	sh-TET2	NOTEST	0.393838	0.310568	-0.0888707	1	1	no
9230102K24Rik	chr10:110600649-110615961	sh-control	sh-TET2	NOTEST	0	0	0	1	1	no
E2f7	chr10:110745464-110787384	sh-control	sh-TET2	OK	1.4632	0.336758	-0.881795	0.0001	0.00121886	yes
1700020G17Rik	chr10:110801173-110896507	sh-control	sh-TET2	NOTEST	0	0	0	1	1	no
Csrp2	chr10:110920175-110939514	sh-control	sh-TET2	OK	205.617	148.048	-0.471182	0.0329	0.111882	no
Zdhhc17	chr10:110941779-111010066	sh-control	sh-TET2	OK	7.82465	10.4463	0.37527	0.0776	0.206784	no
Osbpl8	chr10:111164801-111297247	sh-control	sh-TET2	OK	26.1243	23.8146	-0.128397	0.5405	0.724727	no
Bbs10	chr10:111298678-111301736	sh-control	sh-TET2	OK	2.08198	2.86456	0.326447	0.2127	0.408866	no
Nap1l1	chr10:111473191-111498150	sh-control	sh-TET2	OK	117.632	112.179	-0.0678869	0.77565	0.887702	no
Shprh	chr10:11149429-11215273	sh-control	sh-TET2	OK	6.21541	8.82118	0.444815	0.028	0.100269	no
Gm5176	chr10:111500787-111501345	sh-control	sh-TET2	OK	0.0960542	1.13773	0.963761	0.2374	0.438125	no
Phlda1	chr10:111506285-111508649	sh-control	sh-TET2	OK	11.6048	11.7596	0.0176099	0.9391	0.971767	no
4933440J02Rik	chr10:111586718-111594273	sh-control	sh-TET2	NOTEST	0	0	0	1	1	no
Gm20758	chr10:111854520-111874376	sh-control	sh-TET2	NOTEST	0	0	0	1	1	no
Glipr1	chr10:111972694-111997264	sh-control	sh-TET2	OK	78.3363	122.113	0.63393	0.01385	0.0596165	no
Krr1	chr10:111972694-111997264	sh-control	sh-TET2	OK	8.38054	8.31088	-0.0107534	0.97665	0.987962	no
Glipr1l1	chr10:112060188-112078510	sh-control	sh-TET2	NOTEST	0	0	0	1	1	no
Glipr1l2	chr10:112083353-112108098	sh-control	sh-TET2	NOTEST	0	0.0466863	0.0658291	1	1	no
Caps2	chr10:112165675-112216555	sh-control	sh-TET2	NOTEST	0.0712174	0.0909966	0.0263953	1	1	no
Kcnc2	chr10:112271122-112466304	sh-control	sh-TET2	NOTEST	0.0209514	0.00572958	-0.0216717	1	1	no
1700010J16Rik	chr10:112726925-112785599	sh-control	sh-TET2	NOTEST	0	0	0	1	1	no
Fbxo30	chr10:11281329-11297969	sh-control	sh-TET2	OK	11.3834	9.57329	-0.227983	0.2895	0.49498	no
Atxn7l3b	chr10:112925427-112929026	sh-control	sh-TET2	OK	38.1104	67.0926	0.799946	0.00025	0.00265181	yes
Epm2a	chr10:11343444-11457477	sh-control	sh-TET2	OK	4.45811	3.42257	-0.303516	0.3634	0.570447	no
Mir669h	chr10:113586577-113614774	sh-control	sh-TET2	NOTEST	0	0	0	1	1	no
Trhde	chr10:114398820-114801370	sh-control	sh-TET2	NOTEST	0.0071961	0.047237	0.0562434	1	1	no
Tph2	chr10:115078640-115185022	sh-control	sh-TET2	NOTEST	0.0293557	0.15175	0.162086	1	1	no
Tbc1d15	chr10:115197870-115251493	sh-control	sh-TET2	OK	1.77155	1.56209	-0.113372	0.62685	0.789012	no
Rab21	chr10:115289861-115315591	sh-control	sh-TET2	OK	29.1943	35.6147	0.278147	0.21275	0.408896	no
Tmem19	chr10:115340739-115362262	sh-control	sh-TET2	OK	7.28646	12.8907	0.745291	0.0016	0.0117607	yes
Thap2	chr10:115369965-115384435	sh-control	sh-TET2	OK	4.6664	5.86621	0.277082	0.24085	0.442522	no
Zfc3h1	chr10:115384958-115432771	sh-control	sh-TET2	OK	6.7591	10.4151	0.556982	0.00725	0.036951	yes
A930009A15Rik	chr10:115450313-115587780	sh-control	sh-TET2	NOTEST	0	0	0	1	1	no
Lgr5	chr10:115450313-115587780	sh-control	sh-TET2	NOTEST	0.0562694	0.0379588	-0.0252287	1	1	no
Tspan8	chr10:115817283-115849893	sh-control	sh-TET2	OK	1.07644	2.27019	0.655262	0.06835	0.189139	no
4933416C03Rik	chr10:116018362-116274929	sh-control	sh-TET2	NOTEST	0	0	0	1	1	no
Ptprr	chr10:116018362-116274929	sh-control	sh-TET2	NOTEST	0.0304864	0	-0.0433255	1	1	no
Ptprb	chr10:116301373-116389538	sh-control	sh-TET2	OK	7.32074	5.58869	-0.33672	0.0848	0.219924	no
1700058G18Rik	chr10:116417867-116473523	sh-control	sh-TET2	NOTEST	0.164511	0.576307	0.436824	1	1	no
Kcnmb4	chr10:116417867-116473523	sh-control	sh-TET2	OK	1.11657	1.38477	0.172122	0.6219	0.784919	no
Cnot2	chr10:116485160-116581511	sh-control	sh-TET2	OK	28.4389	29.5367	0.0528204	0.809	0.906026	no
1700030O20Rik	chr10:116723066-116729177	sh-control	sh-TET2	NOTEST	0	0	0	1	1	no
Myrfl	chr10:116776544-116896879	sh-control	sh-TET2	NOTEST	0.162125	0.0466842	-0.150939	1	1	no
Rab3ip	chr10:116905783-116950380	sh-control	sh-TET2	OK	46.1041	61.2198	0.401521	0.06425	0.181385	no
4933412E12Rik	chr10:116950561-116963279	sh-control	sh-TET2	OK	5.26969	6.62276	0.281919	0.31305	0.519144	no
D630029K05Rik	chr10:116964739-116969107	sh-control	sh-TET2	NOTEST	0.135862	0.323683	0.22077	1	1	no
Best3	chr10:116986313-117025040	sh-control	sh-TET2	NOTEST	0.321119	0.28851	-0.0360567	1	1	no
Lrrc10	chr10:117045340-117046768	sh-control	sh-TET2	OK	85.8418	26.7291	-1.64699	5e-05	0.000672148	yes
Cct2	chr10:117050997-117063814	sh-control	sh-TET2	OK	202.608	218.805	0.11043	0.62865	0.790532	no
Frs2	chr10:117070126-117148474	sh-control	sh-TET2	OK	6.39493	10.8381	0.678829	0.00145	0.0108709	yes
Yeats4	chr10:117215140-117224507	sh-control	sh-TET2	OK	19.6027	23.1513	0.229267	0.32635	0.532963	no
9530003J23Rik	chr10:117233752-117238681	sh-control	sh-TET2	NOTEST	0	0	0	1	1	no
Lyz2	chr10:117277540-117282272	sh-control	sh-TET2	OK	8.47849	6.19773	-0.397115	0.1873	0.37711	no
Lyz1	chr10:117287794-117292868	sh-control	sh-TET2	NOTEST	0.648208	0.523348	-0.113653	1	1	no
Cpsf6	chr10:117344667-117376973	sh-control	sh-TET2	OK	16.9473	24.6688	0.516249	0.0153	0.0643821	no
Cpm	chr10:117629499-117687352	sh-control	sh-TET2	NOTEST	0.211603	0.52908	0.335747	1	1	no
Mdm2	chr10:117688904-117710716	sh-control	sh-TET2	OK	51.691	74.4382	0.517739	0.02015	0.0782685	no
Slc35e3	chr10:117733677-117746358	sh-control	sh-TET2	OK	1.93767	2.05423	0.0561364	0.8141	0.90852	no
Nup107	chr10:117750642-117792705	sh-control	sh-TET2	OK	15.7047	8.69605	-0.784785	0.0004	0.00388932	yes
Rap1b	chr10:117814596-117845974	sh-control	sh-TET2	OK	76.3419	75.9389	-0.007537	0.972	0.985863	no
4933411E08Rik	chr10:117925458-117948307	sh-control	sh-TET2	NOTEST	0	0	0	1	1	no
Mdm1	chr10:118141786-118168999	sh-control	sh-TET2	OK	1.73124	1.22508	-0.295699	0.1993	0.390987	no
Il22	chr10:118204963-118210046	sh-control	sh-TET2	NOTEST	0	0	0	1	1	no
Iltifb	chr10:118289629-118295038	sh-control	sh-TET2	NOTEST	0	0	0	1	1	no
Ifng	chr10:118441046-118445892	sh-control	sh-TET2	NOTEST	0	0	0	1	1	no
Dyrk2	chr10:118859348-118868903	sh-control	sh-TET2	OK	19.6957	13.5414	-0.509165	0.0202	0.0783108	no
1700064J06Rik	chr10:119092904-119103107	sh-control	sh-TET2	NOTEST	0	0	0	1	1	no
Cand1	chr10:119198811-119240055	sh-control	sh-TET2	OK	26.5146	17.1467	-0.60049	0.0044	0.0254472	yes
1700025F24Rik	chr10:119413443-119426864	sh-control	sh-TET2	NOTEST	0	0.0461214	0.0650503	1	1	no
4930564G21Rik	chr10:119454313-120075593	sh-control	sh-TET2	NOTEST	0	0	0	1	1	no
Grip1	chr10:119454313-120075593	sh-control	sh-TET2	OK	1.1614	2.55063	0.716109	0.0031	0.0196704	yes
Helb	chr10:120083607-120112965	sh-control	sh-TET2	OK	4.40375	3.40661	-0.294292	0.16975	0.353012	no
Irak3	chr10:120141653-120201537	sh-control	sh-TET2	NOTEST	0.442093	0.322594	-0.124794	1	1	no
Tmbim4	chr10:120208825-120224897	sh-control	sh-TET2	OK	64.8389	80.1265	0.301233	0.1951	0.386024	no
Llph	chr10:120227059-120232070	sh-control	sh-TET2	OK	28.0453	34.4384	0.287009	0.2114	0.406887	no
9230105E05Rik	chr10:120361274-120476935	sh-control	sh-TET2	NOTEST	0.0190361	0.0506532	0.0440814	1	1	no
Hmga2	chr10:120361274-120476935	sh-control	sh-TET2	OK	42.9913	49.3291	0.194175	0.3693	0.575895	no
4921513I03Rik	chr10:120765731-120778886	sh-control	sh-TET2	NOTEST	0.324162	0.0957026	-0.273223	1	1	no
Gm15910	chr10:120781100-120898971	sh-control	sh-TET2	OK	0.976236	1.39417	0.27677	0.8615	0.933674	no
Msrb3	chr10:120781100-120898971	sh-control	sh-TET2	OK	93.2275	98.2253	0.0745599	0.74515	0.86936	no
Lemd3	chr10:120923410-120979330	sh-control	sh-TET2	OK	6.05922	7.4447	0.258537	0.2283	0.427236	no
Wif1	chr10:121034003-121100642	sh-control	sh-TET2	NOTEST	0.795461	0.771896	-0.0190604	1	1	no
Tbc1d30	chr10:121263819-121311189	sh-control	sh-TET2	NOTEST	0.213671	0.124163	-0.110526	1	1	no
Gns	chr10:121365089-121397245	sh-control	sh-TET2	OK	20.5056	24.4937	0.245428	0.25395	0.456267	no
Rassf3	chr10:121410350-121476250	sh-control	sh-TET2	OK	20.1998	27.4514	0.424449	0.0524	0.157004	no
Tbk1	chr10:121546455-121586794	sh-control	sh-TET2	OK	13.1551	19.1671	0.510682	0.0192	0.07558	no
Xpot	chr10:121587379-121626316	sh-control	sh-TET2	OK	26.1045	26.3611	0.0135938	0.9496	0.976103	no
D930020B18Rik	chr10:121641700-121693914	sh-control	sh-TET2	NOTEST	0	0	0	1	1	no
BC048403	chr10:121739936-121752859	sh-control	sh-TET2	NOTEST	0.309275	0.469481	0.166539	1	1	no
Srgap1	chr10:121780990-122047315	sh-control	sh-TET2	OK	0.32151	0.821972	0.463313	0.00275	0.0179422	yes
Gm9079	chr10:122078111-122079879	sh-control	sh-TET2	NOTEST	0.632933	0.903575	0.221246	1	1	no
Tmem5	chr10:122081259-122097102	sh-control	sh-TET2	OK	31.5594	58.7373	0.875558	0.00015	0.00174174	yes
Gm4489	chr10:122119696-122130558	sh-control	sh-TET2	NOTEST	0	0	0	1	1	no
Avpr1a	chr10:122448498-122453453	sh-control	sh-TET2	OK	1.51536	5.29006	1.32231	5e-05	0.000672148	yes
A130077B15Rik	chr10:122565022-122569891	sh-control	sh-TET2	OK	2.03797	3.70623	0.631464	0.0125	0.0554336	no
Ppm1h	chr10:122678761-122945793	sh-control	sh-TET2	OK	1.41951	3.29654	0.82846	0.0003	0.00310275	yes
Mirlet7i	chr10:122985639-122985724	sh-control	sh-TET2	NOTEST	0	0	0	1	1	no
Mon2	chr10:122992060-123076505	sh-control	sh-TET2	OK	10.7511	12.7032	0.221717	0.27695	0.48112	no
Usp15	chr10:123113243-123196923	sh-control	sh-TET2	OK	31.7423	29.4301	-0.105657	0.6237	0.78653	no
Fam19a2	chr10:123264075-123741204	sh-control	sh-TET2	NOTEST	0.656001	0.509388	-0.13374	1	1	no
Utrn	chr10:12382187-12861735	sh-control	sh-TET2	OK	20.7352	37.4849	0.824259	0.00045	0.00429555	yes
4930503E24Rik	chr10:124469073-124524488	sh-control	sh-TET2	NOTEST	0	0	0	1	1	no
Slc16a7	chr10:125227484-125328535	sh-control	sh-TET2	OK	1.06101	0.398886	-0.559073	0.02375	0.0884498	no
Lrig3	chr10:125966218-126015359	sh-control	sh-TET2	OK	1.03958	0.834898	-0.152572	0.4497	0.649339	no
Xrcc6bp1	chr10:126868427-126901371	sh-control	sh-TET2	OK	3.14262	1.93655	-0.496421	0.1593	0.339103	no
Ctdsp2	chr10:126978716-126999975	sh-control	sh-TET2	OK	23.8468	15.1438	-0.62208	0.051	0.153884	no
Avil	chr10:127000708-127020994	sh-control	sh-TET2	NOTEST	0.284013	0.530095	0.252961	1	1	no
Tsfm	chr10:127022331-127030814	sh-control	sh-TET2	OK	16.2911	10.0565	-0.645135	0.0189	0.0746926	no
LOC100504608	chr10:127032904-127041394	sh-control	sh-TET2	NOTEST	0.430244	0.276599	-0.163956	1	1	no
Mettl1	chr10:127041931-127045461	sh-control	sh-TET2	OK	12.7548	7.67111	-0.665647	0.03455	0.116114	no
Cyp27b1	chr10:127048245-127053006	sh-control	sh-TET2	NOTEST	0.053485	0	-0.0751698	1	1	no
March9	chr10:127056049-127060184	sh-control	sh-TET2	OK	0.921313	0.961804	0.0300883	0.91195	0.958854	no
Cdk4	chr10:127063602-127067282	sh-control	sh-TET2	OK	181.115	85.0084	-1.0823	5e-05	0.000672148	yes
Tspan31	chr10:127067289-127070261	sh-control	sh-TET2	OK	81.3555	62.7618	-0.369173	0.091	0.231115	no
LOC100504703	chr10:127070480-127071101	sh-control	sh-TET2	OK	3.72037	3.82187	0.0306928	0.95885	0.980007	no
Agap2	chr10:127078906-127093169	sh-control	sh-TET2	NOTEST	0.00670797	0.00631704	-0.000560344	1	1	no
Os9	chr10:127094258-127121160	sh-control	sh-TET2	OK	15.9404	22.5793	0.477053	0.0242	0.0896534	no
B4galnt1	chr10:127165155-127172340	sh-control	sh-TET2	OK	1.22113	2.19482	0.524441	0.0468	0.144847	no
Slc26a10	chr10:127172425-127180645	sh-control	sh-TET2	NOTEST	0.115317	0	-0.157454	1	1	no
Arhgef25	chr10:127182520-127190054	sh-control	sh-TET2	OK	16.4186	8.18715	-0.922939	0.0001	0.00121886	yes
Dtx3	chr10:127190377-127211622	sh-control	sh-TET2	OK	11.3528	8.76472	-0.339188	0.3142	0.520261	no
F420014N23Rik	chr10:127190377-127211622	sh-control	sh-TET2	NOTEST	0.21863	0.239291	0.0242548	1	1	no
Pip4k2c	chr10:127190377-127211622	sh-control	sh-TET2	OK	10.7522	7.40514	-0.483587	0.0756	0.20294	no
Kif5a	chr10:127225694-127263363	sh-control	sh-TET2	NOTEST	0.137475	0.422828	0.322926	1	1	no
Dctn2	chr10:127266261-127288771	sh-control	sh-TET2	OK	66.3598	70.0979	0.0779191	0.7233	0.855404	no
Mbd6	chr10:127266261-127288771	sh-control	sh-TET2	OK	0.564571	0.950444	0.318035	0.6537	0.80908	no
Ddit3	chr10:127290792-127311786	sh-control	sh-TET2	OK	20.8312	17.5582	-0.234335	0.6797	0.826762	no
Mars	chr10:127290792-127311786	sh-control	sh-TET2	OK	39.3402	28.7159	-0.440983	0.06155	0.175828	no
Arhgap9	chr10:127323726-127341579	sh-control	sh-TET2	NOTEST	0.189916	0	-0.25086	1	1	no
Gli1	chr10:127323726-127341579	sh-control	sh-TET2	NOTEST	0.0315547	0	-0.0448203	1	1	no
Inhbe	chr10:127349401-127351772	sh-control	sh-TET2	NOTEST	0	0	0	1	1	no
Inhbc	chr10:127356325-127370544	sh-control	sh-TET2	NOTEST	0	0	0	1	1	no
R3hdm2	chr10:127390310-127499384	sh-control	sh-TET2	OK	4.34133	6.04461	0.399321	0.0622	0.177179	no
Stac3	chr10:127501716-127508815	sh-control	sh-TET2	NOTEST	0.0802042	0.152394	0.09333	1	1	no
Ndufa4l2	chr10:127514938-127522444	sh-control	sh-TET2	OK	3.77361	0.339466	-1.83342	0.36605	0.572744	no
Shmt2	chr10:127514938-127522444	sh-control	sh-TET2	OK	49.1199	20.292	-1.23507	5e-05	0.000672148	yes
Nxph4	chr10:127525472-127534559	sh-control	sh-TET2	NOTEST	0.052332	0	-0.0735899	1	1	no
Lrp1	chr10:127538157-127621148	sh-control	sh-TET2	OK	3.85762	5.88613	0.503444	0.0071	0.0363716	yes
Nab2	chr10:127642985-127666703	sh-control	sh-TET2	OK	19.0935	18.246	-0.0621702	0.8579	0.93162	no
Stat6	chr10:127642985-127666703	sh-control	sh-TET2	OK	23.8298	18.791	-0.327228	0.21885	0.415664	no
1700012D01Rik	chr10:127667122-127668851	sh-control	sh-TET2	OK	1.78645	2.04064	0.125947	0.78075	0.889587	no
Tmem194	chr10:127677064-127701047	sh-control	sh-TET2	OK	1.88732	2.45958	0.260866	0.28005	0.484335	no
Myo1a	chr10:127705255-127720940	sh-control	sh-TET2	NOTEST	0.0708094	0.0654702	-0.00721147	1	1	no
Tac2	chr10:127724477-127731768	sh-control	sh-TET2	NOTEST	0	0.0552012	0.0775181	1	1	no
Zbtb39	chr10:127739537-127747339	sh-control	sh-TET2	OK	1.96328	1.93819	-0.0122673	0.95195	0.977161	no
Gpr182	chr10:127749601-127751798	sh-control	sh-TET2	OK	0.994077	0.319564	-0.59566	0.0334	0.113039	no
Rdh1	chr10:127759762-127768299	sh-control	sh-TET2	NOTEST	0.0430769	0	-0.0608455	1	1	no
Rdh9	chr10:127776404-127792697	sh-control	sh-TET2	NOTEST	0.248984	0.230825	-0.0211293	1	1	no
Rdh16	chr10:127801152-127815839	sh-control	sh-TET2	NOTEST	0	0	0	1	1	no
Rdh18-ps	chr10:127824215-127846565	sh-control	sh-TET2	NOTEST	0.0109509	0.0417512	0.0432978	1	1	no
Rdh19	chr10:127849927-127861176	sh-control	sh-TET2	NOTEST	0	0	0	1	1	no
BC089597	chr10:127866475-127877319	sh-control	sh-TET2	NOTEST	0	0	0	1	1	no
Rdh7	chr10:127884026-127888733	sh-control	sh-TET2	NOTEST	0	0	0	1	1	no
Sdr9c7	chr10:127898534-127911759	sh-control	sh-TET2	NOTEST	0	0	0	1	1	no
Hsd17b6	chr10:127990935-128007508	sh-control	sh-TET2	NOTEST	0	0	0	1	1	no
Prim1	chr10:128015214-128030030	sh-control	sh-TET2	OK	8.97752	1.2735	-2.13377	5e-05	0.000672148	yes
Naca	chr10:128035345-128048637	sh-control	sh-TET2	OK	410.05	327.298	-0.324308	0.15945	0.339103	no
Ptges3	chr10:128058981-128077254	sh-control	sh-TET2	OK	115.083	88.6745	-0.372387	0.08965	0.228411	no
Atp5b	chr10:128083306-128090388	sh-control	sh-TET2	OK	1532.43	1282.45	-0.256735	0.36575	0.572491	no
Mir677	chr10:128083306-128090388	sh-control	sh-TET2	NOTEST	0	0	0	1	1	no
Baz2a	chr10:128092782-128129303	sh-control	sh-TET2	OK	4.93718	9.15732	0.77467	0.0001	0.00121886	yes
Rbms2	chr10:128129469-128180297	sh-control	sh-TET2	OK	23.3913	23.0983	-0.0174353	0.93455	0.969396	no
Gls2	chr10:128194634-128211794	sh-control	sh-TET2	NOTEST	0.369646	0.213559	-0.174559	1	1	no
Spryd4	chr10:128194634-128211794	sh-control	sh-TET2	OK	25.2104	13.4009	-0.86398	0.0001	0.00121886	yes
Mip	chr10:128225837-128231811	sh-control	sh-TET2	NOTEST	0.0804598	0.058211	-0.0300181	1	1	no
Timeless	chr10:128232062-128252941	sh-control	sh-TET2	OK	2.22396	0.347816	-1.25821	5e-05	0.000672148	yes
Apon	chr10:128254130-128255901	sh-control	sh-TET2	NOTEST	0.0298404	0	-0.0424208	1	1	no
Apof	chr10:128267996-128270151	sh-control	sh-TET2	NOTEST	0	0	0	1	1	no
Stat2	chr10:128270575-128292849	sh-control	sh-TET2	OK	1.33215	1.92076	0.324683	0.1282	0.294028	no
Il23a	chr10:128296139-128298084	sh-control	sh-TET2	OK	1.07335	0.507262	-0.460033	0.10395	0.253094	no
Pan2	chr10:128303334-128321358	sh-control	sh-TET2	OK	4.42097	3.0888	-0.406874	0.06685	0.186275	no
Cnpy2	chr10:128322458-128327187	sh-control	sh-TET2	OK	46.3139	37.083	-0.313117	0.17475	0.360726	no
Cs	chr10:128337831-128362479	sh-control	sh-TET2	OK	258.302	244.357	-0.0797509	0.73955	0.866099	no
Coq10a	chr10:128363096-128370037	sh-control	sh-TET2	OK	5.76352	6.57872	0.16418	0.50625	0.696637	no
Ankrd52	chr10:128377123-128394006	sh-control	sh-TET2	OK	6.82501	9.23493	0.387337	0.05635	0.165215	no
Slc39a5	chr10:128395930-128401224	sh-control	sh-TET2	NOTEST	0.0216498	0.0196755	-0.00279065	1	1	no
Nabp2	chr10:128401394-128409796	sh-control	sh-TET2	OK	25.6256	30.5472	0.244698	0.2935	0.499347	no
Rnf41	chr10:128411615-128441441	sh-control	sh-TET2	OK	14.6242	22.2063	0.570734	0.00605	0.0324015	yes
Smarcc2	chr10:128459235-128490174	sh-control	sh-TET2	OK	20.359	18.1285	-0.15912	0.4526	0.65235	no
Myl6	chr10:128490860-128493825	sh-control	sh-TET2	OK	1794.36	2084.3	0.215982	0.38155	0.588031	no
Myl6b	chr10:128494156-128498685	sh-control	sh-TET2	OK	2.14044	0.534622	-1.03308	0.0131	0.0574374	no
Esyt1	chr10:128510249-128525859	sh-control	sh-TET2	OK	20.6961	21.2176	0.0342672	0.87385	0.940628	no
Zc3h10	chr10:128543564-128547744	sh-control	sh-TET2	OK	4.46678	5.76579	0.307567	0.22915	0.428093	no
Rpl41	chr10:128548109-128549168	sh-control	sh-TET2	OK	3446.11	2887.25	-0.255192	0.30765	0.513234	no
Pa2g4	chr10:128557765-128565934	sh-control	sh-TET2	OK	90.2389	93.2827	0.047344	0.83155	0.917514	no
Erbb3	chr10:128569367-128589501	sh-control	sh-TET2	OK	1.37163	1.53205	0.0944269	0.65735	0.811675	no
Rps26	chr10:128624528-128626506	sh-control	sh-TET2	OK	2145.42	2217.41	0.0475936	0.8337	0.918842	no
Ikzf4	chr10:128632414-128645993	sh-control	sh-TET2	NOTEST	0.297442	0.167234	-0.152576	1	1	no
Suox	chr10:128669886-128673918	sh-control	sh-TET2	OK	11.149	12.8869	0.192887	0.40135	0.606873	no
Rab5b	chr10:128677182-128696268	sh-control	sh-TET2	OK	30.0358	43.7605	0.528293	0.01605	0.0666744	no
Cdk2	chr10:128697938-128705051	sh-control	sh-TET2	OK	19.97	12.8831	-0.594997	0.00865	0.0420193	yes
Dgka	chr10:128706257-128744056	sh-control	sh-TET2	OK	2.97865	1.43389	-0.709015	0.0091	0.0436582	yes
Pmel	chr10:128706257-128744056	sh-control	sh-TET2	NOTEST	0.201839	0.369082	0.187965	1	1	no
Wibg	chr10:128747878-128766568	sh-control	sh-TET2	OK	14.0473	12.0283	-0.207856	0.4182	0.621628	no
Mmp19	chr10:128790909-128804370	sh-control	sh-TET2	OK	1.57449	0.891799	-0.444528	0.20165	0.393606	no
Tmem198b	chr10:128790909-128804370	sh-control	sh-TET2	OK	8.19042	6.34108	-0.324138	0.2282	0.427182	no
Dnajc14	chr10:128805675-128821631	sh-control	sh-TET2	OK	12.2278	13.9729	0.178781	0.4904	0.682914	no
Ormdl2	chr10:128805675-128821631	sh-control	sh-TET2	OK	12.1992	17.1514	0.45963	0.2142	0.410109	no
Sarnp	chr10:128821770-128877638	sh-control	sh-TET2	OK	63.8721	53.9329	-0.239928	0.2799	0.484145	no
Gdf11	chr10:128884545-128891718	sh-control	sh-TET2	OK	2.29239	2.22227	-0.0310579	0.9119	0.958854	no
Cd63	chr10:128908918-128912818	sh-control	sh-TET2	OK	204.649	152.692	-0.420142	0.0547	0.16152	no
Rdh5	chr10:128913590-128919297	sh-control	sh-TET2	OK	0.621248	1.26683	0.483571	0.12975	0.295945	no
Bloc1s1	chr10:128919913-128923524	sh-control	sh-TET2	OK	77.3777	63.8247	-0.2739	0.2431	0.445159	no
Itga7	chr10:128933812-128960988	sh-control	sh-TET2	OK	43.744	57.6022	0.389261	0.111	0.265949	no
Mettl7b	chr10:128933812-128960988	sh-control	sh-TET2	NOTEST	0.0568732	0	-0.0798023	1	1	no
Olfr9	chr10:128989913-128990852	sh-control	sh-TET2	NOTEST	0	0	0	1	1	no
Olfr763	chr10:129011286-129012216	sh-control	sh-TET2	NOTEST	0	0	0	1	1	no
Olfr765	chr10:129046131-129047061	sh-control	sh-TET2	NOTEST	0	0	0	1	1	no
Olfr767	chr10:129079031-129079961	sh-control	sh-TET2	NOTEST	0	0	0	1	1	no
Olfr768	chr10:129093033-129093972	sh-control	sh-TET2	NOTEST	0	0	0	1	1	no
Olfr769	chr10:129111484-129112423	sh-control	sh-TET2	NOTEST	0	0	0	1	1	no
Olfr770	chr10:129132830-129133766	sh-control	sh-TET2	NOTEST	0	0	0	1	1	no
Olfr771	chr10:129160028-129160982	sh-control	sh-TET2	NOTEST	0	0	0	1	1	no
B230208H11Rik	chr10:12916645-12923127	sh-control	sh-TET2	NOTEST	0.138783	0.288348	0.178029	1	1	no
Olfr772	chr10:129174050-129175054	sh-control	sh-TET2	NOTEST	0	0	0	1	1	no
Olfr773	chr10:129186483-129187419	sh-control	sh-TET2	NOTEST	0	0	0	1	1	no
Olfr774	chr10:129238150-129239089	sh-control	sh-TET2	NOTEST	0	0	0	1	1	no
Olfr775	chr10:129250535-129251474	sh-control	sh-TET2	NOTEST	0	0	0	1	1	no
Olfr776	chr10:129260962-129261901	sh-control	sh-TET2	NOTEST	0	0	0	1	1	no
Olfr777	chr10:129268385-129269321	sh-control	sh-TET2	NOTEST	0	0	0	1	1	no
Olfr780	chr10:129321624-129322563	sh-control	sh-TET2	NOTEST	0	0	0	1	1	no
Olfr781	chr10:129332882-129333818	sh-control	sh-TET2	NOTEST	0	0	0	1	1	no
Olfr782	chr10:129350564-129351509	sh-control	sh-TET2	NOTEST	0	0	0	1	1	no
Olfr784	chr10:129387634-129388594	sh-control	sh-TET2	NOTEST	0	0	0	1	1	no
Stx11	chr10:12939982-12964259	sh-control	sh-TET2	OK	6.3145	2.87642	-0.916034	0.0013	0.00997026	yes
Olfr786	chr10:129436813-129437752	sh-control	sh-TET2	NOTEST	0	0	0	1	1	no
Olfr787	chr10:129462677-129463616	sh-control	sh-TET2	NOTEST	0	0	0	1	1	no
Olfr788	chr10:129472693-129473629	sh-control	sh-TET2	NOTEST	0	0	0	1	1	no
Olfr790	chr10:129500885-129501854	sh-control	sh-TET2	NOTEST	0	0	0	1	1	no
Olfr791	chr10:129526228-129527167	sh-control	sh-TET2	NOTEST	0	0	0	1	1	no
Olfr792	chr10:129540538-129541474	sh-control	sh-TET2	NOTEST	0	0	0	1	1	no
Olfr794	chr10:129570656-129571619	sh-control	sh-TET2	NOTEST	0	0	0	1	1	no
Olfr796	chr10:129607546-129608479	sh-control	sh-TET2	NOTEST	0	0	0	1	1	no
Olfr798	chr10:129625123-129626059	sh-control	sh-TET2	NOTEST	0	0	0	1	1	no
Olfr799	chr10:129647129-129648065	sh-control	sh-TET2	NOTEST	0	0	0	1	1	no
Olfr800	chr10:129659807-129660743	sh-control	sh-TET2	NOTEST	0	0	0	1	1	no
Mir684-1	chr10:129665754-129665839	sh-control	sh-TET2	NOTEST	0	0	0	1	1	no
Olfr801	chr10:129669560-129670517	sh-control	sh-TET2	NOTEST	0	0	0	1	1	no
Olfr802	chr10:129681798-129682737	sh-control	sh-TET2	NOTEST	0	0	0	1	1	no
Olfr803	chr10:129691112-129692039	sh-control	sh-TET2	NOTEST	0	0	0	1	1	no
Olfr804	chr10:129704879-129705824	sh-control	sh-TET2	NOTEST	0	0	0	1	1	no
Olfr805	chr10:129722582-129723542	sh-control	sh-TET2	NOTEST	0	0	0	1	1	no
Olfr806	chr10:129737973-129738915	sh-control	sh-TET2	NOTEST	0	0	0	1	1	no
Olfr807	chr10:129754512-129755448	sh-control	sh-TET2	NOTEST	0	0	0	1	1	no
Olfr808	chr10:129767497-129768436	sh-control	sh-TET2	NOTEST	0	0	0	1	1	no
Olfr809	chr10:129775870-129776857	sh-control	sh-TET2	NOTEST	0	0	0	1	1	no
Olfr810	chr10:129790648-129791587	sh-control	sh-TET2	NOTEST	0	0	0	1	1	no
Olfr811	chr10:129801563-129802523	sh-control	sh-TET2	NOTEST	0	0	0	1	1	no
Olfr812	chr10:129842107-129843040	sh-control	sh-TET2	NOTEST	0	0	0	1	1	no
Olfr813	chr10:129856519-129857452	sh-control	sh-TET2	NOTEST	0	0	0	1	1	no
Olfr814	chr10:129873822-129874755	sh-control	sh-TET2	NOTEST	0	0.100976	0.138783	1	1	no
Olfr815	chr10:129901775-129902726	sh-control	sh-TET2	NOTEST	0.151086	0.139972	-0.0139972	1	1	no
Olfr816	chr10:129911337-129912276	sh-control	sh-TET2	NOTEST	0	0	0	1	1	no
Olfr818	chr10:129945103-129946060	sh-control	sh-TET2	NOTEST	0	0	0	1	1	no
Olfr819	chr10:129965735-129966698	sh-control	sh-TET2	NOTEST	0	0	0	1	1	no
Olfr247	chr10:129974604-129975549	sh-control	sh-TET2	NOTEST	0	0	0	1	1	no
Olfr247	chr10:129983479-129984424	sh-control	sh-TET2	NOTEST	0	0	0	1	1	no
Olfr820	chr10:130017362-130018301	sh-control	sh-TET2	NOTEST	0	0	0	1	1	no
Olfr821	chr10:130033627-130034560	sh-control	sh-TET2	NOTEST	0	0	0	1	1	no
Olfr822	chr10:130074411-130075350	sh-control	sh-TET2	NOTEST	0	0	0	1	1	no
Sf3b5	chr10:13008449-13009183	sh-control	sh-TET2	OK	63.2266	50.9047	-0.307306	0.1898	0.38036	no
Olfr823	chr10:130111840-130112788	sh-control	sh-TET2	NOTEST	0	0	0	1	1	no
Olfr824	chr10:130126107-130127055	sh-control	sh-TET2	NOTEST	0	0	0	1	1	no
Olfr825	chr10:130162361-130163324	sh-control	sh-TET2	NOTEST	0	0	0	1	1	no
Olfr826	chr10:130179936-130180878	sh-control	sh-TET2	NOTEST	0	0	0	1	1	no
Olfr827	chr10:130210159-130211128	sh-control	sh-TET2	NOTEST	0	0	0	1	1	no
Neurod4	chr10:130268151-130280240	sh-control	sh-TET2	NOTEST	0	0.0156431	0.0223935	1	1	no
Tespa1	chr10:130322851-130362642	sh-control	sh-TET2	NOTEST	0	0	0	1	1	no
Vmn2r84	chr10:130385799-130394241	sh-control	sh-TET2	NOTEST	0	0	0	1	1	no
Vmn2r85	chr10:130418260-130429612	sh-control	sh-TET2	NOTEST	0	0	0	1	1	no
Vmn2r86	chr10:130446198-130455894	sh-control	sh-TET2	NOTEST	0	0	0	1	1	no
Vmn2r87	chr10:130471820-130497379	sh-control	sh-TET2	NOTEST	0	0	0	1	1	no
Plagl1	chr10:13090787-13131695	sh-control	sh-TET2	OK	37.7669	22.8579	-0.700358	0.0023	0.0154854	yes
Zc2hc1b	chr10:13149643-13178023	sh-control	sh-TET2	NOTEST	0	0	0	1	1	no
Ltv1	chr10:13178637-13193137	sh-control	sh-TET2	OK	25.2791	22.8623	-0.139183	0.5247	0.711856	no
Phactr2	chr10:13207716-13474396	sh-control	sh-TET2	OK	12.2814	4.96569	-1.15465	5e-05	0.000672148	yes
Fuca2	chr10:13501027-13517275	sh-control	sh-TET2	OK	67.0145	60.3082	-0.149762	0.49815	0.690515	no
Adat2	chr10:13523841-13563376	sh-control	sh-TET2	OK	4.96268	5.27365	0.0733441	0.87595	0.94127	no
Pex3	chr10:13523841-13563376	sh-control	sh-TET2	OK	14.2834	12.6384	-0.164291	0.50025	0.692537	no
Aig1	chr10:13652708-13868830	sh-control	sh-TET2	OK	15.7427	17.2458	0.124032	0.6358	0.795301	no
Hivep2	chr10:13966378-14151378	sh-control	sh-TET2	OK	5.341	10.3991	0.846138	5e-05	0.000672148	yes
Gpr126	chr10:14402584-14545036	sh-control	sh-TET2	OK	3.97215	10.1166	1.16077	5e-05	0.000672148	yes
Vta1	chr10:14655332-14705489	sh-control	sh-TET2	OK	25.3828	30.54	0.257585	0.25805	0.460604	no
1700016L04Rik	chr10:14705608-14759019	sh-control	sh-TET2	NOTEST	0	0	0	1	1	no
Gje1	chr10:14705608-14759019	sh-control	sh-TET2	NOTEST	0.191285	0.076967	-0.145545	1	1	no
Nmbr	chr10:14760288-14770556	sh-control	sh-TET2	NOTEST	0	0	0	1	1	no
Gm20125	chr10:16951093-17095782	sh-control	sh-TET2	NOTEST	0	0	0	1	1	no
Cited2	chr10:17723227-17725674	sh-control	sh-TET2	OK	24.1086	38.5549	0.655675	0.0035	0.0214717	yes
Txlnb	chr10:17796218-17845663	sh-control	sh-TET2	OK	21.3292	16.8398	-0.323832	0.1296	0.295772	no
Heca	chr10:17900465-17948067	sh-control	sh-TET2	OK	13.2594	22.8586	0.742596	0.0011	0.00871444	yes
Abracl	chr10:18011259-18023252	sh-control	sh-TET2	OK	214.144	217.079	0.0195482	0.9319	0.968235	no
Reps1	chr10:18055939-18125155	sh-control	sh-TET2	OK	18.7642	19.6869	0.0658279	0.7564	0.875314	no
Ect2l	chr10:18129021-18210890	sh-control	sh-TET2	NOTEST	0.0113019	0	-0.0162137	1	1	no
Ccdc28a	chr10:18213684-18234981	sh-control	sh-TET2	OK	5.00072	3.58541	-0.388085	0.2385	0.439346	no
Nhsl1	chr10:18407674-18533891	sh-control	sh-TET2	OK	2.39928	2.45412	0.023089	0.9022	0.954542	no
Hebp2	chr10:18540122-18546076	sh-control	sh-TET2	OK	6.27253	7.53892	0.231596	0.3721	0.578144	no
D10Bwg1379e	chr10:18588010-18743758	sh-control	sh-TET2	NOTEST	0.532049	0.706792	0.155825	1	1	no
Gm4922	chr10:18779726-18786793	sh-control	sh-TET2	NOTEST	0	0.0152482	0.0218325	1	1	no
4930444F02Rik	chr10:18797298-18831930	sh-control	sh-TET2	NOTEST	0	0	0	1	1	no
Perp	chr10:18845070-18857072	sh-control	sh-TET2	OK	118.129	208.484	0.814315	0.00025	0.00265181	yes
Tnfaip3	chr10:19000909-19015410	sh-control	sh-TET2	OK	4.59042	8.68282	0.792471	5e-05	0.000672148	yes
Gm20139	chr10:19141748-19207947	sh-control	sh-TET2	NOTEST	0	0.0221397	0.0315924	1	1	no
Olig3	chr10:19356538-19358604	sh-control	sh-TET2	NOTEST	0	0	0	1	1	no
Ifngr1	chr10:19591957-19610225	sh-control	sh-TET2	OK	15.8326	14.7773	-0.0934077	0.6825	0.828156	no
Il22ra2	chr10:19622027-19634681	sh-control	sh-TET2	NOTEST	0	0	0	1	1	no
Il20ra	chr10:19712586-19760053	sh-control	sh-TET2	NOTEST	0	0	0	1	1	no
Slc35d3	chr10:19847916-19851459	sh-control	sh-TET2	NOTEST	0.0896674	0.123877	0.0445963	1	1	no
Pex7	chr10:19860089-19907674	sh-control	sh-TET2	OK	10.4217	14.8064	0.468731	0.05665	0.165811	no
Map3k5	chr10:19934525-20142750	sh-control	sh-TET2	OK	2.81893	2.4081	-0.164201	0.4252	0.628311	no
4930405J17Rik	chr10:20148919-20281590	sh-control	sh-TET2	NOTEST	0	0	0	1	1	no
Gm6251	chr10:20148919-20281590	sh-control	sh-TET2	NOTEST	0	0	0	1	1	no
Map7	chr10:20148919-20281590	sh-control	sh-TET2	OK	2.26471	3.41297	0.434795	0.0536	0.159842	no
Bclaf1	chr10:20312468-20342501	sh-control	sh-TET2	OK	46.7818	51.1421	0.125987	0.5735	0.750307	no
Mtfr2	chr10:20347818-20361669	sh-control	sh-TET2	NOTEST	0.859095	0.39033	-0.419173	1	1	no
Pde7b	chr10:20398003-20725068	sh-control	sh-TET2	OK	2.27493	2.73701	0.19042	0.4051	0.609702	no
Ahi1	chr10:20952546-21080429	sh-control	sh-TET2	OK	2.80578	2.95164	0.0542594	0.79705	0.89915	no
Myb	chr10:21124929-21160984	sh-control	sh-TET2	NOTEST	0.0438057	0.043815	1.28539e-05	1	1	no
4930455C13Rik	chr10:21295978-21368889	sh-control	sh-TET2	OK	5.07671	3.08009	-0.574689	0.4805	0.67524	no
Hbs1l	chr10:21295978-21368889	sh-control	sh-TET2	OK	32.078	22.37	-0.501214	0.02435	0.0901813	no
Aldh8a1	chr10:21377299-21396578	sh-control	sh-TET2	NOTEST	0.0190995	0.0165093	-0.0036715	1	1	no
1700020N01Rik	chr10:21593144-21622375	sh-control	sh-TET2	NOTEST	0	0.0596593	0.0836005	1	1	no
Gm5420	chr10:21690844-21693978	sh-control	sh-TET2	NOTEST	0	0	0	1	1	no
Sgk1	chr10:21882183-21999902	sh-control	sh-TET2	OK	26.2808	45.5686	0.771472	0.0003	0.00310275	yes
4930444G20Rik	chr10:22066308-22068079	sh-control	sh-TET2	NOTEST	0.0767064	0.102913	0.0346941	1	1	no
E030030I06Rik	chr10:22113049-22149270	sh-control	sh-TET2	NOTEST	0.413599	0.730202	0.291568	1	1	no
C920009B18Rik	chr10:22158608-22374139	sh-control	sh-TET2	NOTEST	0.0378712	0.138099	0.132999	1	1	no
H60b	chr10:22158608-22374139	sh-control	sh-TET2	OK	0.890356	0.572341	-0.265744	0.561	0.740158	no
Raet1a	chr10:22158608-22374139	sh-control	sh-TET2	OK	4.03591	0.909193	-1.39929	0.0048	0.0272106	yes
Gm10825	chr10:22402812-22407470	sh-control	sh-TET2	NOTEST	0.0973741	0.0520017	-0.0609184	1	1	no
Slc2a12	chr10:22645010-22731447	sh-control	sh-TET2	NOTEST	0.69931	0.449353	-0.22954	1	1	no
Tbpl1	chr10:22645010-22731447	sh-control	sh-TET2	OK	13.6165	10.1773	-0.387026	0.09875	0.244143	no
Tcf21	chr10:22817274-22820128	sh-control	sh-TET2	OK	11.1955	3.95494	-1.29941	0.00015	0.00174174	yes
Eya4	chr10:23104167-23349903	sh-control	sh-TET2	OK	2.15815	7.166	1.37055	5e-05	0.000672148	yes
Rps12	chr10:23785182-23787209	sh-control	sh-TET2	OK	2210.42	2254.92	0.0287429	0.9059	0.955596	no
Snora33	chr10:23785182-23787209	sh-control	sh-TET2	NOTEST	0	0	0	1	1	no
Snord100	chr10:23785182-23787209	sh-control	sh-TET2	NOTEST	0	0	0	1	1	no
Slc18b1	chr10:23796985-23827968	sh-control	sh-TET2	OK	4.06994	3.51523	-0.167169	0.51335	0.70243	no
Vnn3	chr10:23851461-23869843	sh-control	sh-TET2	NOTEST	0	0	0	1	1	no
Vnn1	chr10:23894687-23905343	sh-control	sh-TET2	OK	9.26194	10.2038	0.126685	0.59805	0.767293	no
Taar1	chr10:23920405-23921404	sh-control	sh-TET2	NOTEST	0	0	0	1	1	no
Taar2	chr10:23938571-23941583	sh-control	sh-TET2	NOTEST	0	0	0	1	1	no
Taar3	chr10:23949557-23950589	sh-control	sh-TET2	NOTEST	0	0	0	1	1	no
Taar4	chr10:23960493-23961537	sh-control	sh-TET2	NOTEST	0	0	0	1	1	no
Taar5	chr10:23970705-23971719	sh-control	sh-TET2	NOTEST	0	0	0	1	1	no
Taar6	chr10:23984608-23985646	sh-control	sh-TET2	NOTEST	0	0	0	1	1	no
Taar7a	chr10:23992404-23993481	sh-control	sh-TET2	NOTEST	0	0	0	1	1	no
Taar7b	chr10:23999938-24001015	sh-control	sh-TET2	NOTEST	0	0	0	1	1	no
Taar7d	chr10:24027221-24028298	sh-control	sh-TET2	NOTEST	0	0	0	1	1	no
Taar7e	chr10:24037613-24038690	sh-control	sh-TET2	NOTEST	0	0	0	1	1	no
Taar7f	chr10:24049509-24050586	sh-control	sh-TET2	NOTEST	0.0482812	0	-0.0680258	1	1	no
Taar8a	chr10:24076499-24077534	sh-control	sh-TET2	NOTEST	0	0	0	1	1	no
Taar8b	chr10:24091259-24092294	sh-control	sh-TET2	NOTEST	0	0	0	1	1	no
Taar8c	chr10:24100842-24101951	sh-control	sh-TET2	NOTEST	0	0	0	1	1	no
Taar9	chr10:24108487-24109534	sh-control	sh-TET2	NOTEST	0	0	0	1	1	no
Stx7	chr10:24149316-24188959	sh-control	sh-TET2	OK	39.5108	45.6669	0.204093	0.34285	0.550484	no
Moxd1	chr10:24223516-24302783	sh-control	sh-TET2	NOTEST	0.420683	0.128859	-0.331719	1	1	no
Ctgf	chr10:24595441-24598682	sh-control	sh-TET2	OK	524.145	394.713	-0.408261	0.0991	0.244829	no
Enpp1	chr10:24641410-24712102	sh-control	sh-TET2	OK	2.60485	2.60231	-0.00101689	0.9921	0.995164	no
Enpp3	chr10:24773813-24836195	sh-control	sh-TET2	NOTEST	0.178793	0.0530438	-0.162745	1	1	no
Med23	chr10:24869985-24913529	sh-control	sh-TET2	OK	8.19084	9.33373	0.169092	0.41855	0.621846	no
Arg1	chr10:24915206-24927470	sh-control	sh-TET2	NOTEST	0.290173	0.363239	0.079474	1	1	no
Akap7	chr10:25169089-25299163	sh-control	sh-TET2	OK	7.83957	9.67718	0.272483	0.22955	0.428574	no
Epb4.1l2	chr10:25359797-25523518	sh-control	sh-TET2	OK	24.6912	30.119	0.276521	0.19435	0.385175	no
Smlr1	chr10:25527942-25536272	sh-control	sh-TET2	NOTEST	0.150393	0	-0.202127	1	1	no
4930401C15Rik	chr10:25779313-25837437	sh-control	sh-TET2	NOTEST	0	0	0	1	1	no
Mir680-3	chr10:25867369-25894505	sh-control	sh-TET2	NOTEST	0	0	0	1	1	no
Gm9767	chr10:25991185-26079447	sh-control	sh-TET2	NOTEST	0.15241	0.0330014	-0.157812	1	1	no
Tmem200a	chr10:25991185-26079447	sh-control	sh-TET2	NOTEST	0.323158	0.645587	0.314617	1	1	no
Samd3	chr10:26229706-26272172	sh-control	sh-TET2	NOTEST	0.0231634	0.060079	0.0511352	1	1	no
L3mbtl3	chr10:26275451-26375185	sh-control	sh-TET2	OK	6.42988	9.58342	0.510395	0.02005	0.0780567	no
Gm8709	chr10:26673445-26674651	sh-control	sh-TET2	NOTEST	0	0	0	1	1	no
Arhgap18	chr10:26772511-26918648	sh-control	sh-TET2	OK	14.7503	20.3678	0.440059	0.04105	0.131382	no
Lama2	chr10:26981284-27616942	sh-control	sh-TET2	OK	3.92083	4.56791	0.178234	0.3447	0.552274	no
Ptprk	chr10:28074819-28597397	sh-control	sh-TET2	OK	21.9943	38.5242	0.78146	0.00055	0.00506894	yes
Themis	chr10:28668394-28882749	sh-control	sh-TET2	NOTEST	0	0	0	1	1	no
4930519F09Rik	chr10:28921962-28923507	sh-control	sh-TET2	NOTEST	0.17431	0.445132	0.299388	1	1	no
2310057J18Rik	chr10:28972287-28986306	sh-control	sh-TET2	NOTEST	0	0	0	1	1	no
Soga3	chr10:29143995-29199628	sh-control	sh-TET2	NOTEST	0.0677962	0.0360749	-0.043508	1	1	no
9330159F19Rik	chr10:29211642-29230779	sh-control	sh-TET2	NOTEST	0.0141195	0.0178659	0.00531984	1	1	no
Echdc1	chr10:29313165-29362442	sh-control	sh-TET2	OK	5.39693	6.60691	0.249931	0.5837	0.757696	no
Rnf146	chr10:29313165-29362442	sh-control	sh-TET2	OK	16.9065	20.157	0.240652	0.30965	0.514998	no
Rspo3	chr10:29453106-29535867	sh-control	sh-TET2	OK	2.29588	0.856791	-0.827852	0.0039	0.0231916	yes
Cenpw	chr10:30196008-30200540	sh-control	sh-TET2	OK	4.13951	1.28079	-1.1721	0.0034	0.0209867	yes
Trmt11	chr10:30534224-30600749	sh-control	sh-TET2	OK	4.00347	3.37725	-0.192904	0.46225	0.660005	no
Gm20300	chr10:30603194-30606634	sh-control	sh-TET2	OK	3.38431	3.29296	-0.0303771	0.9039	0.95488	no
Hint3	chr10:30608206-30618366	sh-control	sh-TET2	OK	9.92081	9.78087	-0.0186063	0.95925	0.980045	no
Ncoa7	chr10:30645581-30803107	sh-control	sh-TET2	OK	3.09798	2.94207	-0.0559595	0.7948	0.89813	no
Hey2	chr10:30832358-30842783	sh-control	sh-TET2	OK	4.04778	4.55111	0.137127	0.59315	0.763793	no
B020014A21Rik	chr10:3125090-3133193	sh-control	sh-TET2	NOTEST	0	0	0	1	1	no
Hddc2	chr10:31313404-31328086	sh-control	sh-TET2	OK	13.313	9.51965	-0.444239	0.15525	0.333297	no
Gm3258	chr10:31332379-31445921	sh-control	sh-TET2	NOTEST	0.216762	0.814242	0.57632	1	1	no
Tpd52l1	chr10:31332379-31445921	sh-control	sh-TET2	OK	2.21572	2.14945	-0.0300419	0.92705	0.965366	no
Rnf217	chr10:31501886-31609725	sh-control	sh-TET2	OK	8.11334	11.0035	0.397403	0.0825	0.215259	no
Nkain2	chr10:31689318-32889915	sh-control	sh-TET2	NOTEST	0.302131	0.504716	0.208617	1	1	no
H60c	chr10:3256207-3267771	sh-control	sh-TET2	NOTEST	0	0	0	1	1	no
D830005E20Rik	chr10:33083482-33476709	sh-control	sh-TET2	OK	2.9711	3.87981	0.297286	0.7842	0.891629	no
Trdn	chr10:33083482-33476709	sh-control	sh-TET2	OK	29.2064	46.2767	0.646275	0.0037	0.0223226	yes
Clvs2	chr10:33512333-33624600	sh-control	sh-TET2	NOTEST	0	0.0379445	0.0537293	1	1	no
Ppp1r14c	chr10:3366149-3464975	sh-control	sh-TET2	OK	72.7514	60.8397	-0.254137	0.2448	0.447453	no
Gm4794	chr10:33766423-33782115	sh-control	sh-TET2	NOTEST	0	0	0	1	1	no
Sult3a1	chr10:33857721-33879475	sh-control	sh-TET2	NOTEST	0	0	0	1	1	no
Rsph4a	chr10:33905110-33916021	sh-control	sh-TET2	NOTEST	0.0228876	0.0383544	0.0216513	1	1	no
Zufsp	chr10:33926935-33951212	sh-control	sh-TET2	OK	3.53622	5.09559	0.426275	0.1054	0.255743	no
A830082N09Rik	chr10:33987215-33995055	sh-control	sh-TET2	NOTEST	0.326793	0.486232	0.163716	1	1	no
Rwdd1	chr10:33996554-34019616	sh-control	sh-TET2	OK	66.1317	68.1212	0.0421341	0.85325	0.929426	no
Bet3l	chr10:34037596-34109815	sh-control	sh-TET2	NOTEST	0	0	0	1	1	no
Fam26d	chr10:34037596-34109815	sh-control	sh-TET2	NOTEST	0.0112389	0.0158907	0.00662132	1	1	no
Fam26e	chr10:34037596-34109815	sh-control	sh-TET2	OK	1.79961	1.43993	-0.198386	0.5019	0.693702	no
Fam26f	chr10:34126066-34127972	sh-control	sh-TET2	NOTEST	0	0	0	1	1	no
Dse	chr10:34151392-34207551	sh-control	sh-TET2	OK	15.7225	12.5089	-0.30788	0.14685	0.320415	no
Tspyl1	chr10:34282189-34284885	sh-control	sh-TET2	OK	32.4451	43.6246	0.416044	0.05425	0.160942	no
Tspyl4	chr10:34297420-34301320	sh-control	sh-TET2	OK	12.3583	5.06004	-1.14034	5e-05	0.000672148	yes
Col10a1	chr10:34303611-34418528	sh-control	sh-TET2	NOTEST	0.0674829	0.0701569	0.00360937	1	1	no
Nt5dc1	chr10:34303611-34418528	sh-control	sh-TET2	OK	5.26171	5.70096	0.0978111	0.6968	0.837139	no
Frk	chr10:34483399-34611230	sh-control	sh-TET2	OK	2.67635	4.31877	0.532819	0.0166	0.0683449	no
Iyd	chr10:3540278-3554877	sh-control	sh-TET2	NOTEST	0.135569	0.412668	0.315007	1	1	no
Hs3st5	chr10:36506806-36834394	sh-control	sh-TET2	NOTEST	0.306989	0.13014	-0.209745	1	1	no
Hdac2	chr10:36974543-37001888	sh-control	sh-TET2	OK	60.0329	53.3552	-0.167169	0.4377	0.638538	no
Marcks	chr10:37133242-37138926	sh-control	sh-TET2	OK	51.5641	98.8305	0.925403	0.00015	0.00174174	yes
Plekhg1	chr10:3740376-3967302	sh-control	sh-TET2	NOTEST	0.499218	0.560605	0.0578952	1	1	no
Rfpl4b	chr10:38820540-38821779	sh-control	sh-TET2	NOTEST	0	0	0	1	1	no
Lama4	chr10:38965514-39110188	sh-control	sh-TET2	OK	19.1304	9.69152	-0.912909	5e-05	0.000672148	yes
Fam229b	chr10:39118807-39133895	sh-control	sh-TET2	OK	3.41261	3.20646	-0.0690256	0.8668	0.937129	no
Tube1	chr10:39134022-39163794	sh-control	sh-TET2	OK	1.42469	0.755902	-0.465588	0.06255	0.177797	no
Wisp3	chr10:39134022-39163794	sh-control	sh-TET2	NOTEST	0.062854	0	-0.0879434	1	1	no
Fyn	chr10:39369798-39565374	sh-control	sh-TET2	OK	12.2081	36.3587	1.50002	5e-05	0.000672148	yes
E130307A14Rik	chr10:39612933-39732007	sh-control	sh-TET2	OK	1.89066	1.75681	-0.0683991	0.87815	0.942141	no
Traf3ip2	chr10:39612933-39732007	sh-control	sh-TET2	OK	4.24489	4.34273	0.0266646	0.9162	0.960559	no
Mthfd1l	chr10:3973074-4167081	sh-control	sh-TET2	OK	16.3005	8.06674	-0.932158	0.0001	0.00121886	yes
Rev3l	chr10:39732159-39875205	sh-control	sh-TET2	OK	6.75926	6.12198	-0.123641	0.5191	0.707398	no
AA474331	chr10:39892759-39899238	sh-control	sh-TET2	OK	1.8801	2.2499	0.174276	0.68255	0.828156	no
2010001E11Rik	chr10:39920381-39926923	sh-control	sh-TET2	NOTEST	0.143055	0.0590063	-0.110184	1	1	no
BC021785	chr10:39946911-39986646	sh-control	sh-TET2	OK	0.831048	1.14946	0.231305	0.36955	0.575895	no
AI317395	chr10:40001572-40025268	sh-control	sh-TET2	NOTEST	0.240752	0.139089	-0.123334	1	1	no
Slc16a10	chr10:40033534-40142254	sh-control	sh-TET2	OK	2.50782	0.788259	-0.972019	0.0008	0.00676118	yes
Rpf2	chr10:40223245-40247039	sh-control	sh-TET2	OK	19.3638	20.3952	0.0712804	0.75815	0.876158	no
Gtf3c6	chr10:40249202-40257665	sh-control	sh-TET2	OK	24.4178	24.9147	0.0279315	0.9074	0.956171	no
Amd1	chr10:40287457-40302188	sh-control	sh-TET2	OK	35.0673	16.8389	-1.01566	5e-05	0.000672148	yes
Cdk19	chr10:40349307-40483818	sh-control	sh-TET2	OK	3.23722	1.69907	-0.650656	0.00295	0.0189589	yes
Slc22a16	chr10:40570361-40604132	sh-control	sh-TET2	NOTEST	0	0	0	1	1	no
Ddo	chr10:40630010-40649931	sh-control	sh-TET2	OK	4.7192	3.46747	-0.356355	0.14705	0.320727	no
Mettl24	chr10:40683281-40811083	sh-control	sh-TET2	NOTEST	0.240118	0	-0.310477	1	1	no
Cdc40	chr10:40831621-40883143	sh-control	sh-TET2	OK	9.96087	10.7132	0.095773	0.6578	0.811854	no
Wasf1	chr10:40883533-40938569	sh-control	sh-TET2	NOTEST	0.432886	0.457372	0.0244453	1	1	no
Gpr6	chr10:41070492-41071584	sh-control	sh-TET2	NOTEST	0	0	0	1	1	no
Fig4	chr10:41188171-41303241	sh-control	sh-TET2	OK	22.9737	29.0451	0.325677	0.1324	0.299827	no
Zbtb24	chr10:41450395-41465574	sh-control	sh-TET2	OK	4.82997	5.614	0.182035	0.4292	0.6315	no
Mical1	chr10:41476313-41487030	sh-control	sh-TET2	OK	18.1631	22.1181	0.270692	0.1968	0.388018	no
Smpd2	chr10:41487171-41490340	sh-control	sh-TET2	OK	10.9386	12.2095	0.145942	0.56285	0.741622	no
Ppil6	chr10:41490438-41514288	sh-control	sh-TET2	NOTEST	0.231564	0.15746	-0.0895293	1	1	no
Cd164	chr10:41519499-41531042	sh-control	sh-TET2	OK	102.288	99.0381	-0.0461231	0.8325	0.918141	no
5730435O14Rik	chr10:41538848-41587753	sh-control	sh-TET2	NOTEST	0.0841783	0	-0.116602	1	1	no
Ccdc162	chr10:41538848-41587753	sh-control	sh-TET2	NOTEST	0.0109803	0.013305	0.0033136	1	1	no
Cep57l1	chr10:41718839-41809868	sh-control	sh-TET2	OK	2.94632	1.60869	-0.597182	0.02525	0.0926862	no
Sesn1	chr10:41810573-41908436	sh-control	sh-TET2	OK	8.01524	7.11084	-0.152515	0.5143	0.703409	no
Armc2	chr10:41914989-42018382	sh-control	sh-TET2	NOTEST	0.107146	0.0780633	-0.0384036	1	1	no
Foxo3	chr10:42185785-42276742	sh-control	sh-TET2	OK	8.88796	18.9626	1.01355	5e-05	0.000672148	yes
Lace1	chr10:42312584-42478565	sh-control	sh-TET2	OK	6.59988	6.66323	0.011976	0.95895	0.980007	no
Snx3	chr10:42502053-42535369	sh-control	sh-TET2	OK	107.181	117.061	0.126085	0.5684	0.746969	no
Nr2e1	chr10:42561970-42583588	sh-control	sh-TET2	NOTEST	0	0	0	1	1	no
Akap12	chr10:4266328-4359471	sh-control	sh-TET2	OK	76.5914	138.465	0.845934	0.0006	0.00541351	yes
Ostm1	chr10:42678915-42702462	sh-control	sh-TET2	OK	20.2764	24.86	0.281468	0.1925	0.383214	no
Sec63	chr10:42761495-42832514	sh-control	sh-TET2	OK	12.6157	15.1719	0.248218	0.23285	0.432719	no
Scml4	chr10:42860511-42960782	sh-control	sh-TET2	NOTEST	0.0510697	0.0703342	0.026203	1	1	no
Sobp	chr10:43002499-43174530	sh-control	sh-TET2	NOTEST	0.507345	0.171495	-0.363659	1	1	no
9030612E09Rik	chr10:43174703-43176562	sh-control	sh-TET2	NOTEST	0.0480841	0.0272562	-0.0289584	1	1	no
Pdss2	chr10:43221485-43464882	sh-control	sh-TET2	OK	4.27721	4.52044	0.0650079	0.81755	0.910025	no
Bend3	chr10:43479139-43515417	sh-control	sh-TET2	OK	2.35254	2.68701	0.137197	0.49695	0.689408	no
1700021F05Rik	chr10:43525120-43540994	sh-control	sh-TET2	OK	44.6879	33.3416	-0.411855	0.07675	0.205065	no
Cd24a	chr10:43579168-43584265	sh-control	sh-TET2	OK	217.639	230.382	0.0817259	0.7201	0.853081	no
F830002L21Rik	chr10:43593426-43630913	sh-control	sh-TET2	NOTEST	0	0	0	1	1	no
Zbtb2	chr10:4367073-4388108	sh-control	sh-TET2	OK	5.83077	4.53072	-0.304581	0.1813	0.369401	no
1700027J07Rik	chr10:43746157-43765836	sh-control	sh-TET2	NOTEST	0	0	0	1	1	no
Qrsl1	chr10:43874189-43901736	sh-control	sh-TET2	OK	8.32162	5.49705	-0.520796	0.0449	0.140706	no
Rtn4ip1	chr10:43901806-43947862	sh-control	sh-TET2	OK	5.6994	4.07235	-0.401378	0.1032	0.251982	no
Aim1	chr10:43950306-44004846	sh-control	sh-TET2	NOTEST	0.266399	0.143656	-0.147079	1	1	no
Rmnd1	chr10:4403168-4432352	sh-control	sh-TET2	OK	8.38818	5.27122	-0.582099	0.02375	0.0884498	no
Speer5-ps1	chr10:44170446-44219585	sh-control	sh-TET2	NOTEST	0	0	0	1	1	no
Atg5	chr10:44268357-44364291	sh-control	sh-TET2	OK	9.84616	11.3068	0.182271	0.4327	0.63485	no
Mir1929	chr10:44268357-44364291	sh-control	sh-TET2	NOTEST	0	0	0	1	1	no
1700052N19Rik	chr10:4432604-4455140	sh-control	sh-TET2	OK	10.485	9.84033	-0.0833422	0.72425	0.856275	no
Prdm1	chr10:44437174-44458687	sh-control	sh-TET2	NOTEST	0.0437315	0.0138719	-0.0418752	1	1	no
Prep	chr10:45067213-45158995	sh-control	sh-TET2	OK	70.8513	75.8158	0.0963888	0.6616	0.814496	no
Ccdc170	chr10:4509871-4561111	sh-control	sh-TET2	NOTEST	0.0599195	0.014969	-0.062519	1	1	no
Popdc3	chr10:45289304-45318450	sh-control	sh-TET2	OK	37.4343	47.5254	0.336346	0.1354	0.304437	no
Bves	chr10:45335761-45369708	sh-control	sh-TET2	OK	97.4712	73.0682	-0.410848	0.0652	0.183121	no
Lin28b	chr10:45376618-45470201	sh-control	sh-TET2	NOTEST	0.391014	0.145636	-0.279988	1	1	no
Hace1	chr10:45577828-45712345	sh-control	sh-TET2	OK	5.6181	8.10735	0.460614	0.0402	0.129454	no
D030045P18Rik	chr10:45807703-45852018	sh-control	sh-TET2	NOTEST	0	0.0198204	0.0283151	1	1	no
Esr1	chr10:4612045-5003761	sh-control	sh-TET2	NOTEST	0.0178377	0.142446	0.166618	1	1	no
Snord14d	chr10:46244747-46244770	sh-control	sh-TET2	NOTEST	0	0	0	1	1	no
C130030K03Rik	chr10:49093680-49095843	sh-control	sh-TET2	NOTEST	0	0	0	1	1	no
Grik2	chr10:49099462-49788754	sh-control	sh-TET2	NOTEST	0.0682343	0.0479941	-0.0275975	1	1	no
Syne1	chr10:5020195-5194707	sh-control	sh-TET2	OK	7.71214	7.04893	-0.11423	0.58875	0.761062	no
Ascc3	chr10:50592668-50851202	sh-control	sh-TET2	OK	15.8354	18.6534	0.223281	0.2864	0.491497	no
Sim1	chr10:50895650-50989152	sh-control	sh-TET2	NOTEST	0	0.0125781	0.0180332	1	1	no
Gp49a	chr10:51480678-51486219	sh-control	sh-TET2	NOTEST	0.0449767	0.0298235	-0.0210737	1	1	no
Lilrb4	chr10:51490974-51496611	sh-control	sh-TET2	NOTEST	0.548956	0.191096	-0.379006	1	1	no
Fam162b	chr10:51585449-51590460	sh-control	sh-TET2	NOTEST	0	0	0	1	1	no
Gprc6a	chr10:51614822-51631458	sh-control	sh-TET2	NOTEST	0.0295781	0	-0.0420533	1	1	no
Rfx6	chr10:51677759-51730429	sh-control	sh-TET2	NOTEST	0	0	0	1	1	no
4933411G06Rik	chr10:51756173-51757194	sh-control	sh-TET2	NOTEST	0	0	0	1	1	no
Vgll2	chr10:52022685-52028471	sh-control	sh-TET2	NOTEST	0.258909	0.0835404	-0.216421	1	1	no
Ros1	chr10:52045925-52195244	sh-control	sh-TET2	NOTEST	0	0	0	1	1	no
Dcbld1	chr10:52233618-52321377	sh-control	sh-TET2	OK	1.21532	2.60513	0.702536	0.0065	0.0342468	yes
Gopc	chr10:52337023-52382124	sh-control	sh-TET2	OK	9.00996	11.0799	0.271172	0.20685	0.400632	no
Nepn	chr10:52391607-52404604	sh-control	sh-TET2	NOTEST	0	0.0224994	0.0321	1	1	no
Nus1	chr10:52417546-52440192	sh-control	sh-TET2	OK	11.5214	17.781	0.584878	0.00595	0.0319656	yes
Zfa-ps	chr10:52542319-52545739	sh-control	sh-TET2	NOTEST	0	0.0907017	0.125257	1	1	no
Slc35f1	chr10:52690500-53111622	sh-control	sh-TET2	OK	0.881466	0.877586	-0.00297823	0.98635	0.992212	no
Cep85l	chr10:53278080-53379851	sh-control	sh-TET2	OK	3.01599	2.87744	-0.0506512	0.97855	0.988527	no
Gm19395	chr10:53278080-53379851	sh-control	sh-TET2	NOTEST	0	0.0680554	0.0949865	1	1	no
Pln	chr10:53278080-53379851	sh-control	sh-TET2	OK	384.914	333.157	-0.207753	0.38895	0.59501	no
Syne1	chr10:5336948-5550692	sh-control	sh-TET2	NOTEST	0.192001	0.0316573	-0.208422	1	1	no
Gm20597	chr10:53498442-53518989	sh-control	sh-TET2	NOTEST	0.0345714	0.0194724	-0.0212105	1	1	no
Asf1a	chr10:53537323-53630439	sh-control	sh-TET2	OK	11.9659	10.089	-0.225593	0.39565	0.602117	no
Mcm9	chr10:53537323-53630439	sh-control	sh-TET2	OK	1.61002	1.64487	0.019136	0.95085	0.976443	no
Fam184a	chr10:53633144-53750909	sh-control	sh-TET2	OK	2.50185	2.41629	-0.0356868	0.87365	0.940565	no
Man1a	chr10:53906032-54075796	sh-control	sh-TET2	OK	14.4973	13.002	-0.146384	0.4903	0.682863	no
Gm16998	chr10:54075921-54081081	sh-control	sh-TET2	NOTEST	0.274217	0.430614	0.167023	1	1	no
Myct1	chr10:5593727-5606791	sh-control	sh-TET2	OK	5.44134	5.53064	0.0198635	0.938	0.971099	no
D630037F22Rik	chr10:56014293-56228689	sh-control	sh-TET2	OK	1.7001	2.00084	0.152354	0.4555	0.654339	no
Msl3l2	chr10:56014293-56228689	sh-control	sh-TET2	OK	2.05602	1.94969	-0.0510906	0.89905	0.953276	no
Gja1	chr10:56377299-56390419	sh-control	sh-TET2	OK	352.435	424.289	0.266999	0.2868	0.491833	no
Vip	chr10:5639217-5647614	sh-control	sh-TET2	NOTEST	0.0258941	0.0331957	0.0102317	1	1	no
4930467K11Rik	chr10:57478382-57486353	sh-control	sh-TET2	NOTEST	0.0688785	0	-0.0960979	1	1	no
Hsf2	chr10:57486384-57513143	sh-control	sh-TET2	OK	10.676	9.32874	-0.176882	0.43275	0.63485	no
Serinc1	chr10:57515774-57532529	sh-control	sh-TET2	OK	145.727	177.102	0.279569	0.2166	0.412994	no
Pkib	chr10:57631980-57741112	sh-control	sh-TET2	NOTEST	0.123805	0.0654	-0.0769965	1	1	no
Fabp7	chr10:57784922-57788450	sh-control	sh-TET2	NOTEST	0.772065	0.584302	-0.161584	1	1	no
Smpdl3a	chr10:57794543-57811830	sh-control	sh-TET2	OK	11.0993	9.21513	-0.244216	0.32765	0.534287	no
Fbxo5	chr10:5799157-5805465	sh-control	sh-TET2	OK	9.73659	0.867551	-2.52332	5e-05	0.000672148	yes
Mtrf1l	chr10:5811886-5823943	sh-control	sh-TET2	OK	2.7155	2.07225	-0.274261	0.291	0.496344	no
Dux	chr10:58230650-58232675	sh-control	sh-TET2	NOTEST	0	0	0	1	1	no
Gm4981	chr10:58234847-58236660	sh-control	sh-TET2	NOTEST	0	0	0	1	1	no
Gcc2	chr10:58255525-58305592	sh-control	sh-TET2	OK	6.2671	8.41061	0.372908	0.0638	0.180284	no
Rgs17	chr10:5825663-5922400	sh-control	sh-TET2	NOTEST	0.2543	0.195671	-0.069062	1	1	no
Lims1	chr10:58323465-58424691	sh-control	sh-TET2	OK	50.824	31.5104	-0.672719	0.00155	0.0114916	yes
Ranbp2	chr10:58446851-58494154	sh-control	sh-TET2	OK	39.8659	43.3933	0.119444	0.5914	0.762748	no
Ccdc138	chr10:58497936-58576244	sh-control	sh-TET2	NOTEST	0.679685	0.51724	-0.146741	1	1	no
Edar	chr10:58600787-58675696	sh-control	sh-TET2	OK	0.390168	1.10479	0.598417	0.0111	0.0506261	no
BB019430	chr10:58696744-58704277	sh-control	sh-TET2	NOTEST	0	0	0	1	1	no
Sh3rf3	chr10:58813358-59138916	sh-control	sh-TET2	OK	0.323397	1.14259	0.69511	0.00055	0.00506894	yes
Sept10	chr10:59141626-59221847	sh-control	sh-TET2	OK	16.3582	17.1187	0.0618621	0.7954	0.898413	no
Sowahc	chr10:59221921-59226433	sh-control	sh-TET2	OK	2.31823	5.72526	1.01918	5e-05	0.000672148	yes
P4ha1	chr10:59323295-59373304	sh-control	sh-TET2	OK	86.49	120.901	0.47852	0.03735	0.122743	no
Pla2g12b	chr10:59403684-59421976	sh-control	sh-TET2	NOTEST	0.0383805	0	-0.0543352	1	1	no
Oit3	chr10:59422959-59441779	sh-control	sh-TET2	OK	0.932986	1.58443	0.419015	0.0803	0.211355	no
Mcu	chr10:59446983-59616692	sh-control	sh-TET2	OK	12.9918	12.183	-0.0859029	0.694	0.835948	no
Micu1	chr10:59702634-59864122	sh-control	sh-TET2	OK	19.943	24.8352	0.30287	0.16475	0.345845	no
Dnajb12	chr10:59879590-59898016	sh-control	sh-TET2	OK	19.1698	23.6792	0.291099	0.1934	0.384052	no
Ddit4	chr10:59949674-59951770	sh-control	sh-TET2	OK	15.5086	36.3349	1.17731	5e-05	0.000672148	yes
Anapc16	chr10:59987908-60099990	sh-control	sh-TET2	OK	32.4604	39.5056	0.275667	0.307	0.51279	no
Ascc1	chr10:59987908-60099990	sh-control	sh-TET2	OK	11.9264	16.5158	0.438336	0.2349	0.435182	no
Spock2	chr10:60106256-60133913	sh-control	sh-TET2	OK	1.01388	0.870059	-0.106894	0.59805	0.767293	no
Chst3	chr10:60181527-60219260	sh-control	sh-TET2	NOTEST	0.331061	0.208622	-0.139214	1	1	no
Psap	chr10:60277627-60302600	sh-control	sh-TET2	OK	149.511	98.9233	-0.590976	0.0092	0.043945	yes
4632428N05Rik	chr10:60302749-60696490	sh-control	sh-TET2	NOTEST	0.360697	0.382222	0.0226435	1	1	no
Cdh23	chr10:60302749-60696490	sh-control	sh-TET2	NOTEST	0.0221804	0.0424239	0.0282922	1	1	no
Gm17455	chr10:60302749-60696490	sh-control	sh-TET2	NOTEST	0	0	0	1	1	no
Slc29a3	chr10:60712071-60752782	sh-control	sh-TET2	OK	1.17596	2.39117	0.640131	0.0045	0.0259506	yes
Unc5b	chr10:60762594-60831581	sh-control	sh-TET2	OK	59.1213	47.1695	-0.319756	0.15605	0.334655	no
Pldi	chr10:60928225-60938132	sh-control	sh-TET2	NOTEST	0	0.0393699	0.0557092	1	1	no
Gm20611	chr10:61031302-61038080	sh-control	sh-TET2	NOTEST	0	0.0350701	0.0497285	1	1	no
Pcbd1	chr10:61089342-61094329	sh-control	sh-TET2	OK	11.6792	10.8429	-0.0984413	0.74695	0.8699	no
Sgpl1	chr10:61098641-61147665	sh-control	sh-TET2	OK	33.3999	55.8191	0.723972	0.0006	0.00541351	yes
Tbata	chr10:61171963-61188841	sh-control	sh-TET2	NOTEST	0.0457928	0.0448631	-0.00128311	1	1	no
Adamts14	chr10:61197111-61273438	sh-control	sh-TET2	OK	1.4425	2.79224	0.634692	0.00405	0.0238242	yes
Prf1	chr10:61297835-61304263	sh-control	sh-TET2	NOTEST	0	0	0	1	1	no
Pald1	chr10:61319656-61383523	sh-control	sh-TET2	OK	3.96884	2.01795	-0.71934	0.00175	0.0126391	yes
Nodal	chr10:61417971-61425337	sh-control	sh-TET2	NOTEST	0.0205558	0.0177694	-0.00394434	1	1	no
Eif4ebp2	chr10:61432496-61452669	sh-control	sh-TET2	OK	5.16245	5.25457	0.0214067	0.9409	0.973063	no
Lrrc20	chr10:61475832-61582228	sh-control	sh-TET2	OK	8.52987	9.12024	0.0867151	0.70165	0.840218	no
Npffr1	chr10:61595483-61626385	sh-control	sh-TET2	NOTEST	0	0	0	1	1	no
Ppa1	chr10:61648620-61674165	sh-control	sh-TET2	OK	50.4305	24.3508	-1.02059	5e-05	0.000672148	yes
Sar1a	chr10:61680320-61693297	sh-control	sh-TET2	OK	87.7748	88.3645	0.00955163	0.9652	0.982366	no
Tysnd1	chr10:61695513-61702773	sh-control	sh-TET2	OK	16.7103	21.9259	0.37239	0.1994	0.390992	no
Aifm2	chr10:61715262-61783864	sh-control	sh-TET2	OK	13.8782	10.4828	-0.373726	0.2134	0.40936	no
H2afy2	chr10:61715262-61783864	sh-control	sh-TET2	OK	11.0775	7.15082	-0.567305	0.1018	0.249578	no
Mir5108	chr10:61715262-61783864	sh-control	sh-TET2	NOTEST	0	0	0	1	1	no
Col13a1	chr10:61838497-61979108	sh-control	sh-TET2	NOTEST	0.320046	0.152125	-0.196291	1	1	no
2010107G23Rik	chr10:62107655-62111013	sh-control	sh-TET2	OK	0.81845	1.53601	0.479851	0.0941	0.236243	no
Neurog3	chr10:62133089-62134763	sh-control	sh-TET2	NOTEST	0	0	0	1	1	no
Tspan15	chr10:62185395-62231218	sh-control	sh-TET2	NOTEST	0.394449	0.446781	0.0531514	1	1	no
Tacr2	chr10:62252437-62265990	sh-control	sh-TET2	NOTEST	0.0379285	0.0491767	0.0155506	1	1	no
2210417K05Rik	chr10:62268854-62379908	sh-control	sh-TET2	OK	1.2899	1.44987	0.0974206	0.791	0.896111	no
Hk1	chr10:62268854-62379908	sh-control	sh-TET2	OK	60.19	51.2677	-0.227376	0.29945	0.504881	no
Hkdc1	chr10:62383136-62422457	sh-control	sh-TET2	NOTEST	0.060698	0.0103821	-0.070113	1	1	no
4930507D05Rik	chr10:62429377-62451353	sh-control	sh-TET2	NOTEST	0.31566	0.314756	-0.000991627	1	1	no
Supv3l1	chr10:62429377-62451353	sh-control	sh-TET2	OK	12.8158	8.24401	-0.579728	0.01215	0.0543022	no
Vps26a	chr10:62454842-62486805	sh-control	sh-TET2	OK	39.8227	50.696	0.340681	0.11025	0.264785	no
Srgn	chr10:62494427-62507755	sh-control	sh-TET2	NOTEST	0.904484	0.628093	-0.226217	1	1	no
2510003E04Rik	chr10:62558469-62578457	sh-control	sh-TET2	OK	17.3134	15.6406	-0.138192	0.5254	0.712175	no
Ddx21	chr10:62580246-62602298	sh-control	sh-TET2	OK	22.3326	21.1535	-0.0748124	0.7201	0.853081	no
Ddx50	chr10:62616022-62651198	sh-control	sh-TET2	OK	32.9074	30.1693	-0.121474	0.5733	0.750209	no
Stox1	chr10:62659421-62726099	sh-control	sh-TET2	NOTEST	0.0529912	0.0117184	-0.0576856	1	1	no
Ccar1	chr10:62743927-62792368	sh-control	sh-TET2	OK	23.1968	27.3161	0.226806	0.2892	0.494678	no
Snord98	chr10:62743927-62792368	sh-control	sh-TET2	NOTEST	0	0	0	1	1	no
Tet1	chr10:62804569-62880014	sh-control	sh-TET2	OK	2.47425	1.73388	-0.345752	0.0349	0.116832	no
Slc25a16	chr10:62920632-62946494	sh-control	sh-TET2	OK	10.684	14.7104	0.427186	0.06055	0.173756	no
Dna2	chr10:62947028-62974188	sh-control	sh-TET2	OK	1.16868	0.458544	-0.572288	0.00705	0.0361617	yes
Hnrnph3	chr10:62980222-63023849	sh-control	sh-TET2	OK	5.12571	4.46393	-0.164938	0.6628	0.815055	no
Rufy2	chr10:62980222-63023849	sh-control	sh-TET2	OK	2.76425	3.62089	0.295808	0.15085	0.326534	no
Pbld2	chr10:63024511-63058812	sh-control	sh-TET2	NOTEST	0.113364	0.600728	0.523803	1	1	no
Pbld1	chr10:63061616-63077536	sh-control	sh-TET2	OK	2.82843	1.14526	-0.8356	0.00565	0.0308644	yes
Atoh7	chr10:63100155-63100605	sh-control	sh-TET2	NOTEST	0	0	0	1	1	no
Mypn	chr10:63115794-63203952	sh-control	sh-TET2	OK	1.35324	0.574114	-0.580108	0.00325	0.020343	yes
Herc4	chr10:63243796-63317881	sh-control	sh-TET2	OK	13.4535	12.973	-0.0487771	0.8172	0.910025	no
Sirt1	chr10:63319004-63339035	sh-control	sh-TET2	OK	6.11342	5.01918	-0.240976	0.2916	0.497014	no
Dnajc12	chr10:63382442-63408840	sh-control	sh-TET2	OK	3.34164	1.86839	-0.597999	0.07505	0.201824	no
Ctnna3	chr10:63430097-65003667	sh-control	sh-TET2	OK	6.56948	3.99701	-0.599129	0.0084	0.0410204	yes
Lrrtm3	chr10:63430097-65003667	sh-control	sh-TET2	NOTEST	0.128583	0.115847	-0.0163733	1	1	no
1700023F02Rik	chr10:66120608-66124064	sh-control	sh-TET2	NOTEST	0	0	0	1	1	no
Reep3	chr10:67009188-67096988	sh-control	sh-TET2	OK	15.732	25.5893	0.668236	0.00165	0.0120692	yes
Jmjd1c	chr10:67127257-67256326	sh-control	sh-TET2	OK	12.0511	14.7497	0.271153	0.1811	0.369267	no
Nrbf2	chr10:67266688-67285281	sh-control	sh-TET2	OK	9.80848	9.05188	-0.104698	0.6747	0.822801	no
Egr2	chr10:67537868-67542188	sh-control	sh-TET2	NOTEST	0.802555	0.776741	-0.0208099	1	1	no
Ado	chr10:67544510-67548955	sh-control	sh-TET2	OK	11.3587	14.4422	0.321351	0.12905	0.295189	no
Ipcef1	chr10:6788600-7038209	sh-control	sh-TET2	NOTEST	0.00644104	0	-0.00926266	1	1	no
Oprm1	chr10:6788600-7038209	sh-control	sh-TET2	NOTEST	0.015237	0	-0.0218166	1	1	no
Zfp365	chr10:67886104-67912662	sh-control	sh-TET2	OK	4.0249	9.73365	1.09497	5e-05	0.000672148	yes
Rtkn2	chr10:67979597-68043864	sh-control	sh-TET2	NOTEST	0.606939	0.125157	-0.514189	1	1	no
Arid5b	chr10:68095592-68278726	sh-control	sh-TET2	OK	16.1561	18.4784	0.183154	0.38365	0.590133	no
4930545H06Rik	chr10:68319064-68321142	sh-control	sh-TET2	NOTEST	0	0	0	1	1	no
1700040L02Rik	chr10:68430955-68541875	sh-control	sh-TET2	OK	1.43321	0.907926	-0.350856	0.2561	0.458916	no
Tmem26	chr10:68723745-68782654	sh-control	sh-TET2	NOTEST	0.232051	0.0237993	-0.267129	1	1	no
Rhobtb1	chr10:69208551-69291784	sh-control	sh-TET2	OK	9.50704	10.7063	0.155929	0.4463	0.647151	no
Cdk1	chr10:69336634-69352912	sh-control	sh-TET2	OK	28.9346	3.69904	-2.67138	5e-05	0.000672148	yes
Ank3	chr10:69533707-70027436	sh-control	sh-TET2	OK	14.9533	18.2092	0.267943	0.20385	0.396676	no
Ccdc6	chr10:70097120-70193200	sh-control	sh-TET2	OK	16.2137	19.5499	0.255574	0.22185	0.419147	no
2310015B20Rik	chr10:70204666-70219711	sh-control	sh-TET2	NOTEST	0	0.118948	0.162143	1	1	no
Slc16a9	chr10:70245275-70285951	sh-control	sh-TET2	NOTEST	0.55172	0.483092	-0.0652602	1	1	no
Fam13c	chr10:70440667-70599291	sh-control	sh-TET2	OK	1.23137	0.819554	-0.294345	0.21265	0.408835	no
Phyhipl	chr10:70440667-70599291	sh-control	sh-TET2	NOTEST	0.655563	0.438396	-0.202861	1	1	no
D630013N20Rik	chr10:70601048-70655963	sh-control	sh-TET2	NOTEST	0	0	0	1	1	no
Bicc1	chr10:70925095-71159634	sh-control	sh-TET2	OK	16.7853	15.026	-0.150271	0.48365	0.6775	no
C730027H18Rik	chr10:71168736-71182040	sh-control	sh-TET2	NOTEST	0	0	0	1	1	no
Cnksr3	chr10:7119061-7212237	sh-control	sh-TET2	OK	5.19453	4.72763	-0.113057	0.62295	0.785831	no
Tfam	chr10:71225476-71238044	sh-control	sh-TET2	OK	10.3565	8.01433	-0.333226	0.13385	0.302257	no
Ube2d1	chr10:71254979-71285262	sh-control	sh-TET2	OK	18.5936	18.5176	-0.00560683	0.98175	0.989904	no
Cisd1	chr10:71330493-71344849	sh-control	sh-TET2	OK	48.7157	46.6563	-0.0610346	0.79695	0.89915	no
Ipmk	chr10:71347792-71385885	sh-control	sh-TET2	OK	3.43258	5.46683	0.544912	0.01255	0.0555938	no
1700049L16Rik	chr10:71979884-71980690	sh-control	sh-TET2	NOTEST	0	0	0	1	1	no
Zwint	chr10:72654894-72669789	sh-control	sh-TET2	OK	38.2913	57.1463	0.565477	0.0103	0.0478675	yes
A330049N07Rik	chr10:72973302-73086705	sh-control	sh-TET2	NOTEST	0.0651688	0.183087	0.151474	1	1	no
Pcdh15	chr10:73821866-74649732	sh-control	sh-TET2	NOTEST	0.0310957	0.0484602	0.0240939	1	1	no
Ulbp1	chr10:7444872-7473477	sh-control	sh-TET2	OK	16.1287	7.41688	-1.02506	0.0001	0.00121886	yes
Gnaz	chr10:74957476-75032586	sh-control	sh-TET2	OK	0.375615	0.684555	0.292291	0.14075	0.311976	no
Rtdr1	chr10:74957476-75032586	sh-control	sh-TET2	NOTEST	0	0	0	1	1	no
Rab36	chr10:75037088-75054100	sh-control	sh-TET2	NOTEST	0.312846	0.462645	0.155882	1	1	no
Bcr	chr10:75060895-75184923	sh-control	sh-TET2	OK	22.7106	23.538	0.0494855	0.8182	0.910025	no
Specc1l	chr10:75212072-75312400	sh-control	sh-TET2	OK	15.0492	18.7782	0.30141	0.14535	0.318407	no
Adora2a	chr10:75316942-75334788	sh-control	sh-TET2	NOTEST	0.334151	0.0944035	-0.285777	1	1	no
Gm5779	chr10:75352054-75352961	sh-control	sh-TET2	NOTEST	0.133922	0.33863	0.239436	1	1	no
Upb1	chr10:75407033-75440195	sh-control	sh-TET2	NOTEST	0.0223128	0	-0.0318367	1	1	no
4933407G14Rik	chr10:75449509-75463104	sh-control	sh-TET2	NOTEST	0	0	0	1	1	no
Gucd1	chr10:75506813-75517322	sh-control	sh-TET2	OK	13.3971	14.229	0.081043	0.7109	0.846739	no
Snrpd3	chr10:75518041-75535440	sh-control	sh-TET2	OK	24.0118	20.5877	-0.212399	0.4473	0.64812	no
Fam211b	chr10:75550124-75560330	sh-control	sh-TET2	OK	1.23695	1.11693	-0.0795594	0.7014	0.840218	no
Ggt1	chr10:75573592-75586182	sh-control	sh-TET2	NOTEST	0.346492	0.0951761	-0.298043	1	1	no
Ggt5	chr10:75589380-75616968	sh-control	sh-TET2	NOTEST	0.105012	0.136696	0.0407844	1	1	no
Susd2	chr10:75636618-75644008	sh-control	sh-TET2	OK	7.16782	2.98433	-1.03561	5e-05	0.000672148	yes
Cabin1	chr10:75646109-75764357	sh-control	sh-TET2	OK	5.142	5.9587	0.180109	0.3644	0.571196	no
Ddt	chr10:75771232-75773374	sh-control	sh-TET2	OK	26.3802	19.5218	-0.415976	0.16225	0.342738	no
Gstt3	chr10:75774121-75781414	sh-control	sh-TET2	OK	1.04789	0.672203	-0.292388	0.281	0.485419	no
Gstt1	chr10:75783812-75798584	sh-control	sh-TET2	OK	3.32507	0.886571	-1.19696	0.00555	0.0304149	yes
Gstt4	chr10:75814943-75822543	sh-control	sh-TET2	NOTEST	0	0	0	1	1	no
Gstt2	chr10:75831844-75834881	sh-control	sh-TET2	OK	1.74662	0.709324	-0.684231	0.0364	0.120677	no
Mif	chr10:75859352-75860250	sh-control	sh-TET2	OK	882.711	713.699	-0.306239	0.18135	0.369401	no
Derl3	chr10:75893397-75895941	sh-control	sh-TET2	NOTEST	0.298431	0.189747	-0.126115	1	1	no
Smarcb1	chr10:75896768-75921614	sh-control	sh-TET2	OK	21.5357	16.8678	-0.33485	0.14075	0.311976	no
Lrp11	chr10:7589799-7625477	sh-control	sh-TET2	OK	2.29909	2.03764	-0.119117	0.6254	0.787929	no
Mmp11	chr10:75923223-75932463	sh-control	sh-TET2	OK	5.18799	6.54429	0.285914	0.25545	0.458414	no
Chchd10	chr10:75935572-75937734	sh-control	sh-TET2	OK	315.556	201.622	-0.64367	0.0043	0.0250254	yes
Vpreb3	chr10:75948311-75949646	sh-control	sh-TET2	NOTEST	0.0869102	0	-0.120233	1	1	no
Gm5134	chr10:75954513-76009589	sh-control	sh-TET2	NOTEST	0.0157552	0.0500905	0.0479609	1	1	no
Zfp280b	chr10:76032611-76042969	sh-control	sh-TET2	OK	7.15624	7.13394	-0.00394988	0.9845	0.991513	no
Slc5a4b	chr10:76058620-76111018	sh-control	sh-TET2	NOTEST	0	0	0	1	1	no
Slc5a4a	chr10:76147450-76189265	sh-control	sh-TET2	NOTEST	0	0	0	1	1	no
Prmt2	chr10:76207221-76237865	sh-control	sh-TET2	OK	24.2485	27.1337	0.156102	0.63515	0.795191	no
[truncated: 21,236 more rows]
