# Supplementary material for: DNA hydroxymethylation controls cardiomyocyte gene expression in development and hypertrophy
Source: Nat Commun. 2016 Aug 4;7:12418. doi: 10.1038/ncomms12418 (PMC4976219; doi:10.1038/ncomms12418)
Supplement: Supplementary Dataset 6 — Differential 5-hydroxymethylated sites in sh-control and sh-TET2 cardiomyocytes. Each sheet gives a list of differential distribution of 5-hmC DhMRs regions (gain and loss). The lists are the results of analysis with MeDIPS. Genomic regions were annotated with HOMER. (A-C), genomic coordinates; (E-G), edgeR differential analysis output; (H-O), HOMER annotation output. [file ncomms12418-s7.xlsx]

## Sheet: gain in shTET2-DhMRs
Chr	Start	End	ID	edgeR.logFC	edgeR.logCPM	edgeR.p.value	Annotation	UCSC ID	Gene ID	location	Detailed Annotation	Distance to TSS	nearest TSS UCSC ID	nearest Gene ID
chr1	3027502	3027600	1	1.56296	-1.00346	0.0226811	Intergenic				Intergenic	643947	NM_001011874	Xkr4
chr1	3093102	3093200	2	5.50042	-1.7557	0.000977416	Intergenic				L1Md_F2|LINE|L1	578347	NM_001011874	Xkr4
chr1	3127902	3128000	3	5.73651	-1.61124	0.000244443	Intergenic				Lx3A|LINE|L1	543547	NM_001011874	Xkr4
chr1	3128002	3128100	4	2.77716	-1.35967	0.00235282	Intergenic				Lx3A|LINE|L1	543447	NM_001011874	Xkr4
chr1	3216002	3216100	5	2.90493	-1.83384	0.0248062	exon	NM_001011874	Xkr4	exon 3 of 3	exon (NM_001011874, exon 3 of 3)	455447	NM_001011874	Xkr4
chr1	3216102	3216200	6	2.20411	-1.68164	0.0440281	exon	NM_001011874	Xkr4	exon 3 of 3	exon (NM_001011874, exon 3 of 3)	455347	NM_001011874	Xkr4
chr1	3400702	3400800	7	2.20389	-1.68141	0.0385921	intron	NM_001011874	Xkr4	intron 2 of 2	intron (NM_001011874, intron 2 of 2)	270747	NM_001011874	Xkr4
chr1	3476502	3476600	8	1.65724	-1.3597	0.0490717	intron	NM_001011874	Xkr4	intron 1 of 2	Lx4B|LINE|L1	194947	NM_001011874	Xkr4
chr1	3531902	3532000	9	2.57433	-1.48029	0.00739187	intron	NM_001011874	Xkr4	intron 1 of 2	intron (NM_001011874, intron 1 of 2)	139547	NM_001011874	Xkr4
chr1	3532002	3532100	10	1.6599	-1.14628	0.0421976	intron	NM_001011874	Xkr4	intron 1 of 2	intron (NM_001011874, intron 1 of 2)	139447	NM_001011874	Xkr4
chr1	3532102	3532200	11	1.65225	-1.14631	0.0325623	intron	NM_001011874	Xkr4	intron 1 of 2	intron (NM_001011874, intron 1 of 2)	139347	NM_001011874	Xkr4
chr1	3532202	3532300	12	1.65726	-1.36037	0.0490717	intron	NM_001011874	Xkr4	intron 1 of 2	intron (NM_001011874, intron 1 of 2)	139247	NM_001011874	Xkr4
chr1	3538702	3538800	13	2.20391	-1.6817	0.0385921	intron	NM_001011874	Xkr4	intron 1 of 2	intron (NM_001011874, intron 1 of 2)	132747	NM_001011874	Xkr4
chr1	3671602	3671700	14	1.15964	-0.358999	0.0195606	promoter-TSS	NM_001011874	Xkr4		promoter-TSS (NM_001011874)	-153	NM_001011874	Xkr4
chr1	3698002	3698100	15	1.55533	-1.1963	0.0414212	Intergenic				L1VL1|LINE|L1	-26553	NM_001011874	Xkr4
chr1	3730102	3730200	16	2.90263	-1.83351	0.0223795	Intergenic				ORR1E|LTR|ERVL-MaLR	-58653	NM_001011874	Xkr4
chr1	3730202	3730300	17	5.3661	-1.83367	0.00195452	Intergenic				ORR1E|LTR|ERVL-MaLR	-58753	NM_001011874	Xkr4
chr1	3738602	3738700	18	2.20392	-1.68202	0.0385921	Intergenic				L1Md_F2|LINE|L1	-67153	NM_001011874	Xkr4
chr1	3864102	3864200	19	2.20391	-1.6817	0.0385921	Intergenic				RLTR20B2|LTR|ERVK	-192653	NM_001011874	Xkr4
chr1	4038602	4038700	20	2.90493	-1.83384	0.0248062	Intergenic				L1_Mus3|LINE|L1	321663	NM_011283	Rp1
chr1	4064302	4064400	21	2.4613	-1.5441	0.0160058	Intergenic				MusHAL1|LINE|L1	295963	NM_011283	Rp1
chr1	4111702	4111800	22	1.76223	-1.30344	0.0309072	Intergenic				RMER19B|LTR|ERVK	248563	NM_011283	Rp1
chr1	4206002	4206100	23	1.76894	-1.30381	0.0414715	Intergenic				MTC-int|LTR|ERVL-MaLR	154263	NM_011283	Rp1
chr1	4259502	4259600	24	3.42155	-1.54435	0.001833	Intergenic				Intergenic	100763	NM_011283	Rp1
chr1	4259602	4259700	25	2.77717	-1.36002	0.00235282	Intergenic				Intergenic	100663	NM_011283	Rp1
chr1	4259702	4259800	26	2.04411	-1.41876	0.0212866	Intergenic				Intergenic	100563	NM_011283	Rp1
chr1	4269502	4269600	27	2.14909	-1.35986	0.0127374	Intergenic				Intergenic	90763	NM_011283	Rp1
chr1	4281002	4281100	28	2.903	-1.83357	0.0214941	Intergenic				Intergenic	79263	NM_011283	Rp1
chr1	4282402	4282500	29	2.67931	-1.41888	0.00418539	Intergenic				Intergenic	77863	NM_011283	Rp1
chr1	4307502	4307600	30	3.05112	-1.75554	0.0117256	intron	NM_001195662	Rp1	intron 3 of 3	Lx7|LINE|L1	52763	NM_011283	Rp1
chr1	4469102	4469200	31	2.33317	-1.6114	0.0473159	Intergenic				L1MDa|LINE|L1	27262	NM_011441	Sox17
chr1	4471702	4471800	32	2.04411	-1.41876	0.0212866	Intergenic				Intergenic	24662	NM_011441	Sox17
chr1	4492102	4492200	33	2.04592	-1.41905	0.0232479	exon	NM_011441		exon 5 of 5	exon (NM_011441, exon 5 of 5)	4262	NM_011441	Sox17
chr1	4492202	4492300	34	2.20392	-1.68199	0.0385921	exon	NM_011441		exon 5 of 5	exon (NM_011441, exon 5 of 5)	4162	NM_011441	Sox17
chr1	4506002	4506100	35	3.05512	-1.7558	0.0166282	Intergenic				Intergenic	-9638	NM_011441	Sox17
chr1	4571402	4571500	36	1.65725	-1.36005	0.0490717	Intergenic				Intergenic	-75038	NM_011441	Sox17
chr1	4571502	4571600	37	1.93089	-1.48019	0.0351774	Intergenic				Intergenic	-75138	NM_011441	Sox17
chr1	4578902	4579000	38	1.56298	-1.00409	0.0226811	Intergenic				B4|SINE|B4	-82538	NM_011441	Sox17
chr1	4579002	4579100	39	3.18545	-1.68186	0.00635226	Intergenic				B4|SINE|B4	-82638	NM_011441	Sox17
chr1	4617502	4617600	40	1.55532	-1.19639	0.0414212	Intergenic				Intergenic	-121138	NM_011441	Sox17
chr1	4617602	4617700	41	1.34888	-0.958937	0.0433262	Intergenic				Intergenic	-121238	NM_011441	Sox17
chr1	4623002	4623100	42	2.90301	-1.83386	0.0214941	Intergenic				Intergenic	-126638	NM_011441	Sox17
chr1	4628702	4628800	43	1.93088	-1.47984	0.0351774	Intergenic				Lx7|LINE|L1	-132338	NM_011441	Sox17
chr1	4631302	4631400	44	1.34889	-0.959253	0.0433262	Intergenic				ERVB7_4-LTR_MM|LTR|ERVK	-134938	NM_011441	Sox17
chr1	4639802	4639900	45	2.33317	-1.6114	0.0473159	Intergenic				Lx5|LINE|L1	-143438	NM_011441	Sox17
chr1	4753202	4753300	46	1.93087	-1.47955	0.0351774	Intergenic				MURVY-int|LTR|ERV1	32475	NM_001177658	Mrpl15
chr1	4769302	4769400	47	2.33823	-1.61131	0.0224742	Intergenic				Intergenic	16375	NM_001177658	Mrpl15
chr1	4769602	4769700	48	2.20389	-1.68141	0.0385921	Intergenic				Intergenic	16075	NM_001177658	Mrpl15
chr1	4773702	4773800	49	2.33824	-1.6116	0.0224742	non-coding	NR_033530		exon 4 of 4	non-coding (NR_033530, exon 4 of 4)	11975	NM_001177658	Mrpl15
chr1	4780602	4780700	50	2.33823	-1.61128	0.0224742	intron	NM_001177658		intron 3 of 4	B3|SINE|B2	5075	NM_001177658	Mrpl15
chr1	4807002	4807100	51	5.62368	-1.68161	0.000606577	promoter-TSS	NM_008866	Lypla1		promoter-TSS (NM_008866)	-842	NM_008866	Lypla1
chr1	4850102	4850200	52	1.06071	-0.512187	0.0470953	Intergenic				Intergenic	-7543	NM_001159750	Tcea1
chr1	4885402	4885500	53	2.33859	-1.24877	0.00443069	intron	NM_011541	Tcea1	intron 3 of 9	B1_Mur1|SINE|Alu	27123	NM_001159751	Tcea1
chr1	4885502	4885600	54	3.30832	-1.61146	0.00342099	intron	NM_011541	Tcea1	intron 3 of 9	PB1D10|SINE|Alu	27223	NM_001159751	Tcea1
chr1	4885602	4885700	55	3.4227	-1.54438	0.00286987	intron	NM_011541	Tcea1	intron 3 of 9	intron (NM_011541, intron 3 of 9)	27323	NM_001159751	Tcea1
chr1	4926402	4926500	56	1.81443	-1.04914	0.0106358	intron	NM_001177795	Rgs20	intron 2 of 5	intron (NM_001177795, intron 2 of 5)	68123	NM_001159751	Tcea1
chr1	4926502	4926600	57	1.95172	-1.19623	0.0118309	intron	NM_001177795	Rgs20	intron 2 of 5	intron (NM_001177795, intron 2 of 5)	68223	NM_001159751	Tcea1
chr1	4992002	4992100	58	2.04412	-1.41908	0.0212866	intron	NM_001177795	Rgs20	intron 2 of 5	L1Md_F2|LINE|L1	27375	NM_021374	Rgs20
chr1	5009702	5009800	59	1.42584	-0.915867	0.0289918	intron	NM_001177795	Rgs20	intron 2 of 5	RLTR34C_MM|LTR|ERVK	9675	NM_021374	Rgs20
chr1	5019002	5019100	60	1.65725	-1.36002	0.0490717	intron	NM_001177795	Rgs20	intron 2 of 5	CpG	375	NM_021374	Rgs20
chr1	5169402	5169500	61	1.64696	-1.14573	0.0266284	Intergenic				RLTR1B|LTR|ERV1	86278	NM_133826	Atp6v1h
chr1	5225502	5225600	62	2.90301	-1.83389	0.0214941	Intergenic				B3A|SINE|B2	142378	NM_133826	Atp6v1h
chr1	5299402	5299500	63	5.3661	-1.83367	0.00195452	Intergenic				RLTR10C|LTR|ERVK	216278	NM_133826	Atp6v1h
chr1	5557502	5557600	64	1.41212	-0.915148	0.0489349	Intergenic				ORR1B1|LTR|ERVL-MaLR	-30942	NM_001204371	Oprk1
chr1	5562502	5562600	65	3.05113	-1.75583	0.0117256	Intergenic				L1_Mur3|LINE|L1	-25942	NM_001204371	Oprk1
chr1	5625402	5625500	66	1.27864	-0.717461	0.0416399	Intergenic				RLTR20B3|LTR|ERVK	36958	NM_011011	Oprk1
chr1	5632302	5632400	67	2.4611	-1.54419	0.012949	Intergenic				L1_Mus1|LINE|L1	43858	NM_011011	Oprk1
chr1	5689302	5689400	68	1.9309	-1.48051	0.0351774	Intergenic				L2|LINE|L2	100858	NM_011011	Oprk1
chr1	5886402	5886500	69	2.1489	-1.35948	0.0131821	Intergenic				Lx9|LINE|L1	30947	NM_010342	Npbwr1
chr1	5886502	5886600	70	2.0441	-1.41841	0.0212866	Intergenic				Lx9|LINE|L1	30847	NM_010342	Npbwr1
chr1	6073802	6073900	71	2.1489	-1.35948	0.0131821	Intergenic				RMER17B2|LTR|ERVK	-140811	NM_009826	Rb1cc1
chr1	6073902	6074000	72	2.33823	-1.61125	0.0224742	Intergenic				RMER17B2|LTR|ERVK	-140711	NM_009826	Rb1cc1
chr1	6166802	6166900	73	2.20355	-1.04984	0.00466687	Intergenic				MuRRS-int|LTR|ERV1	-47811	NM_009826	Rb1cc1
chr1	6166902	6167000	74	1.82437	-1.05003	0.0174459	Intergenic				Intergenic	-47711	NM_009826	Rb1cc1
chr1	6167002	6167100	75	1.49491	-1.05021	0.0275364	Intergenic				MuRRS-int|LTR|ERV1	-47611	NM_009826	Rb1cc1
chr1	6173502	6173600	76	2.3364	-1.61137	0.0311024	Intergenic				MuRRS-int|LTR|ERV1	-41111	NM_009826	Rb1cc1
chr1	6185102	6185200	77	3.42155	-1.54426	0.001833	Intergenic				L1_Mus3|LINE|L1	-29511	NM_009826	Rb1cc1
chr1	6185202	6185300	78	2.04411	-1.41876	0.0212866	Intergenic				L1_Mus3|LINE|L1	-29411	NM_009826	Rb1cc1
chr1	6214402	6214500	79	1.55413	-1.19595	0.0485738	promoter-TSS	NM_009826	Rb1cc1		promoter-TSS (NM_009826)	-211	NM_009826	Rb1cc1
chr1	6313402	6313500	80	3.18253	-1.68145	0.010657	Intergenic				Intergenic	-45880	NM_001195732	Fam150a
chr1	6364202	6364300	81	1.81444	-1.04942	0.0106358	intron	NM_001195732	Fam150a	intron 1 of 4	intron (NM_001195732, intron 1 of 4)	4920	NM_001195732	Fam150a
chr1	6364402	6364500	82	1.78612	-0.874713	0.00809627	intron	NM_001195732	Fam150a	intron 1 of 4	intron (NM_001195732, intron 1 of 4)	5120	NM_001195732	Fam150a
chr1	6483102	6483200	83	2.20391	-1.6817	0.0385921	Intergenic				Intergenic	-4080	NM_001244692	St18
chr1	6560602	6560700	84	1.65725	-1.36002	0.0490717	intron	NM_001244693	St18	intron 2 of 22	L1_Mus1|LINE|L1	73420	NM_001244693	St18
chr1	6681202	6681300	85	2.33823	-1.61131	0.0224742	intron	NM_001244693	St18	intron 2 of 22	RodERV21-int|LTR|ERV1	-48800	NR_045188	St18
chr1	6742702	6742800	86	1.72654	-1.09607	0.0259367	intron	NM_001244692		intron 3 of 23	intron (NM_001244692, intron 3 of 23)	12700	NR_045189	St18
chr1	6910702	6910800	87	2.2039	-1.68135	0.0385921	Intergenic				Intergenic	-178169	NM_183028	Pcmtd1
chr1	6927502	6927600	88	1.93089	-1.48019	0.0351774	Intergenic				Intergenic	-161369	NM_183028	Pcmtd1
chr1	7008102	7008200	89	1.76348	-1.30338	0.0339791	Intergenic				Intergenic	-80769	NM_183028	Pcmtd1
chr1	7116302	7116400	90	2.0441	-1.41844	0.0212866	intron	NM_183028	Pcmtd1	intron 1 of 5	intron (NM_183028, intron 1 of 5)	27431	NM_183028	Pcmtd1
chr1	7146702	7146800	91	5.50042	-1.75573	0.000977416	intron	NM_183028	Pcmtd1	intron 2 of 5	intron (NM_183028, intron 2 of 5)	57831	NM_183028	Pcmtd1
chr1	7211202	7211300	92	1.76221	-1.30283	0.0309072	Intergenic				RMER17C-int|LTR|ERVK	122331	NM_183028	Pcmtd1
chr1	7216902	7217000	93	2.20389	-1.68141	0.0385921	Intergenic				L1VL1|LINE|L1	128031	NM_183028	Pcmtd1
chr1	7259402	7259500	94	1.93088	-1.4799	0.0351774	Intergenic				L1VL2|LINE|L1	170531	NM_183028	Pcmtd1
chr1	7261302	7261400	95	2.4611	-1.54413	0.012949	Intergenic				L1VL4|LINE|L1	172431	NM_183028	Pcmtd1
chr1	7261402	7261500	96	2.57432	-1.47997	0.00739187	Intergenic				L1VL4|LINE|L1	172531	NM_183028	Pcmtd1
chr1	7520502	7520600	97	2.2039	-1.68173	0.0385921	Intergenic				Lx8b|LINE|L1	431631	NM_183028	Pcmtd1
chr1	7550202	7550300	98	3.31311	-1.61155	0.0138496	Intergenic				MLTR31A_MM|LTR|ERVK	461331	NM_183028	Pcmtd1
chr1	7550302	7550400	99	5.61847	-1.68178	0.00314933	Intergenic				MLTR31A_MM|LTR|ERVK	461431	NM_183028	Pcmtd1
chr1	7555102	7555200	100	1.65724	-1.35976	0.0490717	Intergenic				L1_Mus3|LINE|L1	466231	NM_183028	Pcmtd1
chr1	7863802	7863900	101	2.89344	-1.83363	0.0360381	Intergenic				Intergenic	774931	NM_183028	Pcmtd1
chr1	8067602	8067700	102	1.65725	-1.36002	0.0490717	Intergenic				ERVB4_1B-I_MM-int|LTR|ERVK	978731	NM_183028	Pcmtd1
chr1	8408902	8409000	103	2.04412	-1.41911	0.0212866	intron	NM_027671	Sntg1	intron 20 of 20	L1_Mus3|LINE|L1	890779	NM_027671	Sntg1
chr1	8448302	8448400	104	2.20391	-1.6817	0.0385921	intron	NM_027671	Sntg1	intron 17 of 20	intron (NM_027671, intron 17 of 20)	851379	NM_027671	Sntg1
chr1	8455602	8455700	105	2.90493	-1.83384	0.0248063	intron	NM_027671	Sntg1	intron 17 of 20	Lx9|LINE|L1	844079	NM_027671	Sntg1
chr1	8468202	8468300	106	2.90301	-1.83389	0.0214941	intron	NM_027671	Sntg1	intron 15 of 20	intron (NM_027671, intron 15 of 20)	831479	NM_027671	Sntg1
chr1	8923702	8923800	107	2.46224	-1.54407	0.0260354	intron	NM_027671	Sntg1	intron 3 of 20	intron (NM_027671, intron 3 of 20)	375979	NM_027671	Sntg1
chr1	9291602	9291700	108	2.20391	-1.68167	0.0385921	intron	NM_027671	Sntg1	intron 1 of 20	intron (NM_027671, intron 1 of 20)	8079	NM_027671	Sntg1
chr1	9362902	9363000	109	2.32454	-1.61105	0.0389768	Intergenic				Intergenic	-63221	NM_027671	Sntg1
chr1	9418402	9418500	110	2.8688	-1.30311	0.00131419	Intergenic				Lx3_Mus|LINE|L1	-118721	NM_027671	Sntg1
chr1	9548702	9548800	111	1.00676	-0.120487	0.0241496	intron	NM_175236	Adhfe1	intron 1 of 13	intron (NM_175236, intron 1 of 13)	705	NR_027664	Adhfe1
chr1	9558202	9558300	112	1.3489	-0.959569	0.0433262	non-coding	NR_027664	Adhfe1	exon 8 of 13	non-coding (NR_027664, exon 8 of 13)	10205	NR_027664	Adhfe1
chr1	9565002	9565100	113	2.0441	-1.4185	0.0212866	intron	NM_175236	Adhfe1	intron 12 of 13	intron (NM_175236, intron 12 of 13)	17005	NR_027664	Adhfe1
chr1	9578402	9578500	114	1.55532	-1.19639	0.0414212	TTS	NR_027664	Adhfe1		TTS (NR_027664)	-22816	NM_178399	3110035E14Rik
chr1	9584302	9584400	115	2.89791	-1.83348	0.0365321	intron	NR_015470	2610203C22Rik	intron 3 of 4	intron (NR_015470, intron 3 of 4)	-16916	NM_178399	3110035E14Rik
chr1	9589802	9589900	116	2.44921	-1.54375	0.029065	intron	NR_015470	2610203C22Rik	intron 3 of 4	MTEa|LTR|ERVL-MaLR	-11416	NM_178399	3110035E14Rik
chr1	9647002	9647100	117	2.25877	-1.30368	0.0200603	Intergenic				Intergenic	-15959	NR_015470	2610203C22Rik
chr1	9748602	9748700	118	1.00536	-0.275244	0.0357632	promoter-TSS	NM_173443	Vcpip1		promoter-TSS (NM_173443)	-269	NM_173443	Vcpip1
chr1	9782202	9782300	119	1.34743	-0.681875	0.0215507	Intergenic				Intergenic	-15879	NM_177547	Sgk3
chr1	9843902	9844000	120	2.20391	-1.68205	0.0385921	intron	NM_133220	Sgk3	intron 2 of 17	L1MC5|LINE|L1	-4330	NM_001037759	Sgk3
chr1	9846402	9846500	121	1.64694	-1.1451	0.0266284	intron	NM_133220	Sgk3	intron 2 of 17	intron (NM_133220, intron 2 of 17)	-1830	NM_001037759	Sgk3
chr1	9855002	9855100	122	1.65724	-1.35976	0.0490717	intron	NM_001037759	Sgk3	intron 1 of 16	B3A|SINE|B2	6770	NM_001037759	Sgk3
chr1	9892802	9892900	123	2.91269	-1.83381	0.0394155	intron	NM_133220	Sgk3	intron 17 of 17	B4|SINE|B4	-15787	NM_177722	Mcmdc2
chr1	9949602	9949700	124	1.55533	-1.19633	0.0414212	Intergenic				Lx3C|LINE|L1	-5533	NR_024067	Snhg6
chr1	9956102	9956200	125	2.20411	-1.68164	0.0440279	Intergenic				Intergenic	11334	NM_001285425	Tcf24
chr1	9967002	9967100	126	1.19879	-0.646808	0.0351293	intron	NM_001285425		intron 1 of 1	intron (NM_001285425, intron 1 of 1)	434	NM_001285425	Tcf24
chr1	9967202	9967300	127	1.42587	-0.916813	0.0289918	exon	NM_001285425		exon 1 of 2	exon (NM_001285425, exon 1 of 2)	234	NM_001285425	Tcf24
chr1	9999802	9999900	128	2.43277	-1.54396	0.0432452	intron	NM_027033	Ppp1r42	intron 3 of 4	intron (NM_027033, intron 3 of 4)	9269	NM_145692	Ppp1r42
chr1	10020702	10020800	129	2.33823	-1.61125	0.0224742	Intergenic				RSINE1|SINE|B4	-11621	NM_027033	Ppp1r42
chr1	10066502	10066600	130	1.63815	-0.958836	0.0169158	exon	NM_026493	Cspp1	exon 7 of 30	exon (NM_026493, exon 7 of 30)	28333	NM_026493	Cspp1
chr1	10066602	10066700	131	1.70942	-0.915766	0.0129372	exon	NM_026493	Cspp1	exon 7 of 30	exon (NM_026493, exon 7 of 30)	28433	NM_026493	Cspp1
chr1	10066702	10066800	132	1.70942	-0.915766	0.012937	exon	NM_026493	Cspp1	exon 7 of 30	exon (NM_026493, exon 7 of 30)	28533	NM_026493	Cspp1
chr1	10125902	10126000	133	3.04994	-1.75548	0.0139414	intron	NM_026493	Cspp1	intron 23 of 29	B1_Mus2|SINE|Alu	87733	NM_026493	Cspp1
chr1	10132002	10132100	134	1.31781	-0.57681	0.0167036	intron	NM_026493	Cspp1	intron 26 of 29	intron (NM_026493, intron 26 of 29)	93833	NM_026493	Cspp1
chr1	10202602	10202700	135	2.2039	-1.68173	0.0385921	intron	NM_001102430	Arfgef1	intron 7 of 37	intron (NM_001102430, intron 7 of 37)	30019	NM_001102430	Arfgef1
chr1	10202702	10202800	136	2.90301	-1.83389	0.0214941	intron	NM_001102430	Arfgef1	intron 7 of 37	intron (NM_001102430, intron 7 of 37)	29919	NM_001102430	Arfgef1
chr1	10214802	10214900	137	1.93088	-1.4799	0.0351774	intron	NM_001102430	Arfgef1	intron 3 of 37	intron (NM_001102430, intron 3 of 37)	17819	NM_001102430	Arfgef1
chr1	10214902	10215000	138	1.93088	-1.4799	0.0351774	intron	NM_001102430	Arfgef1	intron 3 of 37	intron (NM_001102430, intron 3 of 37)	17719	NM_001102430	Arfgef1
chr1	10231702	10231800	139	1.64695	-1.14504	0.0266284	intron	NM_001102430	Arfgef1	intron 1 of 37	intron (NM_001102430, intron 1 of 37)	919	NM_001102430	Arfgef1
chr1	10231802	10231900	140	1.86007	-1.24829	0.0192284	intron	NM_001102430	Arfgef1	intron 1 of 37	intron (NM_001102430, intron 1 of 37)	819	NM_001102430	Arfgef1
chr1	10280402	10280500	141	3.18545	-1.68183	0.00635226	Intergenic				Intergenic	-47781	NM_001102430	Arfgef1
chr1	10309102	10309200	142	1.86009	-1.24899	0.0192284	Intergenic				(TG)n|Simple_repeat|Simple_repeat	-76481	NM_001102430	Arfgef1
chr1	10407002	10407100	143	2.57787	-1.48041	0.0112366	intron	NM_177834	Cpa6	intron 8 of 10	RLTR16B_MM|LTR|ERVK	-174381	NM_001102430	Arfgef1
chr1	10466302	10466400	144	1.65724	-1.3597	0.0490717	intron	NM_177834	Cpa6	intron 6 of 10	MMERVK10C-int|LTR|ERVK	-233681	NM_001102430	Arfgef1
chr1	10481302	10481400	145	2.20411	-1.68164	0.0440277	intron	NM_177834	Cpa6	intron 4 of 10	intron (NM_177834, intron 4 of 10)	238592	NM_177834	Cpa6
chr1	10593802	10593900	146	2.89344	-1.83363	0.0360381	intron	NM_177834	Cpa6	intron 2 of 10	MTA_Mm|LTR|ERVL-MaLR	126092	NM_177834	Cpa6
chr1	10727602	10727700	147	2.20392	-1.68202	0.0385921	intron	NR_030645	Mir467e	intron 2 of 3	ORR1C1|LTR|ERVL-MaLR	-7708	NM_177834	Cpa6
chr1	10727902	10728000	148	1.93005	-1.47993	0.0372544	intron	NR_030645	Mir467e	intron 2 of 3	L1_Mur3|LINE|L1	-8008	NM_177834	Cpa6
chr1	10775702	10775800	149	2.20391	-1.6817	0.0385921	intron	NR_030645	Mir467e	intron 2 of 3	intron (NR_030645, intron 2 of 3)	-55808	NM_177834	Cpa6
chr1	10775802	10775900	150	1.65725	-1.35999	0.0490717	intron	NR_030645	Mir467e	intron 2 of 3	intron (NR_030645, intron 2 of 3)	-55908	NM_177834	Cpa6
chr1	10872902	10873000	151	1.63994	-0.959438	0.0146524	Intergenic				RLTR17|LTR|ERVK	-7077	NR_030645	Mir467e
chr1	10963602	10963700	152	2.3386	-1.61157	0.0229398	Intergenic				Intergenic	-29814	NM_029525	Prex2
chr1	10966602	10966700	153	1.46588	-0.610629	0.00905938	Intergenic				RMER10A|LTR|ERVL	-26814	NM_029525	Prex2
chr1	11014302	11014400	154	1.3821	-0.794373	0.0241516	intron	NM_029525	Prex2	intron 1 of 39	intron (NM_029525, intron 1 of 39)	20886	NM_029525	Prex2
chr1	11014402	11014500	155	1.73313	-1.09682	0.0169192	intron	NM_029525	Prex2	intron 1 of 39	intron (NM_029525, intron 1 of 39)	20986	NM_029525	Prex2
chr1	11131802	11131900	156	2.89791	-1.83348	0.036532	intron	NM_029525	Prex2	intron 13 of 39	L1_Mus3|LINE|L1	-132112	NM_001033636	Prex2
chr1	11136102	11136200	157	3.18545	-1.68186	0.00635226	intron	NM_029525	Prex2	intron 14 of 39	intron (NM_029525, intron 14 of 39)	-127812	NM_001033636	Prex2
chr1	11160102	11160200	158	1.42583	-0.915551	0.0289918	exon	NM_029525	Prex2	exon 22 of 40	exon (NM_029525, exon 22 of 40)	-103812	NM_001033636	Prex2
chr1	11160302	11160400	159	1.55532	-1.19598	0.0414212	intron	NM_029525	Prex2	intron 22 of 39	intron (NM_029525, intron 22 of 39)	-103612	NM_001033636	Prex2
chr1	11164502	11164600	160	2.34474	-1.61169	0.0365572	intron	NM_029525	Prex2	intron 23 of 39	intron (NM_029525, intron 23 of 39)	-99412	NM_001033636	Prex2
chr1	11169902	11170000	161	2.90493	-1.83384	0.0248063	exon	NM_029525	Prex2	exon 24 of 40	exon (NM_029525, exon 24 of 40)	-94012	NM_001033636	Prex2
chr1	11264702	11264800	162	1.65723	-1.35944	0.0490717	intron	NM_001033636	Prex2	intron 1 of 5	intron (NM_001033636, intron 1 of 5)	788	NM_001033636	Prex2
chr1	11455502	11455600	163	2.90301	-1.83386	0.0214941	intron	NM_001160370	A830018L16Rik	intron 1 of 6	L1_Mur1|LINE|L1	41446	NM_001160370	A830018L16Rik
chr1	11566902	11567000	164	2.33821	-1.61099	0.0224742	intron	NM_001160370	A830018L16Rik	intron 5 of 6	intron (NM_001160370, intron 5 of 6)	152846	NM_001160370	A830018L16Rik
chr1	11571502	11571600	165	5.3661	-1.83373	0.00195452	intron	NM_001160370	A830018L16Rik	intron 5 of 6	L1ME4b|LINE|L1	157446	NM_001160370	A830018L16Rik
chr1	11663702	11663800	166	2.57433	-1.48035	0.00739187	intron	NM_001160369	A830018L16Rik	intron 7 of 13	L1_Mus1|LINE|L1	249646	NM_001160370	A830018L16Rik
chr1	11759002	11759100	167	2.90301	-1.83386	0.0214941	intron	NM_001160369	A830018L16Rik	intron 8 of 13	intron (NM_001160369, intron 8 of 13)	344946	NM_001160370	A830018L16Rik
chr1	11884202	11884300	168	5.62329	-1.68163	0.000488793	intron	NM_001160369	A830018L16Rik	intron 10 of 13	intron (NM_001160369, intron 10 of 13)	470146	NM_001160370	A830018L16Rik
chr1	11896102	11896200	169	1.34891	-0.959855	0.0433262	intron	NM_001160369	A830018L16Rik	intron 10 of 13	ORR1B1-int|LTR|ERVL-MaLR	482046	NM_001160370	A830018L16Rik
chr1	12071802	12071900	170	2.20392	-1.68199	0.0385921	Intergenic				Intergenic	-354135	NR_105759	Mir6341
chr1	12086002	12086100	171	2.33822	-1.61134	0.0224742	Intergenic				L1VL4|LINE|L1	-339935	NR_105759	Mir6341
chr1	12101102	12101200	172	2.90301	-1.83386	0.0214941	Intergenic				L1_Mus3|LINE|L1	-324835	NR_105759	Mir6341
chr1	12282702	12282800	173	1.31254	-0.83356	0.0357386	Intergenic				L1M4|LINE|L1	-143235	NR_105759	Mir6341
chr1	12346302	12346400	174	1.65723	-1.35944	0.0490717	Intergenic				Intergenic	-79635	NR_105759	Mir6341
chr1	12361302	12361400	175	1.65725	-1.36008	0.0490717	Intergenic				L1_Mus2|LINE|L1	-64635	NR_105759	Mir6341
chr1	12406002	12406100	176	3.04994	-1.75548	0.0139414	Intergenic				Intergenic	-19935	NR_105759	Mir6341
chr1	12406102	12406200	177	1.64694	-1.1451	0.0266284	Intergenic				Intergenic	-19835	NR_105759	Mir6341
chr1	12543202	12543300	178	1.64697	-1.14605	0.0266284	Intergenic				Intergenic	117265	NR_105759	Mir6341
chr1	12584502	12584600	179	2.903	-1.83357	0.0214941	Intergenic				Intergenic	-83012	NR_045297	Gm17644
chr1	12595902	12596000	180	2.20392	-1.68199	0.0385921	Intergenic				MMERVK10C-int|LTR|ERVK	-71612	NR_045297	Gm17644
chr1	12622302	12622400	181	1.77246	-1.30369	0.0446476	Intergenic				L1MC4|LINE|L1	-45212	NR_045297	Gm17644
chr1	12644302	12644400	182	1.48165	-1.04932	0.0347222	Intergenic				Intergenic	-23212	NR_045297	Gm17644
chr1	12685602	12685700	183	2.4611	-1.54416	0.012949	Intergenic				Intergenic	-6779	NM_001198566	Sulf1
chr1	12708502	12708600	184	3.18545	-1.68189	0.00635226	intron	NM_001198566	Sulf1	intron 1 of 20	B2_Mm1a|SINE|B2	-9994	NM_172294	Sulf1
chr1	12711702	12711800	185	1.55493	-1.19575	0.0420429	intron	NM_001198566	Sulf1	intron 1 of 20	intron (NM_001198566, intron 1 of 20)	-6794	NM_172294	Sulf1
chr1	12786902	12787000	186	1.76894	-1.30381	0.0414718	intron	NM_001198565	Sulf1	intron 4 of 21	intron (NM_001198565, intron 4 of 21)	68406	NM_172294	Sulf1
chr1	12787002	12787100	187	1.8601	-1.2493	0.0192284	intron	NM_001198565	Sulf1	intron 4 of 21	ID_B1|SINE|B4	68506	NM_172294	Sulf1
chr1	12798202	12798300	188	2.20411	-1.68164	0.0440275	intron	NM_001198565	Sulf1	intron 5 of 21	intron (NM_001198565, intron 5 of 21)	79706	NM_172294	Sulf1
chr1	12818702	12818800	189	2.91269	-1.83381	0.0394155	intron	NM_001198565	Sulf1	intron 9 of 21	intron (NM_001198565, intron 9 of 21)	100206	NM_172294	Sulf1
chr1	12818902	12819000	190	2.90263	-1.83351	0.0223794	intron	NM_001198565	Sulf1	intron 9 of 21	B2_Mm2|SINE|B2	100406	NM_172294	Sulf1
chr1	12839902	12840000	191	1.64212	-0.959526	0.0308791	intron	NM_001198565	Sulf1	intron 15 of 21	intron (NM_001198565, intron 15 of 21)	121406	NM_172294	Sulf1
chr1	12856102	12856200	192	2.20391	-1.68167	0.0385921	intron	NM_001198565	Sulf1	intron 21 of 21	intron (NM_001198565, intron 21 of 21)	134984	NM_172841	Slco5a1
chr1	12883302	12883400	193	2.33892	-1.61122	0.0348749	intron	NM_172841	Slco5a1	intron 5 of 8	intron (NM_172841, intron 5 of 8)	107784	NM_172841	Slco5a1
chr1	12946302	12946400	194	2.03883	-1.14592	0.00883332	intron	NM_172841	Slco5a1	intron 1 of 8	intron (NM_172841, intron 1 of 8)	44784	NM_172841	Slco5a1
chr1	12970502	12970600	195	1.95173	-1.19646	0.0118309	intron	NM_172841	Slco5a1	intron 1 of 8	intron (NM_172841, intron 1 of 8)	20584	NM_172841	Slco5a1
chr1	12991002	12991100	196	2.20391	-1.68167	0.0385921	promoter-TSS	NM_172841	Slco5a1		promoter-TSS (NM_172841)	84	NM_172841	Slco5a1
chr1	13058902	13059000	197	1.65725	-1.36005	0.0490717	Intergenic				Intergenic	-67816	NM_172841	Slco5a1
chr1	13083102	13083200	198	2.2039	-1.68138	0.0385921	Intergenic				RLTR51A_Mm|LTR|ERVK?	44012	NM_001081209	Prdm14
chr1	13087702	13087800	199	2.20391	-1.68167	0.0385921	Intergenic				Intergenic	39412	NM_001081209	Prdm14
chr1	13126302	13126400	200	2.04439	-1.41885	0.0251422	intron	NM_001081209	Prdm14	intron 1 of 7	CpG	812	NM_001081209	Prdm14
chr1	13126402	13126500	201	1.73894	-1.09736	0.0218792	intron	NM_001081209	Prdm14	intron 1 of 7	CpG	712	NM_001081209	Prdm14
chr1	13193802	13193900	202	1.93089	-1.48019	0.0351774	intron	NM_008678	Ncoa2	intron 4 of 22	intron (NM_008678, intron 4 of 22)	-66688	NM_001081209	Prdm14
chr1	13252102	13252200	203	1.76222	-1.30309	0.0309072	intron	NM_008678	Ncoa2	intron 2 of 22	intron (NM_008678, intron 2 of 22)	121932	NM_001077695	Ncoa2
chr1	13277602	13277700	204	1.34888	-0.959312	0.0433262	intron	NM_008678	Ncoa2	intron 2 of 22	intron (NM_008678, intron 2 of 22)	96432	NM_001077695	Ncoa2
chr1	13347102	13347200	205	1.65725	-1.36002	0.0490717	intron	NM_008678	Ncoa2	intron 1 of 22	intron (NM_008678, intron 1 of 22)	26932	NM_001077695	Ncoa2
chr1	13347202	13347300	206	2.0441	-1.41844	0.0212866	intron	NM_008678	Ncoa2	intron 1 of 22	intron (NM_008678, intron 1 of 22)	26832	NM_001077695	Ncoa2
chr1	13356102	13356200	207	2.20392	-1.68202	0.0385921	intron	NM_008678	Ncoa2	intron 1 of 22	intron (NM_008678, intron 1 of 22)	17932	NM_001077695	Ncoa2
chr1	13407502	13407600	208	2.20411	-1.68164	0.0440273	Intergenic				Intergenic	-33468	NM_008678	Ncoa2
chr1	13409202	13409300	209	2.89344	-1.83363	0.0360381	Intergenic				Intergenic	-35168	NM_008678	Ncoa2
chr1	13410702	13410800	210	2.4611	-1.54413	0.012949	Intergenic				ID_B1|SINE|B4	-36668	NM_008678	Ncoa2
chr1	13454902	13455000	211	1.93169	-1.48013	0.0384855	Intergenic				Intergenic	-80868	NM_008678	Ncoa2
chr1	13500602	13500700	212	2.33823	-1.61128	0.0224742	Intergenic				Intergenic	89213	NM_028173	Tram1
chr1	13500702	13500800	213	2.903	-1.8336	0.0214941	Intergenic				Intergenic	89113	NM_028173	Tram1
chr1	13524802	13524900	214	2.04592	-1.41905	0.0232476	Intergenic				Intergenic	65013	NM_028173	Tram1
chr1	13524902	13525000	215	2.47367	-1.54439	0.0266349	Intergenic				MTE2a|LTR|ERVL-MaLR	64913	NM_028173	Tram1
chr1	13567402	13567500	216	1.93089	-1.48019	0.0351774	intron	NM_028173	Tram1	intron 10 of 10	intron (NM_028173, intron 10 of 10)	22413	NM_028173	Tram1
chr1	13611302	13611400	217	3.05113	-1.75589	0.0117256	Intergenic				Intergenic	-21487	NM_028173	Tram1
chr1	13632602	13632700	218	2.58302	-1.09641	0.000857109	intron	NM_145381	Lactb2	intron 4 of 6	intron (NM_145381, intron 4 of 6)	27858	NM_145381	Lactb2
chr1	13650202	13650300	219	2.90301	-1.83386	0.0214941	intron	NM_145381	Lactb2	intron 2 of 6	intron (NM_145381, intron 2 of 6)	10258	NM_145381	Lactb2
chr1	13725602	13725700	220	2.20391	-1.6817	0.0385921	Intergenic				L1Md_F2|LINE|L1	56880	NM_001011873	Xkr9
chr1	13782802	13782900	221	1.63109	-0.793183	0.0101026	Intergenic				Intergenic	4078	NR_004447	Gm5523
chr1	13783002	13783100	222	1.34683	-0.681365	0.0200926	Intergenic				Intergenic	3878	NR_004447	Gm5523
chr1	13963402	13963500	223	2.89344	-1.83363	0.036038	Intergenic				IAPLTR2b|LTR|ERVK	-176522	NR_004447	Gm5523
chr1	14097702	14097800	224	2.33823	-1.61128	0.0224742	Intergenic				Intergenic	212448	NM_010164	Eya1
chr1	14105302	14105400	225	2.46219	-1.54454	0.0144263	Intergenic				Intergenic	204848	NM_010164	Eya1
chr1	14105402	14105500	226	2.46219	-1.54454	0.0144263	Intergenic				B1F|SINE|Alu	204748	NM_010164	Eya1
chr1	14166602	14166700	227	3.05113	-1.75583	0.0117256	Intergenic				Intergenic	143548	NM_010164	Eya1
chr1	14166702	14166800	228	3.05113	-1.75583	0.0117256	Intergenic				Intergenic	143448	NM_010164	Eya1
chr1	14206202	14206300	229	2.33824	-1.61163	0.0224742	intron	NM_010164	Eya1	intron 12 of 17	Lx|LINE|L1	103948	NM_010164	Eya1
chr1	14297902	14298000	230	2.89791	-1.83348	0.036532	intron	NM_001252192	Eya1	intron 2 of 16	intron (NM_001252192, intron 2 of 16)	12248	NM_010164	Eya1
chr1	14440102	14440200	231	2.04576	-1.4187	0.0262837	Intergenic				Intergenic	-129952	NM_001252192	Eya1
chr1	14464402	14464500	232	3.52611	-1.4799	0.00104723	Intergenic				Intergenic	-154252	NM_001252192	Eya1
chr1	14471602	14471700	233	1.93088	-1.4799	0.0351774	Intergenic				Intergenic	-161452	NM_001252192	Eya1
chr1	14621602	14621700	234	1.55532	-1.19604	0.0414212	Intergenic				Intergenic	134315	NM_010827	Msc
chr1	14735602	14735700	235	3.31629	-1.61135	0.00848515	Intergenic				Lx6|LINE|L1	20315	NM_010827	Msc
chr1	14735702	14735800	236	2.67931	-1.41854	0.00418539	Intergenic				Lx6|LINE|L1	20215	NM_010827	Msc
chr1	14865502	14865600	237	1.65723	-1.35939	0.0490717	Intergenic				Intergenic	53311	NM_177781	Trpa1
chr1	15112702	15112800	238	2.20392	-1.68199	0.0385921	Intergenic				L1_Mus3|LINE|L1	-193889	NM_177781	Trpa1
chr1	15285702	15285800	239	2.20391	-1.6817	0.0385921	Intergenic				Lx3_Mus|LINE|L1	-26701	NM_001098528	Kcnb2
chr1	15353402	15353500	240	1.93088	-1.47987	0.0351774	intron	NM_001098528	Kcnb2	intron 1 of 1	intron (NM_001098528, intron 1 of 1)	40999	NM_001098528	Kcnb2
chr1	15353602	15353700	241	2.903	-1.83357	0.0214941	intron	NM_001098528	Kcnb2	intron 1 of 1	intron (NM_001098528, intron 1 of 1)	41199	NM_001098528	Kcnb2
chr1	15363602	15363700	242	2.46109	-1.54387	0.012949	intron	NM_001098528	Kcnb2	intron 1 of 1	intron (NM_001098528, intron 1 of 1)	51199	NM_001098528	Kcnb2
chr1	15704502	15704600	243	2.46219	-1.54454	0.0144263	intron	NM_001098528	Kcnb2	intron 1 of 1	intron (NM_001098528, intron 1 of 1)	-101095	NM_009352	Terf1
chr1	15800602	15800700	244	3.05113	-1.75586	0.0117256	Intergenic				Intergenic	-4995	NM_009352	Terf1
chr1	15963202	15963300	245	1.44941	-0.756437	0.0170704	Intergenic				Intergenic	-70529	NM_001033288	Sbspon
chr1	15971902	15972000	246	2.03788	-1.14557	0.00720663	Intergenic				Intergenic	-79229	NM_001033288	Sbspon
chr1	15972002	15972100	247	1.95172	-1.19617	0.0118309	Intergenic				Intergenic	-79329	NM_001033288	Sbspon
chr1	16050502	16050600	248	2.2039	-1.68135	0.0385921	Intergenic				Intergenic	42490	NM_001243238	4930444P10Rik
chr1	16074902	16075000	249	2.8688	-1.30308	0.00131419	intron	NM_001243238	4930444P10Rik	intron 3 of 4	ID_B1|SINE|B4	18090	NM_001243238	4930444P10Rik
chr1	16081002	16081100	250	2.20391	-1.68205	0.0385921	intron	NM_001243238	4930444P10Rik	intron 1 of 4	intron (NM_001243238, intron 1 of 4)	11990	NM_001243238	4930444P10Rik
chr1	16088202	16088300	251	3.18544	-1.68154	0.00635226	intron	NM_001243238	4930444P10Rik	intron 1 of 4	intron (NM_001243238, intron 1 of 4)	4790	NM_001243238	4930444P10Rik
chr1	16104102	16104200	252	1.55534	-1.19665	0.0414212	intron	NM_011291	Rpl7	intron 1 of 6	intron (NM_011291, intron 1 of 6)	282	NM_011291	Rpl7
chr1	16104202	16104300	253	1.9033	-1.00419	0.0128887	intron	NM_011291	Rpl7	intron 1 of 6	intron (NM_011291, intron 1 of 6)	182	NM_011291	Rpl7
chr1	16104302	16104400	254	1.9033	-1.00419	0.0128887	promoter-TSS	NM_011291	Rpl7		promoter-TSS (NM_011291)	82	NM_011291	Rpl7
chr1	16104402	16104500	255	1.88228	-1.24918	0.0455009	promoter-TSS	NM_011291	Rpl7		promoter-TSS (NM_011291)	-18	NM_011291	Rpl7
chr1	16175502	16175600	256	2.67049	-1.41819	0.0101837	Intergenic				MT2A|LTR|ERVL	69669	NM_133832	Rdh10
chr1	16175602	16175700	257	2.31991	-1.24804	0.0169129	Intergenic				MT2A|LTR|ERVL	69769	NM_133832	Rdh10
chr1	16180202	16180300	258	2.33824	-1.61163	0.0224742	Intergenic				Intergenic	74369	NM_133832	Rdh10
chr1	16239802	16239900	259	2.20391	-1.68167	0.0385921	intron	NM_025303	Stau2	intron 12 of 13	ORR1D1|LTR|ERVL-MaLR	133969	NM_133832	Rdh10
chr1	16241602	16241700	260	1.55534	-1.19665	0.0414212	intron	NM_025303	Stau2	intron 12 of 13	intron (NM_025303, intron 12 of 13)	135769	NM_133832	Rdh10
chr1	16252702	16252800	261	2.33823	-1.61125	0.0224742	intron	NM_025303	Stau2	intron 12 of 13	MTD|LTR|ERVL-MaLR	146869	NM_133832	Rdh10
chr1	16265802	16265900	262	1.713	-0.916367	0.00936948	intron	NM_025303	Stau2	intron 12 of 13	intron (NM_025303, intron 12 of 13)	159969	NM_133832	Rdh10
chr1	16265902	16266000	263	1.41157	-0.646707	0.0197641	intron	NM_025303	Stau2	intron 12 of 13	intron (NM_025303, intron 12 of 13)	160069	NM_133832	Rdh10
chr1	16279702	16279800	264	2.90301	-1.83386	0.0214941	intron	NM_025303	Stau2	intron 12 of 13	intron (NM_025303, intron 12 of 13)	173869	NM_133832	Rdh10
chr1	16279802	16279900	265	3.18561	-1.6818	0.00647408	intron	NM_025303	Stau2	intron 12 of 13	intron (NM_025303, intron 12 of 13)	173969	NM_133832	Rdh10
chr1	16437202	16437300	266	1.38209	-0.793942	0.0241516	intron	NM_025303	Stau2	intron 5 of 13	intron (NM_025303, intron 5 of 13)	82051	NM_025303	Stau2
chr1	16445702	16445800	267	1.76005	-1.30274	0.0359478	intron	NM_025303	Stau2	intron 4 of 13	RMER1B|Other|Other	73551	NM_025303	Stau2
chr1	16498802	16498900	268	2.20411	-1.68164	0.0440271	intron	NM_025303	Stau2	intron 2 of 13	RodERV21-int|LTR|ERV1	20451	NM_025303	Stau2
chr1	16498902	16499000	269	5.73651	-1.61121	0.000244443	intron	NM_025303	Stau2	intron 2 of 13	RodERV21-int|LTR|ERV1	20351	NM_025303	Stau2
chr1	16503502	16503600	270	1.93636	-1.48045	0.0432513	intron	NM_025303	Stau2	intron 2 of 13	(CA)n|Simple_repeat|Simple_repeat	15751	NM_025303	Stau2
chr1	16604202	16604300	271	3.18544	-1.68148	0.00635226	intron	NM_001271016	Ube2w	intron 1 of 6	RMER1B|Other|Other	15087	NM_025773	Ube2w
chr1	16616502	16616600	272	1.25723	-0.610846	0.0293925	intron	NM_001271016	Ube2w	intron 1 of 6	intron (NM_001271016, intron 1 of 6)	2787	NM_025773	Ube2w
chr1	16616602	16616700	273	1.31386	-0.576897	0.0239561	intron	NM_001271016	Ube2w	intron 1 of 6	PB1D10|SINE|Alu	2687	NM_025773	Ube2w
chr1	16616702	16616800	274	1.19744	-0.645613	0.0386966	intron	NM_001271016	Ube2w	intron 1 of 6	ID_B1|SINE|B4	2587	NM_025773	Ube2w
chr1	16665002	16665100	275	1.65726	-1.36034	0.0490717	promoter-TSS	NM_026392			promoter-TSS (NM_026392)	-140	NM_026392	Tmem70
chr1	16688102	16688200	276	2.903	-1.83354	0.0214941	promoter-TSS	NM_001159711			promoter-TSS (NM_001159711)	-305	NM_016923	Ly96
chr1	16693002	16693100	277	2.20391	-1.68205	0.0385921	intron	NM_001159711		intron 2 of 4	intron (NM_001159711, intron 2 of 4)	4595	NM_001159711	Ly96
chr1	16693102	16693200	278	2.20392	-1.68202	0.0385921	intron	NM_001159711		intron 2 of 4	B1_Mur2|SINE|Alu	4695	NM_001159711	Ly96
chr1	16908002	16908100	279	2.20391	-1.68167	0.0385921	Intergenic				L1_Mus3|LINE|L1	189838	NM_020604	Jph1
chr1	16908102	16908200	280	5.3661	-1.83367	0.00195452	Intergenic				L1_Mus3|LINE|L1	189738	NM_020604	Jph1
chr1	17048402	17048500	281	2.33823	-1.61128	0.0224742	intron	NM_020604	Jph1	intron 2 of 4	intron (NM_020604, intron 2 of 4)	49438	NM_020604	Jph1
chr1	17222902	17223000	282	2.57433	-1.48029	0.00739187	Intergenic				RLTR13E|LTR|ERVK	77578	NM_010267	Gdap1
chr1	17223002	17223100	283	2.04592	-1.41905	0.0232473	Intergenic				RLTR13E|LTR|ERVK	77678	NM_010267	Gdap1
chr1	17223102	17223200	284	2.14909	-1.35983	0.0127374	Intergenic				ERVB4_1C-LTR_Mm|LTR|ERVK	77778	NM_010267	Gdap1
chr1	17284102	17284200	285	1.93374	-1.48057	0.0405256	Intergenic				Lx2B|LINE|L1	138778	NM_010267	Gdap1
chr1	17355802	17355900	286	2.4611	-1.54419	0.012949	Intergenic				HAL1b|LINE|L1	210478	NM_010267	Gdap1
chr1	17355902	17356000	287	1.93088	-1.47984	0.0351774	Intergenic				HAL1b|LINE|L1	210578	NM_010267	Gdap1
chr1	17437502	17437600	288	1.93089	-1.48016	0.0351774	Intergenic				L1Md_F2|LINE|L1	-164350	NM_053191	Pi15
chr1	17568002	17568100	289	2.33823	-1.61131	0.0224742	Intergenic				B1_Mur4|SINE|Alu	-33850	NM_053191	Pi15
chr1	17614102	17614200	290	3.05113	-1.75586	0.0117256	intron	NM_053191	Pi15	intron 2 of 5	intron (NM_053191, intron 2 of 5)	12250	NM_053191	Pi15
chr1	17691802	17691900	291	1.95171	-1.19588	0.0118309	Intergenic				L1_Mus3|LINE|L1	-35566	NM_031402	Crispld1
chr1	17780102	17780200	292	1.76222	-1.30312	0.0309072	Intergenic				L1_Mus2|LINE|L1	52734	NM_031402	Crispld1
chr1	17780202	17780300	293	1.86008	-1.24864	0.0192284	Intergenic				L1_Mus2|LINE|L1	52834	NM_031402	Crispld1
chr1	17880302	17880400	294	2.3386	-1.61157	0.0229398	Intergenic				Lx3A|LINE|L1	152934	NM_031402	Crispld1
chr1	17971202	17971300	295	1.65725	-1.36005	0.0490717	Intergenic				L1_Mur3|LINE|L1	165800	NM_030033	Crisp4
chr1	17980702	17980800	296	3.18545	-1.68189	0.00635226	Intergenic				Intergenic	156300	NM_030033	Crisp4
chr1	17989702	17989800	297	1.9642	-1.19689	0.025387	Intergenic				L1_Mus4|LINE|L1	147300	NM_030033	Crisp4
chr1	18008802	18008900	298	2.33823	-1.61125	0.0224742	Intergenic				Intergenic	128200	NM_030033	Crisp4
chr1	18160802	18160900	299	1.86008	-1.24864	0.0192284	Intergenic				Lx8b|LINE|L1	-23800	NM_030033	Crisp4
chr1	18263602	18263700	300	2.90301	-1.83386	0.0214941	intron	NM_001040027		intron 1 of 1	B3A|SINE|B2	1487	NM_001040027	Gm15386
chr1	18264202	18264300	301	3.05113	-1.75589	0.0117256	intron	NM_001040027		intron 1 of 1	intron (NM_001040027, intron 1 of 1)	887	NM_001040027	Gm15386
chr1	18264302	18264400	302	3.05113	-1.75589	0.0117256	intron	NM_001040027		intron 1 of 1	intron (NM_001040027, intron 1 of 1)	787	NM_001040027	Gm15386
chr1	18264402	18264500	303	2.20391	-1.68205	0.0385921	intron	NM_001040027		intron 1 of 1	intron (NM_001040027, intron 1 of 1)	687	NM_001040027	Gm15386
chr1	18307902	18308000	304	2.14939	-1.3598	0.013389	Intergenic				Intergenic	-42813	NM_183124	Defb41
chr1	18339802	18339900	305	2.3359	-1.61102	0.0250037	Intergenic				Intergenic	-74713	NM_183124	Defb41
chr1	18362902	18363000	306	2.90301	-1.83389	0.0214941	Intergenic				Intergenic	-97813	NM_183124	Defb41
chr1	18363002	18363100	307	2.90301	-1.83389	0.0214941	Intergenic				Intergenic	-97913	NM_183124	Defb41
chr1	18560702	18560800	308	2.90386	-1.83392	0.0241546	Intergenic				B1_Mur3|SINE|Alu	-295613	NM_183124	Defb41
chr1	18711602	18711700	309	2.34875	-1.61154	0.0375196	Intergenic				RLTR30D2_MM|LTR|ERV1	-391371	NM_153154	Tfap2d
chr1	18755802	18755900	310	2.57431	-1.47965	0.00739187	Intergenic				Intergenic	-347171	NM_153154	Tfap2d
chr1	18755902	18756000	311	2.2039	-1.68135	0.0385921	Intergenic				Intergenic	-347071	NM_153154	Tfap2d
chr1	18862502	18862600	312	1.55534	-1.19665	0.0414212	Intergenic				Intergenic	-240471	NM_153154	Tfap2d
chr1	19206402	19206500	313	2.90386	-1.83392	0.0241546	Intergenic				Intergenic	-2463	NM_009334	Tfap2b
chr1	19349802	19349900	314	2.2039	-1.68135	0.0385921	Intergenic				Intergenic	137797	NM_001025305	Tfap2b
chr1	19566102	19566200	315	1.83333	-1.05	0.0254858	Intergenic				Intergenic	354097	NM_001025305	Tfap2b
chr1	19566302	19566400	316	1.28587	-0.718746	0.0340547	Intergenic				Intergenic	354297	NM_001025305	Tfap2b
chr1	19566402	19566500	317	1.5234	-0.577473	0.00768192	Intergenic				Intergenic	354397	NM_001025305	Tfap2b
chr1	19603902	19604000	318	3.42154	-1.544	0.001833	Intergenic				Lx7|LINE|L1	391897	NM_001025305	Tfap2b
chr1	19604002	19604100	319	2.4611	-1.54416	0.012949	Intergenic				Lx7|LINE|L1	391997	NM_001025305	Tfap2b
chr1	19858602	19858700	320	2.77715	-1.35935	0.00235282	Intergenic				Intergenic	-497803	NR_045734	4930486I03Rik
chr1	19879502	19879600	321	2.19931	-1.68144	0.0452024	Intergenic				Intergenic	-476903	NR_045734	4930486I03Rik
chr1	19879602	19879700	322	2.19931	-1.68144	0.0452025	Intergenic				Intergenic	-476803	NR_045734	4930486I03Rik
chr1	19891902	19892000	323	3.05112	-1.75551	0.0117256	Intergenic				Intergenic	-464503	NR_045734	4930486I03Rik
chr1	19892002	19892100	324	2.33822	-1.61096	0.0224742	Intergenic				Intergenic	-464403	NR_045734	4930486I03Rik
chr1	20427202	20427300	325	1.55532	-1.19598	0.0414212	intron	NM_153179	Pkhd1	intron 36 of 66	intron (NM_153179, intron 36 of 66)	70797	NR_045734	4930486I03Rik
chr1	20427302	20427400	326	1.64696	-1.14535	0.0266284	intron	NM_153179	Pkhd1	intron 36 of 66	intron (NM_153179, intron 36 of 66)	70897	NR_045734	4930486I03Rik
chr1	20477702	20477800	327	3.18545	-1.68186	0.00635226	intron	NM_153179	Pkhd1	intron 35 of 66	intron (NM_153179, intron 35 of 66)	121297	NR_045734	4930486I03Rik
chr1	20493802	20493900	328	2.44463	-1.54393	0.0282731	intron	NM_153179	Pkhd1	intron 35 of 66	intron (NM_153179, intron 35 of 66)	124206	NM_153179	Pkhd1
chr1	20493902	20494000	329	2.44463	-1.54393	0.0282731	intron	NM_153179	Pkhd1	intron 35 of 66	intron (NM_153179, intron 35 of 66)	124106	NM_153179	Pkhd1
chr1	20510502	20510600	330	3.04936	-1.7556	0.013427	intron	NM_153179	Pkhd1	intron 33 of 66	L1ME3F|LINE|L1	107506	NM_153179	Pkhd1
chr1	20549102	20549200	331	1.72654	-1.09607	0.0259367	intron	NM_153179	Pkhd1	intron 25 of 66	intron (NM_153179, intron 25 of 66)	68906	NM_153179	Pkhd1
chr1	20549202	20549300	332	1.56785	-0.833284	0.0144429	intron	NM_153179	Pkhd1	intron 25 of 66	intron (NM_153179, intron 25 of 66)	68806	NM_153179	Pkhd1
chr1	20549302	20549400	333	1.42585	-0.915808	0.0289918	intron	NM_153179	Pkhd1	intron 25 of 66	(TAA)n|Simple_repeat|Simple_repeat	68706	NM_153179	Pkhd1
chr1	20600202	20600300	334	3.05282	-1.75592	0.0160733	intron	NM_153179	Pkhd1	intron 5 of 66	L1_Mus1|LINE|L1	17806	NM_153179	Pkhd1
chr1	20603402	20603500	335	2.20411	-1.68164	0.0440269	intron	NM_153179	Pkhd1	intron 5 of 66	MTA_Mm|LTR|ERVL-MaLR	14606	NM_153179	Pkhd1
chr1	20657902	20658000	336	2.1489	-1.35948	0.0131821	Intergenic				Lx9|LINE|L1	-21059	NR_029593	Mir206
chr1	20658402	20658500	337	1.34889	-0.959627	0.0433262	Intergenic				Intergenic	-20559	NR_029593	Mir206
chr1	20700102	20700200	338	2.3386	-1.61157	0.0229398	Intergenic				Intergenic	17382	NR_029902	Mir133b
chr1	20749002	20749100	339	3.05112	-1.75554	0.0117256	Intergenic				RMER19C|LTR|ERVK	18146	NM_010552	Il17a
chr1	20786102	20786200	340	2.903	-1.83357	0.0214941	Intergenic				Intergenic	-1881	NM_145856	Il17f
chr1	20862602	20862700	341	1.56298	-1.00412	0.0226811	Intergenic				Intergenic	27822	NR_040492	6720483E21Rik
chr1	20872802	20872900	342	1.21705	-0.755741	0.0429268	Intergenic				Intergenic	17622	NR_040492	6720483E21Rik
chr1	20890202	20890300	343	1.7082	-0.915421	0.0123415	promoter-TSS	NM_028829	Paqr8		promoter-TSS (NM_028829)	222	NR_040492	6720483E21Rik
chr1	20890302	20890400	344	1.95742	-0.958676	0.00711045	promoter-TSS	NM_028829	Paqr8		promoter-TSS (NM_028829)	122	NR_040492	6720483E21Rik
chr1	20890402	20890500	345	2.03052	-0.915577	0.00346455	promoter-TSS	NM_028829	Paqr8		promoter-TSS (NM_028829)	22	NR_040492	6720483E21Rik
chr1	20890502	20890600	346	1.48089	-1.04866	0.0357754	promoter-TSS	NM_028829	Paqr8		promoter-TSS (NM_028829)	-71	NM_028829	Paqr8
chr1	20976302	20976400	347	1.57252	-0.681089	0.00712188	intron	NM_027974	Efhc1	intron 7 of 10	B3|SINE|B2	24725	NM_027974	Efhc1
chr1	21035402	21035500	348	5.3661	-1.8337	0.00195452	intron	NM_177409	Tram2	intron 2 of 10	B3|SINE|B2	43774	NM_177409	Tram2
chr1	21040902	21041000	349	2.0441	-1.41847	0.0212866	intron	NM_177409	Tram2	intron 1 of 10	intron (NM_177409, intron 1 of 10)	38274	NM_177409	Tram2
chr1	21052202	21052300	350	1.34887	-0.958996	0.0433262	intron	NM_177409	Tram2	intron 1 of 10	intron (NM_177409, intron 1 of 10)	26974	NM_177409	Tram2
chr1	21057502	21057600	351	2.24693	-1.30261	0.007546	intron	NM_177409	Tram2	intron 1 of 10	intron (NM_177409, intron 1 of 10)	21674	NM_177409	Tram2
chr1	21064102	21064200	352	2.20391	-1.68167	0.0385921	intron	NM_177409	Tram2	intron 1 of 10	RSINE1|SINE|B4	15074	NM_177409	Tram2
chr1	21064302	21064400	353	1.76222	-1.30312	0.0309072	intron	NM_177409	Tram2	intron 1 of 10	intron (NM_177409, intron 1 of 10)	14874	NM_177409	Tram2
chr1	21077202	21077300	354	1.65723	-1.35944	0.0490717	intron	NM_177409	Tram2	intron 1 of 10	intron (NM_177409, intron 1 of 10)	1974	NM_177409	Tram2
chr1	21125602	21125700	355	2.903	-1.8336	0.0214941	Intergenic				Intergenic	-46426	NM_177409	Tram2
chr1	21273102	21273200	356	3.31113	-1.61152	0.00801444	Intergenic				Intergenic	25161	NR_002858	Gm4956
chr1	21273202	21273300	357	2.68474	-1.419	0.0088556	Intergenic				Intergenic	25061	NR_002858	Gm4956
chr1	21287602	21287700	358	1.73214	-1.09619	0.0178753	intron	NR_002858		intron 5 of 5	L1_Mus1|LINE|L1	10661	NR_002858	Gm4956
chr1	21299102	21299200	359	3.05512	-1.7558	0.0166282	promoter-TSS	NR_002858			promoter-TSS (NR_002858)	-839	NR_002858	Gm4956
chr1	21363202	21363300	360	2.57432	-1.47997	0.00739187	Intergenic				MMERVK10C-int|LTR|ERVK	-5080	NM_001033904	Khdc1c
chr1	21470402	21470500	361	1.34889	-0.959194	0.0433262	intron	NM_001160139	Kcnq5	intron 7 of 14	intron (NM_001160139, intron 7 of 14)	86895	NM_001113187	Khdc1b
chr1	21500002	21500100	362	1.31256	-0.83416	0.0357386	intron	NM_001160139	Kcnq5	intron 5 of 14	intron (NM_001160139, intron 5 of 14)	116495	NM_001113187	Khdc1b
chr1	21540302	21540400	363	2.903	-1.8336	0.0214941	intron	NM_001160139	Kcnq5	intron 2 of 14	ORR1B1|LTR|ERVL-MaLR	156795	NM_001113187	Khdc1b
chr1	21609902	21610000	364	2.3386	-1.61157	0.0229398	intron	NM_001160139	Kcnq5	intron 1 of 14	MER58A|DNA|hAT-Charlie	226395	NM_001113187	Khdc1b
chr1	21830102	21830200	365	1.76223	-1.30347	0.0309072	intron	NM_001160139	Kcnq5	intron 1 of 14	intron (NM_001160139, intron 1 of 14)	131791	NM_023872	Kcnq5
chr1	21905802	21905900	366	2.91269	-1.83381	0.0394154	intron	NM_001160139	Kcnq5	intron 1 of 14	intron (NM_001160139, intron 1 of 14)	56091	NM_023872	Kcnq5
chr1	21970702	21970800	367	1.55532	-1.19639	0.0414212	Intergenic				Intergenic	-8809	NM_001160139	Kcnq5
chr1	22005402	22005500	368	3.18544	-1.68157	0.00635226	Intergenic				MTA_Mm|LTR|ERVL-MaLR	-43509	NM_001160139	Kcnq5
chr1	22219702	22219800	369	2.1988	-1.68132	0.0487945	Intergenic				L1Md_F|LINE|L1	213092	NM_183018	Rims1
chr1	22292702	22292800	370	2.903	-1.83354	0.0214941	intron	NM_001012623	Rims1	intron 12 of 14	intron (NM_001012623, intron 12 of 14).2	140092	NM_183018	Rims1
chr1	22397502	22397600	371	2.2039	-1.68138	0.0385921	exon	NM_053270	Rims1	exon 9 of 17	exon (NM_053270, exon 9 of 17)	35292	NM_183018	Rims1
chr1	22417902	22418000	372	1.89192	-1.00356	0.00778443	intron	NM_053270	Rims1	intron 5 of 16	intron (NM_053270, intron 5 of 16)	14892	NM_183018	Rims1
chr1	22466702	22466800	373	2.90301	-1.83389	0.0214941	Intergenic				RLTR13C3|LTR|ERVK	-33908	NM_053270	Rims1
chr1	22609202	22609300	374	1.31255	-0.833875	0.0357386	intron	NM_001012623	Rims1	intron 3 of 14	L1Md_A|LINE|L1	-176408	NM_053270	Rims1
chr1	22609302	22609400	375	1.34684	-0.681649	0.0200926	intron	NM_001012623	Rims1	intron 3 of 14	L2a|LINE|L2	-176508	NM_053270	Rims1
chr1	22609402	22609500	376	1.8173	-0.681303	0.0021077	intron	NM_001012623	Rims1	intron 3 of 14	intron (NM_001012623, intron 3 of 14)	-176608	NM_053270	Rims1
chr1	22623702	22623800	377	2.20391	-1.68167	0.0385921	intron	NM_001012623	Rims1	intron 3 of 14	intron (NM_001012623, intron 3 of 14)	181973	NM_001012623	Rims1
chr1	22630602	22630700	378	2.34875	-1.61154	0.0375196	intron	NM_001012623	Rims1	intron 2 of 14	intron (NM_001012623, intron 2 of 14)	175073	NM_001012623	Rims1
chr1	22663102	22663200	379	2.04411	-1.41879	0.0212866	intron	NM_001012623	Rims1	intron 2 of 14	Lx2|LINE|L1	142573	NM_001012623	Rims1
chr1	22698702	22698800	380	1.55532	-1.19639	0.0414212	intron	NM_001012623	Rims1	intron 2 of 14	Lx9|LINE|L1	106973	NM_001012623	Rims1
chr1	22698802	22698900	381	2.1491	-1.36018	0.0127374	intron	NM_001012623	Rims1	intron 2 of 14	Lx9|LINE|L1	106873	NM_001012623	Rims1
chr1	22815302	22815400	382	2.33824	-1.61163	0.0224742	Intergenic				L1MD2|LINE|L1	-9627	NM_001012624	Rims1
chr1	22972402	22972500	383	2.20312	-1.68176	0.0436753	Intergenic				MTD|LTR|ERVL-MaLR	129802	NM_025746	4933415F23Rik
chr1	22975902	22976000	384	2.33823	-1.61128	0.0224742	Intergenic				Intergenic	126302	NM_025746	4933415F23Rik
chr1	22980802	22980900	385	5.36727	-1.83364	0.00315938	Intergenic				Lx8|LINE|L1	121402	NM_025746	4933415F23Rik
chr1	22980902	22981000	386	3.04994	-1.75548	0.0139413	Intergenic				Intergenic	121302	NM_025746	4933415F23Rik
chr1	22981002	22981100	387	2.89791	-1.83348	0.0365319	Intergenic				Intergenic	121202	NM_025746	4933415F23Rik
chr1	23118702	23118800	388	2.77717	-1.36002	0.00235282	Intergenic				Intergenic	-16498	NM_025746	4933415F23Rik
chr1	23118802	23118900	389	1.51188	-0.718675	0.0106926	Intergenic				Intergenic	-16598	NM_025746	4933415F23Rik
chr1	23118902	23119000	390	1.73485	-0.449625	0.0047072	Intergenic				Intergenic	-16698	NM_025746	4933415F23Rik
chr1	23119002	23119100	391	1.8214	-0.38916	0.00172718	Intergenic				Intergenic	-16798	NM_025746	4933415F23Rik
chr1	23180002	23180100	392	2.20391	-1.6817	0.0385921	Intergenic				L1_Mus4|LINE|L1	-77798	NM_025746	4933415F23Rik
chr1	23184602	23184700	393	2.0441	-1.41844	0.0212866	Intergenic				Intergenic	-82398	NM_025746	4933415F23Rik
chr1	23184702	23184800	394	1.65723	-1.35942	0.0490717	Intergenic				Intergenic	-82498	NM_025746	4933415F23Rik
chr1	23193902	23194000	395	1.65724	-1.35976	0.0490717	Intergenic				PB1D10|SINE|Alu	-78318	NR_029533	Mir30a
chr1	23194102	23194200	396	1.55533	-1.19636	0.0414212	Intergenic				Intergenic	-78118	NR_029533	Mir30a
chr1	23230002	23230100	397	2.33823	-1.61131	0.0224742	Intergenic				MLTR31FA_MM|LTR|ERVK	-42218	NR_029533	Mir30a
chr1	23230102	23230200	398	3.42154	-1.544	0.001833	Intergenic				MLTR31FA_MM|LTR|ERVK	-42118	NR_029533	Mir30a
chr1	23313402	23313500	399	2.903	-1.83354	0.0214941	Intergenic				L1_Mus3|LINE|L1	21750	NR_029717	Mir30c-2
chr1	23323402	23323500	400	2.33823	-1.61131	0.0224742	Intergenic				Intergenic	31750	NR_029717	Mir30c-2
chr1	23323502	23323600	401	2.20391	-1.6817	0.0385921	Intergenic				Intergenic	31850	NR_029717	Mir30c-2
chr1	23384702	23384800	402	1.76222	-1.30315	0.0309072	Intergenic				Intergenic	-1576	NM_001081079	Ogfrl1
chr1	23404702	23404800	403	2.6793	-1.4186	0.00418539	Intergenic				L1_Mus2|LINE|L1	-21576	NM_001081079	Ogfrl1
chr1	23422702	23422800	404	2.903	-1.83354	0.0214941	Intergenic				Intergenic	-39576	NM_001081079	Ogfrl1
chr1	23572002	23572100	405	2.14909	-1.35989	0.0127374	Intergenic				Intergenic	-188876	NM_001081079	Ogfrl1
chr1	23572202	23572300	406	2.46049	-1.54422	0.0150956	Intergenic				Intergenic	-189076	NM_001081079	Ogfrl1
chr1	23572302	23572400	407	3.18545	-1.68186	0.00635226	Intergenic				Intergenic	-189176	NM_001081079	Ogfrl1
chr1	23584002	23584100	408	1.55532	-1.19604	0.0414212	Intergenic				RMER21A|LTR|ERV1	-177875	NM_172124	B3gat2
chr1	23584102	23584200	409	1.55532	-1.19601	0.0414212	Intergenic				L1_Mus1|LINE|L1	-177775	NM_172124	B3gat2
chr1	23674202	23674300	410	1.0607	-0.511904	0.0470953	Intergenic				RMER1B|Other|Other	-87675	NM_172124	B3gat2
chr1	23683502	23683600	411	1.65725	-1.36008	0.0490717	Intergenic				Intergenic	-78375	NM_172124	B3gat2
chr1	23683602	23683700	412	1.65725	-1.36005	0.0490717	Intergenic				Lx9|LINE|L1	-78275	NM_172124	B3gat2
chr1	23708602	23708700	413	2.90301	-1.83389	0.0214941	Intergenic				RCHARR1|DNA|hAT-Charlie	-53275	NM_172124	B3gat2
chr1	23767802	23767900	414	1.65725	-1.36008	0.0490717	intron	NM_172124	B3gat2	intron 1 of 3	intron (NM_172124, intron 1 of 3)	5925	NM_172124	B3gat2
chr1	23767902	23768000	415	3.30889	-1.61149	0.00407056	intron	NM_172124	B3gat2	intron 1 of 3	intron (NM_172124, intron 1 of 3)	6025	NM_172124	B3gat2
chr1	23772902	23773000	416	2.05587	-1.41902	0.0356437	intron	NM_172124	B3gat2	intron 1 of 3	intron (NM_172124, intron 1 of 3)	11025	NM_172124	B3gat2
chr1	23796402	23796500	417	2.20391	-1.6817	0.0385921	intron	NM_172124	B3gat2	intron 1 of 3	intron (NM_172124, intron 1 of 3)	34525	NM_172124	B3gat2
chr1	23800102	23800200	418	5.50447	-1.75558	0.00383563	intron	NM_172124	B3gat2	intron 1 of 3	intron (NM_172124, intron 1 of 3)	38225	NM_172124	B3gat2
chr1	23827602	23827700	419	1.56643	-0.833254	0.0203928	intron	NM_172124	B3gat2	intron 2 of 3	intron (NM_172124, intron 2 of 3)	65725	NM_172124	B3gat2
chr1	23857202	23857300	420	2.04411	-1.41879	0.0212866	intron	NM_028534	Smap1	intron 6 of 9	intron (NM_028534, intron 6 of 9)	65038	NM_028534	Smap1
chr1	23918002	23918100	421	0.956858	-0.302726	0.048845	intron	NM_028534	Smap1	intron 1 of 9	intron (NM_028534, intron 1 of 9)	4238	NM_028534	Smap1
chr1	23924702	23924800	422	1.40443	-1.09761	0.0360808	Intergenic				ORR1A4|LTR|ERVL-MaLR	-2462	NM_028534	Smap1
chr1	23959002	23959100	423	2.34141	-1.24871	0.00779647	Intergenic				Lx4B|LINE|L1	-36762	NM_028534	Smap1
chr1	23959102	23959200	424	1.95604	-1.1964	0.0180626	Intergenic				Lx4B|LINE|L1	-36862	NM_028534	Smap1
chr1	23968402	23968500	425	1.95171	-1.19582	0.0118309	Intergenic				RMER1A|Other|Other	37189	NM_026503	1110058L19Rik
chr1	23968502	23968600	426	2.56797	-1.47962	0.0128509	Intergenic				RMER1A|Other|Other	37089	NM_026503	1110058L19Rik
chr1	24098202	24098300	427	2.2039	-1.68173	0.0385921	intron	NM_026604	Fam135a	intron 1 of 20	intron (NM_026604, intron 1 of 20)	2090	NM_026604	Fam135a
chr1	24117102	24117200	428	1.55532	-1.19604	0.0414212	Intergenic				Lx9|LINE|L1	-16810	NM_026604	Fam135a
chr1	24165502	24165600	429	2.89344	-1.83363	0.036038	Intergenic				AmnSINE1|SINE|Deu	-12059	NM_007740	Col9a1
chr1	24265002	24265100	430	2.90493	-1.83384	0.0248063	intron	NM_007733	Col19a1	intron 49 of 50	intron (NM_007733, intron 49 of 50)	87441	NM_007740	Col9a1
chr1	24282202	24282300	431	2.20391	-1.68205	0.0385921	intron	NM_007733	Col19a1	intron 47 of 50	MIRb|SINE|MIR	104641	NM_007740	Col9a1
chr1	24282302	24282400	432	1.93089	-1.48022	0.0351774	intron	NM_007733	Col19a1	intron 47 of 50	intron (NM_007733, intron 47 of 50)	104741	NM_007740	Col9a1
chr1	24302602	24302700	433	3.42154	-1.54403	0.001833	intron	NM_007733	Col19a1	intron 37 of 50	intron (NM_007733, intron 37 of 50)	125041	NM_007740	Col9a1
chr1	24321102	24321200	434	3.05113	-1.75586	0.0117256	intron	NM_007733	Col19a1	intron 27 of 50	L1MA4A|LINE|L1	143541	NM_007740	Col9a1
chr1	24373702	24373800	435	2.20391	-1.68167	0.0385921	intron	NM_007733	Col19a1	intron 16 of 50	intron (NM_007733, intron 16 of 50)	196141	NM_007740	Col9a1
chr1	24439802	24439900	436	1.65725	-1.35999	0.0490717	intron	NM_007733	Col19a1	intron 14 of 50	ID4_|SINE|ID	147586	NM_007733	Col19a1
chr1	24568202	24568300	437	2.20391	-1.68167	0.0385921	intron	NM_007733	Col19a1	intron 2 of 50	L1MA5|LINE|L1	19186	NM_007733	Col19a1
chr1	24607202	24607300	438	1.93005	-1.47993	0.0372545	Intergenic				L1MEg|LINE|L1	-19814	NM_007733	Col19a1
chr1	24607302	24607400	439	2.0441	-1.4185	0.0212866	Intergenic				L1MEg|LINE|L1	-19914	NM_007733	Col19a1
chr1	24607402	24607500	440	2.33823	-1.61128	0.0224742	Intergenic				Intergenic	-20014	NM_007733	Col19a1
chr1	24613202	24613300	441	1.11071	1.24478	0.00223372	Intergenic				Intergenic	-25814	NM_007733	Col19a1
chr1	24613302	24613400	442	1.11071	1.24478	0.00223373	Intergenic				Intergenic	-25914	NM_007733	Col19a1
chr1	24633902	24634000	443	3.05112	-1.75557	0.0117256	Intergenic				Intergenic	-44593	NM_026719	Lmbrd1
chr1	24696502	24696600	444	2.26652	-1.00357	0.00385933	intron	NM_026719	Lmbrd1	intron 3 of 15	intron (NM_026719, intron 3 of 15)	18007	NM_026719	Lmbrd1
chr1	24797802	24797900	445	3.05113	-1.75586	0.0117256	Intergenic				(TG)n|Simple_repeat|Simple_repeat	119307	NM_026719	Lmbrd1
chr1	24921202	24921300	446	1.76221	-1.30283	0.0309072	Intergenic				B3A|SINE|B2	242707	NM_026719	Lmbrd1
chr1	24972302	24972400	447	1.64694	-1.1451	0.0266284	Intergenic				MLTR25A|LTR|ERVK	293807	NM_026719	Lmbrd1
chr1	25231402	25231500	448	3.05113	-1.75586	0.0117256	intron	NM_175642	Bai3	intron 16 of 30	intron (NM_175642, intron 16 of 30)	46503	NM_001204913	Gm20172
chr1	25345302	25345400	449	1.55533	-1.19671	0.0414212	intron	NM_175642	Bai3	intron 16 of 30	intron (NM_175642, intron 16 of 30)	-67397	NM_001204913	Gm20172
chr1	25424702	25424800	450	3.19199	-1.68177	0.0122398	intron	NM_175642	Bai3	intron 14 of 30	intron (NM_175642, intron 14 of 30)	-146797	NM_001204913	Gm20172
chr1	25427302	25427400	451	2.20391	-1.68167	0.0385921	intron	NM_175642	Bai3	intron 14 of 30	B3A|SINE|B2	-149397	NM_001204913	Gm20172
chr1	25457702	25457800	452	2.90301	-1.83389	0.0214941	intron	NM_175642	Bai3	intron 11 of 30	intron (NM_175642, intron 11 of 30)	-179797	NM_001204913	Gm20172
chr1	25457802	25457900	453	2.46219	-1.54454	0.0144263	intron	NM_175642	Bai3	intron 11 of 30	intron (NM_175642, intron 11 of 30)	-179897	NM_001204913	Gm20172
chr1	25476602	25476700	454	3.05113	-1.75589	0.0117256	intron	NM_175642	Bai3	intron 10 of 30	Lx2B|LINE|L1	-198697	NM_001204913	Gm20172
chr1	25565102	25565200	455	2.46109	-1.54381	0.012949	intron	NM_175642	Bai3	intron 2 of 30	intron (NM_175642, intron 2 of 30)	264556	NM_175642	Bai3
chr1	25750802	25750900	456	2.14915	-1.35992	0.0131519	intron	NM_175642	Bai3	intron 2 of 30	MER58A|DNA|hAT-Charlie	78856	NM_175642	Bai3
chr1	25750902	25751000	457	2.95266	-1.24872	0.00188735	intron	NM_175642	Bai3	intron 2 of 30	MER58A|DNA|hAT-Charlie	78756	NM_175642	Bai3
chr1	25764802	25764900	458	3.18545	-1.68183	0.00635226	intron	NM_175642	Bai3	intron 2 of 30	RLTR18B|LTR|ERVK	64856	NM_175642	Bai3
chr1	25802102	25802200	459	2.2039	-1.68173	0.0385921	intron	NM_175642	Bai3	intron 2 of 30	Lx|LINE|L1	27556	NM_175642	Bai3
chr1	25802302	25802400	460	2.3346	-1.24857	0.00741166	intron	NM_175642	Bai3	intron 2 of 30	Lx|LINE|L1	27356	NM_175642	Bai3
chr1	25802402	25802500	461	2.24478	-1.30302	0.00972077	intron	NM_175642	Bai3	intron 2 of 30	intron (NM_175642, intron 2 of 30)	27256	NM_175642	Bai3
chr1	25830802	25830900	462	1.93067	-1.47952	0.0354439	Intergenic				Intergenic	-1144	NM_175642	Bai3
chr1	25830902	25831000	463	1.93087	-1.47955	0.0351774	Intergenic				Intergenic	-1244	NM_175642	Bai3
chr1	25904702	25904800	464	2.20392	-1.68199	0.0385921	Intergenic				L1MEg|LINE|L1	-75044	NM_175642	Bai3
chr1	25982702	25982800	465	2.3359	-1.61102	0.0250037	Intergenic				L1VL2|LINE|L1	-153044	NM_175642	Bai3
chr1	26053502	26053600	466	3.30831	-1.61115	0.00342099	Intergenic				RLTR30B_MM|LTR|ERV1	-223844	NM_175642	Bai3
chr1	26112702	26112800	467	2.57433	-1.48038	0.00739187	Intergenic				RMER10A|LTR|ERVL	-283044	NM_175642	Bai3
chr1	26493202	26493300	468	2.90301	-1.83386	0.0214941	Intergenic				L1Md_F2|LINE|L1	194209	NM_001033764	4931408C20Rik
chr1	26848202	26848300	469	2.903	-1.83354	0.0214941	Intergenic				Intergenic	-160791	NM_001033764	4931408C20Rik
chr1	26888902	26889000	470	2.57432	-1.48003	0.00739187	Intergenic				B1_Mus1|SINE|Alu	-201491	NM_001033764	4931408C20Rik
chr1	26889002	26889100	471	2.4611	-1.54419	0.012949	Intergenic				B1_Mus1|SINE|Alu	-201591	NM_001033764	4931408C20Rik
chr1	26889102	26889200	472	3.05113	-1.75586	0.0117256	Intergenic				Lx2B|LINE|L1	-201691	NM_001033764	4931408C20Rik
chr1	27048202	27048300	473	5.36512	-1.83376	0.00295707	Intergenic				MT2A|LTR|ERVL	-360791	NM_001033764	4931408C20Rik
chr1	27073802	27073900	474	1.31255	-0.833845	0.0357386	Intergenic				ERVB4_1B-LTR_MM|LTR|ERVK	-386391	NM_001033764	4931408C20Rik
chr1	27407602	27407700	475	1.65724	-1.3597	0.0490717	Intergenic				L1Md_F2|LINE|L1	-720191	NM_001033764	4931408C20Rik
chr1	27517202	27517300	476	2.903	-1.83357	0.0214941	Intergenic				L1Md_F2|LINE|L1	-829791	NM_001033764	4931408C20Rik
chr1	27753202	27753300	477	2.20411	-1.68164	0.0440267	Intergenic				L1Md_F2|LINE|L1	1027001	NM_001013750	Gm597
chr1	28481702	28481800	478	2.20391	-1.68205	0.0385921	Intergenic				Intergenic	298501	NM_001013750	Gm597
chr1	28514702	28514800	479	2.20312	-1.68176	0.0436751	Intergenic				L1_Mus2|LINE|L1	265501	NM_001013750	Gm597
chr1	28556802	28556900	480	1.93088	-1.47984	0.0351774	Intergenic				L1_Mus1|LINE|L1	223401	NM_001013750	Gm597
chr1	28556902	28557000	481	2.0441	-1.41841	0.0212866	Intergenic				L1_Mus1|LINE|L1	223301	NM_001013750	Gm597
chr1	28557002	28557100	482	2.57432	-1.47997	0.00739187	Intergenic				L1_Mus1|LINE|L1	223201	NM_001013750	Gm597
chr1	28679802	28679900	483	2.90301	-1.83386	0.0214941	Intergenic				Intergenic	100401	NM_001013750	Gm597
chr1	28740202	28740300	484	1.49386	-0.873385	0.0239046	Intergenic				Lx2|LINE|L1	40001	NM_001013750	Gm597
chr1	28759602	28759700	485	2.90301	-1.83386	0.0214941	Intergenic				Lx6|LINE|L1	20601	NM_001013750	Gm597
chr1	29166102	29166200	486	2.33823	-1.61131	0.0224742	Intergenic				L1_Mus2|LINE|L1	-255337	NR_105760	Mir6342
chr1	29346902	29347000	487	2.3386	-1.61157	0.0229397	Intergenic				Intergenic	-74537	NR_105760	Mir6342
chr1	29732202	29732300	488	3.18544	-1.68157	0.00635226	Intergenic				Intergenic	310763	NR_105760	Mir6342
chr1	29805902	29806000	489	2.20411	-1.68164	0.0440265	Intergenic				Lx2A1|LINE|L1	384463	NR_105760	Mir6342
chr1	29921602	29921700	490	2.4611	-1.54413	0.012949	Intergenic				L1Md_F2|LINE|L1	500163	NR_105760	Mir6342
chr1	29959802	29959900	491	2.20312	-1.68176	0.0436749	Intergenic				MTB_Mm|LTR|ERVL-MaLR	538363	NR_105760	Mir6342
chr1	30235402	30235500	492	2.91269	-1.83381	0.0394154	Intergenic				MusHAL1|LINE|L1	627805	NM_001081080	Phf3
chr1	30301702	30301800	493	2.4611	-1.54413	0.012949	Intergenic				Intergenic	561505	NM_001081080	Phf3
chr1	30526402	30526500	494	2.04411	-1.41873	0.0212866	Intergenic				RLTR45|LTR|ERVK	336805	NM_001081080	Phf3
chr1	30563902	30564000	495	2.46109	-1.54387	0.012949	Intergenic				Intergenic	299305	NM_001081080	Phf3
chr1	30588102	30588200	496	0.836203	0.104725	0.0397122	Intergenic				RMER17B|LTR|ERVK	275105	NM_001081080	Phf3
chr1	30649902	30650000	497	2.90301	-1.83389	0.0214941	Intergenic				Intergenic	213305	NM_001081080	Phf3
chr1	30674502	30674600	498	3.05282	-1.75592	0.0160733	Intergenic				Lx|LINE|L1	188705	NM_001081080	Phf3
chr1	30674702	30674800	499	1.95022	-1.19626	0.016454	Intergenic				Lx|LINE|L1	188505	NM_001081080	Phf3
chr1	30681602	30681700	500	2.90301	-1.83386	0.0214941	Intergenic				Intergenic	181605	NM_001081080	Phf3
chr1	30747702	30747800	501	2.20391	-1.68205	0.0385921	Intergenic				L1Md_F2|LINE|L1	115505	NM_001081080	Phf3
chr1	30840802	30840900	502	2.0441	-1.41844	0.0212866	intron	NM_001081080	Phf3	intron 1 of 14	RSINE1|SINE|B4	22405	NM_001081080	Phf3
chr1	30874002	30874100	503	3.0624	-1.75577	0.0272252	Intergenic				Intergenic	-10795	NM_001081080	Phf3
chr1	30901402	30901500	504	2.20391	-1.68167	0.0385921	Intergenic				RMER3D-int|LTR|ERVK	-38195	NM_001081080	Phf3
chr1	30923002	30923100	505	3.18544	-1.68148	0.00635226	Intergenic				Intergenic	26659	NR_002688	Gm13363
chr1	30948802	30948900	506	3.30831	-1.61115	0.00342099	intron	NR_002688	Gm13363	intron 1 of 6	CpG	859	NR_002688	Gm13363
chr1	30969402	30969500	507	2.90301	-1.83386	0.0214941	Intergenic				L1_Mus1|LINE|L1	-19696	NM_011200	Ptp4a1
chr1	30983602	30983700	508	2.33824	-1.6116	0.0224742	Intergenic				L1_Mus4|LINE|L1	-33896	NM_011200	Ptp4a1
chr1	31110902	31111000	509	3.18561	-1.6818	0.00647409	Intergenic				L1MA6|LINE|L1	-65484	NM_153601	Lgsn
chr1	31164902	31165000	510	1.57107	-0.834089	0.0195658	intron	NR_033445	4931428L18Rik	intron 2 of 2	intron (NR_033445, intron 2 of 2)	-11484	NM_153601	Lgsn
chr1	31212402	31212500	511	3.05112	-1.75557	0.0117256	intron	NR_033445	4931428L18Rik	intron 1 of 2	intron (NR_033445, intron 1 of 2)	10205	NR_033445	4931428L18Rik
chr1	31222502	31222600	512	1.8601	-1.24927	0.0192284	promoter-TSS	NM_029062			promoter-TSS (NM_029062)	105	NR_033445	4931428L18Rik
chr1	31240002	31240100	513	3.42155	-1.54426	0.001833	Intergenic				ORR1D1-int|LTR|ERVL-MaLR	17212	NM_029062	Pih1d3
chr1	31273602	31273700	514	2.20391	-1.68205	0.0385921	Intergenic				B1_Mm|SINE|Alu	8804	NR_015347	Gm4850
chr1	31334402	31334500	515	1.76223	-1.30344	0.0309072	Intergenic				Intergenic	69604	NR_015347	Gm4850
chr1	31551302	31551400	516	2.90386	-1.83392	0.0241545	Intergenic				L1Md_F3|LINE|L1	286504	NR_015347	Gm4850
chr1	31658602	31658700	517	3.18545	-1.68189	0.00635226	Intergenic				ORR1A1|LTR|ERVL-MaLR	393804	NR_015347	Gm4850
chr1	32013002	32013100	518	1.64694	-1.1451	0.0266284	Intergenic				L1_Mur1|LINE|L1	-159755	NM_133235	Khdrbs2
chr1	32121202	32121300	519	2.33824	-1.6116	0.0224742	Intergenic				RLTR30B_MM|LTR|ERV1	-51555	NM_133235	Khdrbs2
chr1	32172402	32172500	520	1.40588	-1.09755	0.0370593	promoter-TSS	NM_133235	Khdrbs2		promoter-TSS (NM_133235)	-355	NM_133235	Khdrbs2
chr1	32458602	32458700	521	2.57432	-1.48003	0.00739187	intron	NM_133235	Khdrbs2	intron 4 of 8	Lx9|LINE|L1	62348	NM_001199956	Gm9839
chr1	32476802	32476900	522	5.50042	-1.7557	0.000977416	intron	NM_133235	Khdrbs2	intron 6 of 8	intron (NM_133235, intron 6 of 8)	44148	NM_001199956	Gm9839
chr1	32476902	32477000	523	5.36512	-1.83376	0.00295705	intron	NM_133235	Khdrbs2	intron 6 of 8	intron (NM_133235, intron 6 of 8)	44048	NM_001199956	Gm9839
chr1	32525002	32525100	524	2.91269	-1.83381	0.0394153	intron	NM_133235	Khdrbs2	intron 6 of 8	intron (NM_133235, intron 6 of 8)	-4052	NM_001199956	Gm9839
chr1	32593302	32593400	525	2.20312	-1.68176	0.0436748	intron	NM_133235	Khdrbs2	intron 6 of 8	intron (NM_133235, intron 6 of 8)	-46058	NM_001164286	Gm5415
chr1	32632702	32632800	526	1.9309	-1.48051	0.0351774	intron	NM_133235	Khdrbs2	intron 7 of 8	MER46C|DNA|TcMar-Tigger	-85458	NM_001164286	Gm5415
chr1	32693202	32693300	527	2.90263	-1.83351	0.0223793	Intergenic				Intergenic	-145958	NM_001164286	Gm5415
chr1	32798002	32798100	528	1.65725	-1.36008	0.0490717	Intergenic				L1_Mus3|LINE|L1	-250758	NM_001164286	Gm5415
chr1	32805802	32805900	529	2.903	-1.83354	0.0214941	Intergenic				Intergenic	-258558	NM_001164286	Gm5415
chr1	32806002	32806100	530	2.903	-1.83354	0.0214941	Intergenic				Intergenic	-258758	NM_001164286	Gm5415
chr1	32822402	32822500	531	3.30833	-1.61143	0.00342099	Intergenic				Intergenic	-275158	NM_001164286	Gm5415
chr1	33155302	33155400	532	2.20389	-1.68141	0.0385921	Intergenic				Lx7|LINE|L1	514443	NM_008922	Prim2
chr1	33359502	33359600	533	5.3661	-1.8337	0.00195452	Intergenic				Intergenic	310243	NM_008922	Prim2
chr1	33444502	33444600	534	2.33822	-1.61134	0.0224742	Intergenic				L1Md_F2|LINE|L1	225243	NM_008922	Prim2
chr1	33458702	33458800	535	3.05282	-1.75592	0.0160734	intron	NM_008922	Prim2	intron 13 of 13	intron (NM_008922, intron 13 of 13)	211043	NM_008922	Prim2
chr1	33470302	33470400	536	2.20411	-1.68164	0.0440263	intron	NM_008922	Prim2	intron 12 of 13	intron (NM_008922, intron 12 of 13)	199443	NM_008922	Prim2
chr1	33552602	33552700	537	2.33822	-1.61096	0.0224742	intron	NM_008922	Prim2	intron 7 of 13	intron (NM_008922, intron 7 of 13)	117143	NM_008922	Prim2
chr1	33556702	33556800	538	2.34875	-1.61154	0.0375195	intron	NM_008922	Prim2	intron 7 of 13	L1_Mus3|LINE|L1	113043	NM_008922	Prim2
chr1	33589702	33589800	539	1.65726	-1.36037	0.0490717	intron	NM_008922	Prim2	intron 7 of 13	MT2B2|LTR|ERVL	80043	NM_008922	Prim2
chr1	33659702	33659800	540	1.65725	-1.35999	0.0490717	intron	NM_008922	Prim2	intron 5 of 13	intron (NM_008922, intron 5 of 13)	10043	NM_008922	Prim2
chr1	33670302	33670400	541	3.0624	-1.75577	0.0272253	promoter-TSS	NM_008922	Prim2		promoter-TSS (NM_008922)	527	NR_033199	1700001G17Rik
chr1	33670402	33670500	542	2.20392	-1.68199	0.0385921	promoter-TSS	NM_008922	Prim2		promoter-TSS (NM_008922)	627	NR_033199	1700001G17Rik
chr1	33670502	33670600	543	2.4613	-1.5441	0.0160058	promoter-TSS	NM_008922	Prim2		promoter-TSS (NM_008922)	727	NR_033199	1700001G17Rik
chr1	33670602	33670700	544	2.20391	-1.6817	0.0385921	promoter-TSS	NM_008922	Prim2		promoter-TSS (NM_008922)	827	NR_033199	1700001G17Rik
chr1	33673302	33673400	545	1.56296	-1.00349	0.0226811	Intergenic				Intergenic	3527	NR_033199	1700001G17Rik
chr1	33673402	33673500	546	1.34887	-0.958622	0.0433262	Intergenic				Intergenic	3627	NR_033199	1700001G17Rik
chr1	33687502	33687600	547	2.20392	-1.68199	0.0385921	Intergenic				Intergenic	17727	NR_033199	1700001G17Rik
chr1	33702502	33702600	548	2.3364	-1.61137	0.0311025	Intergenic				B3A|SINE|B2	-17345	NM_008999	Rab23
chr1	33702802	33702900	549	2.14996	-1.36001	0.0460456	Intergenic				L1_Rod|LINE|L1	-17045	NM_008999	Rab23
chr1	33710802	33710900	550	1.55534	-1.19668	0.0414212	Intergenic				Intergenic	-9045	NM_008999	Rab23
chr1	33714402	33714500	551	2.57432	-1.48006	0.00739187	Intergenic				Intergenic	-5445	NM_008999	Rab23
chr1	33714502	33714600	552	3.30832	-1.61146	0.00342099	Intergenic				Intergenic	-5345	NM_008999	Rab23
chr1	33714602	33714700	553	2.33822	-1.61134	0.0224742	Intergenic				Intergenic	-5245	NM_008999	Rab23
chr1	33719602	33719700	554	2.4613	-1.5441	0.0160058	promoter-TSS	NM_008999	Rab23		promoter-TSS (NM_008999)	-245	NM_008999	Rab23
chr1	33747202	33747300	555	1.38211	-0.794658	0.0241516	intron	NM_145392	Bag2	intron 2 of 2	intron (NM_145392, intron 2 of 2)	10499	NM_145392	Bag2
chr1	33760202	33760300	556	2.90301	-1.83386	0.0214941	Intergenic				Intergenic	-2501	NM_145392	Bag2
chr1	33760302	33760400	557	2.04411	-1.41882	0.0212866	Intergenic				Intergenic	-2601	NM_145392	Bag2
chr1	33769702	33769800	558	2.2039	-1.68173	0.0385921	exon	NM_133817	Zfp451	exon 13 of 15	exon (NM_133817, exon 13 of 15)	-12001	NM_145392	Bag2
chr1	33771202	33771300	559	2.04576	-1.4187	0.0262837	intron	NM_133817	Zfp451	intron 11 of 14	B3|SINE|B2	-13501	NM_145392	Bag2
chr1	33790902	33791000	560	3.18545	-1.68183	0.00635226	intron	NM_133817	Zfp451	intron 3 of 14	PB1|SINE|Alu	23476	NM_133817	Zfp451
chr1	33811502	33811600	561	1.64695	-1.14538	0.0266284	intron	NM_133817	Zfp451	intron 2 of 14	B3|SINE|B2	2876	NM_133817	Zfp451
chr1	33813602	33813700	562	3.18544	-1.68151	0.00635226	intron	NM_133817	Zfp451	intron 2 of 14	intron (NM_133817, intron 2 of 14)	776	NM_133817	Zfp451
chr1	33814602	33814700	563	1.00654	-0.196435	0.0311291	promoter-TSS	NM_133817	Zfp451		promoter-TSS (NM_133817)	-224	NM_133817	Zfp451
chr1	33814702	33814800	564	1.51877	-0.718157	0.032169	promoter-TSS	NM_133817	Zfp451		promoter-TSS (NM_133817)	-324	NM_133817	Zfp451
chr1	33860502	33860600	565	1.74254	-1.09699	0.0315496	intron	NM_177235	Bend6	intron 6 of 6	RLTR14|LTR|ERV1	-21637	NM_001161816	Gm15455
chr1	33860602	33860700	566	2.86947	-1.303	0.0026606	intron	NM_177235	Bend6	intron 6 of 6	intron (NM_177235, intron 6 of 6)	-21737	NM_001161816	Gm15455
chr1	33860702	33860800	567	3.30653	-1.61106	0.00498069	intron	NM_177235	Bend6	intron 6 of 6	MER20|DNA|hAT-Charlie	-21837	NM_001161816	Gm15455
chr1	33872002	33872100	568	2.89791	-1.83348	0.0365318	intron	NM_177235	Bend6	intron 3 of 6	ORR1F|LTR|ERVL-MaLR	-33137	NM_001161816	Gm15455
chr1	33892302	33892400	569	2.90386	-1.83392	0.0241545	intron	NM_177235	Bend6	intron 1 of 6	intron (NM_177235, intron 1 of 6)	15270	NM_177235	Bend6
chr1	33927202	33927300	570	1.01025	-0.449943	0.0499065	intron	NM_001276764		intron 2 of 102	intron (NM_001276764, intron 2 of 102)	19026	NM_001276764	Dst
chr1	33927302	33927400	571	1.16078	-0.360581	0.0126437	intron	NM_001276764		intron 2 of 102	MTEa|LTR|ERVL-MaLR	19126	NM_001276764	Dst
chr1	33995202	33995300	572	1.93088	-1.47987	0.0351774	intron	NM_001276764		intron 3 of 102	intron (NM_001276764, intron 3 of 102)	-16574	NM_134448	Dst
chr1	34009802	34009900	573	2.2039	-1.68135	0.0385921	intron	NM_001276764		intron 4 of 102	intron (NM_001276764, intron 4 of 102)	-1974	NM_134448	Dst
chr1	34023402	34023500	574	1.48164	-1.04901	0.0347222	intron	NM_133833	Dst	intron 1 of 92	intron (NM_133833, intron 1 of 92)	11626	NM_133833	Dst
chr1	34084802	34084900	575	1.64501	-1.1453	0.0368601	intron	NM_133833	Dst	intron 1 of 92	L1_Mur3|LINE|L1	-32508	NR_105861	Mir6896
chr1	34188002	34188100	576	2.90386	-1.83392	0.0241544	exon	NM_134448	Dst	exon 36 of 98	exon (NM_134448, exon 36 of 98)	27721	NM_010081	Dst
chr1	34188502	34188600	577	1.06069	-0.511563	0.0470953	exon	NM_134448	Dst	exon 36 of 98	exon (NM_134448, exon 36 of 98)	28221	NM_010081	Dst
chr1	34188602	34188700	578	1.51111	-0.717763	0.0115434	exon	NM_134448	Dst	exon 36 of 98	exon (NM_134448, exon 36 of 98)	28321	NM_010081	Dst
chr1	34229702	34229800	579	1.47704	-1.04863	0.0418921	intron	NM_001276764		intron 60 of 102	intron (NM_001276764, intron 60 of 102)	69421	NM_010081	Dst
chr1	34237902	34238000	580	1.31784	-0.577718	0.0167036	intron	NM_001276764		intron 60 of 102	intron (NM_001276764, intron 60 of 102)	77621	NM_010081	Dst
chr1	34238002	34238100	581	1.89149	-1.00428	0.00665199	intron	NM_001276764		intron 60 of 102	intron (NM_001276764, intron 60 of 102)	77721	NM_010081	Dst
chr1	34238102	34238200	582	1.56424	-1.00418	0.0248629	intron	NM_001276764		intron 60 of 102	intron (NM_001276764, intron 60 of 102)	77821	NM_010081	Dst
chr1	34244602	34244700	583	1.34889	-0.959224	0.0433262	intron	NM_001276764		intron 62 of 102	L2a|LINE|L2	84321	NM_010081	Dst
chr1	34268202	34268300	584	2.46109	-1.54381	0.012949	exon	NM_134448	Dst	exon 74 of 98	exon (NM_134448, exon 74 of 98)	107921	NM_010081	Dst
chr1	34360302	34360400	585	2.90386	-1.83392	0.0241544	Intergenic				Lx4A|LINE|L1	72848	NR_039562	Mir5103
chr1	34370402	34370500	586	2.1988	-1.68132	0.0487949	Intergenic				L1_Rod|LINE|L1	62748	NR_039562	Mir5103
chr1	34433202	34433300	587	1.48165	-1.04935	0.0347222	promoter-TSS	NR_039562	Mir5103		promoter-TSS (NR_039562)	-52	NR_039562	Mir5103
chr1	34435002	34435100	588	2.6793	-1.41857	0.00418539	Intergenic				Intergenic	-1852	NR_039562	Mir5103
chr1	34435102	34435200	589	2.8688	-1.30305	0.00131419	Intergenic				Intergenic	-1952	NR_039562	Mir5103
chr1	34435202	34435300	590	2.24694	-1.30296	0.007546	Intergenic				Intergenic	-2052	NR_039562	Mir5103
chr1	34435302	34435400	591	2.14908	-1.35951	0.0127374	Intergenic				PB1D9|SINE|Alu	-2152	NR_039562	Mir5103
chr1	34441502	34441600	592	1.81444	-1.04942	0.0106358	intron	NM_178601	Imp4	intron 2 of 8	intron (NM_178601, intron 2 of 8)	1722	NM_178601	Imp4
chr1	34441702	34441800	593	2.46111	-1.54451	0.012949	intron	NM_178601	Imp4	intron 2 of 8	intron (NM_178601, intron 2 of 8)	1922	NM_178601	Imp4
chr1	34442002	34442100	594	1.93089	-1.48019	0.0351774	intron	NM_178601	Imp4	intron 2 of 8	intron (NM_178601, intron 2 of 8)	2222	NM_178601	Imp4
chr1	34459102	34459200	595	6.19846	-1.30305	7.64796e-06	promoter-TSS	NM_011206	Ptpn18		promoter-TSS (NM_011206)	-595	NM_011206	Ptpn18
chr1	34459202	34459300	596	3.80218	-1.30286	0.000145237	promoter-TSS	NM_011206	Ptpn18		promoter-TSS (NM_011206)	-495	NM_011206	Ptpn18
chr1	34459302	34459400	597	2.33858	-1.24848	0.00443069	promoter-TSS	NM_011206	Ptpn18		promoter-TSS (NM_011206)	-395	NM_011206	Ptpn18
chr1	34459402	34459500	598	1.93088	-1.47984	0.0351774	promoter-TSS	NM_011206	Ptpn18		promoter-TSS (NM_011206)	-295	NM_011206	Ptpn18
chr1	34459602	34459700	599	1.48202	-1.0499	0.0353409	promoter-TSS	NM_011206	Ptpn18		promoter-TSS (NM_011206)	-95	NM_011206	Ptpn18
chr1	34459702	34459800	600	1.77246	-1.30369	0.0446477	promoter-TSS	NM_011206	Ptpn18		promoter-TSS (NM_011206)	5	NM_011206	Ptpn18
chr1	34468002	34468100	601	1.65725	-1.36002	0.0490717	intron	NM_011206	Ptpn18	intron 5 of 14	intron (NM_011206, intron 5 of 14)	8305	NM_011206	Ptpn18
chr1	34481102	34481200	602	2.20389	-1.68141	0.0385921	Intergenic				Intergenic	-17279	NM_009355	Prss39
chr1	34483002	34483100	603	1.49894	-0.87499	0.0191825	Intergenic				Intergenic	-15379	NM_009355	Prss39
chr1	34483102	34483200	604	1.34891	-0.959914	0.0433262	Intergenic				B4A|SINE|B4	-15279	NM_009355	Prss39
chr1	34510402	34510500	605	2.0441	-1.41844	0.0212866	Intergenic				ERVB7_2-LTR_MM|LTR|ERVK	12021	NM_009355	Prss39
chr1	34514002	34514100	606	2.0441	-1.4185	0.0212866	Intergenic				Intergenic	15621	NM_009355	Prss39
chr1	34544802	34544900	607	2.14909	-1.35983	0.0127374	TTS	NM_007685	Cfc1		TTS (NM_007685)	9203	NM_007685	Cfc1
chr1	34544902	34545000	608	2.04411	-1.41873	0.0212866	TTS	NM_007685	Cfc1		TTS (NM_007685)	9303	NM_007685	Cfc1
chr1	34545002	34545100	609	1.76348	-1.30338	0.033979	TTS	NM_007685	Cfc1		TTS (NM_007685)	9403	NM_007685	Cfc1
chr1	34545102	34545200	610	1.65725	-1.36002	0.0490717	TTS	NM_007685	Cfc1		TTS (NM_007685)	9503	NM_007685	Cfc1
chr1	34546202	34546300	611	2.24765	-1.30336	0.0162001	Intergenic				Lx8b|LINE|L1	10603	NM_007685	Cfc1
chr1	34566302	34566400	612	1.85556	-1.24841	0.025257	Intergenic				L1VL4|LINE|L1	-5408	NM_009356	Prss40
chr1	34576202	34576300	613	2.90493	-1.83384	0.0248063	Intergenic				Lx9|LINE|L1	-3442	NM_213727	Amer3
chr1	34579102	34579200	614	1.21706	-0.755712	0.0428228	promoter-TSS	NM_213727	Amer3		promoter-TSS (NM_213727)	-542	NM_213727	Amer3
chr1	34579602	34579700	615	3.05113	-1.75583	0.0117256	promoter-TSS	NM_213727	Amer3		promoter-TSS (NM_213727)	-42	NM_213727	Amer3
chr1	34600102	34600200	616	1.65724	-1.35967	0.0490717	Intergenic				RLTR27|LTR|ERVK	20458	NM_213727	Amer3
chr1	34704602	34704700	617	2.20392	-1.68202	0.0385921	Intergenic				ORR1C1|LTR|ERVL-MaLR	-68441	NR_033627	AA619741
chr1	34724902	34725000	618	1.56297	-1.00378	0.0226811	Intergenic				Intergenic	-76771	NM_183019	Arhgef4
chr1	34747202	34747300	619	1.34888	-0.958908	0.0433262	Intergenic				Intergenic	-54471	NM_183019	Arhgef4
chr1	34809402	34809500	620	3.32298	-1.61132	0.0147619	intron	NM_183019	Arhgef4	intron 6 of 9	intron (NM_183019, intron 6 of 9)	7729	NM_183019	Arhgef4
chr1	34871602	34871700	621	3.04994	-1.75548	0.0139413	TTS	NM_175421	Plekhb2		TTS (NM_175421)	21692	NM_175421	Plekhb2
chr1	34871702	34871800	622	3.0458	-1.75545	0.0243689	TTS	NM_175421	Plekhb2		TTS (NM_175421)	21792	NM_175421	Plekhb2
chr1	34873302	34873400	623	1.93089	-1.48016	0.0351774	intron	NM_145516	Plekhb2	intron 7 of 7	B3A|SINE|B2	23392	NM_175421	Plekhb2
chr1	34873402	34873500	624	1.2396	-0.512283	0.0201098	intron	NM_145516	Plekhb2	intron 7 of 7	intron (NM_145516, intron 7 of 7)	23492	NM_175421	Plekhb2
chr1	35022802	35022900	625	2.33824	-1.61163	0.0224742	Intergenic				RLTR9E|LTR|ERVK	172892	NM_175421	Plekhb2
chr1	35202802	35202900	626	3.05512	-1.7558	0.0166282	Intergenic				Intergenic	319782	NR_106129	Mir7669
chr1	35202902	35203000	627	2.90493	-1.83384	0.0248064	Intergenic				Intergenic	319682	NR_106129	Mir7669
chr1	35206502	35206600	628	1.65724	-1.35976	0.0490717	Intergenic				Intergenic	316082	NR_106129	Mir7669
chr1	35235502	35235600	629	2.20391	-1.68167	0.0385921	Intergenic				RMER6A|LTR|ERVK	287082	NR_106129	Mir7669
chr1	35403302	35403400	630	1.93169	-1.48013	0.0384855	Intergenic				Intergenic	119282	NR_106129	Mir7669
chr1	35403602	35403700	631	1.95172	-1.19614	0.0118309	Intergenic				Intergenic	118982	NR_106129	Mir7669
chr1	35449202	35449300	632	2.4611	-1.54419	0.012949	Intergenic				Lx7|LINE|L1	73382	NR_106129	Mir7669
chr1	35543102	35543200	633	2.903	-1.83354	0.0214941	Intergenic				ORR1E|LTR|ERVL-MaLR	-20518	NR_106129	Mir7669
chr1	35561002	35561100	634	1.93088	-1.47987	0.0351774	Intergenic				Intergenic	-38418	NR_106129	Mir7669
chr1	35710402	35710500	635	2.90386	-1.83392	0.0241543	Intergenic				Lx5|LINE|L1	-187818	NR_106129	Mir7669
chr1	35745502	35745600	636	2.2039	-1.68173	0.0385921	Intergenic				Intergenic	-222918	NR_106129	Mir7669
chr1	35802602	35802700	637	3.05113	-1.75589	0.0117256	Intergenic				ORR1E|LTR|ERVL-MaLR	-265749	NM_015818	Hs6st1
chr1	35830602	35830700	638	2.33822	-1.61134	0.0224742	Intergenic				L1MC|LINE|L1	-237749	NM_015818	Hs6st1
chr1	35830702	35830800	639	3.04936	-1.7556	0.013427	Intergenic				L1MC|LINE|L1	-237649	NM_015818	Hs6st1
chr1	35932202	35932300	640	1.19877	-0.64621	0.0351293	Intergenic				Intergenic	-136149	NM_015818	Hs6st1
chr1	35986002	35986100	641	2.0441	-1.41844	0.0212866	Intergenic				MLTR11A|LTR|ERVK	-82349	NM_015818	Hs6st1
chr1	36093102	36093200	642	1.93088	-1.47984	0.0351774	intron	NM_015818	Hs6st1	intron 1 of 1	B4|SINE|B4	24751	NM_015818	Hs6st1
chr1	36115402	36115500	643	5.50042	-1.7557	0.000977416	Intergenic				Intergenic	28862	NR_105862	Mir6897
chr1	36115502	36115600	644	3.18545	-1.68183	0.00635226	Intergenic				RLTR14-int|LTR|ERV1	28762	NR_105862	Mir6897
chr1	36115602	36115700	645	1.73312	-1.0965	0.0169192	Intergenic				RLTR14-int|LTR|ERV1	28662	NR_105862	Mir6897
chr1	36128202	36128300	646	2.90493	-1.83384	0.0248064	Intergenic				Intergenic	16062	NR_105862	Mir6897
chr1	36173202	36173300	647	1.73377	-1.0967	0.0196219	intron	NM_198899	Uggt1	intron 25 of 40	intron (NM_198899, intron 25 of 40)	-28938	NR_105862	Mir6897
chr1	36252502	36252600	648	2.90301	-1.83386	0.0214941	Intergenic				B4A|SINE|B4	-8249	NM_198899	Uggt1
chr1	36281202	36281300	649	1.93089	-1.48019	0.0351774	Intergenic				4.5SRNA|scRNA|scRNA	-7826	NM_153408	Neurl3
chr1	36281302	36281400	650	2.90301	-1.83389	0.0214941	Intergenic				B1_Mur2|SINE|Alu	-7926	NM_153408	Neurl3
chr1	36289102	36289200	651	1.63993	-0.959093	0.0146524	Intergenic				Intergenic	-15726	NM_153408	Neurl3
chr1	36289202	36289300	652	1.63993	-0.959093	0.0146524	Intergenic				IMPB_01|Satellite|Satellite	-15826	NM_153408	Neurl3
chr1	36294602	36294700	653	2.20391	-1.68167	0.0385921	Intergenic				MTC|LTR|ERVL-MaLR	-13082	NM_001172206	Arid5a
chr1	36326102	36326200	654	1.31781	-0.577181	0.0167036	Intergenic				Intergenic	18418	NR_033310	Arid5a
chr1	36326302	36326400	655	1.49892	-0.874301	0.0191825	Intergenic				Intergenic	18618	NR_033310	Arid5a
chr1	36337002	36337100	656	1.93089	-1.48022	0.0351774	3' UTR	NM_172652	Kansl3	exon 21 of 21	3' UTR (NM_172652, exon 21 of 21)	11707	NR_105863	Mir6898
chr1	36342602	36342700	657	1.64697	-1.14567	0.0266284	intron	NM_172652	Kansl3	intron 20 of 20	intron (NM_172652, intron 20 of 20)	6107	NR_105863	Mir6898
chr1	36342702	36342800	658	1.89142	-1.0039	0.0066207	intron	NM_172652	Kansl3	intron 20 of 20	MTD|LTR|ERVL-MaLR	6007	NR_105863	Mir6898
chr1	36374802	36374900	659	2.33824	-1.6116	0.0224742	intron	NM_001277076		intron 3 of 52	intron (NM_001277076, intron 3 of 52)	2560	NM_001277076	Fer1l5
chr1	36378802	36378900	660	1.19877	-0.646123	0.0351293	intron	NM_001277076		intron 7 of 52	intron (NM_001277076, intron 7 of 52)	6560	NM_001277076	Fer1l5
chr1	36387202	36387300	661	2.1988	-1.68132	0.0487956	intron	NM_001277076		intron 14 of 52	intron (NM_001277076, intron 14 of 52)	14960	NM_001277076	Fer1l5
chr1	36402102	36402200	662	2.91269	-1.83381	0.0394153	intron	NM_001277076		intron 20 of 52	intron (NM_001277076, intron 20 of 52)	29860	NM_001277076	Fer1l5
chr1	36445402	36445500	663	1.05471	-0.33112	0.031597	promoter-TSS	NM_001013374			promoter-TSS (NM_001013374)	-212	NM_001013374	Lman2l
chr1	36445502	36445600	664	1.10319	-0.302483	0.0226756	promoter-TSS	NM_001013374			promoter-TSS (NM_001013374)	-312	NM_001013374	Lman2l
chr1	36451002	36451100	665	1.49892	-0.87436	0.0191825	Intergenic				MLTR31D_MM|LTR|ERVK	-5812	NM_001013374	Lman2l
chr1	36468802	36468900	666	1.76223	-1.30344	0.0309072	Intergenic				(GA)n|Simple_repeat|Simple_repeat	-2746	NM_033570	Cnnm4
chr1	36468902	36469000	667	1.55534	-1.19668	0.0414212	Intergenic				Intergenic	-2646	NM_033570	Cnnm4
chr1	36473802	36473900	668	1.22427	-0.418556	0.0259271	intron	NM_033570	Cnnm4	intron 1 of 6	intron (NM_033570, intron 1 of 6)	2254	NM_033570	Cnnm4
chr1	36483202	36483300	669	2.90301	-1.83386	0.0214941	intron	NM_033570	Cnnm4	intron 1 of 6	L1MA8|LINE|L1	11654	NM_033570	Cnnm4
chr1	36500602	36500700	670	2.4611	-1.54416	0.012949	intron	NM_033570	Cnnm4	intron 5 of 6	intron (NM_033570, intron 5 of 6)	-11225	NM_053186	Cnnm3
chr1	36500702	36500800	671	2.0441	-1.4185	0.0212866	intron	NM_033570	Cnnm4	intron 5 of 6	intron (NM_033570, intron 5 of 6)	-11125	NM_053186	Cnnm3
chr1	36514502	36514600	672	2.903	-1.83354	0.0214941	intron	NM_001039551		intron 1 of 8	intron (NM_001039551, intron 1 of 8)	2675	NM_001039551	Cnnm3
chr1	36525402	36525500	673	1.76224	-1.30375	0.0309072	3' UTR	NM_053186	Cnnm3	exon 8 of 8	3' UTR (NM_053186, exon 8 of 8)	10278	NM_153502	Ankrd23
chr1	36547202	36547300	674	1.28876	-0.718374	0.0483831	promoter-TSS	NM_026241	Ankrd39		promoter-TSS (NM_026241)	-50	NM_026241	Ankrd39
chr1	36548302	36548400	675	1.19876	-0.64624	0.0351293	TTS	NM_001126047	Sema4c		TTS (NM_001126047)	-1150	NM_026241	Ankrd39
chr1	36549702	36549800	676	2.46109	-1.54384	0.012949	exon	NM_001126047	Sema4c	exon 15 of 15	exon (NM_001126047, exon 15 of 15)	-2550	NM_026241	Ankrd39
chr1	36560902	36561000	677	1.95171	-1.19582	0.0118309	Intergenic				Intergenic	-2570	NM_001126047	Sema4c
chr1	36612002	36612100	678	1.93088	-1.47984	0.0351774	intron	NM_001126046	Fam178b	intron 6 of 14	intron (NM_001126046, intron 6 of 14)	-18719	NM_027957	Fam178b
chr1	36646502	36646600	679	2.90386	-1.83392	0.0241543	intron	NM_001126046	Fam178b	intron 3 of 14	intron (NM_001126046, intron 3 of 14)	36632	NM_001126046	Fam178b
chr1	36663902	36664000	680	2.33892	-1.61122	0.0348751	intron	NM_001126046	Fam178b	intron 1 of 14	intron (NM_001126046, intron 1 of 14)	19232	NM_001126046	Fam178b
chr1	36713602	36713700	681	2.4611	-1.54416	0.012949	promoter-TSS	NR_040290	4933424G06Rik		promoter-TSS (NR_040290)	-887	NR_040290	4933424G06Rik
chr1	36816902	36817000	682	2.20391	-1.68167	0.0385921	intron	NM_018872	Tmem131	intron 22 of 40	intron (NM_018872, intron 22 of 40)	55090	NM_009539	Zap70
chr1	36845602	36845700	683	1.42586	-0.916153	0.0289918	intron	NM_018872	Tmem131	intron 5 of 40	intron (NM_018872, intron 5 of 40)	83790	NM_009539	Zap70
chr1	36845702	36845800	684	1.63994	-0.95938	0.0146524	intron	NM_018872	Tmem131	intron 5 of 40	intron (NM_018872, intron 5 of 40)	83890	NM_009539	Zap70
chr1	36854102	36854200	685	1.76236	-1.30303	0.0452059	intron	NM_018872	Tmem131	intron 5 of 40	intron (NM_018872, intron 5 of 40)	85376	NM_018872	Tmem131
chr1	36854202	36854300	686	3.05113	-1.75583	0.0117256	intron	NM_018872	Tmem131	intron 5 of 40	intron (NM_018872, intron 5 of 40)	85276	NM_018872	Tmem131
chr1	36939202	36939300	687	3.30653	-1.61106	0.00498068	exon	NM_018872	Tmem131	exon 1 of 41	exon (NM_018872, exon 1 of 41)	276	NM_018872	Tmem131
chr1	36939302	36939400	688	2.19617	-1.0492	0.00296573	5' UTR	NM_018872	Tmem131	exon 1 of 41	5' UTR (NM_018872, exon 1 of 41)	176	NM_018872	Tmem131
chr1	36939402	36939500	689	2.42852	-1.19621	0.00585958	promoter-TSS	NM_018872	Tmem131		promoter-TSS (NM_018872)	76	NM_018872	Tmem131
chr1	36939502	36939600	690	2.05469	-1.14568	0.0334566	promoter-TSS	NM_018872	Tmem131		promoter-TSS (NM_018872)	-24	NM_018872	Tmem131
chr1	36950602	36950700	691	2.2039	-1.68135	0.0385921	Intergenic				Intergenic	-11124	NM_018872	Tmem131
chr1	37038402	37038500	692	2.903	-1.8336	0.0214941	Intergenic				RLTR10D|LTR|ERVK	-98924	NM_018872	Tmem131
chr1	37041302	37041400	693	2.05338	-1.41916	0.0364363	Intergenic				Intergenic	-101824	NM_018872	Tmem131
chr1	37041402	37041500	694	1.95359	-1.19657	0.0168807	Intergenic				Intergenic	-101924	NM_018872	Tmem131
chr1	37041602	37041700	695	1.85929	-1.24873	0.022544	Intergenic				Intergenic	-102124	NM_018872	Tmem131
chr1	37082302	37082400	696	1.65725	-1.36005	0.0490717	Intergenic				Intergenic	-135927	NM_001282010	Cnga3
chr1	37082402	37082500	697	1.64696	-1.14573	0.0266284	Intergenic				Intergenic	-135827	NM_001282010	Cnga3
chr1	37082502	37082600	698	2.03788	-1.14557	0.00720663	Intergenic				MTEa|LTR|ERVL-MaLR	-135727	NM_001282010	Cnga3
chr1	37082602	37082700	699	1.73312	-1.0965	0.0169192	Intergenic				MTEa|LTR|ERVL-MaLR	-135627	NM_001282010	Cnga3
chr1	37129402	37129500	700	1.93099	-1.48025	0.0366281	Intergenic				B3|SINE|B2	-88827	NM_001282010	Cnga3
chr1	37133902	37134000	701	5.36727	-1.83364	0.00315935	Intergenic				PB1D10|SINE|Alu	-84327	NM_001282010	Cnga3
chr1	37138302	37138400	702	2.90493	-1.83384	0.0248064	Intergenic				L1MD2|LINE|L1	-79927	NM_001282010	Cnga3
chr1	37149302	37149400	703	3.18545	-1.68186	0.00635226	Intergenic				ORR1A2|LTR|ERVL-MaLR	-68927	NM_001282010	Cnga3
chr1	37154902	37155000	704	2.2039	-1.68173	0.0385921	Intergenic				Intergenic	-63327	NM_001282010	Cnga3
chr1	37168102	37168200	705	1.56296	-1.00346	0.0226811	Intergenic				Intergenic	-50127	NM_001282010	Cnga3
chr1	37203602	37203700	706	2.34875	-1.61154	0.0375195	Intergenic				Lx3A|LINE|L1	-14627	NM_001282010	Cnga3
chr1	37341702	37341800	707	1.55533	-1.1963	0.0414212	intron	NM_030266	Inpp4a	intron 1 of 25	intron (NM_030266, intron 1 of 25)	-27470	NM_172971	Inpp4a
chr1	37364102	37364200	708	2.3364	-1.61137	0.0311025	exon	NM_030266	Inpp4a	exon 5 of 26	exon (NM_030266, exon 5 of 26)	-5070	NM_172971	Inpp4a
chr1	37364202	37364300	709	2.44463	-1.54393	0.028273	intron	NM_030266	Inpp4a	intron 5 of 25	intron (NM_030266, intron 5 of 25)	-4970	NM_172971	Inpp4a
chr1	37376602	37376700	710	1.55413	-1.19595	0.0485738	intron	NM_030266	Inpp4a	intron 14 of 25	intron (NM_030266, intron 14 of 25)	7430	NM_172971	Inpp4a
chr1	37419102	37419200	711	1.93169	-1.48013	0.0384855	3' UTR	NM_198006	Coa5	exon 3 of 3	3' UTR (NM_198006, exon 3 of 3)	10952	NM_198006	Coa5
chr1	37473802	37473900	712	2.90493	-1.83384	0.0248065	intron	NM_173870	Mgat4a	intron 4 of 14	L1M3b|LINE|L1	14754	NR_024017	4930594C11Rik
chr1	37498602	37498700	713	2.2039	-1.68173	0.0385921	exon	NM_173870	Mgat4a	exon 2 of 15	exon (NM_173870, exon 2 of 15)	-10046	NR_024017	4930594C11Rik
chr1	37526702	37526800	714	2.903	-1.83354	0.0214941	intron	NM_173870	Mgat4a	intron 1 of 14	B1_Mus1|SINE|Alu	9508	NM_173870	Mgat4a
chr1	37542002	37542100	715	1.93089	-1.48019	0.0351774	Intergenic				LTR83|LTR|ERVL	-5792	NM_173870	Mgat4a
chr1	37549302	37549400	716	1.15968	-0.359844	0.0195606	Intergenic				Intergenic	-13092	NM_173870	Mgat4a
chr1	37563902	37564000	717	1.76223	-1.30347	0.0309072	Intergenic				Lx7|LINE|L1	-27692	NM_173870	Mgat4a
chr1	37564002	37564100	718	1.9309	-1.48054	0.0351774	Intergenic				Lx7|LINE|L1	-27792	NM_173870	Mgat4a
chr1	37613402	37613500	719	1.93089	-1.48022	0.0351774	exon	NM_028096	2010300C02Rik	exon 9 of 10	exon (NM_028096, exon 9 of 10)	-77192	NM_173870	Mgat4a
chr1	37624202	37624300	720	2.14908	-1.35954	0.0127374	exon	NM_028096	2010300C02Rik	exon 7 of 10	exon (NM_028096, exon 7 of 10)	-87992	NM_173870	Mgat4a
chr1	37628302	37628400	721	1.76263	-1.30349	0.032461	exon	NM_028096	2010300C02Rik	exon 6 of 10	exon (NM_028096, exon 6 of 10)	91460	NM_028096	2010300C02Rik
chr1	37757902	37758000	722	3.04994	-1.75548	0.0139412	intron	NM_207228	Tsga10	intron 19 of 19	B4|SINE|B4	-38140	NM_028096	2010300C02Rik
chr1	37797102	37797200	723	2.20392	-1.68202	0.0385921	intron	NM_207228	Tsga10	intron 15 of 19	Lx8|LINE|L1	67928	NM_207228	Tsga10
chr1	37814302	37814400	724	1.65724	-1.3597	0.0490717	intron	NM_207228	Tsga10	intron 11 of 19	intron (NM_207228, intron 11 of 19)	50728	NM_207228	Tsga10
chr1	37829702	37829800	725	5.50042	-1.75573	0.000977416	intron	NM_207228	Tsga10	intron 9 of 19	L1M3|LINE|L1	35328	NM_207228	Tsga10
chr1	37829902	37830000	726	1.93089	-1.48019	0.0351774	intron	NM_207228	Tsga10	intron 9 of 19	intron (NM_207228, intron 9 of 19)	35128	NM_207228	Tsga10
chr1	37840002	37840100	727	2.3364	-1.61137	0.0311025	intron	NM_207228	Tsga10	intron 6 of 19	Lx5|LINE|L1	25028	NM_207228	Tsga10
chr1	37872102	37872200	728	1.51186	-0.717989	0.0106926	promoter-TSS	NM_001037918	Lipt1		promoter-TSS (NM_001037918)	-55	NM_001037918	Lipt1
chr1	37872202	37872300	729	1.38209	-0.794	0.0241516	promoter-TSS	NM_001037918	Lipt1		promoter-TSS (NM_001037918)	45	NM_001037918	Lipt1
chr1	37872302	37872400	730	2.0299	-0.717299	0.00105487	intron	NM_001037918	Lipt1	intron 1 of 1	intron (NM_001037918, intron 1 of 1)	145	NM_001037918	Lipt1
chr1	37873002	37873100	731	1.93088	-1.4799	0.0351774	intron	NM_001037918	Lipt1	intron 1 of 1	Lx7|LINE|L1	845	NM_001037918	Lipt1
chr1	37873102	37873200	732	1.55532	-1.19642	0.0433865	intron	NM_001037918	Lipt1	intron 1 of 1	Lx8b|LINE|L1	945	NM_001037918	Lipt1
chr1	37920102	37920200	733	1.76223	-1.30341	0.0309072	Intergenic				Intergenic	-3658	NM_001033427	Lyg2
chr1	37920202	37920300	734	1.93636	-1.48045	0.0432515	Intergenic				Intergenic	-3758	NM_001033427	Lyg2
chr1	37920302	37920400	735	2.34875	-1.61154	0.0375195	Intergenic				Intergenic	-3858	NM_001033427	Lyg2
chr1	37923402	37923500	736	1.38208	-0.793656	0.0241516	Intergenic				Intergenic	-6958	NM_001033427	Lyg2
chr1	37957002	37957100	737	3.05112	-1.75551	0.0117256	intron	NM_027111	Lyg1	intron 1 of 5	intron (NM_027111, intron 1 of 5)	708	NM_027111	Lyg1
chr1	37957102	37957200	738	5.50042	-1.75567	0.000977416	intron	NM_027111	Lyg1	intron 1 of 5	intron (NM_027111, intron 1 of 5)	608	NM_027111	Lyg1
chr1	37964302	37964400	739	3.0458	-1.75545	0.0243689	Intergenic				Intergenic	-6592	NM_027111	Lyg1
chr1	37964402	37964500	740	3.05512	-1.7558	0.0166282	Intergenic				Intergenic	-6692	NM_027111	Lyg1
chr1	37997202	37997300	741	2.90301	-1.83386	0.0214941	promoter-TSS	NM_172054			promoter-TSS (NM_172054)	-43	NM_172054	Txndc9
chr1	38036202	38036300	742	2.04021	-1.41818	0.0248456	exon	NM_198303	Eif5b	exon 10 of 24	exon (NM_198303, exon 10 of 24)	38241	NM_198303	Eif5b
chr1	38036302	38036400	743	3.18026	-1.6816	0.0100087	intron	NM_198303	Eif5b	intron 10 of 23	intron (NM_198303, intron 10 of 23)	38341	NM_198303	Eif5b
chr1	38106002	38106100	744	2.90386	-1.83392	0.0241542	intron	NM_019570	Rev1	intron 3 of 22	intron (NM_019570, intron 3 of 22)	23611	NM_019570	Rev1
chr1	38152602	38152700	745	5.62574	-1.68158	0.00142052	Intergenic				Intergenic	-22989	NM_019570	Rev1
chr1	38199702	38199800	746	1.56083	-1.00283	0.0251216	intron	NM_010678	Aff3	intron 16 of 22	intron (NM_010678, intron 16 of 22)	-70089	NM_019570	Rev1
chr1	38199902	38200000	747	1.19905	-0.646269	0.0446735	intron	NM_010678	Aff3	intron 16 of 22	intron (NM_010678, intron 16 of 22)	-70289	NM_019570	Rev1
chr1	38213202	38213300	748	1.5594	-1.19699	0.0475141	intron	NM_010678	Aff3	intron 12 of 22	intron (NM_010678, intron 12 of 22)	-83589	NM_019570	Rev1
chr1	38220502	38220600	749	1.55532	-1.19639	0.0414212	intron	NM_010678	Aff3	intron 11 of 22	RMER13A2|LTR|ERVK	-90889	NM_019570	Rev1
chr1	38220602	38220700	750	1.73483	-1.09716	0.0202089	intron	NM_010678	Aff3	intron 11 of 22	RMER13A2|LTR|ERVK	-90989	NM_019570	Rev1
chr1	38266002	38266100	751	1.55891	-1.00309	0.0334411	intron	NM_010678	Aff3	intron 10 of 22	PB1D7|SINE|Alu	-136389	NM_019570	Rev1
chr1	38266102	38266200	752	1.96447	-0.958845	0.00408436	intron	NM_010678	Aff3	intron 10 of 22	intron (NM_010678, intron 10 of 22)	-136489	NM_019570	Rev1
chr1	38266202	38266300	753	2.02947	-0.543988	0.000313728	intron	NM_010678	Aff3	intron 10 of 22	RLTR20A4|LTR|ERVK	-136589	NM_019570	Rev1
chr1	38266302	38266400	754	2.19337	-0.611319	0.000195858	intron	NM_010678	Aff3	intron 10 of 22	IMPB_01|Satellite|Satellite	-136689	NM_019570	Rev1
chr1	38278402	38278500	755	2.04411	-1.41879	0.0212866	intron	NM_010678	Aff3	intron 9 of 22	intron (NM_010678, intron 9 of 22)	-148789	NM_019570	Rev1
chr1	38387702	38387800	756	1.9214	-1.47961	0.0470049	intron	NM_010678	Aff3	intron 6 of 22	intron (NM_010678, intron 6 of 22)	-258089	NM_019570	Rev1
chr1	38389502	38389600	757	2.20392	-1.68202	0.0385921	intron	NM_010678	Aff3	intron 6 of 22	intron (NM_010678, intron 6 of 22)	-259889	NM_019570	Rev1
chr1	38392202	38392300	758	1.49892	-0.87436	0.0191825	intron	NM_010678	Aff3	intron 6 of 22	intron (NM_010678, intron 6 of 22)	-262589	NM_019570	Rev1
chr1	38423902	38424000	759	1.31255	-0.833816	0.0357386	intron	NM_010678	Aff3	intron 5 of 22	intron (NM_010678, intron 5 of 22)	241004	NM_010678	Aff3
chr1	38456902	38457000	760	1.65725	-1.36008	0.0490717	intron	NM_010678	Aff3	intron 5 of 22	intron (NM_010678, intron 5 of 22)	208004	NM_010678	Aff3
chr1	38468702	38468800	761	1.64697	-1.14567	0.0266284	intron	NM_010678	Aff3	intron 5 of 22	intron (NM_010678, intron 5 of 22)	196204	NM_010678	Aff3
chr1	38503502	38503600	762	1.73377	-1.0967	0.0196219	intron	NM_010678	Aff3	intron 5 of 22	intron (NM_010678, intron 5 of 22)	161404	NM_010678	Aff3
chr1	38508402	38508500	763	2.903	-1.8336	0.0214941	intron	NM_010678	Aff3	intron 5 of 22	intron (NM_010678, intron 5 of 22)	156504	NM_010678	Aff3
chr1	38508502	38508600	764	3.05112	-1.75557	0.0117256	intron	NM_010678	Aff3	intron 5 of 22	intron (NM_010678, intron 5 of 22)	156404	NM_010678	Aff3
chr1	38508602	38508700	765	2.0441	-1.41844	0.0212866	intron	NM_010678	Aff3	intron 5 of 22	intron (NM_010678, intron 5 of 22)	156304	NM_010678	Aff3
chr1	38508702	38508800	766	2.20411	-1.68164	0.0440261	intron	NM_010678	Aff3	intron 5 of 22	intron (NM_010678, intron 5 of 22)	156204	NM_010678	Aff3
chr1	38635202	38635300	767	1.28342	-0.718491	0.0294888	intron	NM_010678	Aff3	intron 1 of 22	intron (NM_010678, intron 1 of 22)	29704	NM_010678	Aff3
chr1	38660202	38660300	768	2.903	-1.8336	0.0214941	intron	NM_010678	Aff3	intron 1 of 22	intron (NM_010678, intron 1 of 22)	4704	NM_010678	Aff3
chr1	38734702	38734800	769	1.93636	-1.48045	0.0432517	Intergenic				Intergenic	-69796	NM_010678	Aff3
chr1	38808102	38808200	770	5.3661	-1.83373	0.00195452	intron	NM_001029878	Lonrf2	intron 6 of 10	intron (NM_001029878, intron 6 of 10)	13064	NM_001029878	Lonrf2
chr1	38876802	38876900	771	1.93088	-1.47984	0.0351774	intron	NM_145142		intron 3 of 6	intron (NM_145142, intron 3 of 6)	21309	NM_145142	Chst10
chr1	38901802	38901900	772	1.9214	-1.47961	0.0470049	Intergenic				Charlie1a|DNA|hAT-Charlie	-3691	NM_145142	Chst10
chr1	38925002	38925100	773	1.55415	-1.19567	0.0436752	Intergenic				ORR1B1|LTR|ERVL-MaLR	-14098	NM_001011684	Nms
chr1	38945202	38945300	774	2.90301	-1.83386	0.0214941	intron	NM_001011684		intron 5 of 9	intron (NM_001011684, intron 5 of 9)	6102	NM_001011684	Nms
chr1	39033502	39033600	775	2.90493	-1.83384	0.0248065	Intergenic				Intergenic	45737	NM_026850	Pdcl3
chr1	39035502	39035600	776	1.64349	-1.14547	0.035783	Intergenic				Intergenic	47737	NM_026850	Pdcl3
chr1	39153602	39153700	777	3.0458	-1.75545	0.0243689	Intergenic				L1_Mus1|LINE|L1	33341	NR_105767	Mir6349
chr1	39159702	39159800	778	1.55532	-1.19601	0.0414212	Intergenic				Intergenic	27241	NR_105767	Mir6349
chr1	39187302	39187400	779	1.65726	-1.36034	0.0490717	promoter-TSS	NR_105767			promoter-TSS (NR_105767)	-359	NR_105767	Mir6349
chr1	39193802	39193900	780	3.18544	-1.68148	0.00635226	promoter-TSS	NM_008719	Npas2		promoter-TSS (NM_008719)	-421	NM_008719	Npas2
chr1	39193902	39194000	781	2.20391	-1.68205	0.0385921	promoter-TSS	NM_008719	Npas2		promoter-TSS (NM_008719)	-321	NM_008719	Npas2
chr1	39194002	39194100	782	2.46111	-1.54448	0.012949	promoter-TSS	NM_008719	Npas2		promoter-TSS (NM_008719)	-221	NM_008719	Npas2
chr1	39194102	39194200	783	2.33824	-1.6116	0.0224742	promoter-TSS	NM_008719	Npas2		promoter-TSS (NM_008719)	-121	NM_008719	Npas2
chr1	39224502	39224600	784	1.55531	-1.19572	0.0414212	intron	NM_008719	Npas2	intron 1 of 20	L1_Mus1|LINE|L1	30279	NM_008719	Npas2
chr1	39224602	39224700	785	1.89056	-1.00324	0.00824404	intron	NM_008719	Npas2	intron 1 of 20	L1_Mus1|LINE|L1	30379	NM_008719	Npas2
chr1	39248402	39248500	786	1.84888	-0.833153	0.00372653	intron	NM_008719	Npas2	intron 1 of 20	ORR1G|LTR|ERVL-MaLR	54179	NM_008719	Npas2
chr1	39248602	39248700	787	1.95173	-1.19649	0.0118309	intron	NM_008719	Npas2	intron 1 of 20	intron (NM_008719, intron 1 of 20)	54379	NM_008719	Npas2
chr1	39286102	39286200	788	1.93089	-1.48016	0.0351774	intron	NM_008719	Npas2	intron 2 of 20	intron (NM_008719, intron 2 of 20)	-81700	NM_001252218	Rpl31
chr1	39286202	39286300	789	2.0379	-1.14545	0.00869872	intron	NM_008719	Npas2	intron 2 of 20	intron (NM_008719, intron 2 of 20)	-81600	NM_001252218	Rpl31
chr1	39311702	39311800	790	2.20391	-1.68167	0.0385921	intron	NM_008719	Npas2	intron 5 of 20	intron (NM_008719, intron 5 of 20)	-56100	NM_001252218	Rpl31
chr1	39335502	39335600	791	1.12524	-0.57728	0.0410152	intron	NM_008719	Npas2	intron 14 of 20	intron (NM_008719, intron 14 of 20)	-32300	NM_001252218	Rpl31
chr1	39391602	39391700	792	1.65725	-1.36005	0.0490717	intron	NM_018775	Tbc1d8	intron 7 of 19	intron (NM_018775, intron 7 of 19)	23800	NM_053257	Rpl31
chr1	39391702	39391800	793	2.14909	-1.35986	0.0127374	intron	NM_018775	Tbc1d8	intron 7 of 19	intron (NM_018775, intron 7 of 19)	23900	NM_053257	Rpl31
chr1	39441302	39441400	794	1.19877	-0.64621	0.0351293	intron	NM_018775	Tbc1d8	intron 1 of 19	intron (NM_018775, intron 1 of 19)	37396	NM_018775	Tbc1d8
chr1	39441402	39441500	795	1.44843	-0.755524	0.0161496	intron	NM_018775	Tbc1d8	intron 1 of 19	PB1D10|SINE|Alu	37296	NM_018775	Tbc1d8
chr1	39478302	39478400	796	2.20392	-1.68202	0.0385921	intron	NM_018775	Tbc1d8	intron 1 of 19	CpG	396	NM_018775	Tbc1d8
chr1	39478402	39478500	797	2.90301	-1.83386	0.0214941	exon	NM_018775	Tbc1d8	exon 1 of 20	exon (NM_018775, exon 1 of 20)	296	NM_018775	Tbc1d8
chr1	39577402	39577500	798	1.31255	-0.833816	0.0357386	promoter-TSS	NM_001033135	Rnf149		promoter-TSS (NM_001033135)	-104	NM_001033135	Rnf149
chr1	39610802	39610900	799	1.65725	-1.35999	0.0490717	Intergenic				Intergenic	-33504	NM_001033135	Rnf149
chr1	39707302	39707400	800	1.2834	-0.717892	0.0294888	intron	NM_001145660	Rfx8	intron 4 of 14	L1MD2|LINE|L1	13638	NM_001145660	Rfx8
chr1	39736902	39737000	801	1.63337	-0.794273	0.0201338	Intergenic				Intergenic	-15962	NM_001145660	Rfx8
chr1	39795102	39795200	802	2.89791	-1.83348	0.0365318	Intergenic				Lx7|LINE|L1	10181	NM_001177348	Gm3646
chr1	39795202	39795300	803	3.0458	-1.75545	0.0243688	Intergenic				Lx7|LINE|L1	10081	NM_001177348	Gm3646
chr1	39821302	39821400	804	3.18545	-1.68183	0.00635226	Intergenic				Intergenic	-16019	NM_001177348	Gm3646
chr1	39835302	39835400	805	1.86009	-1.24858	0.0236034	Intergenic				Intergenic	11979	NR_040465	1700066B17Rik
chr1	39835402	39835500	806	3.42155	-1.54426	0.001833	Intergenic				Intergenic	11879	NR_040465	1700066B17Rik
chr1	39867802	39867900	807	2.90301	-1.83386	0.0214941	Intergenic				Intergenic	-20521	NR_040465	1700066B17Rik
chr1	39923402	39923500	808	1.28342	-0.718432	0.0294888	intron	NM_008696	Map4k4	intron 2 of 30	intron (NM_008696, intron 2 of 30)	22538	NM_001252202	Map4k4
chr1	39987202	39987300	809	1.21706	-0.755654	0.0428228	intron	NM_008696	Map4k4	intron 10 of 30	intron (NM_008696, intron 10 of 30)	86338	NM_001252202	Map4k4
chr1	39988102	39988200	810	1.65724	-1.35973	0.0490717	intron	NM_008696	Map4k4	intron 10 of 30	L1_Mur2|LINE|L1	87238	NM_001252202	Map4k4
chr1	39988202	39988300	811	1.95172	-1.19623	0.0118309	intron	NM_008696	Map4k4	intron 10 of 30	L1_Mur2|LINE|L1	87338	NM_001252202	Map4k4
chr1	40055402	40055500	812	1.48164	-1.04898	0.0347222	Intergenic				RMER17B|LTR|ERVK	-29317	NM_010555	Il1r2
chr1	40081302	40081400	813	2.90301	-1.83386	0.0214941	intron	NR_037980	Gm16894	intron 3 of 3	MTC|LTR|ERVL-MaLR	-3417	NM_010555	Il1r2
chr1	40127302	40127400	814	2.90301	-1.83389	0.0214941	Intergenic				MTD|LTR|ERVL-MaLR	-41500	NR_037980	Gm16894
chr1	40135302	40135400	815	2.03941	-1.41835	0.0437689	Intergenic				Intergenic	-49500	NR_037980	Gm16894
chr1	40140502	40140600	816	1.65725	-1.36002	0.0490717	Intergenic				Intergenic	-54700	NR_037980	Gm16894
chr1	40140602	40140700	817	1.76223	-1.30347	0.0309072	Intergenic				Intergenic	-54800	NR_037980	Gm16894
chr1	40170002	40170100	818	2.91269	-1.83381	0.0394152	Intergenic				Intergenic	-55029	NM_008362	Il1r1
chr1	40260902	40261000	819	2.57433	-1.48035	0.00739187	intron	NM_008362	Il1r1	intron 1 of 10	intron (NM_008362, intron 1 of 10)	-5635	NM_001123382	Il1r1
chr1	40261002	40261100	820	3.05112	-1.75554	0.0117256	intron	NM_008362	Il1r1	intron 1 of 10	intron (NM_008362, intron 1 of 10)	-5535	NM_001123382	Il1r1
chr1	40279102	40279200	821	5.3661	-1.8337	0.00195452	intron	NM_001123382	Il1r1	intron 1 of 10	intron (NM_001123382, intron 1 of 10)	12565	NM_001123382	Il1r1
chr1	40279302	40279400	822	2.903	-1.83354	0.0214941	intron	NM_001123382	Il1r1	intron 1 of 10	intron (NM_001123382, intron 1 of 10)	12765	NM_001123382	Il1r1
chr1	40382002	40382100	823	2.04587	-1.41913	0.0236464	Intergenic				Intergenic	57424	NM_133193	Il1rl2
chr1	40451002	40451100	824	2.20392	-1.68202	0.0385921	intron	NM_001025602	Il1rl1	intron 8 of 9	MER44B|DNA|TcMar-Tigger	10423	NM_001025602	Il1rl1
chr1	40474702	40474800	825	2.46219	-1.54454	0.0144263	exon	NM_001161843		exon 4 of 10	exon (NM_001161843, exon 4 of 10)	8745	NM_008365	Il18r1
chr1	40525602	40525700	826	1.65724	-1.35973	0.0490717	intron	NM_010553	Il18rap	intron 6 of 12	intron (NM_010553, intron 6 of 12)	10289	NM_010553	Il18rap
chr1	40537902	40538000	827	2.903	-1.83357	0.0214941	intron	NM_010553	Il18rap	intron 8 of 12	intron (NM_010553, intron 8 of 12)	22589	NM_010553	Il18rap
chr1	40574802	40574900	828	2.90301	-1.83389	0.0214941	Intergenic				RLTR19A|LTR|ERVK	-5376	NM_177084	Slc9a4
chr1	40582702	40582800	829	1.64067	-0.959321	0.0162384	intron	NM_177084	Slc9a4	intron 1 of 11	intron (NM_177084, intron 1 of 11)	2524	NM_177084	Slc9a4
chr1	40682102	40682200	830	2.903	-1.83357	0.0214941	exon	NM_001033289	Slc9a2	exon 1 of 12	exon (NM_001033289, exon 1 of 12)	439	NM_001033289	Slc9a2
chr1	40690102	40690200	831	2.20391	-1.68167	0.0385921	intron	NM_001033289	Slc9a2	intron 1 of 11	intron (NM_001033289, intron 1 of 11)	8439	NM_001033289	Slc9a2
chr1	40768702	40768800	832	1.93088	-1.4799	0.0351774	3' UTR	NM_001033289	Slc9a2	exon 12 of 12	3' UTR (NM_001033289, exon 12 of 12)	21906	NM_172499	Mfsd9
chr1	40768802	40768900	833	1.93088	-1.4799	0.0351774	TTS	NM_001033289	Slc9a2		TTS (NM_001033289)	21806	NM_172499	Mfsd9
chr1	40856702	40856800	834	2.34474	-1.61169	0.0365572	Intergenic				Intergenic	51150	NM_001081198	Tmem182
chr1	40856802	40856900	835	2.20001	-1.04973	0.00838459	Intergenic				Intergenic	51250	NM_001081198	Tmem182
chr1	40876502	40876600	836	2.14995	-1.35998	0.0315598	Intergenic				RLTR28|LTR|ERVL	70950	NM_001081198	Tmem182
chr1	40898602	40898700	837	2.46111	-1.54451	0.012949	Intergenic				L1M5|LINE|L1	93050	NM_001081198	Tmem182
chr1	40898702	40898800	838	3.18545	-1.68186	0.00635226	Intergenic				Intergenic	93150	NM_001081198	Tmem182
chr1	40989602	40989700	839	2.90493	-1.83384	0.0248065	Intergenic				tRNA-Lys-AAG|tRNA|tRNA	184050	NM_001081198	Tmem182
chr1	40989702	40989800	840	1.93169	-1.48013	0.0384855	Intergenic				Intergenic	184150	NM_001081198	Tmem182
chr1	41054202	41054300	841	2.33892	-1.61122	0.0348753	Intergenic				Intergenic	127001	NR_040475	4930448I06Rik
chr1	41230402	41230500	842	2.20391	-1.68205	0.0385921	Intergenic				L1_Mus3|LINE|L1	-49199	NR_040475	4930448I06Rik
chr1	41275502	41275600	843	2.04576	-1.4187	0.0262836	Intergenic				Intergenic	-94299	NR_040475	4930448I06Rik
chr1	41275702	41275800	844	3.05112	-1.75551	0.0117256	Intergenic				Intergenic	-94499	NR_040475	4930448I06Rik
chr1	41275802	41275900	845	3.05112	-1.75551	0.0117256	Intergenic				Intergenic	-94599	NR_040475	4930448I06Rik
chr1	41347802	41347900	846	2.90301	-1.83389	0.0214941	Intergenic				Intergenic	-166599	NR_040475	4930448I06Rik
chr1	41352702	41352800	847	2.33824	-1.6116	0.0224742	Intergenic				Lx7|LINE|L1	-171499	NR_040475	4930448I06Rik
chr1	41375502	41375600	848	2.33824	-1.6116	0.0224742	Intergenic				MLT2C1|LTR|ERVL	-194299	NR_040475	4930448I06Rik
chr1	41771902	41772000	849	1.25951	-0.6107	0.0243444	Intergenic				Intergenic	-590699	NR_040475	4930448I06Rik
chr1	41783602	41783700	850	2.90263	-1.83351	0.0223792	Intergenic				Intergenic	-602399	NR_040475	4930448I06Rik
chr1	41890902	41891000	851	3.05112	-1.75557	0.0117256	Intergenic				Intergenic	-709699	NR_040475	4930448I06Rik
chr1	42182702	42182800	852	2.33821	-1.61099	0.0224742	Intergenic				MTD|LTR|ERVL-MaLR	512074	NR_027826	2610017I09Rik
chr1	42344702	42344800	853	2.20391	-1.68167	0.0385921	Intergenic				Intergenic	350074	NR_027826	2610017I09Rik
chr1	42389602	42389700	854	2.903	-1.8336	0.0214941	Intergenic				Intergenic	305174	NR_027826	2610017I09Rik
chr1	42389702	42389800	855	3.30889	-1.61149	0.00407057	Intergenic				B1_Mus1|SINE|Alu	305074	NR_027826	2610017I09Rik
chr1	42389802	42389900	856	3.18545	-1.68186	0.00635226	Intergenic				Intergenic	304974	NR_027826	2610017I09Rik
chr1	42389902	42390000	857	2.20392	-1.68202	0.0385921	Intergenic				Intergenic	304874	NR_027826	2610017I09Rik
chr1	42410502	42410600	858	1.3489	-0.959569	0.0433262	Intergenic				Intergenic	284274	NR_027826	2610017I09Rik
chr1	42454202	42454300	859	2.20391	-1.68205	0.0385921	Intergenic				Intergenic	240574	NR_027826	2610017I09Rik
chr1	42499102	42499200	860	2.04411	-1.41876	0.0212866	Intergenic				Intergenic	195674	NR_027826	2610017I09Rik
chr1	42499202	42499300	861	2.4611	-1.54416	0.012949	Intergenic				Intergenic	195574	NR_027826	2610017I09Rik
chr1	42537202	42537300	862	2.20392	-1.68199	0.0385921	Intergenic				Intergenic	157574	NR_027826	2610017I09Rik
chr1	42537302	42537400	863	3.05113	-1.75586	0.0117256	Intergenic				Intergenic	157474	NR_027826	2610017I09Rik
chr1	42564702	42564800	864	1.95172	-1.1962	0.0118309	Intergenic				Intergenic	130074	NR_027826	2610017I09Rik
chr1	42605202	42605300	865	2.90301	-1.83389	0.0214941	Intergenic				Intergenic	89574	NR_027826	2610017I09Rik
chr1	42607202	42607300	866	2.2039	-1.68173	0.0385921	Intergenic				ORR1E|LTR|ERVL-MaLR	87574	NR_027826	2610017I09Rik
chr1	42728402	42728500	867	2.20391	-1.68167	0.0385921	Intergenic				Intergenic	28115	NR_027891	2900092D14Rik
chr1	42739702	42739800	868	2.0441	-1.41844	0.0212866	Intergenic				Intergenic	39415	NR_027891	2900092D14Rik
chr1	42752802	42752900	869	2.90493	-1.83384	0.0248065	Intergenic				Intergenic	52515	NR_027891	2900092D14Rik
chr1	42852902	42853000	870	2.90263	-1.83351	0.0223791	intron	NM_023514	Mrps9	intron 1 of 10	intron (NM_023514, intron 1 of 10)	1718	NM_023514	Mrps9
chr1	42880202	42880300	871	1.55531	-1.19607	0.0414212	intron	NM_023514	Mrps9	intron 4 of 10	intron (NM_023514, intron 4 of 10)	29018	NM_023514	Mrps9
chr1	42880302	42880400	872	3.30562	-1.61117	0.00466344	intron	NM_023514	Mrps9	intron 4 of 10	intron (NM_023514, intron 4 of 10)	29118	NM_023514	Mrps9
chr1	42926802	42926900	873	2.45621	-1.54378	0.0183833	Intergenic				Intergenic	-26021	NM_053107	Gpr45
chr1	42926902	42927000	874	2.2039	-1.68138	0.0385921	Intergenic				(TTTTTG)n|Simple_repeat|Simple_repeat	-25921	NM_053107	Gpr45
chr1	42947102	42947200	875	1.93374	-1.48057	0.0405256	Intergenic				MLT2B1|LTR|ERVL	-5721	NM_053107	Gpr45
chr1	42988602	42988700	876	2.46111	-1.54451	0.012949	intron	NM_053107	Gpr45	intron 1 of 1	Lx3_Mus|LINE|L1	35779	NM_053107	Gpr45
chr1	43025802	43025900	877	1.9309	-1.48048	0.0351774	intron	NM_053107	Gpr45	intron 1 of 1	RMER15-int|LTR|ERVL	72771	NM_001013025	Tgfbrap1
chr1	43101702	43101800	878	1.76223	-1.30341	0.0309072	intron	NM_133818		intron 2 of 3	Lx3_Mus|LINE|L1	3041	NM_133818	AI597479
chr1	43134702	43134800	879	2.42475	-1.19627	0.00258065	intron	NM_010212	Fhl2	intron 3 of 5	B1F2|SINE|Alu	29210	NM_010212	Fhl2
chr1	43143802	43143900	880	1.55787	-1.19674	0.049762	intron	NM_010212	Fhl2	intron 2 of 5	intron (NM_010212, intron 2 of 5)	20110	NM_010212	Fhl2
chr1	43156102	43156200	881	1.31253	-0.833216	0.0357386	intron	NM_010212	Fhl2	intron 1 of 5	ORR1E|LTR|ERVL-MaLR	7810	NM_010212	Fhl2
chr1	43215102	43215200	882	2.2039	-1.68173	0.0385921	Intergenic				Intergenic	-51190	NM_010212	Fhl2
chr1	43222702	43222800	883	3.05113	-1.75586	0.0117256	Intergenic				Intergenic	-58790	NM_010212	Fhl2
chr1	43222802	43222900	884	5.50042	-1.75567	0.000977416	Intergenic				L1_Mur3|LINE|L1	-58890	NM_010212	Fhl2
chr1	43222902	43223000	885	2.04411	-1.41873	0.0212866	Intergenic				L1_Mur3|LINE|L1	-58990	NM_010212	Fhl2
chr1	43254402	43254500	886	2.33822	-1.61134	0.0224742	Intergenic				Intergenic	-90490	NM_010212	Fhl2
chr1	43337302	43337400	887	1.49891	-0.873986	0.0191825	Intergenic				Intergenic	-108400	NM_010879	Nck2
chr1	43387702	43387800	888	2.90301	-1.83389	0.0214941	Intergenic				ORSL-2b|DNA|hAT-Tip100	-58000	NM_010879	Nck2
chr1	43432002	43432100	889	1.64697	-1.14567	0.0266284	Intergenic				Intergenic	-13700	NM_010879	Nck2
chr1	43432102	43432200	890	2.24695	-1.30327	0.007546	Intergenic				Intergenic	-13600	NM_010879	Nck2
chr1	43510802	43510900	891	2.2039	-1.68138	0.0385921	intron	NM_010879	Nck2	intron 2 of 4	intron (NM_010879, intron 2 of 4)	65100	NM_010879	Nck2
chr1	43511902	43512000	892	1.95174	-1.19683	0.0118309	intron	NM_010879	Nck2	intron 2 of 4	intron (NM_010879, intron 2 of 4)	66200	NM_010879	Nck2
chr1	43567802	43567900	893	1.28339	-0.717549	0.0294888	intron	NM_010879	Nck2	intron 4 of 4	intron (NM_010879, intron 4 of 4)	122100	NM_010879	Nck2
chr1	43642302	43642400	894	2.15267	-1.35977	0.0212688	Intergenic				L1_Mur3|LINE|L1	-88251	NM_024283	1500015O10Rik
chr1	43642402	43642500	895	1.9309	-1.48048	0.0351774	Intergenic				L1_Mur3|LINE|L1	-88151	NM_024283	1500015O10Rik
chr1	43646002	43646100	896	1.48586	-1.05002	0.0448184	Intergenic				Intergenic	-84551	NM_024283	1500015O10Rik
chr1	43770302	43770400	897	2.90493	-1.83384	0.0248066	intron	NM_026430	Uxs1	intron 9 of 14	intron (NM_026430, intron 9 of 14)	39749	NM_024283	1500015O10Rik
chr1	43822702	43822800	898	1.81444	-1.04942	0.0106358	intron	NM_026430	Uxs1	intron 1 of 14	intron (NM_026430, intron 1 of 14)	4957	NM_026430	Uxs1
chr1	43828002	43828100	899	1.76005	-1.30274	0.0359477	promoter-TSS	NM_026430	Uxs1		promoter-TSS (NM_026430)	-343	NM_026430	Uxs1
chr1	43828102	43828200	900	1.86007	-1.24832	0.0192284	promoter-TSS	NM_026430	Uxs1		promoter-TSS (NM_026430)	-443	NM_026430	Uxs1
chr1	44030502	44030600	901	1.93	-1.47981	0.0390916	Intergenic				Intergenic	-10545	NM_001013799	Mettl21c
chr1	44034002	44034100	902	1.48165	-1.04935	0.0347222	Intergenic				RMER21B|LTR|ERV1	-14045	NM_001013799	Mettl21c
chr1	44071302	44071400	903	2.14907	-1.35919	0.0127374	Intergenic				Intergenic	31037	NM_029368	Tex30
chr1	44071402	44071500	904	2.57432	-1.47997	0.00739187	Intergenic				Intergenic	30937	NM_029368	Tex30
chr1	44124102	44124200	905	1.12525	-0.577593	0.0410152	intron	NM_144558	Bivm	intron 1 of 9	ORR1A2-int|LTR|ERVL-MaLR	4183	NM_144558	Bivm
chr1	44198802	44198900	906	1.63993	-0.959035	0.0146524	Intergenic				FordPrefect|DNA|hAT-Tip100	20080	NM_207281	Mettl21e
chr1	44198902	44199000	907	1.55533	-1.19633	0.0414212	Intergenic				Intergenic	19980	NM_207281	Mettl21e
chr1	44329602	44329700	908	2.57866	-1.09653	0.00193694	Intergenic				RLTR13D2|LTR|ERVK	-110720	NM_207281	Mettl21e
chr1	44329802	44329900	909	1.42585	-0.915837	0.0289918	Intergenic				Lx3B|LINE|L1	-110920	NM_207281	Mettl21e
chr1	44330102	44330200	910	1.93088	-1.47984	0.0351774	Intergenic				Intergenic	-111220	NM_207281	Mettl21e
chr1	44517502	44517600	911	1.46648	-0.611452	0.00990585	Intergenic				RMER1B|Other|Other	-34120	NM_028450	Gulp1
chr1	44666102	44666200	912	1.31253	-0.833216	0.0357386	intron	NM_028450	Gulp1	intron 1 of 10	Lx3A|LINE|L1	78798	NR_040602	4930521E06Rik
chr1	44896202	44896300	913	1.80815	-1.04925	0.0209407	Intergenic				RLTR16B_MM|LTR|ERVK	-151302	NR_040602	4930521E06Rik
chr1	44896402	44896500	914	2.3346	-1.24857	0.00741164	Intergenic				RLTR16B_MM|LTR|ERVK	-151502	NR_040602	4930521E06Rik
chr1	44896502	44896600	915	2.14908	-1.35957	0.0127374	Intergenic				RLTR16B_MM|LTR|ERVK	-151602	NR_040602	4930521E06Rik
chr1	44916702	44916800	916	2.33822	-1.61134	0.0224742	Intergenic				L1_Mus3|LINE|L1	-171802	NR_040602	4930521E06Rik
chr1	45026102	45026200	917	2.67929	-1.41825	0.00418539	Intergenic				L1VL4|LINE|L1	-281202	NR_040602	4930521E06Rik
chr1	45223202	45223300	918	1.48259	-1.04955	0.0381375	Intergenic				Lx2B2|LINE|L1	-88287	NM_009930	Col3a1
chr1	45223302	45223400	919	1.81984	-1.04968	0.016499	Intergenic				Lx2B2|LINE|L1	-88187	NM_009930	Col3a1
chr1	45223502	45223600	920	2.15648	-1.35974	0.0322964	Intergenic				Lx2B2|LINE|L1	-87987	NM_009930	Col3a1
chr1	45285002	45285100	921	5.3661	-1.83367	0.00195452	Intergenic				Intergenic	-26487	NM_009930	Col3a1
chr1	45323702	45323800	922	3.05113	-1.75586	0.0117256	exon	NM_009930		exon 5 of 51	exon (NM_009930, exon 5 of 51)	12213	NM_009930	Col3a1
chr1	45503202	45503300	923	1.48158	-1.04924	0.037337	promoter-TSS	NM_007737	Col5a2		promoter-TSS (NM_007737)	31	NM_007737	Col5a2
chr1	45503502	45503600	924	2.20391	-1.6817	0.0385921	promoter-TSS	NM_007737	Col5a2		promoter-TSS (NM_007737)	-269	NM_007737	Col5a2
chr1	45541602	45541700	925	2.20391	-1.68167	0.0385921	Intergenic				A-rich|Low_complexity|Low_complexity	-38369	NM_007737	Col5a2
chr1	45541702	45541800	926	2.20391	-1.68167	0.0385921	Intergenic				Intergenic	-38469	NM_007737	Col5a2
chr1	45594902	45595000	927	3.18544	-1.68157	0.00635226	Intergenic				RLTR13B2|LTR|ERVK	-91669	NM_007737	Col5a2
chr1	45787602	45787700	928	2.20411	-1.68164	0.0440259	Intergenic				L1Md_F2|LINE|L1	-7850	NM_028599	Wdr75
chr1	45795902	45796000	929	3.3101	-1.61138	0.00434315	intron	NM_028599	Wdr75	intron 1 of 20	intron (NM_028599, intron 1 of 20)	450	NM_028599	Wdr75
chr1	45987202	45987300	930	2.20391	-1.68167	0.0385921	Intergenic				Intergenic	43186	NR_037691	Gm4776
chr1	46046902	46047000	931	1.81442	-1.04882	0.0106358	Intergenic				L1_Mus4|LINE|L1	-16514	NR_037690	Gm4776
chr1	46077202	46077300	932	5.50042	-1.75564	0.000977416	intron	NM_001160386	Dnahc7b	intron 2 of 65	L1Md_F2|LINE|L1	10513	NM_001160386	Dnah7b
chr1	46077402	46077500	933	2.90263	-1.83351	0.0223789	intron	NM_001160386	Dnahc7b	intron 2 of 65	L1Md_F2|LINE|L1	10713	NM_001160386	Dnah7b
chr1	46128502	46128600	934	3.05512	-1.7558	0.0166282	intron	NM_001160386	Dnahc7b	intron 15 of 65	intron (NM_001160386, intron 15 of 65)	61813	NM_001160386	Dnah7b
chr1	46158602	46158700	935	1.65225	-1.14631	0.0325623	intron	NM_001160386	Dnahc7b	intron 20 of 65	Lx3B|LINE|L1	91913	NM_001160386	Dnah7b
chr1	46246002	46246100	936	2.90301	-1.83389	0.0214941	intron	NM_001160386	Dnahc7b	intron 46 of 65	RMER17A2|LTR|ERVK	179313	NM_001160386	Dnah7b
chr1	46335602	46335700	937	2.24695	-1.30322	0.007546	intron	NM_001160386	Dnahc7b	intron 58 of 65	L1Md_F3|LINE|L1	268913	NM_001160386	Dnah7b
chr1	46420002	46420100	938	2.47367	-1.54439	0.0266349	Intergenic				B1_Mur1|SINE|Alu	353313	NM_001160386	Dnah7b
chr1	46420102	46420200	939	2.58144	-1.48026	0.0125229	Intergenic				B1_Mur1|SINE|Alu	353413	NM_001160386	Dnah7b
chr1	46540702	46540800	940	2.20391	-1.6817	0.0385921	Intergenic				L1Md_F2|LINE|L1	312758	NM_172653	Slc39a10
chr1	46613702	46613800	941	1.93089	-1.48019	0.0351774	Intergenic				Intergenic	239758	NM_172653	Slc39a10
chr1	46630402	46630500	942	2.20392	-1.68202	0.0385921	Intergenic				Intergenic	223058	NM_172653	Slc39a10
chr1	46673602	46673700	943	2.04411	-1.41876	0.0212866	Intergenic				L1Md_F|LINE|L1	179858	NM_172653	Slc39a10
chr1	46677702	46677800	944	3.05561	-1.75595	0.0268527	Intergenic				L1_Mus1|LINE|L1	175758	NM_172653	Slc39a10
chr1	46698702	46698800	945	2.02869	-1.41821	0.036961	Intergenic				RLTR20B1|LTR|ERVK	154758	NM_172653	Slc39a10
chr1	46710802	46710900	946	2.20391	-1.68167	0.0385921	Intergenic				L1_Mur2|LINE|L1	142658	NM_172653	Slc39a10
chr1	46846702	46846800	947	2.90301	-1.83386	0.0214941	intron	NM_172653	Slc39a10	intron 1 of 9	B1F|SINE|Alu	6758	NM_172653	Slc39a10
chr1	46848802	46848900	948	2.89344	-1.83363	0.036038	intron	NM_172653	Slc39a10	intron 1 of 9	intron (NM_172653, intron 1 of 9)	4658	NM_172653	Slc39a10
chr1	47007302	47007400	949	1.76222	-1.30318	0.0309072	Intergenic				Intergenic	-153842	NM_172653	Slc39a10
chr1	47321702	47321800	950	1.95172	-1.1962	0.0118309	Intergenic				Lx2|LINE|L1	145374	NR_105768	Mir6350
chr1	47321802	47321900	951	1.93099	-1.48025	0.0366281	Intergenic				Lx2|LINE|L1	145274	NR_105768	Mir6350
chr1	47377402	47377500	952	1.93088	-1.4799	0.0351774	Intergenic				B1_Mm|SINE|Alu	89674	NR_105768	Mir6350
chr1	47453302	47453400	953	2.33823	-1.61131	0.0224742	Intergenic				MusHAL1|LINE|L1	13774	NR_105768	Mir6350
chr1	47453402	47453500	954	2.46049	-1.54422	0.0150956	Intergenic				MusHAL1|LINE|L1	13674	NR_105768	Mir6350
chr1	47477402	47477500	955	1.76381	-1.30372	0.0328707	Intergenic				Intergenic	-10326	NR_105768	Mir6350
chr1	47613302	47613400	956	1.3489	-0.959598	0.0433262	Intergenic				Intergenic	-146226	NR_105768	Mir6350
chr1	47671102	47671200	957	2.20391	-1.68205	0.0385921	Intergenic				Lx5b|LINE|L1	-204026	NR_105768	Mir6350
chr1	47865802	47865900	958	1.34888	-0.958937	0.0433262	Intergenic				RLTR20B1|LTR|ERVK	-398726	NR_105768	Mir6350
chr1	47909002	47909100	959	2.04411	-1.41879	0.0212866	Intergenic				Lx3C|LINE|L1	-441926	NR_105768	Mir6350
chr1	47909102	47909200	960	2.04411	-1.41876	0.0212866	Intergenic				Lx3C|LINE|L1	-442026	NR_105768	Mir6350
chr1	48033302	48033400	961	2.3359	-1.61102	0.0250037	Intergenic				Lx|LINE|L1	-566226	NR_105768	Mir6350
chr1	48044402	48044500	962	1.93088	-1.47987	0.0351774	Intergenic				L1Md_T|LINE|L1	-577326	NR_105768	Mir6350
chr1	48135102	48135200	963	2.90493	-1.83384	0.0248066	Intergenic				L1_Mus3|LINE|L1	-668026	NR_105768	Mir6350
chr1	48135202	48135300	964	2.20391	-1.6817	0.0385921	Intergenic				L1_Mus3|LINE|L1	-668126	NR_105768	Mir6350
chr1	48171702	48171800	965	2.57432	-1.48006	0.00739187	Intergenic				MERV1_LTR|LTR|ERV1	-704626	NR_105768	Mir6350
chr1	48171802	48171900	966	3.05112	-1.75557	0.0117256	Intergenic				MERV1_LTR|LTR|ERV1	-704726	NR_105768	Mir6350
chr1	48236302	48236400	967	1.42584	-0.915867	0.0289918	Intergenic				Lx|LINE|L1	-769226	NR_105768	Mir6350
chr1	48253202	48253300	968	2.50605	-1.14532	0.00149218	Intergenic				L1_Mus1|LINE|L1	-786126	NR_105768	Mir6350
chr1	48253302	48253400	969	2.03402	-0.91609	0.00249883	Intergenic				L1_Mus1|LINE|L1	-786226	NR_105768	Mir6350
chr1	48253502	48253600	970	1.57262	-0.681403	0.00701438	Intergenic				L1_Mus1|LINE|L1	-786426	NR_105768	Mir6350
chr1	48353202	48353300	971	1.31254	-0.833531	0.0357386	Intergenic				RLTR11A|LTR|ERVK	-886126	NR_105768	Mir6350
chr1	48477702	48477800	972	1.34889	-0.959224	0.0433262	Intergenic				Lx2B2|LINE|L1	-1010626	NR_105768	Mir6350
chr1	48588502	48588600	973	1.34888	-0.958967	0.0433262	Intergenic				Lx5c|LINE|L1	-1121426	NR_105768	Mir6350
chr1	48614502	48614600	974	1.55614	-1.19627	0.0472888	Intergenic				L1_Mus2|LINE|L1	-1147426	NR_105768	Mir6350
chr1	48614602	48614700	975	1.64699	-1.14564	0.0267862	Intergenic				L1_Mus2|LINE|L1	-1147526	NR_105768	Mir6350
chr1	48624402	48624500	976	2.1988	-1.68132	0.0487961	Intergenic				RMER21A|LTR|ERV1	-1157326	NR_105768	Mir6350
chr1	48625102	48625200	977	2.57432	-1.48	0.00739187	Intergenic				ORR1D1|LTR|ERVL-MaLR	-1158026	NR_105768	Mir6350
chr1	48889402	48889500	978	1.65725	-1.36002	0.0490717	Intergenic				MYSERV16_I-int|LTR|ERVK	-1422326	NR_105768	Mir6350
chr1	48933102	48933200	979	2.20391	-1.68205	0.0385921	Intergenic				Lx|LINE|L1	-1466026	NR_105768	Mir6350
chr1	49110102	49110200	980	2.86881	-1.30337	0.00131419	Intergenic				Lx8|LINE|L1	-1643026	NR_105768	Mir6350
chr1	49199802	49199900	981	2.903	-1.83357	0.0214941	Intergenic				Intergenic	-1727672	NM_019790	Tmeff2
chr1	49410902	49411000	982	1.65725	-1.36005	0.0490717	Intergenic				L1_Mus1|LINE|L1	-1516572	NM_019790	Tmeff2
chr1	49474002	49474100	983	2.4611	-1.54416	0.012949	Intergenic				L1VL4|LINE|L1	-1453472	NM_019790	Tmeff2
chr1	49474102	49474200	984	2.4611	-1.54416	0.012949	Intergenic				(CAA)n|Simple_repeat|Simple_repeat	-1453372	NM_019790	Tmeff2
chr1	49521102	49521200	985	1.93089	-1.48019	0.0351774	Intergenic				RMER3D-int|LTR|ERVK	-1406372	NM_019790	Tmeff2
chr1	49618102	49618200	986	2.11919	-1.09666	0.00435	Intergenic				RLTR17|LTR|ERVK	-1309372	NM_019790	Tmeff2
chr1	49935502	49935600	987	2.03788	-1.14551	0.00720663	Intergenic				L1Md_F2|LINE|L1	-991972	NM_019790	Tmeff2
chr1	49935602	49935700	988	1.86008	-1.24864	0.0192284	Intergenic				L1Md_F2|LINE|L1	-991872	NM_019790	Tmeff2
chr1	50039302	50039400	989	1.93088	-1.47987	0.0351774	Intergenic				MERV1_I-int|LTR|ERV1	-888172	NM_019790	Tmeff2
chr1	50060502	50060600	990	3.18544	-1.68151	0.00635226	Intergenic				L1_Mus2|LINE|L1	-866972	NM_019790	Tmeff2
chr1	50103002	50103100	991	1.76221	-1.3028	0.0309072	Intergenic				L1_Mus4|LINE|L1	-824472	NM_019790	Tmeff2
chr1	50206102	50206200	992	2.20391	-1.68167	0.0385921	Intergenic				Intergenic	-721372	NM_019790	Tmeff2
chr1	50285402	50285500	993	1.65725	-1.36008	0.0490717	Intergenic				L1Md_F2|LINE|L1	-642072	NM_019790	Tmeff2
chr1	50681802	50681900	994	2.90301	-1.83386	0.0214941	Intergenic				L1Md_F2|LINE|L1	-245672	NM_019790	Tmeff2
chr1	50779402	50779500	995	1.76222	-1.30312	0.0309072	Intergenic				Lx3C|LINE|L1	-148072	NM_019790	Tmeff2
chr1	50790102	50790200	996	1.55534	-1.19668	0.0414212	Intergenic				L1Md_F2|LINE|L1	-137372	NM_019790	Tmeff2
chr1	51025302	51025400	997	2.20312	-1.68176	0.0436746	intron	NM_019790	Tmeff2	intron 4 of 9	intron (NM_019790, intron 4 of 9)	97828	NM_019790	Tmeff2
chr1	51278202	51278300	998	2.90301	-1.83386	0.0214941	intron	NR_045151	9330175M20Rik	intron 2 of 4	intron (NR_045151, intron 2 of 4)	-10875	NM_138741	Sdpr
chr1	51423502	51423600	999	1.73839	-1.09719	0.0293336	Intergenic				Intergenic	54848	NM_028696	Nabp1
chr1	51423602	51423700	1000	2.12433	-1.09706	0.0166372	Intergenic				Intergenic	54748	NM_028696	Nabp1
chr1	51474202	51474300	1001	2.34875	-1.61154	0.0375195	intron	NM_028696	Nabp1	intron 3 of 5	intron (NM_028696, intron 3 of 5)	4148	NM_028696	Nabp1
chr1	51493102	51493200	1002	2.33892	-1.61122	0.0348755	Intergenic				Intergenic	-14752	NM_028696	Nabp1
chr1	51514502	51514600	1003	2.20391	-1.6817	0.0385921	Intergenic				Intergenic	-36152	NM_028696	Nabp1
chr1	51523302	51523400	1004	2.20391	-1.68167	0.0385921	Intergenic				Intergenic	-44952	NM_028696	Nabp1
chr1	51540002	51540100	1005	1.11675	-0.480359	0.0336053	Intergenic				Intergenic	-61652	NM_028696	Nabp1
chr1	51540102	51540200	1006	1.12525	-0.577535	0.0410152	Intergenic				Intergenic	-61752	NM_028696	Nabp1
chr1	51596302	51596400	1007	1.56296	-1.00343	0.0226811	Intergenic				Intergenic	-117952	NM_028696	Nabp1
chr1	51689002	51689100	1008	1.42615	-0.916094	0.031821	Intergenic				MLT2E|LTR|ERVL	-210652	NM_028696	Nabp1
chr1	51689102	51689200	1009	1.56279	-1.0034	0.0299002	Intergenic				MLT2E|LTR|ERVL	-210752	NM_028696	Nabp1
chr1	51689202	51689300	1010	1.76005	-1.30274	0.0359477	Intergenic				MLT2E|LTR|ERVL	-210852	NM_028696	Nabp1
chr1	51704802	51704900	1011	1.34887	-0.958996	0.0433262	Intergenic				BGLII_B|LTR|ERVK	211123	NM_010863	Myo1b
chr1	51751802	51751900	1012	2.45546	-1.5439	0.0175337	intron	NM_010863	Myo1b	intron 29 of 29	B1_Mus1|SINE|Alu	164123	NM_010863	Myo1b
chr1	51760702	51760800	1013	3.18545	-1.68183	0.00635226	intron	NM_010863	Myo1b	intron 25 of 29	intron (NM_010863, intron 25 of 29)	155223	NM_010863	Myo1b
chr1	51760802	51760900	1014	2.90493	-1.83384	0.0248066	intron	NM_010863	Myo1b	intron 25 of 29	intron (NM_010863, intron 25 of 29)	155123	NM_010863	Myo1b
chr1	51766202	51766300	1015	1.34888	-0.958937	0.0433262	intron	NM_010863	Myo1b	intron 23 of 29	intron (NM_010863, intron 23 of 29)	149723	NM_010863	Myo1b
chr1	51771602	51771700	1016	2.20391	-1.6817	0.0385921	intron	NM_010863	Myo1b	intron 20 of 29	intron (NM_010863, intron 20 of 29)	144323	NM_010863	Myo1b
chr1	51810502	51810600	1017	1.55533	-1.19636	0.0414212	intron	NM_010863	Myo1b	intron 7 of 29	intron (NM_010863, intron 7 of 29)	105423	NM_010863	Myo1b
chr1	51810602	51810700	1018	1.76223	-1.30344	0.0309072	intron	NM_010863	Myo1b	intron 7 of 29	intron (NM_010863, intron 7 of 29)	105323	NM_010863	Myo1b
chr1	51810702	51810800	1019	1.93089	-1.48019	0.0351774	intron	NM_010863	Myo1b	intron 7 of 29	intron (NM_010863, intron 7 of 29)	105223	NM_010863	Myo1b
chr1	51834802	51834900	1020	2.20391	-1.68167	0.0385921	intron	NM_010863	Myo1b	intron 3 of 29	intron (NM_010863, intron 3 of 29)	81123	NM_010863	Myo1b
chr1	51834902	51835000	1021	2.90301	-1.83389	0.0214941	intron	NM_010863	Myo1b	intron 3 of 29	intron (NM_010863, intron 3 of 29)	81023	NM_010863	Myo1b
chr1	51903402	51903500	1022	1.9214	-1.47961	0.0470048	intron	NM_010863	Myo1b	intron 1 of 29	intron (NM_010863, intron 1 of 29)	12523	NM_010863	Myo1b
chr1	51903502	51903600	1023	2.20391	-1.6817	0.0385921	intron	NM_010863	Myo1b	intron 1 of 29	intron (NM_010863, intron 1 of 29)	12423	NM_010863	Myo1b
chr1	51922402	51922500	1024	1.55786	-1.00326	0.0317786	Intergenic				RLTR14|LTR|ERV1	-6477	NM_001161817	Myo1b
chr1	51979202	51979300	1025	1.65724	-1.35967	0.0490717	Intergenic				Intergenic	-28993	NM_011487	Stat4
chr1	52001802	52001900	1026	2.20392	-1.68202	0.0385921	Intergenic				ORR1D1|LTR|ERVL-MaLR	-6393	NM_011487	Stat4
chr1	52009202	52009300	1027	1.8601	-1.2493	0.0192284	intron	NM_011487	Stat4	intron 1 of 23	intron (NM_011487, intron 1 of 23)	1007	NM_011487	Stat4
chr1	52057502	52057600	1028	1.76223	-1.30344	0.0309072	intron	NM_011487	Stat4	intron 3 of 23	MTEa|LTR|ERVL-MaLR	49307	NM_011487	Stat4
chr1	52065602	52065700	1029	2.11919	-1.0966	0.00435	intron	NM_011487	Stat4	intron 4 of 23	intron (NM_011487, intron 4 of 23)	-53787	NM_009283	Stat1
chr1	52065702	52065800	1030	2.03788	-1.14551	0.00720663	intron	NM_011487	Stat4	intron 4 of 23	ID_B1|SINE|B4	-53687	NM_009283	Stat1
chr1	52065802	52065900	1031	2.24694	-1.30296	0.007546	intron	NM_011487	Stat4	intron 4 of 23	intron (NM_011487, intron 4 of 23)	-53587	NM_009283	Stat1
chr1	52065902	52066000	1032	2.0441	-1.41844	0.0212866	intron	NM_011487	Stat4	intron 4 of 23	intron (NM_011487, intron 4 of 23)	-53487	NM_009283	Stat1
chr1	52097502	52097600	1033	2.24704	-1.30362	0.00760207	intron	NM_011487	Stat4	intron 15 of 23	intron (NM_011487, intron 15 of 23)	-21887	NM_009283	Stat1
chr1	52097602	52097700	1034	2.86945	-1.30346	0.0014917	intron	NM_011487	Stat4	intron 15 of 23	intron (NM_011487, intron 15 of 23)	-21787	NM_009283	Stat1
chr1	52104402	52104500	1035	2.33823	-1.61125	0.0224742	intron	NM_011487	Stat4	intron 21 of 23	intron (NM_011487, intron 21 of 23)	-14987	NM_009283	Stat1
chr1	52143102	52143200	1036	1.9309	-1.48051	0.0351774	intron	NM_009283	Stat1	intron 12 of 24	intron (NM_009283, intron 12 of 24)	23529	NM_001205313	Stat1
chr1	52170402	52170500	1037	1.96446	-0.958875	0.00408436	intron	NM_001081081	Gls	intron 14 of 17	intron (NM_001081081, intron 14 of 17)	50829	NM_001205313	Stat1
chr1	52232702	52232800	1038	1.55415	-1.19567	0.0436752	exon	NM_001113383	Gls	exon 1 of 15	exon (NM_001113383, exon 1 of 15)	481	NM_001081081	Gls
chr1	52333802	52333900	1039	1.93088	-1.4799	0.0351774	Intergenic				Lx9|LINE|L1	-100619	NM_001113383	Gls
chr1	52392802	52392900	1040	1.64764	-1.14608	0.0281984	Intergenic				Intergenic	107597	NM_008667	Nab1
chr1	52426202	52426300	1041	1.93088	-1.47984	0.0351774	Intergenic				Lx9|LINE|L1	74197	NM_008667	Nab1
chr1	52450402	52450500	1042	2.90301	-1.83389	0.0214941	Intergenic				Intergenic	49997	NM_008667	Nab1
chr1	52567002	52567100	1043	1.93089	-1.48016	0.0351774	Intergenic				LTR40b|LTR|ERVL	-63654	NR_024590	Tmem194b
chr1	52634602	52634700	1044	1.19461	-0.248853	0.0332644	intron	NM_001142647		intron 1 of 8	intron (NM_001142647, intron 1 of 8)	3946	NM_001142647	Tmem194b
chr1	52634702	52634800	1045	1.33653	-0.448753	0.0306891	intron	NM_001142647		intron 1 of 8	intron (NM_001142647, intron 1 of 8)	4046	NM_001142647	Tmem194b
chr1	52658502	52658600	1046	1.55787	-1.19674	0.0497618	intron	NM_133829	Mfsd6	intron 6 of 6	intron (NM_133829, intron 6 of 6)	27846	NM_001142647	Tmem194b
chr1	52658602	52658700	1047	3.18545	-1.68186	0.00635226	intron	NM_133829	Mfsd6	intron 6 of 6	intron (NM_133829, intron 6 of 6)	27946	NM_001142647	Tmem194b
chr1	52658702	52658800	1048	3.05113	-1.75583	0.0117256	intron	NM_133829	Mfsd6	intron 6 of 6	intron (NM_133829, intron 6 of 6)	28046	NM_001142647	Tmem194b
chr1	52676502	52676600	1049	1.93089	-1.48019	0.0351774	exon	NM_133829	Mfsd6	exon 3 of 7	exon (NM_133829, exon 3 of 7)	45846	NM_001142647	Tmem194b
chr1	52714102	52714200	1050	2.0441	-1.41841	0.0212866	intron	NM_178081	Mfsd6	intron 1 of 5	intron (NM_178081, intron 1 of 5)	13167	NM_178081	Mfsd6
chr1	52714202	52714300	1051	1.76222	-1.30309	0.0309072	intron	NM_178081	Mfsd6	intron 1 of 5	intron (NM_178081, intron 1 of 5)	13067	NM_178081	Mfsd6
chr1	52733702	52733800	1052	1.55532	-1.19604	0.0414212	Intergenic				L1ME3A|LINE|L1	-6433	NM_133829	Mfsd6
chr1	52810702	52810800	1053	3.05113	-1.75589	0.0117256	intron	NM_008384	Inpp1	intron 1 of 5	RLTR13D5|LTR|ERVK	6937	NM_008384	Inpp1
chr1	52849502	52849600	1054	2.05338	-1.41916	0.0364364	intron	NM_146108	Hibch	intron 1 of 13	intron (NM_146108, intron 1 of 13)	4505	NM_146108	Hibch
chr1	53052602	53052700	1055	2.20391	-1.68205	0.0385921	Intergenic				Intergenic	-9012	NM_010834	Mstn
chr1	53059302	53059400	1056	1.65725	-1.36002	0.0490717	Intergenic				Intergenic	-2312	NM_010834	Mstn
chr1	53076202	53076300	1057	2.4611	-1.54416	0.012949	Intergenic				Intergenic	14588	NM_010834	Mstn
chr1	53105302	53105400	1058	2.24704	-1.30362	0.00760207	Intergenic				Intergenic	43688	NM_010834	Mstn
chr1	53194402	53194500	1059	1.65724	-1.35976	0.0490717	intron	NM_153556	Pms1	intron 11 of 12	intron (NM_153556, intron 11 of 12)	-6834	NM_027070	1700019A02Rik
chr1	53194502	53194600	1060	1.64695	-1.14544	0.0266284	intron	NM_153556	Pms1	intron 11 of 12	intron (NM_153556, intron 11 of 12)	-6934	NM_027070	1700019A02Rik
chr1	53262802	53262900	1061	2.90301	-1.83386	0.0214941	intron	NM_153556	Pms1	intron 4 of 12	intron (NM_153556, intron 4 of 12)	34145	NM_153556	Pms1
chr1	53297002	53297100	1062	2.14909	-1.35989	0.0127374	promoter-TSS	NM_145517			promoter-TSS (NM_145517)	-44	NM_145517	Ormdl1
chr1	53342902	53343000	1063	1.42583	-0.915551	0.0289918	Intergenic				Intergenic	9748	NM_133728	Asnsd1
chr1	53387102	53387200	1064	2.90263	-1.83351	0.0223788	Intergenic				Intergenic	-34452	NM_133728	Asnsd1
chr1	53389402	53389500	1065	3.05113	-1.75583	0.0117256	Intergenic				MMVL30-int|LTR|ERV1	-36752	NM_133728	Asnsd1
chr1	53509302	53509400	1066	2.2039	-1.68173	0.0385921	intron	NM_001252070	Dnahc7a	intron 41 of 65	RLTR13C2|LTR|ERVK	-156652	NM_133728	Asnsd1
chr1	53544402	53544500	1067	2.903	-1.8336	0.0214941	exon	NM_001252070	Dnahc7a	exon 30 of 66	exon (NM_001252070, exon 30 of 66)	162333	NM_001252070	Dnah7a
chr1	53623302	53623400	1068	2.90263	-1.83351	0.0223787	exon	NM_001252070	Dnahc7a	exon 17 of 66	exon (NM_001252070, exon 17 of 66)	83433	NM_001252070	Dnah7a
chr1	53738702	53738800	1069	2.90301	-1.83389	0.0214941	Intergenic				Intergenic	-31967	NM_001252070	Dnah7a
chr1	53778202	53778300	1070	1.73314	-1.09711	0.0169192	intron	NM_133810	Stk17b	intron 1 of 7	B1F1|SINE|Alu	6964	NM_133810	Stk17b
chr1	53788802	53788900	1071	2.20411	-1.68164	0.0440257	Intergenic				MTD|LTR|ERVL-MaLR	-3636	NM_133810	Stk17b
chr1	53792902	53793000	1072	1.86204	-1.24924	0.021038	Intergenic				MTB|LTR|ERVL-MaLR	-7736	NM_133810	Stk17b
chr1	53793002	53793100	1073	2.77717	-1.35999	0.00235282	Intergenic				Intergenic	-7836	NM_133810	Stk17b
chr1	53793102	53793200	1074	2.04412	-1.41911	0.0212866	Intergenic				Intergenic	-7936	NM_133810	Stk17b
chr1	53860602	53860700	1075	2.90386	-1.83392	0.0241542	intron	NM_001001883	Hecw2	intron 19 of 28	intron (NM_001001883, intron 19 of 28)	11227	NR_106149	Mir7681
chr1	53864902	53865000	1076	1.65723	-1.35944	0.0490717	intron	NM_001001883	Hecw2	intron 19 of 28	intron (NM_001001883, intron 19 of 28)	15527	NR_106149	Mir7681
chr1	53884902	53885000	1077	3.18544	-1.68157	0.00635226	intron	NM_001001883	Hecw2	intron 17 of 28	intron (NM_001001883, intron 17 of 28)	35527	NR_106149	Mir7681
chr1	53906302	53906400	1078	2.90263	-1.83351	0.0223786	intron	NM_001001883	Hecw2	intron 13 of 28	intron (NM_001001883, intron 13 of 28)	56927	NR_106149	Mir7681
chr1	53906402	53906500	1079	3.30832	-1.61112	0.00342099	intron	NM_001001883	Hecw2	intron 13 of 28	intron (NM_001001883, intron 13 of 28)	57027	NR_106149	Mir7681
chr1	53909902	53910000	1080	1.65725	-1.35999	0.0490717	intron	NM_001001883	Hecw2	intron 13 of 28	intron (NM_001001883, intron 13 of 28)	60527	NR_106149	Mir7681
chr1	53931502	53931600	1081	2.20411	-1.68164	0.0440255	intron	NM_001001883	Hecw2	intron 6 of 28	intron (NM_001001883, intron 6 of 28)	82127	NR_106149	Mir7681
chr1	53937402	53937500	1082	2.2039	-1.68135	0.0385921	intron	NM_001001883	Hecw2	intron 4 of 28	PB1D11|SINE|Alu	88027	NR_106149	Mir7681
chr1	53937502	53937600	1083	1.93088	-1.47987	0.0351774	intron	NM_001001883	Hecw2	intron 4 of 28	(TG)n|Simple_repeat|Simple_repeat	88127	NR_106149	Mir7681
chr1	53965702	53965800	1084	1.93089	-1.48016	0.0351774	intron	NM_001001883	Hecw2	intron 2 of 28	intron (NM_001001883, intron 2 of 28)	116327	NR_106149	Mir7681
chr1	54062702	54062800	1085	1.85556	-1.24841	0.0252571	intron	NM_001001883	Hecw2	intron 1 of 28	intron (NM_001001883, intron 1 of 28)	132283	NM_001001883	Hecw2
chr1	54100402	54100500	1086	2.2039	-1.68173	0.0385921	intron	NM_001001883	Hecw2	intron 1 of 28	Lx9|LINE|L1	94583	NM_001001883	Hecw2
chr1	54174702	54174800	1087	1.93088	-1.47984	0.0351774	intron	NM_001001883	Hecw2	intron 1 of 28	intron (NM_001001883, intron 1 of 28)	20283	NM_001001883	Hecw2
chr1	54187702	54187800	1088	1.48166	-1.04964	0.0347222	intron	NM_001001883	Hecw2	intron 1 of 28	Charlie25|DNA|hAT-Charlie	7283	NM_001001883	Hecw2
chr1	54187802	54187900	1089	1.3489	-0.959598	0.0433262	intron	NM_001001883	Hecw2	intron 1 of 28	Charlie25|DNA|hAT-Charlie	7183	NM_001001883	Hecw2
chr1	54251902	54252000	1090	2.20391	-1.6817	0.0385921	intron	NM_030025	Ccdc150	intron 1 of 27	ID_B1|SINE|B4	1268	NM_030025	Ccdc150
chr1	54330602	54330700	1091	3.05112	-1.75557	0.0117256	intron	NM_030025	Ccdc150	intron 17 of 27	Lx2|LINE|L1	79968	NM_030025	Ccdc150
chr1	54330702	54330800	1092	1.65723	-1.35939	0.0490717	intron	NM_030025	Ccdc150	intron 17 of 27	Lx2|LINE|L1	80068	NM_030025	Ccdc150
chr1	54334602	54334700	1093	2.2039	-1.68138	0.0385921	intron	NM_030025	Ccdc150	intron 17 of 27	Lx9|LINE|L1	83968	NM_030025	Ccdc150
chr1	54334702	54334800	1094	2.2039	-1.68138	0.0385921	intron	NM_030025	Ccdc150	intron 17 of 27	Lx9|LINE|L1	84068	NM_030025	Ccdc150
chr1	54340502	54340600	1095	2.46111	-1.54448	0.012949	intron	NM_030025	Ccdc150	intron 17 of 27	Lx|LINE|L1	89868	NM_030025	Ccdc150
chr1	54496202	54496300	1096	3.42155	-1.54435	0.001833	intron	NM_001163314	Pgap1	intron 20 of 26	intron (NM_001163314, intron 20 of 26)	-57280	NM_001033194	Gtf3c3
chr1	54504302	54504400	1097	2.33821	-1.61099	0.0224742	intron	NM_001163314	Pgap1	intron 19 of 26	L1_Mus2|LINE|L1	53333	NM_001163314	Pgap1
chr1	54604802	54604900	1098	2.57317	-1.48009	0.0100605	Intergenic				RMER17B2|LTR|ERVK	-47167	NM_001163314	Pgap1
chr1	54628702	54628800	1099	2.2039	-1.68173	0.0385921	Intergenic				Intergenic	-71067	NM_001163314	Pgap1
chr1	54651802	54651900	1100	1.21708	-0.756311	0.0428228	intron	NM_001081433	Ankrd44	intron 26 of 27	ORR1F|LTR|ERVL-MaLR	-94167	NM_001163314	Pgap1
chr1	54682102	54682200	1101	2.20312	-1.68176	0.0436744	intron	NM_001081433	Ankrd44	intron 16 of 27	L2a|LINE|L2	-124467	NM_001163314	Pgap1
chr1	54815602	54815700	1102	1.32832	-0.578401	0.0163477	intron	NM_001081433	Ankrd44	intron 2 of 27	intron (NM_001081433, intron 2 of 27)	110736	NM_001081433	Ankrd44
chr1	54815802	54815900	1103	1.64705	-0.96007	0.00983293	intron	NM_001081433	Ankrd44	intron 2 of 27	intron (NM_001081433, intron 2 of 27)	110536	NM_001081433	Ankrd44
chr1	54931102	54931200	1104	1.63806	-0.959181	0.0212142	Intergenic				Intergenic	-4764	NM_001081433	Ankrd44
chr1	54972302	54972400	1105	1.55534	-1.19665	0.0414212	Intergenic				Intergenic	-45964	NM_001081433	Ankrd44
chr1	55026102	55026200	1106	1.65723	-1.35939	0.0490717	intron	NM_031179	Sf3b1	intron 1 of 24	intron (NM_031179, intron 1 of 24)	1327	NM_031179	Sf3b1
chr1	55026202	55026300	1107	1.48165	-1.04927	0.0347222	intron	NM_031179	Sf3b1	intron 1 of 24	intron (NM_031179, intron 1 of 24)	1227	NM_031179	Sf3b1
chr1	55052902	55053000	1108	3.71596	-1.35945	0.000282038	exon	NM_026424	Coq10b	exon 1 of 4	exon (NM_026424, exon 1 of 4)	181	NM_026424	Coq10b
chr1	55053002	55053100	1109	3.05112	-1.75554	0.0117256	intron	NM_026424	Coq10b	intron 1 of 3	CpG	281	NM_026424	Coq10b
chr1	55087002	55087100	1110	2.33824	-1.6116	0.0224742	intron	NM_010477	Hspd1	intron 1 of 11	intron (NM_010477, intron 1 of 11)	881	NM_010477	Hspd1
chr1	55087102	55087200	1111	3.05113	-1.75583	0.0117256	promoter-TSS	NM_008303			promoter-TSS (NM_008303)	781	NM_010477	Hspd1
chr1	55144002	55144100	1112	2.90386	-1.83392	0.0241541	intron	NM_025283	Mob4	intron 2 of 7	B1_Mm|SINE|Alu	12806	NM_025283	Mob4
chr1	55155302	55155400	1113	1.87144	-1.24921	0.0310541	TTS	NM_025283	Mob4		TTS (NM_025283)	24106	NM_025283	Mob4
chr1	55158202	55158300	1114	2.20392	-1.68202	0.0385921	Intergenic				Intergenic	27006	NM_025283	Mob4
chr1	55158402	55158500	1115	3.18545	-1.68186	0.00635226	Intergenic				L1MB1|LINE|L1	27206	NM_025283	Mob4
chr1	55250302	55250400	1116	2.57432	-1.47997	0.00739187	Intergenic				B3A|SINE|B2	13174	NM_175439	Mars2
chr1	55297402	55297500	1117	2.20391	-1.6817	0.0385921	Intergenic				RLTR44-int|LTR|ERVK	60274	NM_175439	Mars2
chr1	55362402	55362500	1118	1.9309	-1.48051	0.0351774	intron	NM_029267		intron 1 of 9	intron (NM_029267, intron 1 of 9)	256	NM_001113367	Boll
chr1	55526402	55526500	1119	3.05112	-1.75551	0.0117256	intron	NM_001114663	Plcl1	intron 1 of 5	intron (NM_001114663, intron 1 of 5)	120505	NM_001114663	Plcl1
chr1	55636902	55637000	1120	2.903	-1.8336	0.0214941	intron	NM_001114663	Plcl1	intron 1 of 5	intron (NM_001114663, intron 1 of 5)	231005	NM_001114663	Plcl1
chr1	55637002	55637100	1121	3.04936	-1.7556	0.013427	intron	NM_001114663	Plcl1	intron 1 of 5	intron (NM_001114663, intron 1 of 5)	231105	NM_001114663	Plcl1
chr1	55662502	55662600	1122	5.62289	-1.68172	0.000619154	intron	NM_001114663	Plcl1	intron 1 of 5	Lx7|LINE|L1	256605	NM_001114663	Plcl1
chr1	55709202	55709300	1123	2.20391	-1.68205	0.0385921	intron	NM_001114663	Plcl1	intron 3 of 5	intron (NM_001114663, intron 3 of 5)	-221990	NR_045837	9130227L01Rik
chr1	55713702	55713800	1124	1.9309	-1.48054	0.0351774	intron	NM_001114663	Plcl1	intron 4 of 5	intron (NM_001114663, intron 4 of 5)	-217490	NR_045837	9130227L01Rik
chr1	55734102	55734200	1125	1.86009	-1.24858	0.0236034	intron	NM_001114663	Plcl1	intron 5 of 5	intron (NM_001114663, intron 5 of 5)	-197090	NR_045837	9130227L01Rik
chr1	55734202	55734300	1126	1.49896	-0.874587	0.0192344	intron	NM_001114663	Plcl1	intron 5 of 5	intron (NM_001114663, intron 5 of 5)	-196990	NR_045837	9130227L01Rik
chr1	55734302	55734400	1127	1.56297	-1.00375	0.0226811	intron	NM_001114663	Plcl1	intron 5 of 5	intron (NM_001114663, intron 5 of 5)	-196890	NR_045837	9130227L01Rik
chr1	55734402	55734500	1128	1.48166	-1.04958	0.0347222	intron	NM_001114663	Plcl1	intron 5 of 5	intron (NM_001114663, intron 5 of 5)	-196790	NR_045837	9130227L01Rik
chr1	55863702	55863800	1129	1.55533	-1.19671	0.0414212	Intergenic				Intergenic	-67490	NR_045837	9130227L01Rik
chr1	55863802	55863900	1130	1.65725	-1.36008	0.0490717	Intergenic				Intergenic	-67390	NR_045837	9130227L01Rik
chr1	55902002	55902100	1131	3.05113	-1.75583	0.0117256	Intergenic				Lx9|LINE|L1	-29190	NR_045837	9130227L01Rik
chr1	55919402	55919500	1132	2.90386	-1.83392	0.0241541	Intergenic				Intergenic	-11790	NR_045837	9130227L01Rik
chr1	55959002	55959100	1133	3.05113	-1.75586	0.0117256	intron	NR_045837	9130227L01Rik	intron 4 of 5	intron (NR_045837, intron 4 of 5)	27810	NR_045837	9130227L01Rik
chr1	55959102	55959200	1134	2.4611	-1.54416	0.012949	intron	NR_045837	9130227L01Rik	intron 4 of 5	intron (NR_045837, intron 4 of 5)	27910	NR_045837	9130227L01Rik
chr1	55959202	55959300	1135	3.42154	-1.54397	0.001833	intron	NR_045837	9130227L01Rik	intron 4 of 5	intron (NR_045837, intron 4 of 5)	28010	NR_045837	9130227L01Rik
chr1	56026502	56026600	1136	2.0441	-1.41847	0.0212866	Intergenic				RLTR10|LTR|ERVK	95310	NR_045837	9130227L01Rik
chr1	56118802	56118900	1137	2.04576	-1.4187	0.0262836	Intergenic				Lx2|LINE|L1	187610	NR_045837	9130227L01Rik
chr1	56118902	56119000	1138	1.76892	-1.30335	0.0485978	Intergenic				Lx2|LINE|L1	187710	NR_045837	9130227L01Rik
chr1	56253502	56253600	1139	2.46219	-1.54454	0.0144263	Intergenic				Intergenic	322310	NR_045837	9130227L01Rik
chr1	56541102	56541200	1140	1.93088	-1.47984	0.0351774	Intergenic				Intergenic	96300	NM_027661	Hsfy2
chr1	56541202	56541300	1141	1.65723	-1.35939	0.0490717	Intergenic				Intergenic	96200	NM_027661	Hsfy2
chr1	56564002	56564100	1142	2.33823	-1.61125	0.0224742	Intergenic				Intergenic	73400	NM_027661	Hsfy2
chr1	56564102	56564200	1143	2.20391	-1.68167	0.0385921	Intergenic				Intergenic	73300	NM_027661	Hsfy2
chr1	56564202	56564300	1144	2.20391	-1.68167	0.0385921	Intergenic				PB1D9|SINE|Alu	73200	NM_027661	Hsfy2
chr1	56605902	56606000	1145	1.34889	-0.959253	0.0433262	Intergenic				ORR1D2-int|LTR|ERVL-MaLR	31500	NM_027661	Hsfy2
chr1	56688402	56688500	1146	2.04208	-1.41838	0.0290239	Intergenic				RLTR41|LTR|ERV1	-51000	NM_027661	Hsfy2
chr1	56797202	56797300	1147	2.2039	-1.68173	0.0385921	intron	NM_139146	Satb2	intron 10 of 10	intron (NM_139146, intron 10 of 10)	-159800	NM_027661	Hsfy2
chr1	56835202	56835300	1148	2.05587	-1.41902	0.0356435	intron	NM_139146	Satb2	intron 9 of 10	intron (NM_139146, intron 9 of 10)	136083	NM_139146	Satb2
chr1	56886402	56886500	1149	3.30889	-1.61149	0.00407058	intron	NM_139146	Satb2	intron 6 of 10	intron (NM_139146, intron 6 of 10)	84883	NM_139146	Satb2
chr1	56923902	56924000	1150	2.903	-1.83357	0.0214941	intron	NM_139146	Satb2	intron 3 of 10	intron (NM_139146, intron 3 of 10)	47383	NM_139146	Satb2
chr1	56924002	56924100	1151	2.903	-1.83357	0.0214941	intron	NM_139146	Satb2	intron 3 of 10	intron (NM_139146, intron 3 of 10)	47283	NM_139146	Satb2
chr1	56930202	56930300	1152	1.31255	-0.833787	0.0357386	intron	NM_139146	Satb2	intron 3 of 10	intron (NM_139146, intron 3 of 10)	41083	NM_139146	Satb2
chr1	56939502	56939600	1153	2.0441	-1.4185	0.0212866	intron	NM_139146	Satb2	intron 3 of 10	intron (NM_139146, intron 3 of 10)	31783	NM_139146	Satb2
chr1	57046602	57046700	1154	3.42155	-1.54432	0.001833	Intergenic				B4|SINE|B4	75182	NR_024326	9130024F11Rik
chr1	57143702	57143800	1155	1.76222	-1.30315	0.0309072	Intergenic				MTE2b|LTR|ERVL-MaLR	71245	NR_037990	BC055402
chr1	57147602	57147700	1156	2.20391	-1.6817	0.0385921	Intergenic				Intergenic	67345	NR_037990	BC055402
chr1	57213602	57213700	1157	1.81763	-1.04986	0.0157423	intron	NR_037990		intron 2 of 6	intron (NR_037990, intron 2 of 6)	1345	NR_037990	BC055402
chr1	57419002	57419100	1158	2.90301	-1.83386	0.0214941	Intergenic				MTEa|LTR|ERVL-MaLR	-12377	NM_001114102	Tyw5
chr1	57471702	57471800	1159	2.33823	-1.61125	0.0224742	Intergenic				L1MCb|LINE|L1	-65077	NM_001114102	Tyw5
chr1	57483402	57483500	1160	1.65725	-1.36008	0.0490717	Intergenic				Intergenic	-76777	NM_001114102	Tyw5
chr1	57545702	57545800	1161	2.33823	-1.61125	0.0224742	Intergenic				MIR|SINE|MIR	-139077	NM_001114102	Tyw5
chr1	57557002	57557100	1162	1.65724	-1.35976	0.0490717	Intergenic				Lx|LINE|L1	-150377	NM_001114102	Tyw5
chr1	57644002	57644100	1163	1.73206	-1.09638	0.0207255	Intergenic				Intergenic	-130810	NM_144882	Spats2l
chr1	57750002	57750100	1164	1.9615	-1.19637	0.0281021	Intergenic				Intergenic	-24810	NM_144882	Spats2l
chr1	57750102	57750200	1165	2.12761	-1.0968	0.0119649	Intergenic				Intergenic	-24710	NM_144882	Spats2l
chr1	57750702	57750800	1166	1.64764	-1.14608	0.0281984	Intergenic				Intergenic	-24110	NM_144882	Spats2l
chr1	57767202	57767300	1167	1.65652	-1.3591	0.0499927	Intergenic				MLT1B|LTR|ERVL-MaLR	-7610	NM_144882	Spats2l
chr1	57769202	57769300	1168	2.46384	-1.54442	0.0154897	Intergenic				L1ME3Cz|LINE|L1	-5610	NM_144882	Spats2l
chr1	57775002	57775100	1169	2.4611	-1.54419	0.012949	intron	NM_144882	Spats2l	intron 1 of 13	CpG	190	NM_144882	Spats2l
chr1	57775102	57775200	1170	1.93089	-1.48019	0.0351774	intron	NM_144882	Spats2l	intron 1 of 13	CpG	290	NM_144882	Spats2l
chr1	57775202	57775300	1171	2.33859	-1.24877	0.00443069	intron	NM_144882	Spats2l	intron 1 of 13	CpG	390	NM_144882	Spats2l
chr1	57775302	57775400	1172	1.86009	-1.24896	0.0192284	intron	NM_144882	Spats2l	intron 1 of 13	CpG	490	NM_144882	Spats2l
chr1	57775502	57775600	1173	1.93	-1.47981	0.0390916	intron	NM_144882	Spats2l	intron 1 of 13	CpG	690	NM_144882	Spats2l
chr1	57783502	57783600	1174	1.65724	-1.35973	0.0490717	intron	NM_144882	Spats2l	intron 1 of 13	intron (NM_144882, intron 1 of 13)	8690	NM_144882	Spats2l
chr1	57783602	57783700	1175	1.76221	-1.30283	0.0309072	intron	NM_144882	Spats2l	intron 1 of 13	intron (NM_144882, intron 1 of 13)	8790	NM_144882	Spats2l
chr1	57797802	57797900	1176	2.903	-1.83354	0.0214941	intron	NM_144882	Spats2l	intron 1 of 13	Lx7|LINE|L1	22990	NM_144882	Spats2l
chr1	57917202	57917300	1177	1.93636	-1.48045	0.0432519	intron	NM_001164566	Spats2l	intron 7 of 11	intron (NM_001164566, intron 7 of 11)	52273	NR_027630	Kctd18
chr1	57970102	57970200	1178	3.30831	-1.61115	0.00342099	promoter-TSS	NM_001159865	Kctd18		promoter-TSS (NM_001159865)	-67	NM_001159865	Kctd18
chr1	57970202	57970300	1179	2.20391	-1.68167	0.0385921	promoter-TSS	NM_001159865	Kctd18		promoter-TSS (NM_001159865)	-167	NM_001159865	Kctd18
chr1	57972102	57972200	1180	1.48164	-1.04901	0.0347222	Intergenic				B1_Mm|SINE|Alu	-2067	NM_001159865	Kctd18
chr1	57972202	57972300	1181	1.28341	-0.718235	0.0294888	Intergenic				Intergenic	-2167	NM_001159865	Kctd18
chr1	57972402	57972500	1182	1.56916	-0.834059	0.0140619	Intergenic				LTR16B2|LTR|ERVL	-2367	NM_001159865	Kctd18
chr1	57996502	57996600	1183	1.86081	-1.24933	0.0199896	intron	NM_199007	Sgol2	intron 1 of 8	L1_Mur3|LINE|L1	577	NM_199007	Sgol2
chr1	58027702	58027800	1184	1.55614	-1.19627	0.0472889	Intergenic				Intergenic	-2218	NM_009676	Aox1
chr1	58027802	58027900	1185	2.19617	-1.04955	0.00260394	Intergenic				Intergenic	-2118	NM_009676	Aox1
chr1	58027902	58028000	1186	1.69825	-0.75565	0.00523328	Intergenic				Intergenic	-2018	NM_009676	Aox1
chr1	58028002	58028100	1187	1.63092	-0.645806	0.00456166	Intergenic				Intergenic	-1918	NM_009676	Aox1
chr1	58048102	58048200	1188	1.34889	-0.959282	0.0433262	intron	NM_009676	Aox1	intron 4 of 34	intron (NM_009676, intron 4 of 34)	18182	NM_009676	Aox1
chr1	58056602	58056700	1189	1.34889	-0.959194	0.0433262	intron	NM_009676	Aox1	intron 8 of 34	Lx8|LINE|L1	26682	NM_009676	Aox1
chr1	58089302	58089400	1190	1.45302	-0.756035	0.0232098	intron	NM_009676	Aox1	intron 26 of 34	intron (NM_009676, intron 26 of 34)	-23785	NM_023617	Aox3
chr1	58101902	58102000	1191	2.20391	-1.68205	0.0385921	intron	NM_009676	Aox1	intron 31 of 34	B3|SINE|B2	-11185	NM_023617	Aox3
chr1	58125802	58125900	1192	1.93089	-1.48016	0.0351774	intron	NM_023617	Aox3	intron 6 of 34	MER21C|LTR|ERVL	12715	NM_023617	Aox3
chr1	58227002	58227100	1193	2.33822	-1.61134	0.0224742	intron	NM_023631	Aox4	intron 6 of 34	intron (NM_023631, intron 6 of 34)	16654	NM_023631	Aox4
chr1	58231302	58231400	1194	1.9214	-1.47961	0.0470048	intron	NM_023631	Aox4	intron 9 of 34	intron (NM_023631, intron 9 of 34)	20954	NM_023631	Aox4
chr1	58231402	58231500	1195	2.5567	-1.4798	0.0195994	intron	NM_023631	Aox4	intron 9 of 34	intron (NM_023631, intron 9 of 34)	21054	NM_023631	Aox4
chr1	58263002	58263100	1196	1.73313	-1.09673	0.0169192	intron	NM_023631	Aox4	intron 29 of 34	intron (NM_023631, intron 29 of 34)	-15275	NM_001008419	Aox2
chr1	58263102	58263200	1197	2.4611	-1.54413	0.012949	intron	NM_023631	Aox4	intron 29 of 34	intron (NM_023631, intron 29 of 34)	-15175	NM_001008419	Aox2
chr1	58277602	58277700	1198	1.55532	-1.19601	0.0414212	promoter-TSS	NM_001008419	Aox3l1		promoter-TSS (NM_001008419)	-675	NM_001008419	Aox2
chr1	58282202	58282300	1199	2.4611	-1.54413	0.012949	intron	NM_001008419	Aox3l1	intron 2 of 35	intron (NM_001008419, intron 2 of 35)	3925	NM_001008419	Aox2
chr1	58283302	58283400	1200	1.75744	-1.30245	0.036341	intron	NM_001008419	Aox3l1	intron 3 of 35	intron (NM_001008419, intron 3 of 35)	5025	NM_001008419	Aox2
chr1	58292202	58292300	1201	2.04411	-1.41873	0.0212866	exon	NM_001008419	Aox3l1	exon 8 of 36	exon (NM_001008419, exon 8 of 36)	13925	NM_001008419	Aox2
chr1	58423802	58423900	1202	1.65458	-1.14593	0.0413977	intron	NM_001042634		intron 1 of 12	CpG	237	NR_027854	Clk1
chr1	58450802	58450900	1203	1.77503	-0.873453	0.0104209	intron	NM_022988		intron 2 of 5	PB1D7|SINE|Alu	3218	NM_022988	Nif3l1
chr1	58465002	58465100	1204	1.93089	-1.48016	0.0351774	intron	NM_001025378	Orc2	intron 14 of 14	B3|SINE|B2	17418	NM_022988	Nif3l1
chr1	58475802	58475900	1205	1.76223	-1.30347	0.0309072	intron	NM_001025378	Orc2	intron 8 of 14	intron (NM_001025378, intron 8 of 14)	25575	NM_001025378	Orc2
chr1	58508502	58508600	1206	1.93089	-1.48016	0.0351774	Intergenic				MERV1_I-int|LTR|ERV1	-3442	NM_001271526	Orc2
chr1	58533402	58533500	1207	2.20391	-1.68167	0.0385921	intron	NM_172513	Fam126b	intron 11 of 11	intron (NM_172513, intron 11 of 11)	-28342	NM_001271526	Orc2
chr1	58585802	58585900	1208	1.20054	-0.646065	0.0473813	promoter-TSS	NM_025597	Ndufb3		promoter-TSS (NM_025597)	482	NM_172513	Fam126b
chr1	58599102	58599200	1209	2.57432	-1.48006	0.00739187	Intergenic				B4A|SINE|B4	12552	NM_025597	Ndufb3
chr1	58727702	58727800	1210	3.3101	-1.61138	0.00434314	intron	NM_207653	Cflar	intron 2 of 9	PB1D11|SINE|Alu	14465	NM_009805	Cflar
chr1	58830802	58830900	1211	1.93089	-1.48022	0.0351774	intron	NM_001277926		intron 6 of 9	B3|SINE|B2	28349	NM_001277926	Casp8
chr1	58830902	58831000	1212	2.1192	-1.09697	0.00435	intron	NM_001277926		intron 6 of 9	intron (NM_001277926, intron 6 of 9)	28449	NM_001277926	Casp8
chr1	58937102	58937200	1213	1.4493	-0.755926	0.0267183	intron	NM_172406	Trak2	intron 2 of 15	MIRb|SINE|MIR	36331	NM_172406	Trak2
chr1	58937202	58937300	1214	1.56847	-0.833715	0.0125601	intron	NM_172406	Trak2	intron 2 of 15	MIRb|SINE|MIR	36231	NM_172406	Trak2
chr1	58951502	58951600	1215	2.903	-1.8336	0.0214941	intron	NM_172406	Trak2	intron 1 of 15	intron (NM_172406, intron 1 of 15)	21931	NM_172406	Trak2
chr1	59113602	59113700	1216	2.33823	-1.61128	0.0224742	intron	NM_001037812		intron 5 of 12	B1F|SINE|Alu	6155	NM_001037812	Tmem237
chr1	59117102	59117200	1217	1.95172	-1.1962	0.0118309	intron	NM_001037812		intron 3 of 12	PB1|SINE|Alu	2655	NM_001037812	Tmem237
chr1	59133702	59133800	1218	2.2039	-1.68138	0.0385921	intron	NM_001164682	Mpp4	intron 16 of 22	intron (NM_001164682, intron 16 of 22)	-13655	NM_001033449	Tmem237
chr1	59133802	59133900	1219	3.05112	-1.75551	0.0117256	intron	NM_001164682	Mpp4	intron 15 of 22	intron (NM_001164682, intron 15 of 22)	-13755	NM_001033449	Tmem237
chr1	59136502	59136600	1220	1.55532	-1.19604	0.0414212	intron	NM_001164682	Mpp4	intron 15 of 22	intron (NM_001164682, intron 15 of 22)	-16455	NM_001033449	Tmem237
chr1	59143402	59143500	1221	1.76222	-1.30318	0.0309072	intron	NM_001164682	Mpp4	intron 12 of 22	MTD|LTR|ERVL-MaLR	18185	NM_145143	Mpp4
chr1	59143602	59143700	1222	1.81442	-1.04919	0.0106358	intron	NM_001164682	Mpp4	intron 12 of 22	MTD|LTR|ERVL-MaLR	17985	NM_145143	Mpp4
chr1	59150802	59150900	1223	2.33823	-1.61131	0.0224742	intron	NM_001164682	Mpp4	intron 5 of 22	B3A|SINE|B2	10785	NM_145143	Mpp4
chr1	59150902	59151000	1224	2.33858	-1.24854	0.00443069	intron	NM_001164682	Mpp4	intron 5 of 22	intron (NM_001164682, intron 5 of 22)	10685	NM_145143	Mpp4
chr1	59151102	59151200	1225	1.64696	-1.14573	0.0266284	intron	NM_001164682	Mpp4	intron 5 of 22	L2|LINE|L2	10485	NM_145143	Mpp4
chr1	59282502	59282600	1226	1.64697	-1.14567	0.0266284	intron	NM_001033373	Cdk15	intron 6 of 13	RSINE1|SINE|B4	25644	NM_001033373	Cdk15
chr1	59389202	59389300	1227	1.65725	-1.36005	0.0490717	Intergenic				MTD|LTR|ERVL-MaLR	-92896	NM_008057	Fzd7
chr1	59414302	59414400	1228	1.65724	-1.35967	0.0490717	Intergenic				Intergenic	-67796	NM_008057	Fzd7
chr1	59426602	59426700	1229	2.33823	-1.61131	0.0224742	Intergenic				MER58B|DNA|hAT-Charlie	-55496	NM_008057	Fzd7
chr1	59437102	59437200	1230	2.20312	-1.68176	0.0436743	Intergenic				Intergenic	-44996	NM_008057	Fzd7
chr1	59440302	59440400	1231	1.93636	-1.48045	0.043252	Intergenic				B3A|SINE|B2	-41796	NM_008057	Fzd7
chr1	59508602	59508700	1232	1.93005	-1.47993	0.0372545	Intergenic				Intergenic	-7613	NM_001013771	Gm973
chr1	59544502	59544600	1233	1.93088	-1.47987	0.0351774	intron	NM_001013771	Gm973	intron 3 of 19	intron (NM_001013771, intron 3 of 19)	28287	NM_001013771	Gm973
chr1	59544602	59544700	1234	2.4611	-1.54416	0.012949	exon	NM_001013771	Gm973	exon 4 of 20	exon (NM_001013771, exon 4 of 20)	28387	NM_001013771	Gm973
chr1	59544702	59544800	1235	2.33823	-1.61128	0.0224742	intron	NM_001013771	Gm973	intron 4 of 19	intron (NM_001013771, intron 4 of 19)	28487	NM_001013771	Gm973
chr1	59544802	59544900	1236	2.20391	-1.6817	0.0385921	intron	NM_001013771	Gm973	intron 4 of 19	B4A|SINE|B4	28587	NM_001013771	Gm973
chr1	59561302	59561400	1237	1.18354	-0.544024	0.0288619	intron	NM_001013771	Gm973	intron 9 of 19	intron (NM_001013771, intron 9 of 19)	45087	NM_001013771	Gm973
chr1	59591802	59591900	1238	3.05112	-1.75554	0.0117256	intron	NM_001013771	Gm973	intron 12 of 19	intron (NM_001013771, intron 12 of 19)	75587	NM_001013771	Gm973
chr1	59615802	59615900	1239	2.33822	-1.61134	0.0224742	intron	NM_001013771	Gm973	intron 13 of 19	intron (NM_001013771, intron 13 of 19)	54983	NM_009460	Sumo1
chr1	59615902	59616000	1240	1.65723	-1.35942	0.0490717	intron	NM_001013771	Gm973	intron 13 of 19	intron (NM_001013771, intron 13 of 19)	54883	NM_009460	Sumo1
chr1	59633002	59633100	1241	2.20391	-1.6817	0.0385921	intron	NM_001013771	Gm973	intron 18 of 19	intron (NM_001013771, intron 18 of 19)	37783	NM_009460	Sumo1
chr1	59685002	59685100	1242	1.93	-1.47981	0.0390916	promoter-TSS	NM_018868	Nop58		promoter-TSS (NM_018868)	45	NM_018868	Nop58
chr1	59685102	59685200	1243	2.14646	-1.35945	0.0210479	5' UTR	NM_018868	Nop58	exon 1 of 15	5' UTR (NM_018868, exon 1 of 15)	145	NM_018868	Nop58
chr1	59685202	59685300	1244	2.4611	-1.54413	0.012949	intron	NM_018868	Nop58	intron 1 of 14	intron (NM_018868, intron 1 of 14)	245	NM_018868	Nop58
chr1	59703302	59703400	1245	2.90301	-1.83389	0.0214941	intron	NM_018868	Nop58	intron 7 of 14	RLTR40|LTR|ERVK	-1457	NR_028521	Snord11
chr1	59761402	59761500	1246	3.30653	-1.61106	0.00498067	Intergenic				Intergenic	-2828	NM_007561	Bmpr2
chr1	59764702	59764800	1247	2.34875	-1.61154	0.0375195	intron	NM_007561	Bmpr2	intron 1 of 12	intron (NM_007561, intron 1 of 12)	472	NM_007561	Bmpr2
chr1	59764802	59764900	1248	2.24695	-1.30322	0.007546	intron	NM_007561	Bmpr2	intron 1 of 12	intron (NM_007561, intron 1 of 12)	572	NM_007561	Bmpr2
chr1	59797702	59797800	1249	2.2039	-1.68173	0.0385921	intron	NM_007561	Bmpr2	intron 1 of 12	B1F|SINE|Alu	33472	NM_007561	Bmpr2
chr1	59797902	59798000	1250	2.33822	-1.61096	0.0224742	intron	NM_007561	Bmpr2	intron 1 of 12	intron (NM_007561, intron 1 of 12)	33672	NM_007561	Bmpr2
chr1	59798002	59798100	1251	2.903	-1.83354	0.0214941	intron	NM_007561	Bmpr2	intron 1 of 12	intron (NM_007561, intron 1 of 12)	33772	NM_007561	Bmpr2
chr1	59798202	59798300	1252	2.90301	-1.83389	0.0214941	intron	NM_007561	Bmpr2	intron 1 of 12	intron (NM_007561, intron 1 of 12)	33972	NM_007561	Bmpr2
chr1	59826602	59826700	1253	1.56845	-0.833027	0.0125601	intron	NM_007561	Bmpr2	intron 3 of 12	ORR1B1-int|LTR|ERVL-MaLR	62372	NM_007561	Bmpr2
chr1	59879102	59879200	1254	2.90263	-1.83351	0.0223785	Intergenic				Intergenic	-33855	NM_001037725	Fam117b
chr1	59912802	59912900	1255	1.48166	-1.04964	0.0347222	promoter-TSS	NM_001037725			promoter-TSS (NM_001037725)	-155	NM_001037725	Fam117b
chr1	59970702	59970800	1256	1.48202	-1.0499	0.0353405	intron	NM_001037725		intron 6 of 7	intron (NM_001037725, intron 6 of 7)	57745	NM_001037725	Fam117b
chr1	59980302	59980400	1257	1.81443	-1.04914	0.0106358	intron	NM_001037725		intron 7 of 7	RLTR28|LTR|ERVL	62736	NM_027407	Ica1l
chr1	60194202	60194300	1258	3.19041	-1.68195	0.0198764	intron	NM_173444	Nbeal1	intron 2 of 54	B1_Mur4|SINE|Alu	13652	NM_173444	Nbeal1
chr1	60275202	60275300	1259	1.76222	-1.30315	0.0309072	intron	NM_173444	Nbeal1	intron 34 of 54	Lx9|LINE|L1	-68121	NM_030013	Cyp20a1
chr1	60275502	60275600	1260	3.05113	-1.75589	0.0117256	intron	NM_173444	Nbeal1	intron 34 of 54	Lx9|LINE|L1	-67821	NM_030013	Cyp20a1
chr1	60342902	60343000	1261	1.65725	-1.36005	0.0490717	promoter-TSS	NM_030013	Cyp20a1		promoter-TSS (NM_030013)	-421	NM_030013	Cyp20a1
chr1	60343002	60343100	1262	1.93089	-1.48016	0.0351774	promoter-TSS	NM_030013	Cyp20a1		promoter-TSS (NM_030013)	-321	NM_030013	Cyp20a1
chr1	60524902	60525000	1263	2.33822	-1.61134	0.0224742	intron	NM_001045513	Raph1	intron 4 of 13	intron (NM_001045513, intron 4 of 13)	41814	NM_001045513	Raph1
chr1	60565202	60565300	1264	2.20312	-1.68176	0.0436741	intron	NM_001045513	Raph1	intron 1 of 13	intron (NM_001045513, intron 1 of 13)	1514	NM_001045513	Raph1
chr1	60650902	60651000	1265	1.42587	-0.916468	0.0289918	Intergenic				MLT1A1|LTR|ERVL-MaLR	-84186	NM_001045513	Raph1
chr1	60750102	60750200	1266	2.90263	-1.83351	0.0223784	intron	NM_007642	Cd28	intron 1 of 3	intron (NM_007642, intron 1 of 3)	3763	NM_007642	Cd28
chr1	60823102	60823200	1267	2.96485	-1.24883	0.00251295	Intergenic				Intergenic	76763	NM_007642	Cd28
chr1	60999402	60999500	1268	1.65724	-1.35973	0.0490717	3' UTR	NM_017480	Icos	exon 5 of 5	3' UTR (NM_017480, exon 5 of 5)	21537	NM_017480	Icos
chr1	61060102	61060200	1269	2.33824	-1.6116	0.0224742	Intergenic				Intergenic	82237	NM_017480	Icos
chr1	61175302	61175400	1270	2.20411	-1.68164	0.0440253	Intergenic				Intergenic	197437	NM_017480	Icos
chr1	61206802	61206900	1271	1.55533	-1.1963	0.0414212	Intergenic				Intergenic	-171581	NR_040483	9530026F06Rik
chr1	61326102	61326200	1272	5.50042	-1.7557	0.000977416	Intergenic				Intergenic	-52281	NR_040483	9530026F06Rik
chr1	61341302	61341400	1273	5.7381	-1.61118	0.000626182	Intergenic				Intergenic	-37081	NR_040483	9530026F06Rik
chr1	61379802	61379900	1274	2.45788	-1.54425	0.0246444	intron	NR_040483		intron 2 of 4	intron (NR_040483, intron 2 of 4)	1419	NR_040483	9530026F06Rik
chr1	61379902	61380000	1275	2.57317	-1.48009	0.0100605	intron	NR_040483		intron 2 of 4	intron (NR_040483, intron 2 of 4)	1519	NR_040483	9530026F06Rik
chr1	61426702	61426800	1276	2.33824	-1.61163	0.0224742	Intergenic				Intergenic	48319	NR_040483	9530026F06Rik
chr1	61547002	61547100	1277	2.4611	-1.54419	0.012949	Intergenic				Intergenic	-91773	NM_001081050	Pard3b
chr1	61695002	61695100	1278	2.903	-1.83354	0.0214941	intron	NM_001081050	Pard3b	intron 1 of 22	intron (NM_001081050, intron 1 of 22)	56227	NM_001081050	Pard3b
chr1	61720402	61720500	1279	2.33823	-1.61131	0.0224742	intron	NM_001081050	Pard3b	intron 1 of 22	intron (NM_001081050, intron 1 of 22)	81627	NM_001081050	Pard3b
chr1	61722802	61722900	1280	2.20392	-1.68202	0.0385921	intron	NM_001081050	Pard3b	intron 1 of 22	intron (NM_001081050, intron 1 of 22)	84027	NM_001081050	Pard3b
chr1	61729302	61729400	1281	1.76348	-1.30338	0.0339789	intron	NM_001081050	Pard3b	intron 1 of 22	intron (NM_001081050, intron 1 of 22)	90527	NM_001081050	Pard3b
chr1	61922502	61922600	1282	3.18544	-1.68148	0.00635226	intron	NM_001081050	Pard3b	intron 2 of 22	L1Md_F2|LINE|L1	283727	NM_001081050	Pard3b
chr1	61922602	61922700	1283	3.18544	-1.68151	0.00635226	intron	NM_001081050	Pard3b	intron 2 of 22	L1Md_F2|LINE|L1	283827	NM_001081050	Pard3b
chr1	61922702	61922800	1284	2.90263	-1.83351	0.0223783	intron	NM_001081050	Pard3b	intron 2 of 22	L1Md_F2|LINE|L1	283927	NM_001081050	Pard3b
chr1	62014102	62014200	1285	3.18561	-1.6818	0.0064741	intron	NM_001081050	Pard3b	intron 3 of 22	intron (NM_001081050, intron 3 of 22)	375327	NM_001081050	Pard3b
chr1	62018702	62018800	1286	2.4611	-1.54413	0.012949	intron	NM_001081050	Pard3b	intron 3 of 22	intron (NM_001081050, intron 3 of 22)	379927	NM_001081050	Pard3b
chr1	62040802	62040900	1287	3.18545	-1.68183	0.00635226	intron	NM_001081050	Pard3b	intron 3 of 22	intron (NM_001081050, intron 3 of 22)	402027	NM_001081050	Pard3b
chr1	62238802	62238900	1288	1.76001	-1.30321	0.043316	exon	NM_001081050	Pard3b	exon 15 of 23	exon (NM_001081050, exon 15 of 23)	-464466	NM_001077404	Nrp2
chr1	62434002	62434100	1289	1.31783	-0.577435	0.0167036	intron	NM_001081050	Pard3b	intron 18 of 22	intron (NM_001081050, intron 18 of 22)	-269266	NM_001077404	Nrp2
chr1	62434102	62434200	1290	1.25951	-0.611072	0.0243444	intron	NM_001081050	Pard3b	intron 18 of 22	intron (NM_001081050, intron 18 of 22)	-269166	NM_001077404	Nrp2
chr1	62434202	62434300	1291	1.56296	-1.00352	0.0226811	intron	NM_001081050	Pard3b	intron 18 of 22	intron (NM_001081050, intron 18 of 22)	-269066	NM_001077404	Nrp2
chr1	62489602	62489700	1292	3.18544	-1.68157	0.00635226	intron	NM_001081050	Pard3b	intron 20 of 22	intron (NM_001081050, intron 20 of 22)	-213666	NM_001077404	Nrp2
chr1	62490102	62490200	1293	2.14908	-1.3596	0.0127374	intron	NM_001081050	Pard3b	intron 20 of 22	intron (NM_001081050, intron 20 of 22)	-213166	NM_001077404	Nrp2
chr1	62508702	62508800	1294	2.24531	-1.30287	0.01085	intron	NM_001081050	Pard3b	intron 20 of 22	intron (NM_001081050, intron 20 of 22)	-194566	NM_001077404	Nrp2
chr1	62515802	62515900	1295	2.20391	-1.68167	0.0385921	intron	NM_001081050	Pard3b	intron 20 of 22	intron (NM_001081050, intron 20 of 22)	-187466	NM_001077404	Nrp2
chr1	62574802	62574900	1296	2.20391	-1.6817	0.0385921	intron	NM_001081050	Pard3b	intron 21 of 22	intron (NM_001081050, intron 21 of 22)	-128466	NM_001077404	Nrp2
chr1	62592502	62592600	1297	1.65723	-1.35936	0.0490717	intron	NM_001081050	Pard3b	intron 22 of 22	intron (NM_001081050, intron 22 of 22)	-110766	NM_001077404	Nrp2
chr1	62657202	62657300	1298	1.64697	-1.14605	0.0266284	Intergenic				RMER17B2|LTR|ERVK	-46066	NM_001077404	Nrp2
chr1	62657302	62657400	1299	2.05338	-1.41916	0.0364365	Intergenic				RMER17B2|LTR|ERVK	-45966	NM_001077404	Nrp2
chr1	62682202	62682300	1300	1.65723	-1.35942	0.0490717	Intergenic				Intergenic	-21066	NM_001077404	Nrp2
chr1	62701002	62701100	1301	2.90301	-1.83389	0.0214941	Intergenic				Intergenic	-2266	NM_001077404	Nrp2
chr1	62701102	62701200	1302	2.90301	-1.83389	0.0214941	Intergenic				Intergenic	-2166	NM_001077404	Nrp2
chr1	62712002	62712100	1303	1.75901	-0.718115	0.00333437	intron	NM_001077406	Nrp2	intron 1 of 15	intron (NM_001077406, intron 1 of 15)	8734	NM_001077403	Nrp2
chr1	62712202	62712300	1304	1.4989	-0.8737	0.0191825	intron	NM_001077406	Nrp2	intron 1 of 15	intron (NM_001077406, intron 1 of 15)	8934	NM_001077403	Nrp2
chr1	62742502	62742600	1305	2.2039	-1.68173	0.0385921	intron	NM_001077406	Nrp2	intron 3 of 15	intron (NM_001077406, intron 3 of 15)	39234	NM_001077403	Nrp2
chr1	62742602	62742700	1306	1.55531	-1.19569	0.0414212	intron	NM_001077406	Nrp2	intron 3 of 15	intron (NM_001077406, intron 3 of 15)	39334	NM_001077403	Nrp2
chr1	62769002	62769100	1307	1.86008	-1.24867	0.0192284	exon	NM_010939	Nrp2	exon 11 of 16	exon (NM_010939, exon 11 of 16)	25681	NR_040601	4930487H11Rik
chr1	62769102	62769200	1308	2.46111	-1.54451	0.012949	intron	NM_001077406	Nrp2	intron 11 of 15	intron (NM_001077406, intron 11 of 15)	25581	NR_040601	4930487H11Rik
chr1	62775302	62775400	1309	1.28341	-0.718235	0.0294888	intron	NM_001077406	Nrp2	intron 12 of 15	intron (NM_001077406, intron 12 of 15)	19381	NR_040601	4930487H11Rik
chr1	62791702	62791800	1310	2.33823	-1.61166	0.0224742	intron	NR_040601		intron 2 of 2	intron (NR_040601, intron 2 of 2)	2981	NR_040601	4930487H11Rik
chr1	62815302	62815400	1311	2.20392	-1.68202	0.0385921	exon	NM_010939	Nrp2	exon 16 of 16	exon (NM_010939, exon 16 of 16)	-20619	NR_040601	4930487H11Rik
chr1	62913502	62913600	1312	1.55533	-1.19633	0.0414212	Intergenic				B3|SINE|B2	-118819	NR_040601	4930487H11Rik
chr1	62958802	62958900	1313	1.56393	-1.00389	0.0289876	Intergenic				ORR1F|LTR|ERVL-MaLR	155416	NM_001114609	Ino80d
chr1	62958902	62959000	1314	1.95172	-1.19623	0.0118309	Intergenic				ORR1F|LTR|ERVL-MaLR	155316	NM_001114609	Ino80d
chr1	62959002	62959100	1315	2.33858	-1.24851	0.00443069	Intergenic				Intergenic	155216	NM_001114609	Ino80d
chr1	62959102	62959200	1316	1.93088	-1.4799	0.0351774	Intergenic				Intergenic	155116	NM_001114609	Ino80d
chr1	62982702	62982800	1317	2.33824	-1.6116	0.0224742	Intergenic				Intergenic	131516	NM_001114609	Ino80d
chr1	63060802	63060900	1318	1.76381	-1.30372	0.0328708	intron	NM_001081436	Ino80d	intron 11 of 11	intron (NM_001081436, intron 11 of 11)	53416	NM_001114609	Ino80d
chr1	63078502	63078600	1319	3.04994	-1.75548	0.0139412	intron	NM_001081436	Ino80d	intron 6 of 11	intron (NM_001081436, intron 6 of 11)	35716	NM_001114609	Ino80d
chr1	63139302	63139400	1320	2.33824	-1.61163	0.0224742	intron	NR_045914	Gm11602	intron 1 of 3	intron (NR_045914, intron 1 of 3)	24611	NR_045914	Ino80dos
chr1	63177002	63177100	1321	2.33822	-1.61096	0.0224742	promoter-TSS	NM_145518			promoter-TSS (NM_145518)	220	NM_018796	Eef1b2
chr1	63200402	63200500	1322	1.21707	-0.755939	0.0428228	promoter-TSS	NM_001285937			promoter-TSS (NM_001285937)	93	NM_001285936	Zdbf2
chr1	63244902	63245000	1323	2.20391	-1.68205	0.0385921	intron	NM_001285937		intron 2 of 5	intron (NM_001285937, intron 2 of 5)	-28318	NM_001267872	Zdbf2
chr1	63245002	63245100	1324	2.46219	-1.54454	0.0144263	intron	NM_001285937		intron 2 of 5	B2_Mm2|SINE|B2	-28218	NM_001267872	Zdbf2
chr1	63288302	63288400	1325	2.20389	-1.68141	0.0385921	intron	NM_001285936		intron 5 of 6	L1MB7|LINE|L1	15082	NM_028673	Zdbf2
chr1	63404802	63404900	1326	2.903	-1.83354	0.0214941	Intergenic				ORR1B1|LTR|ERVL-MaLR	-41053	NM_011780	Adam23
chr1	63404902	63405000	1327	3.05112	-1.75554	0.0117256	Intergenic				ORR1B1|LTR|ERVL-MaLR	-40953	NM_011780	Adam23
chr1	63426902	63427000	1328	2.33824	-1.6116	0.0224742	Intergenic				Lx8b|LINE|L1	-18953	NM_011780	Adam23
chr1	63440202	63440300	1329	2.903	-1.83354	0.0214941	Intergenic				Intergenic	-5653	NM_011780	Adam23
chr1	63440302	63440400	1330	2.903	-1.83354	0.0214941	Intergenic				Intergenic	-5553	NM_011780	Adam23
chr1	63474002	63474100	1331	2.20411	-1.68164	0.0440251	intron	NM_011780	Adam23	intron 2 of 25	intron (NM_011780, intron 2 of 25)	28147	NM_001177600	Adam23
chr1	63499802	63499900	1332	1.9309	-1.48048	0.0351774	intron	NM_011780	Adam23	intron 3 of 25	intron (NM_011780, intron 3 of 25)	53947	NM_001177600	Adam23
chr1	63509602	63509700	1333	1.86008	-1.24861	0.0192284	intron	NM_011780	Adam23	intron 3 of 25	intron (NM_011780, intron 3 of 25)	63747	NM_001177600	Adam23
chr1	63509802	63509900	1334	1.28342	-0.718462	0.0294888	intron	NM_011780	Adam23	intron 3 of 25	intron (NM_011780, intron 3 of 25)	63947	NM_001177600	Adam23
chr1	63604902	63605000	1335	1.55531	-1.19607	0.0414212	Intergenic				Intergenic	81976	NM_001081658	Dytn
chr1	63605002	63605100	1336	2.0441	-1.41844	0.0212866	Intergenic				Intergenic	81876	NM_001081658	Dytn
chr1	63716002	63716100	1337	1.55493	-1.19575	0.0420432	intron	NM_029696	Mdh1b	intron 6 of 10	MIRc|SINE|MIR	14267	NM_029696	Mdh1b
chr1	63771902	63772000	1338	2.67931	-1.41854	0.00418539	Intergenic				Intergenic	-2684	NM_001256158	4933402D24Rik
chr1	63772002	63772100	1339	2.67931	-1.41854	0.00418539	Intergenic				MLT1D|LTR|ERVL-MaLR	-2784	NM_001256158	4933402D24Rik
chr1	63876702	63876800	1340	2.04411	-1.41873	0.0212866	Intergenic				Intergenic	-87976	NR_027824	Gm13749
chr1	63876802	63876900	1341	1.93169	-1.48013	0.0384855	Intergenic				Intergenic	-87876	NR_027824	Gm13749
chr1	63906202	63906300	1342	1.76222	-1.30318	0.0309072	Intergenic				Lx9|LINE|L1	-58476	NR_027824	Gm13749
chr1	63994202	63994300	1343	3.0458	-1.75545	0.0243688	Intergenic				Intergenic	-9768	NR_035484	Mir1958
chr1	64018602	64018700	1344	1.64696	-1.14576	0.0266284	Intergenic				Intergenic	23850	NR_105864	Mir6899
chr1	64018702	64018800	1345	2.0441	-1.41847	0.0212866	Intergenic				Intergenic	23750	NR_105864	Mir6899
chr1	64024702	64024800	1346	1.55534	-1.19668	0.0414212	Intergenic				Intergenic	17750	NR_105864	Mir6899
chr1	64046502	64046600	1347	1.56848	-0.833972	0.0125601	intron	NM_033563	Klf7	intron 2 of 3	intron (NM_033563, intron 2 of 3)	-4050	NR_105864	Mir6899
chr1	64100102	64100200	1348	1.56424	-1.00418	0.0248628	intron	NM_033563	Klf7	intron 1 of 3	intron (NM_033563, intron 1 of 3)	21238	NM_033563	Klf7
chr1	64140802	64140900	1349	1.38209	-0.793942	0.0241516	Intergenic				MLT1F|LTR|ERVL-MaLR	-19462	NM_033563	Klf7
chr1	64140902	64141000	1350	1.55532	-1.19598	0.0414212	Intergenic				MLT1F|LTR|ERVL-MaLR	-19562	NM_033563	Klf7
chr1	64141002	64141100	1351	2.04576	-1.4187	0.0262836	Intergenic				MLT1F|LTR|ERVL-MaLR	-19662	NM_033563	Klf7
chr1	64259202	64259300	1352	2.20391	-1.6817	0.0385921	Intergenic				Intergenic	-137862	NM_033563	Klf7
chr1	64259302	64259400	1353	2.20392	-1.68202	0.0385921	Intergenic				Intergenic	-137962	NM_033563	Klf7
chr1	64269702	64269800	1354	2.3359	-1.61102	0.0250037	Intergenic				L1_Mus1|LINE|L1	-148362	NM_033563	Klf7
chr1	64354102	64354200	1355	2.20391	-1.68167	0.0385921	Intergenic				Intergenic	-178653	NM_001037726	Creb1
chr1	64360402	64360500	1356	2.20391	-1.6817	0.0385921	Intergenic				LTR40a|LTR|ERVL	-172353	NM_001037726	Creb1
chr1	64415302	64415400	1357	1.93374	-1.48057	0.0405256	Intergenic				Intergenic	-117453	NM_001037726	Creb1
chr1	64415702	64415800	1358	1.21708	-0.756282	0.0428228	Intergenic				Intergenic	-117053	NM_001037726	Creb1
chr1	64415802	64415900	1359	1.12526	-0.577906	0.0410152	Intergenic				Intergenic	-116953	NM_001037726	Creb1
chr1	64645502	64645600	1360	2.33821	-1.61099	0.0224742	Intergenic				Intergenic	-28383	NM_025964	Mettl21a
chr1	64645602	64645700	1361	3.42154	-1.54403	0.001833	Intergenic				Intergenic	-28483	NM_025964	Mettl21a
chr1	64645802	64645900	1362	1.9513	-1.19591	0.0122017	Intergenic				Intergenic	-28683	NM_025964	Mettl21a
chr1	64689702	64689800	1363	2.6793	-1.41865	0.00418539	intron	NR_038009	2810408I11Rik	intron 1 of 1	intron (NR_038009, intron 1 of 1)	908	NR_038009	2810408I11Rik
chr1	64689802	64689900	1364	2.04411	-1.41882	0.0212866	intron	NR_038009	2810408I11Rik	intron 1 of 1	intron (NR_038009, intron 1 of 1)	808	NR_038009	2810408I11Rik
chr1	64740102	64740200	1365	1.93087	-1.47958	0.0351774	Intergenic				Intergenic	-2401	NM_001042659	Fzd5
chr1	64743102	64743200	1366	1.51877	-0.718157	0.032169	Intergenic				Intergenic	-5401	NM_001042659	Fzd5
chr1	64749602	64749700	1367	2.20391	-1.68167	0.0385921	Intergenic				Intergenic	-11901	NM_001042659	Fzd5
chr1	64797702	64797800	1368	2.20312	-1.68176	0.0436739	intron	NM_001039493	Plekhm3	intron 7 of 7	intron (NM_001039493, intron 7 of 7)	-60001	NM_001042659	Fzd5
chr1	64851002	64851100	1369	1.93	-1.47981	0.0390916	intron	NM_001039493	Plekhm3	intron 6 of 7	MLT1G3|LTR|ERVL-MaLR	105773	NM_001039493	Plekhm3
chr1	64865202	64865300	1370	1.81444	-1.04948	0.0106358	intron	NM_001039493	Plekhm3	intron 5 of 7	L1MD3|LINE|L1	91573	NM_001039493	Plekhm3
chr1	64865402	64865500	1371	1.55493	-1.19575	0.0420435	intron	NM_001039493	Plekhm3	intron 5 of 7	intron (NM_001039493, intron 5 of 7)	91373	NM_001039493	Plekhm3
chr1	64885302	64885400	1372	1.65724	-1.35976	0.0490717	intron	NM_001039493	Plekhm3	intron 4 of 7	intron (NM_001039493, intron 4 of 7)	71473	NM_001039493	Plekhm3
chr1	64917502	64917600	1373	3.05113	-1.75586	0.0117256	intron	NM_001039493	Plekhm3	intron 3 of 7	intron (NM_001039493, intron 3 of 7)	39273	NM_001039493	Plekhm3
chr1	64925702	64925800	1374	1.9309	-1.48051	0.0351774	intron	NM_001039493	Plekhm3	intron 2 of 7	intron (NM_001039493, intron 2 of 7)	31073	NM_001039493	Plekhm3
chr1	64956402	64956500	1375	3.18544	-1.68151	0.00635226	intron	NM_001039493	Plekhm3	intron 1 of 7	intron (NM_001039493, intron 1 of 7)	373	NM_001039493	Plekhm3
chr1	64956502	64956600	1376	2.33823	-1.61128	0.0224742	intron	NM_001039493	Plekhm3	intron 1 of 7	CpG	273	NM_001039493	Plekhm3
chr1	64956602	64956700	1377	1.95173	-1.19643	0.0118309	intron	NM_001039493	Plekhm3	intron 1 of 7	CpG	173	NM_001039493	Plekhm3
chr1	64956902	64957000	1378	1.55533	-1.19633	0.0414212	promoter-TSS	NM_001039493	Plekhm3		promoter-TSS (NM_001039493)	-127	NM_001039493	Plekhm3
chr1	64986702	64986800	1379	2.0441	-1.41841	0.0212866	Intergenic				B3A|SINE|B2	-29927	NM_001039493	Plekhm3
chr1	64986902	64987000	1380	2.33823	-1.61125	0.0224742	Intergenic				Intergenic	-30127	NM_001039493	Plekhm3
chr1	65152002	65152100	1381	1.86009	-1.24902	0.0192284	Intergenic				ORR1A4-int|LTR|ERVL-MaLR	27091	NM_010497	Idh1
chr1	65186402	65186500	1382	1.96324	-0.958816	0.00601307	promoter-TSS	NM_011086	Pikfyve		promoter-TSS (NM_011086)	28	NM_001111320	Idh1
chr1	65483202	65483300	1383	2.46049	-1.54422	0.0150956	Intergenic				Lx2B|LINE|L1	171994	NM_139270	Pth2r
chr1	65523802	65523900	1384	2.33824	-1.61163	0.0224742	Intergenic				Intergenic	212594	NM_139270	Pth2r
chr1	65580802	65580900	1385	3.05112	-1.75554	0.0117256	Intergenic				L1_Mus3|LINE|L1	269594	NM_139270	Pth2r
chr1	65932502	65932600	1386	2.33821	-1.61099	0.0224742	Intergenic				RMER19A|LTR|ERVK	6029	NM_027010	Crygf
chr1	66185602	66185700	1387	1.48166	-1.04964	0.0347222	intron	NM_001039934	Map2	intron 1 of 14	intron (NM_001039934, intron 1 of 14)	10322	NM_008632	Map2
chr1	66349802	66349900	1388	2.903	-1.83357	0.0214941	intron	NM_001039934	Map2	intron 4 of 14	intron (NM_001039934, intron 4 of 14)	-118596	NM_175510	Unc80
chr1	66428802	66428900	1389	3.05282	-1.75592	0.0160735	intron	NM_008632	Map2	intron 11 of 13	Lx2|LINE|L1	-39596	NM_175510	Unc80
chr1	66428902	66429000	1390	3.05113	-1.75589	0.0117256	intron	NM_008632	Map2	intron 11 of 13	intron (NM_008632, intron 11 of 13)	-39496	NM_175510	Unc80
chr1	66429002	66429100	1391	3.05113	-1.75586	0.0117256	intron	NM_008632	Map2	intron 11 of 13	intron (NM_008632, intron 11 of 13)	-39396	NM_175510	Unc80
chr1	66475302	66475400	1392	2.14907	-1.35922	0.0127374	intron	NM_175510	Unc80	intron 4 of 64	intron (NM_175510, intron 4 of 64)	6904	NM_175510	Unc80
chr1	66479702	66479800	1393	1.93087	-1.47958	0.0351774	intron	NM_175510	Unc80	intron 4 of 64	L1_Mus1|LINE|L1	11304	NM_175510	Unc80
chr1	66492902	66493000	1394	2.90301	-1.83389	0.0214941	intron	NM_175510	Unc80	intron 7 of 64	intron (NM_175510, intron 7 of 64)	24504	NM_175510	Unc80
chr1	66539802	66539900	1395	1.48166	-1.04964	0.0347222	intron	NM_175510	Unc80	intron 18 of 64	L1_Mur1|LINE|L1	71404	NM_175510	Unc80
chr1	66702402	66702500	1396	2.33824	-1.6116	0.0224742	intron	NM_025683	Rpe	intron 1 of 5	Lx9|LINE|L1	1558	NM_025683	Rpe
chr1	66853002	66853100	1397	1.65723	-1.35939	0.0490717	intron	NM_007381	Acadl	intron 4 of 10	MER2|DNA|TcMar-Tigger	10258	NM_007381	Acadl
chr1	66853102	66853200	1398	1.93088	-1.47984	0.0351774	exon	NM_007381	Acadl	exon 4 of 11	exon (NM_007381, exon 4 of 11)	10158	NM_007381	Acadl
chr1	66863002	66863100	1399	1.64695	-1.14504	0.0266284	intron	NM_007381	Acadl	intron 1 of 10	CpG	258	NM_007381	Acadl
chr1	66863102	66863200	1400	1.64695	-1.14504	0.0266284	intron	NM_007381	Acadl	intron 1 of 10	intron (NM_007381, intron 1 of 10)	158	NM_007381	Acadl
chr1	66863202	66863300	1401	1.64695	-1.14504	0.0266284	promoter-TSS	NM_007381	Acadl		promoter-TSS (NM_007381)	58	NM_007381	Acadl
chr1	66883802	66883900	1402	2.04164	-1.41853	0.0259715	Intergenic				L1MC|LINE|L1	-20542	NM_007381	Acadl
chr1	66883902	66884000	1403	2.3364	-1.61137	0.0311025	Intergenic				L1MC|LINE|L1	-20642	NM_007381	Acadl
chr1	66923202	66923300	1404	3.05113	-1.75586	0.0117256	Intergenic				Intergenic	12115	NM_001113387	Myl1
chr1	66923502	66923600	1405	2.903	-1.8336	0.0214941	TTS	NM_001113387	Myl1		TTS (NM_001113387)	11815	NM_001113387	Myl1
chr1	66934502	66934600	1406	1.34866	-0.959341	0.0497971	intron	NM_001113387	Myl1	intron 1 of 6	intron (NM_001113387, intron 1 of 6)	815	NM_001113387	Myl1
chr1	66936202	66936300	1407	1.76381	-1.30372	0.0328709	promoter-TSS	NM_001113387	Myl1		promoter-TSS (NM_001113387)	-885	NM_001113387	Myl1
chr1	66938502	66938600	1408	2.57317	-1.48009	0.0100605	intron	NM_021285	Myl1	intron 1 of 6	intron (NM_021285, intron 1 of 6)	-3185	NM_001113387	Myl1
chr1	67061302	67061400	1409	2.46814	-1.54457	0.0250962	Intergenic				Lx10|LINE|L1	-22479	NM_021295	Lancl1
chr1	67078702	67078800	1410	2.90301	-1.83386	0.0214941	Intergenic				Intergenic	-39879	NM_021295	Lancl1
chr1	67145502	67145600	1411	1.65725	-1.35999	0.0490717	intron	NM_001080809	Cps1	intron 4 of 37	intron (NM_001080809, intron 4 of 37)	22524	NM_001080809	Cps1
chr1	67145702	67145800	1412	5.73651	-1.61121	0.000244443	intron	NM_001080809	Cps1	intron 4 of 37	intron (NM_001080809, intron 4 of 37)	22724	NM_001080809	Cps1
chr1	67340202	67340300	1413	2.45788	-1.54425	0.0246445	Intergenic				Lx6|LINE|L1	217224	NM_001080809	Cps1
chr1	67469602	67469700	1414	2.90705	-1.83395	0.0380499	Intergenic				RLTR20A3_MM|LTR|ERVK	346624	NM_001080809	Cps1
chr1	67499402	67499500	1415	1.34888	-0.958908	0.0433262	Intergenic				Intergenic	376424	NM_001080809	Cps1
chr1	67705902	67706000	1416	2.90386	-1.83392	0.024154	Intergenic				Intergenic	582924	NM_001080809	Cps1
chr1	67902502	67902600	1417	2.33823	-1.61128	0.0224742	Intergenic				Intergenic	779524	NM_001080809	Cps1
chr1	67978102	67978200	1418	2.20392	-1.68199	0.0385921	Intergenic				Intergenic	855124	NM_001080809	Cps1
chr1	68108802	68108900	1419	2.90301	-1.83389	0.0214941	intron	NM_010154	Erbb4	intron 20 of 26	intron (NM_010154, intron 20 of 26)	985824	NM_001080809	Cps1
chr1	68158002	68158100	1420	2.90386	-1.83392	0.024154	intron	NM_010154	Erbb4	intron 20 of 26	Lx|LINE|L1	950008	NM_010154	Erbb4
chr1	68699602	68699700	1421	2.903	-1.83354	0.0214941	intron	NM_010154	Erbb4	intron 2 of 26	Lx3A|LINE|L1	408408	NM_010154	Erbb4
chr1	68754402	68754500	1422	2.33641	-1.24839	0.00796845	intron	NM_010154	Erbb4	intron 1 of 26	RMER6C|LTR|ERVK	353608	NM_010154	Erbb4
chr1	68952402	68952500	1423	1.4076	-0.645965	0.013555	intron	NM_010154	Erbb4	intron 1 of 26	L1_Mus3|LINE|L1	155608	NM_010154	Erbb4
chr1	68958102	68958200	1424	3.05113	-1.75583	0.0117256	intron	NM_010154	Erbb4	intron 1 of 26	L1Md_F2|LINE|L1	149908	NM_010154	Erbb4
chr1	69011402	69011500	1425	2.90386	-1.83392	0.0241539	intron	NM_010154	Erbb4	intron 1 of 26	intron (NM_010154, intron 1 of 26)	96608	NM_010154	Erbb4
chr1	69080902	69081000	1426	2.20391	-1.6817	0.0385921	intron	NM_010154	Erbb4	intron 1 of 26	Lx9|LINE|L1	27108	NM_010154	Erbb4
chr1	69182802	69182900	1427	1.93088	-1.47987	0.0351774	Intergenic				ORR1D1|LTR|ERVL-MaLR	-74792	NM_010154	Erbb4
chr1	69313102	69313200	1428	3.04994	-1.75548	0.0139411	Intergenic				Intergenic	-205092	NM_010154	Erbb4
chr1	69475302	69475400	1429	1.93169	-1.48013	0.0384855	Intergenic				Intergenic	210609	NM_011770	Ikzf2
chr1	69641302	69641400	1430	2.33823	-1.61166	0.0224742	intron	NM_011770	Ikzf2	intron 3 of 7	intron (NM_011770, intron 3 of 7)	44609	NM_011770	Ikzf2
chr1	69711002	69711100	1431	2.43492	-1.19615	0.0152802	Intergenic				B4|SINE|B4	-25091	NM_011770	Ikzf2
chr1	69717202	69717300	1432	1.44843	-0.755151	0.0161496	Intergenic				ORR1D1|LTR|ERVL-MaLR	-31291	NM_011770	Ikzf2
chr1	69717302	69717400	1433	1.2834	-0.717892	0.0294888	Intergenic				ORR1D1|LTR|ERVL-MaLR	-31391	NM_011770	Ikzf2
chr1	69717502	69717600	1434	1.12523	-0.577026	0.0410152	Intergenic				Intergenic	-31591	NM_011770	Ikzf2
chr1	69851102	69851200	1435	2.90386	-1.83392	0.0241539	intron	NM_029160	Spag16	intron 3 of 16	Ricksha|DNA|MULE-MuDR	24181	NM_029160	Spag16
chr1	69872302	69872400	1436	2.90386	-1.83392	0.0241538	intron	NM_029160	Spag16	intron 6 of 16	B3A|SINE|B2	45381	NM_029160	Spag16
chr1	69886602	69886700	1437	2.20312	-1.68176	0.0436738	intron	NM_029160	Spag16	intron 7 of 16	intron (NM_029160, intron 7 of 16)	59681	NM_029160	Spag16
chr1	69925502	69925600	1438	1.55236	-1.00329	0.0433924	3' UTR	NM_001271533		exon 11 of 11	3' UTR (NM_001271533, exon 11 of 11)	-26064	NM_025728	Spag16
chr1	69955402	69955500	1439	1.34887	-0.958622	0.0433262	intron	NM_025728	Spag16	intron 1 of 7	intron (NM_025728, intron 1 of 7)	3836	NM_025728	Spag16
chr1	70156702	70156800	1440	2.90386	-1.83392	0.0241538	intron	NM_029160	Spag16	intron 11 of 16	Lx7|LINE|L1	205136	NM_025728	Spag16
chr1	70264902	70265000	1441	2.57477	-1.47994	0.010706	exon	NM_025728	Spag16	exon 3 of 8	exon (NM_025728, exon 3 of 8)	313336	NM_025728	Spag16
chr1	70265002	70265100	1442	2.04411	-1.41873	0.0212866	intron	NM_029160	Spag16	intron 12 of 16	intron (NM_029160, intron 12 of 16)	313436	NM_025728	Spag16
chr1	70270202	70270300	1443	2.14909	-1.35989	0.0127374	intron	NM_029160	Spag16	intron 12 of 16	intron (NM_029160, intron 12 of 16)	318636	NM_025728	Spag16
chr1	70270302	70270400	1444	2.14909	-1.35989	0.0127374	intron	NM_029160	Spag16	intron 12 of 16	intron (NM_029160, intron 12 of 16)	318736	NM_025728	Spag16
chr1	70270402	70270500	1445	2.77717	-1.36002	0.00235282	intron	NM_029160	Spag16	intron 12 of 16	intron (NM_029160, intron 12 of 16)	318836	NM_025728	Spag16
chr1	70270502	70270600	1446	5.3661	-1.8337	0.00195452	intron	NM_029160	Spag16	intron 12 of 16	intron (NM_029160, intron 12 of 16)	318936	NM_025728	Spag16
chr1	70304702	70304800	1447	2.90301	-1.83386	0.0214941	intron	NM_029160	Spag16	intron 13 of 16	intron (NM_029160, intron 13 of 16)	353136	NM_025728	Spag16
chr1	70389502	70389600	1448	2.90493	-1.83384	0.0248066	intron	NM_029160	Spag16	intron 14 of 16	intron (NM_029160, intron 14 of 16)	-336164	NM_177164	Vwc2l
chr1	70389602	70389700	1449	2.20392	-1.68199	0.0385921	intron	NM_029160	Spag16	intron 14 of 16	intron (NM_029160, intron 14 of 16)	-336064	NM_177164	Vwc2l
chr1	70635602	70635700	1450	2.20389	-1.68141	0.0385921	intron	NM_029160	Spag16	intron 16 of 16	intron (NM_029160, intron 16 of 16)	-90064	NM_177164	Vwc2l
chr1	70834302	70834400	1451	1.55532	-1.19639	0.0414212	intron	NM_177164	Vwc2l	intron 3 of 3	intron (NM_177164, intron 3 of 3)	108636	NM_177164	Vwc2l
chr1	70834402	70834500	1452	2.04411	-1.41882	0.0212866	intron	NM_177164	Vwc2l	intron 3 of 3	intron (NM_177164, intron 3 of 3)	108736	NM_177164	Vwc2l
chr1	70834502	70834600	1453	2.20392	-1.68202	0.0385921	intron	NM_177164	Vwc2l	intron 3 of 3	intron (NM_177164, intron 3 of 3)	108836	NM_177164	Vwc2l
chr1	70841902	70842000	1454	2.2039	-1.68138	0.0385921	intron	NM_177164	Vwc2l	intron 3 of 3	intron (NM_177164, intron 3 of 3)	116236	NM_177164	Vwc2l
chr1	70852002	70852100	1455	1.31254	-0.833531	0.0357386	intron	NM_177164	Vwc2l	intron 3 of 3	intron (NM_177164, intron 3 of 3)	126336	NM_177164	Vwc2l
chr1	70852102	70852200	1456	1.713	-0.916022	0.00936948	intron	NM_177164	Vwc2l	intron 3 of 3	intron (NM_177164, intron 3 of 3)	126436	NM_177164	Vwc2l
chr1	70854902	70855000	1457	2.46111	-1.54448	0.012949	intron	NM_177164	Vwc2l	intron 3 of 3	MTD|LTR|ERVL-MaLR	129236	NM_177164	Vwc2l
chr1	70855002	70855100	1458	2.33824	-1.61163	0.0224742	intron	NM_177164	Vwc2l	intron 3 of 3	MTD|LTR|ERVL-MaLR	129336	NM_177164	Vwc2l
chr1	71021002	71021100	1459	1.41053	-1.09764	0.0445212	Intergenic				Intergenic	81921	NM_007525	Bard1
chr1	71025302	71025400	1460	2.0441	-1.41841	0.0212866	Intergenic				URR1A|DNA|hAT-Charlie	77621	NM_007525	Bard1
chr1	71175902	71176000	1461	1.64697	-1.1457	0.0266284	Intergenic				RMER17A2|LTR|ERVK	-72979	NM_007525	Bard1
chr1	71217102	71217200	1462	1.93005	-1.47993	0.0372546	Intergenic				Lx|LINE|L1	-114179	NM_007525	Bard1
chr1	71282302	71282400	1463	1.93637	-1.48045	0.0432522	intron	NM_175210	Abca12	intron 33 of 52	intron (NM_175210, intron 33 of 52)	132559	NM_175210	Abca12
chr1	71343102	71343200	1464	2.20391	-1.6817	0.0385921	intron	NM_175210	Abca12	intron 7 of 52	intron (NM_175210, intron 7 of 52)	71759	NM_175210	Abca12
chr1	71394302	71394400	1465	2.20392	-1.68199	0.0385921	intron	NM_175210	Abca12	intron 2 of 52	intron (NM_175210, intron 2 of 52)	20559	NM_175210	Abca12
chr1	71512802	71512900	1466	2.46384	-1.54442	0.0154898	Intergenic				Lx8b|LINE|L1	-44305	NM_026195	Atic
chr1	71520602	71520700	1467	1.64501	-1.1453	0.0368601	Intergenic				L1ME3A|LINE|L1	-36505	NM_026195	Atic
chr1	71564402	71564500	1468	2.2039	-1.68173	0.0385921	exon	NM_026195	Atic	exon 6 of 16	exon (NM_026195, exon 6 of 16)	7295	NM_026195	Atic
chr1	71587202	71587300	1469	2.45788	-1.54425	0.0246445	intron	NM_001276408	Fn1	intron 43 of 44	intron (NM_001276408, intron 43 of 44)	30095	NM_026195	Atic
chr1	71628602	71628700	1470	1.93087	-1.47958	0.0351774	intron	NM_001276408	Fn1	intron 15 of 44	intron (NM_001276408, intron 15 of 44)	24583	NM_001276409	Fn1
chr1	71701802	71701900	1471	2.33822	-1.61096	0.0224742	Intergenic				B1_Mus2|SINE|Alu	48516	NR_040308	Apol7d
chr1	71706102	71706200	1472	1.55532	-1.19604	0.0414212	Intergenic				RLTR31_Mm|LTR|ERVK	52816	NR_040308	Apol7d
chr1	71706302	71706400	1473	2.42475	-1.1963	0.00258065	Intergenic				RLTR31_Mm|LTR|ERVK	53016	NR_040308	Apol7d
chr1	71714702	71714800	1474	3.05112	-1.75554	0.0117256	Intergenic				Intergenic	61416	NR_040308	Apol7d
chr1	71714802	71714900	1475	2.20391	-1.68167	0.0385921	Intergenic				Intergenic	61516	NR_040308	Apol7d
chr1	71714902	71715000	1476	2.20391	-1.68167	0.0385921	Intergenic				Intergenic	61616	NR_040308	Apol7d
chr1	71819202	71819300	1477	2.04411	-1.41876	0.0212866	Intergenic				L3|LINE|CR1	-68861	NR_027659	Gm8883
chr1	71869402	71869500	1478	2.90386	-1.83392	0.0241537	Intergenic				Intergenic	-18661	NR_027659	Gm8883
chr1	71927202	71927300	1479	2.46111	-1.54445	0.012949	Intergenic				Intergenic	39139	NR_027658	Gm8883
chr1	71927302	71927400	1480	2.3386	-1.61157	0.0229397	Intergenic				Intergenic	39239	NR_027658	Gm8883
chr1	72038902	72039000	1481	1.64689	-1.14579	0.0350133	Intergenic				ORR1B2|LTR|ERVL-MaLR	-33756	NR_040454	4933417E11Rik
chr1	72041002	72041100	1482	2.20391	-1.6817	0.0385921	Intergenic				Intergenic	-35856	NR_040454	4933417E11Rik
chr1	72048702	72048800	1483	2.46111	-1.54448	0.012949	Intergenic				Intergenic	-43556	NR_040454	4933417E11Rik
chr1	72048902	72049000	1484	3.42155	-1.54426	0.001833	Intergenic				MLT1K|LTR|ERVL-MaLR	-43756	NR_040454	4933417E11Rik
chr1	72080302	72080400	1485	2.20391	-1.68167	0.0385921	Intergenic				Intergenic	-75156	NR_040454	4933417E11Rik
chr1	72085202	72085300	1486	2.20391	-1.68167	0.0385921	Intergenic				Intergenic	-80056	NR_040454	4933417E11Rik
chr1	72164902	72165000	1487	1.93089	-1.48019	0.0351774	intron	NM_001005423	Mreg	intron 2 of 4	B2_Mm1t|SINE|B2	47356	NM_001005423	Mreg
chr1	72169102	72169200	1488	2.4611	-1.54413	0.012949	intron	NM_001005423	Mreg	intron 2 of 4	B3|SINE|B2	43156	NM_001005423	Mreg
chr1	72174302	72174400	1489	1.55533	-1.19636	0.0414212	intron	NM_001005423	Mreg	intron 2 of 4	intron (NM_001005423, intron 2 of 4)	37956	NM_001005423	Mreg
chr1	72174402	72174500	1490	1.9309	-1.48048	0.0351774	intron	NM_001005423	Mreg	intron 2 of 4	intron (NM_001005423, intron 2 of 4)	37856	NM_001005423	Mreg
chr1	72182702	72182800	1491	1.94248	-1.19559	0.017509	intron	NM_001005423	Mreg	intron 2 of 4	intron (NM_001005423, intron 2 of 4)	29556	NM_001005423	Mreg
chr1	72219302	72219400	1492	2.2039	-1.68173	0.0385921	Intergenic				Intergenic	-7044	NM_001005423	Mreg
chr1	72224002	72224100	1493	1.56295	-1.00314	0.0226811	Intergenic				Intergenic	-11744	NM_001005423	Mreg
chr1	72224802	72224900	1494	1.96879	-0.959447	0.00651727	Intergenic				Intergenic	-12544	NM_001005423	Mreg
chr1	72262302	72262400	1495	1.21706	-0.755683	0.0428228	intron	NM_023523	Pecr	intron 6 of 7	intron (NM_023523, intron 6 of 7)	21963	NM_023523	Pecr
chr1	72274802	72274900	1496	1.93088	-1.47987	0.0351774	intron	NM_023523	Pecr	intron 4 of 7	intron (NM_023523, intron 4 of 7)	9463	NM_023523	Pecr
chr1	72274902	72275000	1497	2.03053	-1.41806	0.0388293	exon	NM_023523	Pecr	exon 4 of 8	exon (NM_023523, exon 4 of 8)	9363	NM_023523	Pecr
chr1	72275002	72275100	1498	2.03984	-1.41809	0.0259263	intron	NM_023523	Pecr	intron 3 of 7	intron (NM_023523, intron 3 of 7)	9263	NM_023523	Pecr
chr1	72275102	72275200	1499	2.03984	-1.41809	0.0259263	intron	NM_023523	Pecr	intron 3 of 7	intron (NM_023523, intron 3 of 7)	9163	NM_023523	Pecr
chr1	72295002	72295100	1500	2.90493	-1.83384	0.0248067	intron	NM_175564	Tmem169	intron 1 of 2	B1_Mur2|SINE|Alu	10678	NM_175564	Tmem169
chr1	72299302	72299400	1501	2.24693	-1.30261	0.007546	intron	NM_175564	Tmem169	intron 2 of 2	intron (NM_175564, intron 2 of 2)	-8070	NM_009533	Xrcc5
chr1	72370702	72370800	1502	1.65724	-1.3597	0.0490717	intron	NM_009533	Xrcc5	intron 16 of 20	intron (NM_009533, intron 16 of 20)	63330	NM_009533	Xrcc5
chr1	72408102	72408200	1503	3.05113	-1.75586	0.0117256	Intergenic				RCHARR1|DNA|hAT-Charlie	100730	NM_009533	Xrcc5
chr1	72408302	72408400	1504	2.33823	-1.61131	0.0224742	Intergenic				RCHARR1|DNA|hAT-Charlie	100930	NM_009533	Xrcc5
chr1	72419002	72419100	1505	2.20411	-1.68164	0.0440249	Intergenic				L1M5|LINE|L1	111630	NM_009533	Xrcc5
chr1	72419102	72419200	1506	3.19199	-1.68177	0.0122397	Intergenic				Intergenic	111730	NM_009533	Xrcc5
chr1	72430902	72431000	1507	1.55533	-1.19633	0.0414212	intron	NM_001045533	March4	intron 3 of 3	intron (NM_001045533, intron 3 of 3)	105613	NM_001045533	March4
chr1	72467302	72467400	1508	1.9217	-1.47949	0.0493214	intron	NM_001045533	March4	intron 1 of 3	intron (NM_001045533, intron 1 of 3)	69213	NM_001045533	March4
chr1	72489002	72489100	1509	2.33823	-1.61125	0.0224742	intron	NM_001045533	March4	intron 1 of 3	intron (NM_001045533, intron 1 of 3)	47513	NM_001045533	March4
chr1	72576802	72576900	1510	2.24531	-1.30287	0.0108501	Intergenic				Intergenic	-6400	NM_018817	Smarcal1
chr1	72731902	72732000	1511	2.04439	-1.41885	0.0251423	Intergenic				Intergenic	20691	NM_009084	Rpl37a
chr1	72733302	72733400	1512	2.33317	-1.6114	0.0473159	Intergenic				Intergenic	22091	NM_009084	Rpl37a
chr1	72854702	72854800	1513	2.90705	-1.83395	0.0380499	Intergenic				Intergenic	20114	NM_010518	Igfbp5
chr1	72865102	72865200	1514	1.65725	-1.35999	0.0490717	intron	NM_010518	Igfbp5	intron 1 of 3	intron (NM_010518, intron 1 of 3)	9714	NM_010518	Igfbp5
chr1	72871202	72871300	1515	1.0607	-0.511817	0.0470953	intron	NM_010518	Igfbp5	intron 1 of 3	intron (NM_010518, intron 1 of 3)	3614	NM_010518	Igfbp5
chr1	72871302	72871400	1516	1.69824	-0.755307	0.00523328	intron	NM_010518	Igfbp5	intron 1 of 3	intron (NM_010518, intron 1 of 3)	3514	NM_010518	Igfbp5
chr1	72871402	72871500	1517	2.42384	-1.19592	0.00343334	intron	NM_010518	Igfbp5	intron 1 of 3	intron (NM_010518, intron 1 of 3)	3414	NM_010518	Igfbp5
chr1	72871502	72871600	1518	1.89141	-1.00362	0.0066207	intron	NM_010518	Igfbp5	intron 1 of 3	intron (NM_010518, intron 1 of 3)	3314	NM_010518	Igfbp5
chr1	72871602	72871700	1519	1.71302	-0.916624	0.00936948	intron	NM_010518	Igfbp5	intron 1 of 3	intron (NM_010518, intron 1 of 3)	3214	NM_010518	Igfbp5
chr1	72871702	72871800	1520	1.56849	-0.834286	0.0125601	intron	NM_010518	Igfbp5	intron 1 of 3	intron (NM_010518, intron 1 of 3)	3114	NM_010518	Igfbp5
chr1	72895402	72895500	1521	1.86007	-1.24829	0.0192284	Intergenic				Intergenic	-20586	NM_010518	Igfbp5
chr1	72913402	72913500	1522	2.33824	-1.6116	0.0224742	Intergenic				Intergenic	-38586	NM_010518	Igfbp5
chr1	72980502	72980600	1523	1.65724	-1.35973	0.0490717	Intergenic				ERVL-E-int|LTR|ERVL	35348	NM_009407	Tnp1
chr1	73006802	73006900	1524	2.90301	-1.83386	0.0214941	Intergenic				Intergenic	9048	NM_009407	Tnp1
chr1	73016802	73016900	1525	3.05113	-1.75586	0.0117256	promoter-TSS	NM_009407	Tnp1		promoter-TSS (NM_009407)	815	NR_038001	1700027A15Rik
chr1	73043602	73043700	1526	1.95173	-1.19643	0.0118309	Intergenic				Intergenic	19065	NR_038002	1700027A15Rik
chr1	73161202	73161300	1527	2.04409	-1.41815	0.0212866	Intergenic				Intergenic	136665	NR_038002	1700027A15Rik
chr1	73287002	73287100	1528	2.4611	-1.54419	0.012949	Intergenic				Intergenic	-111917	NR_040605	D530049I02Rik
chr1	73335002	73335100	1529	2.57432	-1.48003	0.00739187	Intergenic				Intergenic	-63917	NR_040605	D530049I02Rik
chr1	73348602	73348700	1530	1.65723	-1.35944	0.0490717	Intergenic				L1MC4|LINE|L1	-50317	NR_040605	D530049I02Rik
chr1	73360402	73360500	1531	3.30832	-1.61146	0.00342099	Intergenic				Intergenic	-38517	NR_040605	D530049I02Rik
chr1	73360602	73360700	1532	2.6793	-1.41857	0.00418539	Intergenic				Intergenic	-38317	NR_040605	D530049I02Rik
chr1	73397502	73397600	1533	1.64699	-1.14564	0.0267862	intron	NR_003202		intron 3 of 4	intron (NR_003202, intron 3 of 4)	-1417	NR_040605	D530049I02Rik
chr1	73487302	73487400	1534	2.20389	-1.68141	0.0385921	Intergenic				ORR1A3|LTR|ERVL-MaLR	-79782	NR_003202	Pinc
chr1	73505202	73505300	1535	1.34889	-0.959224	0.0433262	Intergenic				RMER17A2|LTR|ERVK	-97682	NR_003202	Pinc
chr1	73600802	73600900	1536	3.18544	-1.68154	0.00635226	Intergenic				Intergenic	-193282	NR_003202	Pinc
chr1	73625602	73625700	1537	1.55531	-1.19572	0.0414212	intron	NR_045311	6030407O03Rik	intron 7 of 8	intron (NR_045311, intron 7 of 8)	-218082	NR_003202	Pinc
chr1	73625702	73625800	1538	2.90263	-1.83351	0.0223782	intron	NR_045311	6030407O03Rik	intron 7 of 8	intron (NR_045311, intron 7 of 8)	-218182	NR_003202	Pinc
chr1	73684402	73684500	1539	2.90301	-1.83386	0.0214941	intron	NR_045311	6030407O03Rik	intron 6 of 8	intron (NR_045311, intron 6 of 8)	180015	NR_045311	6030407O03Rik
chr1	73684602	73684700	1540	2.90493	-1.83384	0.0248067	intron	NR_045311	6030407O03Rik	intron 6 of 8	intron (NR_045311, intron 6 of 8)	179815	NR_045311	6030407O03Rik
chr1	73788902	73789000	1541	1.9217	-1.47949	0.0493212	intron	NR_045311	6030407O03Rik	intron 6 of 8	intron (NR_045311, intron 6 of 8)	75515	NR_045311	6030407O03Rik
chr1	73893702	73893800	1542	1.85614	-1.24826	0.0268344	Intergenic				RLTR1B|LTR|ERV1	-29285	NR_045311	6030407O03Rik
chr1	73931902	73932000	1543	1.12526	-0.577964	0.0410152	intron	NM_027884	Tns1	intron 24 of 34	intron (NM_027884, intron 24 of 34)	-67485	NR_045311	6030407O03Rik
chr1	73936702	73936800	1544	2.03941	-1.41835	0.0437689	intron	NM_027884	Tns1	intron 22 of 34	intron (NM_027884, intron 22 of 34)	-72285	NR_045311	6030407O03Rik
chr1	73945202	73945300	1545	1.65724	-1.35967	0.0490717	intron	NM_027884	Tns1	intron 19 of 34	intron (NM_027884, intron 19 of 34)	-80785	NR_045311	6030407O03Rik
chr1	73951202	73951300	1546	1.95173	-1.19652	0.0118309	intron	NM_027884	Tns1	intron 19 of 34	intron (NM_027884, intron 19 of 34)	-86785	NR_045311	6030407O03Rik
chr1	73976002	73976100	1547	5.50042	-1.75567	0.000977416	intron	NM_027884	Tns1	intron 18 of 34	intron (NM_027884, intron 18 of 34)	-111585	NR_045311	6030407O03Rik
chr1	73976102	73976200	1548	2.20391	-1.68167	0.0385921	intron	NM_027884	Tns1	intron 18 of 34	intron (NM_027884, intron 18 of 34)	-111685	NR_045311	6030407O03Rik
chr1	74036402	74036500	1549	2.90301	-1.83389	0.0214941	intron	NM_027884	Tns1	intron 3 of 34	intron (NM_027884, intron 3 of 34)	87996	NM_027884	Tns1
chr1	74055202	74055300	1550	2.03984	-1.41809	0.0259264	intron	NM_027884	Tns1	intron 3 of 34	ORR1E|LTR|ERVL-MaLR	69196	NM_027884	Tns1
chr1	74071802	74071900	1551	2.90386	-1.83392	0.0241536	intron	NM_027884	Tns1	intron 2 of 34	(CA)n|Simple_repeat|Simple_repeat	52596	NM_027884	Tns1
chr1	74125302	74125400	1552	2.34875	-1.61154	0.0375194	promoter-TSS	NM_027884	Tns1		promoter-TSS (NM_027884)	-190	NM_001034060	Rufy4
chr1	74149202	74149300	1553	1.63032	-0.793929	0.0148313	Intergenic				Intergenic	-4743	NM_009909	Cxcr2
chr1	74149302	74149400	1554	1.34633	-0.681736	0.0259572	Intergenic				Intergenic	-4643	NM_009909	Cxcr2
chr1	74152302	74152400	1555	1.86009	-1.24893	0.0192284	Intergenic				RSINE1|SINE|B4	-1643	NM_009909	Cxcr2
chr1	74152502	74152600	1556	1.65726	-1.36034	0.0490717	Intergenic				Intergenic	-1443	NM_009909	Cxcr2
chr1	74187802	74187900	1557	1.95172	-1.19617	0.0118309	Intergenic				RLTR14_RN|LTR|ERV1	6780	NM_178241	Cxcr1
chr1	74194402	74194500	1558	1.65724	-1.35973	0.0490717	intron	NM_178241		intron 1 of 1	intron (NM_178241, intron 1 of 1)	180	NM_178241	Cxcr1
chr1	74200602	74200700	1559	2.33823	-1.61125	0.0224742	Intergenic				B1_Mus2|SINE|Alu	-6020	NM_178241	Cxcr1
chr1	74235302	74235400	1560	3.05512	-1.7558	0.0166282	Intergenic				Intergenic	-1199	NM_029711	Arpc2
chr1	74265702	74265800	1561	1.76221	-1.30306	0.0316399	intron	NM_029711	Arpc2	intron 9 of 9	(TTGG)n|Simple_repeat|Simple_repeat	-12849	NM_174985	Gpbar1
chr1	74304102	74304200	1562	3.05113	-1.75589	0.0117256	5' UTR	NM_027154	Tmbim1	exon 1 of 12	5' UTR (NM_027154, exon 1 of 12)	185	NM_027154	Tmbim1
chr1	74304202	74304300	1563	2.57433	-1.48038	0.00739187	promoter-TSS	NM_027154	Tmbim1		promoter-TSS (NM_027154)	85	NM_027154	Tmbim1
chr1	74304302	74304400	1564	2.33823	-1.61131	0.0224742	promoter-TSS	NM_027154	Tmbim1		promoter-TSS (NM_027154)	-15	NM_027154	Tmbim1
chr1	74343302	74343400	1565	1.76222	-1.30312	0.0309072	intron	NM_019999	Pnkd	intron 1 of 8	intron (NM_019999, intron 1 of 8)	10741	NM_019999	Pnkd
chr1	74372202	74372300	1566	2.33823	-1.61131	0.0224742	Intergenic				B3|SINE|B2	-2952	NM_013612	Slc11a1
chr1	74382202	74382300	1567	1.65724	-1.35976	0.0490717	intron	NM_013612	Slc11a1	intron 9 of 14	intron (NM_013612, intron 9 of 14)	7048	NM_013612	Slc11a1
chr1	74397902	74398000	1568	2.03789	-1.14586	0.00720663	TTS	NM_153088	Ctdsp1		TTS (NM_153088)	3641	NR_029743	Mir26b
chr1	74422002	74422100	1569	1.65724	-1.35976	0.0490717	intron	NM_009509	Vil1	intron 9 of 19	URR1A|DNA|hAT-Charlie	12667	NM_009509	Vil1
chr1	74484702	74484800	1570	2.33823	-1.61125	0.0224742	intron	NM_176972	Usp37	intron 8 of 25	MYSERV6-int|LTR|ERVK	-21309	NM_021383	Rqcd1
chr1	74484802	74484900	1571	2.20411	-1.68164	0.0440247	intron	NM_176972	Usp37	intron 8 of 25	MYSERV6-int|LTR|ERVK	-21209	NM_021383	Rqcd1
chr1	74506002	74506100	1572	1.18798	-0.247889	0.0410591	promoter-TSS	NM_021383	Rqcd1		promoter-TSS (NM_021383)	-9	NM_021383	Rqcd1
chr1	74546102	74546200	1573	1.64696	-1.14576	0.0266284	intron	NM_148937	Plcd4	intron 1 of 17	B1_Mur3|SINE|Alu	1791	NM_148937	Plcd4
chr1	74548002	74548100	1574	2.903	-1.83354	0.0214941	intron	NM_148937	Plcd4	intron 2 of 17	intron (NM_148937, intron 2 of 17)	3691	NM_148937	Plcd4
chr1	74590202	74590300	1575	1.65723	-1.35942	0.0490717	intron	NM_025784	Bcs1l	intron 3 of 7	intron (NM_025784, intron 3 of 7)	1890	NM_025784	Bcs1l
chr1	74590302	74590400	1576	1.93089	-1.48022	0.0351774	exon	NM_025784	Bcs1l	exon 4 of 8	exon (NM_025784, exon 4 of 8)	1990	NM_025784	Bcs1l
chr1	74601002	74601100	1577	1.34888	-0.958937	0.0433262	promoter-TSS	NM_175031	Stk36		promoter-TSS (NM_175031)	346	NM_021313	Rnf25
chr1	74601202	74601300	1578	1.51185	-0.717704	0.0106926	promoter-TSS	NM_175031	Stk36		promoter-TSS (NM_175031)	146	NM_021313	Rnf25
chr1	74601302	74601400	1579	1.25951	-0.610729	0.0243444	promoter-TSS	NM_021313	Rnf25		promoter-TSS (NM_021313)	46	NM_021313	Rnf25
chr1	74601402	74601500	1580	1.00475	-0.359691	0.046677	promoter-TSS	NM_021313	Rnf25		promoter-TSS (NM_021313)	-4	NM_175031	Stk36
chr1	74620102	74620200	1581	2.90705	-1.83395	0.0380499	intron	NM_175031	Stk36	intron 11 of 26	L1_Mus1|LINE|L1	18696	NM_175031	Stk36
chr1	74661502	74661600	1582	2.33837	-1.24842	0.00468691	promoter-TSS	NM_001014974	Ttll4		promoter-TSS (NM_001014974)	-203	NM_001014974	Ttll4
chr1	74661602	74661700	1583	2.27021	-1.00331	0.00705271	promoter-TSS	NM_001014974	Ttll4		promoter-TSS (NM_001014974)	-103	NM_001014974	Ttll4
chr1	74661702	74661800	1584	2.27021	-1.00331	0.00705272	promoter-TSS	NM_001014974	Ttll4		promoter-TSS (NM_001014974)	-3	NM_001014974	Ttll4
chr1	74662302	74662400	1585	2.46111	-1.54451	0.012949	intron	NM_001014974	Ttll4	intron 1 of 19	intron (NM_001014974, intron 1 of 19)	597	NM_001014974	Ttll4
chr1	74676602	74676700	1586	3.05112	-1.75551	0.0117256	intron	NM_001014974	Ttll4	intron 2 of 19	intron (NM_001014974, intron 2 of 19)	14897	NM_001014974	Ttll4
chr1	74757702	74757800	1587	1.81801	-1.05005	0.0128709	Intergenic				RMER2|LTR|ERV1	-8796	NM_153744	Prkag3
chr1	74800602	74800700	1588	2.20391	-1.68167	0.0385921	exon	NM_009518	Wnt10a	exon 3 of 4	exon (NM_009518, exon 3 of 4)	8632	NM_009518	Wnt10a
chr1	74923802	74923900	1589	3.04008	-1.75563	0.0240239	intron	NM_001039495	Ccdc108	intron 11 of 32	A-rich|Low_complexity|Low_complexity	11748	NM_001039495	Ccdc108
chr1	74950802	74950900	1590	1.26634	-0.612097	0.0381203	intron	NM_010544	Ihh	intron 1 of 2	CpG	800	NM_010544	Ihh
chr1	74950902	74951000	1591	1.17227	-0.449475	0.0308788	exon	NM_010544	Ihh	exon 1 of 3	exon (NM_010544, exon 1 of 3)	700	NM_010544	Ihh
chr1	74951002	74951100	1592	1.00537	-0.275583	0.0357632	exon	NM_010544	Ihh	exon 1 of 3	exon (NM_010544, exon 1 of 3)	600	NM_010544	Ihh
chr1	75002902	75003000	1593	2.903	-1.83357	0.0214941	intron	NM_029342	Nhej1	intron 2 of 4	MTC|LTR|ERVL-MaLR	43688	NM_029342	Nhej1
chr1	75032302	75032400	1594	1.55533	-1.19671	0.0414212	intron	NM_029342	Nhej1	intron 2 of 4	intron (NM_029342, intron 2 of 4)	14288	NM_029342	Nhej1
chr1	75038802	75038900	1595	2.903	-1.83354	0.0214941	intron	NM_029342	Nhej1	intron 2 of 4	intron (NM_029342, intron 2 of 4)	7788	NM_029342	Nhej1
chr1	75178402	75178500	1596	2.03515	-1.41856	0.0403625	intron	NM_023732	Abcb6	intron 2 of 18	intron (NM_023732, intron 2 of 18)	1832	NM_023732	Abcb6
chr1	75178502	75178600	1597	2.03515	-1.41856	0.0403626	intron	NM_023732	Abcb6	intron 2 of 18	intron (NM_023732, intron 2 of 18)	1732	NM_023732	Abcb6
chr1	75178602	75178700	1598	1.75205	-1.30289	0.0499321	intron	NM_023732	Abcb6	intron 2 of 18	intron (NM_023732, intron 2 of 18)	1632	NM_023732	Abcb6
chr1	75210702	75210800	1599	1.81443	-1.04914	0.0106358	promoter-TSS	NM_029010	Glb1l		promoter-TSS (NM_029010)	27	NM_029010	Glb1l
chr1	75210802	75210900	1600	1.84889	-0.833498	0.00372653	promoter-TSS	NM_029010	Glb1l		promoter-TSS (NM_029010)	22	NR_102731	Stk16
chr1	75210902	75211000	1601	1.63482	-0.794156	0.00814429	promoter-TSS	NM_029010	Glb1l		promoter-TSS (NM_029010)	122	NR_102731	Stk16
chr1	75211002	75211100	1602	1.81445	-1.0498	0.0106358	promoter-TSS	NM_029010	Glb1l		promoter-TSS (NM_029010)	222	NR_102731	Stk16
chr1	75213402	75213500	1603	2.20391	-1.68167	0.0385921	intron	NR_102731		intron 6 of 7	intron (NR_102731, intron 6 of 7)	2622	NR_102731	Stk16
chr1	75252202	75252300	1604	2.20392	-1.68202	0.0385921	intron	NM_008985	Ptprn	intron 18 of 22	intron (NM_008985, intron 18 of 22)	11957	NM_008985	Ptprn
chr1	75256202	75256300	1605	1.65725	-1.36008	0.0490717	intron	NM_008985	Ptprn	intron 8 of 22	intron (NM_008985, intron 8 of 22)	7957	NM_008985	Ptprn
chr1	75276802	75276900	1606	2.20391	-1.68167	0.0385921	intron	NM_009049		intron 1 of 5	MER2|DNA|TcMar-Tigger	1529	NM_009049	Resp18
chr1	75276902	75277000	1607	2.20391	-1.6817	0.0385921	intron	NM_009049		intron 1 of 5	intron (NM_009049, intron 1 of 5)	1429	NM_009049	Resp18
chr1	75283002	75283100	1608	2.89344	-1.83363	0.0360379	Intergenic				Intergenic	-4671	NM_009049	Resp18
chr1	75288902	75289000	1609	1.65724	-1.3597	0.0490717	Intergenic				Intergenic	-10571	NM_009049	Resp18
chr1	75293902	75294000	1610	1.86007	-1.24835	0.0192284	Intergenic				Intergenic	-15571	NM_009049	Resp18
chr1	75309402	75309500	1611	3.71603	-1.3598	0.00027512	exon	NM_016878	Dnpep	exon 14 of 15	exon (NM_016878, exon 14 of 15)	7566	NM_016878	Dnpep
chr1	75309502	75309600	1612	2.20391	-1.68167	0.0385921	intron	NM_001110831		intron 13 of 14	intron (NM_001110831, intron 13 of 14)	7466	NM_016878	Dnpep
chr1	75370602	75370700	1613	1.76222	-1.30309	0.0309072	intron	NR_037976	Gm15179	intron 2 of 3	intron (NR_037976, intron 2 of 3)	4364	NR_037976	Gm15179
chr1	75370702	75370800	1614	2.04412	-1.41911	0.0212866	intron	NR_037976	Gm15179	intron 2 of 3	L2a|LINE|L2	4264	NR_037976	Gm15179
chr1	75375702	75375800	1615	1.79292	-0.544575	0.00119697	promoter-TSS	NR_037976	Gm15179		promoter-TSS (NR_037976)	454	NM_007463	Speg
chr1	75389202	75389300	1616	1.38208	-0.793686	0.0241516	intron	NM_001085371	Speg	intron 5 of 10	intron (NM_001085371, intron 5 of 10)	3641	NM_001085370	Speg
chr1	75401302	75401400	1617	1.56986	-1.00447	0.0147526	intron	NM_001085371	Speg	intron 8 of 10	intron (NM_001085371, intron 8 of 10)	1266	NM_001173477	Speg
chr1	75424802	75424900	1618	1.65725	-1.35999	0.0490717	intron	NM_007463	Speg	intron 31 of 40	intron (NM_007463, intron 31 of 40)	-11092	NM_133708	Gmppa
chr1	75450602	75450700	1619	1.93089	-1.48016	0.0351774	5' UTR	NM_183022	Asic4	exon 1 of 10	5' UTR (NM_183022, exon 1 of 10)	141	NM_183022	Asic4
chr1	75450702	75450800	1620	5.36727	-1.83364	0.00315933	5' UTR	NM_183022	Asic4	exon 1 of 10	5' UTR (NM_183022, exon 1 of 10)	241	NM_183022	Asic4
chr1	75456702	75456800	1621	1.64866	-1.14596	0.0296458	intron	NM_183022	Asic4	intron 1 of 9	Charlie8|DNA|hAT-Charlie	6241	NM_183022	Asic4
chr1	75469102	75469200	1622	1.76223	-1.30344	0.0309072	exon	NM_183022	Asic4	exon 2 of 10	exon (NM_183022, exon 2 of 10)	10320	NM_001001566	Chpf
chr1	75469902	75470000	1623	1.76005	-1.30274	0.0359476	intron	NM_183022	Asic4	intron 4 of 9	intron (NM_183022, intron 4 of 9)	9520	NM_001001566	Chpf
chr1	75487702	75487800	1624	2.03788	-1.14554	0.00720663	exon	NM_178884	Obsl1	exon 17 of 20	exon (NM_178884, exon 17 of 20)	8219	NM_177056	Tmem198
chr1	75487802	75487900	1625	1.56297	-1.00378	0.0226811	intron	NM_178884	Obsl1	intron 16 of 19	CpG	8319	NM_177056	Tmem198
chr1	75487902	75488000	1626	1.42587	-0.916468	0.0289918	exon	NM_178884	Obsl1	exon 16 of 20	exon (NM_178884, exon 16 of 20)	8419	NM_177056	Tmem198
chr1	75520402	75520500	1627	2.91269	-1.83381	0.0394152	Intergenic				B3|SINE|B2	-1078	NM_027886	Stk11ip
chr1	75530102	75530200	1628	1.22459	-0.756654	0.0335744	intron	NM_027886		intron 16 of 24	intron (NM_027886, intron 16 of 24)	8622	NM_027886	Stk11ip
chr1	75534302	75534400	1629	1.34887	-0.958622	0.0433262	intron	NM_027886		intron 22 of 24	intron (NM_027886, intron 22 of 24)	-11915	NM_009208	Slc4a3
chr1	75534402	75534500	1630	1.48164	-1.04898	0.0347222	exon	NM_027886		exon 23 of 25	exon (NM_027886, exon 23 of 25)	-11815	NM_009208	Slc4a3
chr1	75573902	75574000	1631	2.03136	-0.717357	0.000880363	Intergenic				Intergenic	27685	NM_009208	Slc4a3
chr1	75574002	75574100	1632	2.33877	-0.959089	0.000912534	Intergenic				Intergenic	27785	NM_009208	Slc4a3
chr1	75600702	75600800	1633	3.42155	-1.54429	0.001833	Intergenic				Intergenic	54485	NM_009208	Slc4a3
chr1	75605802	75605900	1634	2.90386	-1.83392	0.0241536	Intergenic				PB1D11|SINE|Alu	59585	NM_009208	Slc4a3
chr1	75608302	75608400	1635	1.86009	-1.24899	0.0192284	Intergenic				MER63C|DNA|hAT-Blackjack	62085	NM_009208	Slc4a3
chr1	75648002	75648100	1636	1.48164	-1.04901	0.0347222	Intergenic				RMER5|LTR|ERV1	101785	NM_009208	Slc4a3
chr1	75682402	75682500	1637	1.64698	-1.14599	0.0266284	Intergenic				B4A|SINE|B4	136185	NM_009208	Slc4a3
chr1	75732102	75732200	1638	1.56119	-1.00289	0.024533	Intergenic				Intergenic	185885	NM_009208	Slc4a3
chr1	75732202	75732300	1639	2.03787	-1.14522	0.00720663	Intergenic				RMER17C-int|LTR|ERVK	185985	NM_009208	Slc4a3
chr1	75732302	75732400	1640	1.86008	-1.24867	0.0192284	Intergenic				RMER17C-int|LTR|ERVK	186085	NM_009208	Slc4a3
chr1	75758202	75758300	1641	2.90263	-1.83351	0.0223781	Intergenic				L1MA7|LINE|L1	211985	NM_009208	Slc4a3
chr1	75788902	75789000	1642	1.55532	-1.19642	0.0433864	Intergenic				RLTR20A3_MM|LTR|ERVK	242685	NM_009208	Slc4a3
chr1	75802002	75802100	1643	3.05112	-1.75557	0.0117256	Intergenic				Intergenic	255785	NM_009208	Slc4a3
chr1	75871502	75871600	1644	1.48166	-1.04967	0.0347222	Intergenic				Intergenic	325285	NM_009208	Slc4a3
chr1	75871602	75871700	1645	1.64696	-1.14573	0.0266284	Intergenic				Intergenic	325385	NM_009208	Slc4a3
chr1	75883002	75883100	1646	2.58144	-1.48026	0.0125229	Intergenic				Intergenic	336785	NM_009208	Slc4a3
chr1	75926102	75926200	1647	1.37387	-0.544607	0.0113539	Intergenic				Eulor6A|DNA?|DNA?	379885	NM_009208	Slc4a3
chr1	75926202	75926300	1648	1.42534	-0.91627	0.0396509	Intergenic				Intergenic	379985	NM_009208	Slc4a3
chr1	75926302	75926400	1649	1.48184	-1.0497	0.0360532	Intergenic				Intergenic	380085	NM_009208	Slc4a3
chr1	75948802	75948900	1650	2.20391	-1.68167	0.0385921	Intergenic				(CAT)n|Simple_repeat|Simple_repeat	402585	NM_009208	Slc4a3
chr1	75995602	75995700	1651	2.42474	-1.19601	0.00258065	Intergenic				L1MC4|LINE|L1	449385	NM_009208	Slc4a3
chr1	75995702	75995800	1652	2.33858	-1.24848	0.00443069	Intergenic				L1MC4|LINE|L1	449485	NM_009208	Slc4a3
chr1	75995802	75995900	1653	2.33858	-1.24848	0.00443069	Intergenic				Intergenic	449585	NM_009208	Slc4a3
chr1	76093302	76093400	1654	2.1988	-1.68132	0.0487966	Intergenic				Intergenic	-395782	NR_038012	Gm17751
chr1	76168502	76168600	1655	2.2039	-1.68138	0.0385921	Intergenic				Intergenic	-320582	NR_038012	Gm17751
chr1	76223602	76223700	1656	1.65725	-1.36005	0.0490717	Intergenic				Intergenic	-265482	NR_038012	Gm17751
chr1	76345802	76345900	1657	1.65652	-1.3591	0.0499931	Intergenic				Intergenic	-143282	NR_038012	Gm17751
chr1	76487802	76487900	1658	2.57432	-1.48	0.00739187	Intergenic				Lx4B|LINE|L1	-1282	NR_038012	Gm17751
chr1	76487902	76488000	1659	2.4611	-1.54419	0.012949	Intergenic				Lx4B|LINE|L1	-1182	NR_038012	Gm17751
chr1	76606002	76606100	1660	2.90386	-1.83392	0.0241535	Intergenic				L1VL2|LINE|L1	96491	NR_105761	Mir6343
chr1	76626402	76626500	1661	2.33822	-1.61134	0.0224742	Intergenic				Intergenic	116891	NR_105761	Mir6343
chr1	76847502	76847600	1662	2.19931	-1.68144	0.0452027	Intergenic				Intergenic	337991	NR_105761	Mir6343
chr1	76950402	76950500	1663	2.90301	-1.83389	0.0214941	Intergenic				RLTR33|LTR|ERVK	440891	NR_105761	Mir6343
chr1	76973002	76973100	1664	2.20312	-1.68176	0.0436736	Intergenic				Intergenic	463491	NR_105761	Mir6343
chr1	76973102	76973200	1665	2.04411	-1.41882	0.0212866	Intergenic				Intergenic	463591	NR_105761	Mir6343
chr1	77029402	77029500	1666	2.04411	-1.41873	0.0212866	Intergenic				Intergenic	467317	NR_105770	Mir6352
chr1	77062302	77062400	1667	1.65723	-1.35939	0.0490717	Intergenic				Intergenic	434417	NR_105770	Mir6352
chr1	77064202	77064300	1668	1.21705	-0.755369	0.0428228	Intergenic				Intergenic	432517	NR_105770	Mir6352
chr1	77075402	77075500	1669	1.93089	-1.48022	0.0351774	Intergenic				Intergenic	421317	NR_105770	Mir6352
chr1	77075602	77075700	1670	1.64695	-1.14541	0.0266284	Intergenic				Intergenic	421117	NR_105770	Mir6352
chr1	77122702	77122800	1671	2.33823	-1.61125	0.0224742	Intergenic				Intergenic	374017	NR_105770	Mir6352
chr1	77154102	77154200	1672	2.89344	-1.83363	0.0360379	Intergenic				Intergenic	342617	NR_105770	Mir6352
chr1	77173402	77173500	1673	2.20392	-1.68202	0.0385921	Intergenic				Intergenic	323317	NR_105770	Mir6352
chr1	77190302	77190400	1674	2.90301	-1.83386	0.0214941	Intergenic				Intergenic	306417	NR_105770	Mir6352
chr1	77222202	77222300	1675	2.91269	-1.83381	0.0394151	Intergenic				Intergenic	274517	NR_105770	Mir6352
chr1	77222302	77222400	1676	3.0624	-1.75577	0.0272253	Intergenic				B3|SINE|B2	274417	NR_105770	Mir6352
chr1	77288102	77288200	1677	2.20391	-1.6817	0.0385921	Intergenic				Intergenic	208617	NR_105770	Mir6352
chr1	77291402	77291500	1678	2.2039	-1.68135	0.0385921	Intergenic				Intergenic	205317	NR_105770	Mir6352
chr1	77374202	77374300	1679	1.93089	-1.48016	0.0351774	intron	NM_007936	Epha4	intron 16 of 17	RLTR20B3A_MM|LTR|ERVK	122517	NR_105770	Mir6352
chr1	77374302	77374400	1680	2.20411	-1.68164	0.0440245	intron	NM_007936	Epha4	intron 16 of 17	RLTR20B3A_MM|LTR|ERVK	122417	NR_105770	Mir6352
chr1	77408102	77408200	1681	2.20411	-1.68164	0.0440243	intron	NM_007936	Epha4	intron 5 of 17	intron (NM_007936, intron 5 of 17)	88617	NR_105770	Mir6352
chr1	77419002	77419100	1682	2.20391	-1.6817	0.0385921	intron	NM_007936	Epha4	intron 5 of 17	intron (NM_007936, intron 5 of 17)	77717	NR_105770	Mir6352
chr1	77495302	77495400	1683	2.57433	-1.48029	0.00739187	intron	NM_007936	Epha4	intron 3 of 17	intron (NM_007936, intron 3 of 17)	1417	NR_105770	Mir6352
chr1	77495502	77495600	1684	3.05113	-1.75583	0.0117256	intron	NM_007936	Epha4	intron 3 of 17	intron (NM_007936, intron 3 of 17)	1217	NR_105770	Mir6352
chr1	77534402	77534500	1685	1.0563	-0.24929	0.0466236	Intergenic				Intergenic	-19363	NM_007936	Epha4
chr1	77534702	77534800	1686	1.85929	-1.24873	0.0225441	Intergenic				Intergenic	-19663	NM_007936	Epha4
chr1	77610302	77610400	1687	1.93005	-1.47993	0.0372547	Intergenic				L1_Mus3|LINE|L1	-95263	NM_007936	Epha4
chr1	77663402	77663500	1688	1.55532	-1.19639	0.0414212	Intergenic				Intergenic	-148363	NM_007936	Epha4
chr1	77846402	77846500	1689	1.48167	-1.04993	0.0347222	Intergenic				Intergenic	-331363	NM_007936	Epha4
chr1	77872002	77872100	1690	5.50042	-1.75564	0.000977416	Intergenic				Intergenic	325085	NM_001159520	Pax3
chr1	77929802	77929900	1691	2.0441	-1.41841	0.0212866	Intergenic				L2c|LINE|L2	267285	NM_001159520	Pax3
chr1	78128902	78129000	1692	2.33821	-1.61099	0.0224742	intron	NM_001159520	Pax3	intron 5 of 8	intron (NM_001159520, intron 5 of 8)	68185	NM_001159520	Pax3
chr1	78129202	78129300	1693	1.93169	-1.48013	0.0384855	intron	NM_001159520	Pax3	intron 5 of 8	intron (NM_001159520, intron 5 of 8)	67885	NM_001159520	Pax3
chr1	78130602	78130700	1694	2.89791	-1.83348	0.0365317	intron	NM_001159520	Pax3	intron 5 of 8	intron (NM_001159520, intron 5 of 8)	66485	NM_001159520	Pax3
chr1	78163702	78163800	1695	1.65724	-1.35967	0.0490717	intron	NM_001159520	Pax3	intron 4 of 8	intron (NM_001159520, intron 4 of 8)	33385	NM_001159520	Pax3
chr1	78180002	78180100	1696	1.65725	-1.36002	0.0490717	intron	NM_001159520	Pax3	intron 4 of 8	intron (NM_001159520, intron 4 of 8)	17085	NM_001159520	Pax3
chr1	78189102	78189200	1697	2.20392	-1.68199	0.0385921	intron	NM_001159520	Pax3	intron 4 of 8	intron (NM_001159520, intron 4 of 8)	7985	NM_001159520	Pax3
chr1	78189202	78189300	1698	1.56296	-1.00355	0.0226811	intron	NM_001159520	Pax3	intron 4 of 8	intron (NM_001159520, intron 4 of 8)	7885	NM_001159520	Pax3
chr1	78212402	78212500	1699	2.4611	-1.54416	0.012949	Intergenic				Intergenic	-15315	NM_008781	Pax3
chr1	78270002	78270100	1700	3.04994	-1.75548	0.0139411	Intergenic				MLT1B|LTR|ERVL-MaLR	-40295	NM_001004173	Sgpp2
chr1	78284602	78284700	1701	2.0441	-1.41847	0.0212866	Intergenic				Mam_R4|LINE|Dong-R4	-25695	NM_001004173	Sgpp2
chr1	78284702	78284800	1702	2.14909	-1.35989	0.0127374	Intergenic				Mam_R4|LINE|Dong-R4	-25595	NM_001004173	Sgpp2
chr1	78284802	78284900	1703	1.65724	-1.35973	0.0490717	Intergenic				Intergenic	-25495	NM_001004173	Sgpp2
chr1	78293402	78293500	1704	2.20391	-1.6817	0.0385921	Intergenic				RMER19B|LTR|ERVK	-16895	NM_001004173	Sgpp2
chr1	78318702	78318800	1705	1.55532	-1.19639	0.0414212	intron	NM_001004173	Sgpp2	intron 1 of 4	intron (NM_001004173, intron 1 of 4)	8405	NM_001004173	Sgpp2
chr1	78362302	78362400	1706	2.42475	-1.19627	0.00258065	intron	NM_001004173	Sgpp2	intron 2 of 4	RSINE1|SINE|B4	52005	NM_001004173	Sgpp2
chr1	78417002	78417100	1707	1.21707	-0.755968	0.0428228	TTS	NM_001278075			TTS (NM_001278075)	71846	NR_102757	Farsb
chr1	78437902	78438000	1708	3.05512	-1.7558	0.0166282	intron	NR_102758		intron 15 of 15	ID_B1|SINE|B4	50946	NR_102757	Farsb
chr1	78443702	78443800	1709	1.93099	-1.48025	0.0366281	exon	NM_001278075		exon 16 of 18	exon (NM_001278075, exon 16 of 18)	45146	NR_102757	Farsb
chr1	78446502	78446600	1710	3.30832	-1.61109	0.00342099	intron	NR_102758		intron 14 of 15	intron (NR_102758, intron 14 of 15)	42346	NR_102757	Farsb
chr1	78615202	78615300	1711	1.76001	-1.30321	0.0433159	Intergenic				MTE2b|LTR|ERVL-MaLR	-42574	NM_028817	Acsl3
chr1	78683802	78683900	1712	3.05512	-1.7558	0.0166283	intron	NM_001033606	Acsl3	intron 2 of 14	intron (NM_001033606, intron 2 of 14)	25411	NM_001136226	Utp14b
chr1	78683902	78684000	1713	2.3386	-1.61157	0.0229397	intron	NM_001033606	Acsl3	intron 2 of 14	B1_Mus2|SINE|Alu	25511	NM_001136226	Utp14b
chr1	78734602	78734700	1714	1.3153	-0.834504	0.0403501	Intergenic				Intergenic	76211	NM_001136226	Utp14b
chr1	78734802	78734900	1715	1.21708	-0.756282	0.0428228	Intergenic				Intergenic	76411	NM_001136226	Utp14b
chr1	78735802	78735900	1716	2.903	-1.83357	0.0214941	Intergenic				RLTR13D5|LTR|ERVK	77411	NM_001136226	Utp14b
chr1	78817702	78817800	1717	1.42856	-0.512466	0.00820724	exon	NM_021342	Kcne4	exon 2 of 2	exon (NM_021342, exon 2 of 2)	802	NM_021342	Kcne4
chr1	78817802	78817900	1718	1.23958	-0.511688	0.0201098	exon	NM_021342	Kcne4	exon 2 of 2	exon (NM_021342, exon 2 of 2)	902	NM_021342	Kcne4
chr1	78927102	78927200	1719	1.65725	-1.36005	0.0490717	Intergenic				Lx5c|LINE|L1	110202	NM_021342	Kcne4
chr1	78957502	78957600	1720	2.20312	-1.68176	0.0436735	Intergenic				B1_Mus1|SINE|Alu	140602	NM_021342	Kcne4
chr1	78957602	78957700	1721	3.52032	-1.47993	0.00234102	Intergenic				B1_Mus1|SINE|Alu	140702	NM_021342	Kcne4
chr1	78957802	78957900	1722	3.18544	-1.68157	0.00635226	Intergenic				Intergenic	140902	NM_021342	Kcne4
chr1	79208502	79208600	1723	2.90301	-1.83386	0.0214941	Intergenic				MT2B1|LTR|ERVL	231539	NM_009129	Scg2
chr1	79298702	79298800	1724	2.2039	-1.68173	0.0385921	Intergenic				Intergenic	141339	NM_009129	Scg2
chr1	79308102	79308200	1725	2.3364	-1.61137	0.0311025	Intergenic				MLT1E3|LTR|ERVL-MaLR	131939	NM_009129	Scg2
chr1	79328802	79328900	1726	1.56296	-1.00346	0.0226811	Intergenic				L1_Mus3|LINE|L1	111239	NM_009129	Scg2
chr1	79334102	79334200	1727	2.903	-1.83357	0.0214941	Intergenic				Intergenic	105939	NM_009129	Scg2
chr1	79376302	79376400	1728	2.67931	-1.41894	0.00418539	Intergenic				Intergenic	63739	NM_009129	Scg2
chr1	79376402	79376500	1729	2.33823	-1.61131	0.0224742	Intergenic				Intergenic	63639	NM_009129	Scg2
chr1	79376502	79376600	1730	2.2039	-1.68173	0.0385921	Intergenic				Intergenic	63539	NM_009129	Scg2
chr1	79376602	79376700	1731	2.33823	-1.61128	0.0224742	Intergenic				Intergenic	63439	NM_009129	Scg2
chr1	79431702	79431800	1732	1.48166	-1.04964	0.0347222	Intergenic				Intergenic	8339	NM_009129	Scg2
chr1	79513802	79513900	1733	1.93088	-1.47987	0.0351774	Intergenic				L1_Mur2|LINE|L1	-73761	NM_009129	Scg2
chr1	79513902	79514000	1734	2.90263	-1.83351	0.022378	Intergenic				L1_Mur2|LINE|L1	-73861	NM_009129	Scg2
chr1	79514102	79514200	1735	1.73313	-1.09673	0.0169192	Intergenic				Lx5c|LINE|L1	-74061	NM_009129	Scg2
chr1	79581302	79581400	1736	3.30833	-1.61141	0.00342099	Intergenic				Intergenic	90621	NM_183027	Ap1s3
chr1	79581402	79581500	1737	3.30833	-1.61143	0.00342099	Intergenic				Intergenic	90521	NM_183027	Ap1s3
chr1	79581502	79581600	1738	1.93088	-1.47984	0.0351774	Intergenic				Intergenic	90421	NM_183027	Ap1s3
chr1	79634402	79634500	1739	1.48166	-1.04961	0.0347222	intron	NM_183027	Ap1s3	intron 1 of 4	B3A|SINE|B2	37521	NM_183027	Ap1s3
chr1	79747402	79747500	1740	1.00403	-0.449885	0.0345101	intron	NM_027057	Wdfy1	intron 1 of 4	RLTR21|LTR|ERVK	14318	NM_027057	Wdfy1
chr1	79780802	79780900	1741	2.14915	-1.35992	0.0131519	intron	NM_001081210	Mrpl44	intron 3 of 3	intron (NM_001081210, intron 3 of 3)	4833	NM_001081210	Mrpl44
chr1	79780902	79781000	1742	1.47927	-1.04941	0.0487606	intron	NM_001081210	Mrpl44	intron 3 of 3	intron (NM_001081210, intron 3 of 3)	4933	NM_001081210	Mrpl44
chr1	79842102	79842200	1743	1.9309	-1.48048	0.0351774	intron	NM_009255	Serpine2	intron 1 of 8	B1F2|SINE|Alu	16514	NM_009255	Serpine2
chr1	79950702	79950800	1744	2.46224	-1.54407	0.0260354	Intergenic				Intergenic	-92086	NM_009255	Serpine2
chr1	79950802	79950900	1745	2.57432	-1.47997	0.00739187	Intergenic				Intergenic	-92186	NM_009255	Serpine2
chr1	79950902	79951000	1746	1.76348	-1.30338	0.0339788	Intergenic				Intergenic	-92286	NM_009255	Serpine2
chr1	79958002	79958100	1747	1.64695	-1.14538	0.0266284	Intergenic				Intergenic	-99386	NM_009255	Serpine2
chr1	79996102	79996200	1748	1.76222	-1.30312	0.0309072	Intergenic				Intergenic	-137486	NM_009255	Serpine2
chr1	80009402	80009500	1749	1.76222	-1.30315	0.0309072	Intergenic				URR1B|DNA|hAT-Charlie	-150786	NM_009255	Serpine2
chr1	80009502	80009600	1750	1.64697	-1.1457	0.0266284	Intergenic				Intergenic	-150886	NM_009255	Serpine2
chr1	80009602	80009700	1751	1.86009	-1.24899	0.0192284	Intergenic				Intergenic	-150986	NM_009255	Serpine2
chr1	80029802	80029900	1752	1.65723	-1.35942	0.0490717	Intergenic				Intergenic	-171186	NM_009255	Serpine2
chr1	80068502	80068600	1753	2.90301	-1.83386	0.0214941	Intergenic				MTE2a|LTR|ERVL-MaLR	145393	NM_173425	Fam124b
chr1	80169702	80169800	1754	2.56186	-1.47959	0.0206412	Intergenic				Intergenic	44193	NM_173425	Fam124b
chr1	80236402	80236500	1755	1.86009	-1.24858	0.0236034	Intergenic				Intergenic	-22507	NM_173425	Fam124b
chr1	80349102	80349200	1756	2.2039	-1.68173	0.0385921	Intergenic				ID_B1|SINE|B4	-8721	NM_016716	Cul3
chr1	80383202	80383300	1757	2.04208	-1.41838	0.0290241	Intergenic				Intergenic	-42821	NM_016716	Cul3
chr1	80383302	80383400	1758	1.63994	-0.959409	0.0146524	Intergenic				Intergenic	-42921	NM_016716	Cul3
chr1	80383402	80383500	1759	1.21707	-0.756026	0.0428228	Intergenic				Intergenic	-43021	NM_016716	Cul3
chr1	80398402	80398500	1760	2.90493	-1.83384	0.0248067	Intergenic				Intergenic	-47481	NR_040460	1700016L21Rik
chr1	80525002	80525100	1761	2.33822	-1.61134	0.0224742	intron	NM_001285927		intron 48 of 55	RMER4B|LTR|ERVK	79119	NR_040460	1700016L21Rik
chr1	80595502	80595600	1762	2.19931	-1.68144	0.0452028	exon	NM_175291	Dock10	exon 8 of 56	exon (NM_175291, exon 8 of 56)	69801	NM_001285927	Dock10
chr1	80659202	80659300	1763	2.903	-1.83354	0.0214941	intron	NM_175291	Dock10	intron 1 of 55	B4A|SINE|B4	6101	NM_001285927	Dock10
chr1	80703202	80703300	1764	2.903	-1.8336	0.0214941	intron	NM_175291	Dock10	intron 1 of 55	intron (NM_175291, intron 1 of 55)	-37899	NM_001285927	Dock10
chr1	80730502	80730600	1765	2.903	-1.83357	0.0214941	intron	NM_175291	Dock10	intron 1 of 55	intron (NM_175291, intron 1 of 55)	28002	NM_175291	Dock10
chr1	80832002	80832100	1766	2.33823	-1.61125	0.0224742	Intergenic				Intergenic	-73498	NM_175291	Dock10
chr1	81058902	81059000	1767	2.903	-1.83354	0.0214941	Intergenic				Intergenic	-18366	NM_172849	Nyap2
chr1	81404002	81404100	1768	1.76223	-1.30344	0.0309072	Intergenic				RMER19B|LTR|ERVK	326734	NM_172849	Nyap2
chr1	81545202	81545300	1769	1.93089	-1.48019	0.0351774	Intergenic				MLT1D|LTR|ERVL-MaLR	467934	NM_172849	Nyap2
chr1	81594802	81594900	1770	2.90705	-1.83395	0.03805	Intergenic				Intergenic	517534	NM_172849	Nyap2
chr1	81600302	81600400	1771	2.32837	-1.6109	0.0389982	Intergenic				Intergenic	523034	NM_172849	Nyap2
chr1	81650102	81650200	1772	1.44843	-0.755524	0.0161496	Intergenic				ERVB7_4-LTR_MM|LTR|ERVK	-481765	NR_105762	Mir6344
chr1	81650202	81650300	1773	1.34866	-0.959341	0.049797	Intergenic				ERVB7_4-LTR_MM|LTR|ERVK	-481665	NR_105762	Mir6344
chr1	81653902	81654000	1774	2.20392	-1.68199	0.0385921	Intergenic				Intergenic	-477965	NR_105762	Mir6344
chr1	81779302	81779400	1775	1.65724	-1.35967	0.0490717	Intergenic				L1ME3|LINE|L1	-352565	NR_105762	Mir6344
chr1	81802902	81803000	1776	2.33824	-1.6116	0.0224742	Intergenic				L1Md_F2|LINE|L1	-328965	NR_105762	Mir6344
chr1	81803002	81803100	1777	3.18545	-1.68183	0.00635226	Intergenic				L1Md_F2|LINE|L1	-328865	NR_105762	Mir6344
chr1	81803102	81803200	1778	2.04576	-1.4187	0.0262835	Intergenic				L1Md_F2|LINE|L1	-328765	NR_105762	Mir6344
chr1	82142602	82142700	1779	2.46219	-1.54454	0.0144263	Intergenic				Intergenic	10735	NR_105762	Mir6344
chr1	82146102	82146200	1780	2.46111	-1.54445	0.012949	Intergenic				L1_Mus1|LINE|L1	14235	NR_105762	Mir6344
chr1	82146202	82146300	1781	2.20392	-1.68202	0.0385921	Intergenic				Intergenic	14335	NR_105762	Mir6344
chr1	82182302	82182400	1782	2.03883	-1.14592	0.00883327	Intergenic				MLT1E1A|LTR|ERVL-MaLR	50435	NR_105762	Mir6344
chr1	82283702	82283800	1783	2.0441	-1.41847	0.0212866	intron	NM_010570	Irs1	intron 1 of 1	intron (NM_010570, intron 1 of 1)	7688	NM_010570	Irs1
chr1	82292102	82292200	1784	2.90263	-1.83351	0.0223779	promoter-TSS	NM_010570	Irs1		promoter-TSS (NM_010570)	-712	NM_010570	Irs1
chr1	82306602	82306700	1785	2.20392	-1.68199	0.0385921	Intergenic				Intergenic	-9928	NM_029777	Rhbdd1
chr1	82360302	82360400	1786	2.4611	-1.54413	0.012949	intron	NM_001122685	Rhbdd1	intron 3 of 6	intron (NM_001122685, intron 3 of 6)	21302	NM_001122685	Rhbdd1
chr1	82408302	82408400	1787	2.57477	-1.47994	0.010706	intron	NM_001122685	Rhbdd1	intron 6 of 6	intron (NM_001122685, intron 6 of 6)	69302	NM_001122685	Rhbdd1
chr1	82432802	82432900	1788	2.3364	-1.61137	0.0311025	intron	NM_001122685	Rhbdd1	intron 6 of 6	ORR1E|LTR|ERVL-MaLR	93802	NM_001122685	Rhbdd1
chr1	82432902	82433000	1789	2.04291	-1.14598	0.021879	intron	NM_001122685	Rhbdd1	intron 6 of 6	ORR1E|LTR|ERVL-MaLR	93902	NM_001122685	Rhbdd1
chr1	82433002	82433100	1790	1.63468	-0.794214	0.00945497	intron	NM_001122685	Rhbdd1	intron 6 of 6	intron (NM_001122685, intron 6 of 6)	94002	NM_001122685	Rhbdd1
chr1	82433102	82433200	1791	1.31254	-0.833589	0.0357386	intron	NM_001122685	Rhbdd1	intron 6 of 6	intron (NM_001122685, intron 6 of 6)	94102	NM_001122685	Rhbdd1
chr1	82439402	82439500	1792	2.24807	-1.30353	0.00817034	intron	NM_001122685	Rhbdd1	intron 6 of 6	intron (NM_001122685, intron 6 of 6)	100402	NM_001122685	Rhbdd1
chr1	82439502	82439600	1793	2.05587	-1.41902	0.0356433	intron	NM_001122685	Rhbdd1	intron 6 of 6	intron (NM_001122685, intron 6 of 6)	100502	NM_001122685	Rhbdd1
chr1	82445602	82445700	1794	1.86113	-1.24904	0.0226387	TTS	NM_029777	Rhbdd1		TTS (NM_029777)	106602	NM_001122685	Rhbdd1
chr1	82584502	82584600	1795	1.93089	-1.48022	0.0351774	intron	NM_007735	Col4a4	intron 1 of 47	intron (NM_007735, intron 1 of 47)	2298	NM_007735	Col4a4
chr1	82584602	82584700	1796	2.04411	-1.41879	0.0212866	intron	NM_007735	Col4a4	intron 1 of 47	intron (NM_007735, intron 1 of 47)	2198	NM_007735	Col4a4
chr1	82610002	82610100	1797	3.42155	-1.54429	0.001833	intron	NM_007734	Col4a3	intron 1 of 51	L1_Mus4|LINE|L1	23130	NM_007734	Col4a3
chr1	82610102	82610200	1798	3.05113	-1.75586	0.0117256	intron	NM_007734	Col4a3	intron 1 of 51	L1_Mus4|LINE|L1	23230	NM_007734	Col4a3
chr1	82617002	82617100	1799	2.20391	-1.6817	0.0385921	intron	NM_007734	Col4a3	intron 1 of 51	intron (NM_007734, intron 1 of 51)	30130	NM_007734	Col4a3
chr1	82617302	82617400	1800	1.65724	-1.35967	0.0490717	intron	NM_007734	Col4a3	intron 1 of 51	intron (NM_007734, intron 1 of 51)	30430	NM_007734	Col4a3
chr1	82716702	82716800	1801	2.20391	-1.6817	0.0385921	intron	NM_007734	Col4a3	intron 50 of 51	intron (NM_007734, intron 50 of 51)	-8167	NM_029409	Mff
chr1	82814602	82814700	1802	1.93089	-1.48022	0.0351774	Intergenic				Intergenic	-24832	NM_010472	Agfg1
chr1	82839702	82839800	1803	2.16056	-1.35971	0.0467582	exon	NM_010472	Agfg1	exon 1 of 13	exon (NM_010472, exon 1 of 13)	268	NM_010472	Agfg1
chr1	82839802	82839900	1804	2.16056	-1.35971	0.0467581	exon	NM_010472	Agfg1	exon 1 of 13	exon (NM_010472, exon 1 of 13)	368	NM_010472	Agfg1
chr1	82925202	82925300	1805	2.20392	-1.68202	0.0385921	Intergenic				(CTG)n|Simple_repeat|Simple_repeat	85768	NM_010472	Agfg1
chr1	82926802	82926900	1806	3.05113	-1.75586	0.0117256	Intergenic				Intergenic	87368	NM_010472	Agfg1
chr1	82960502	82960600	1807	2.20392	-1.68199	0.0385921	Intergenic				(CTG)n|Simple_repeat|Simple_repeat	77897	NM_030556	Slc19a3
chr1	83030602	83030700	1808	2.77715	-1.35941	0.00235282	intron	NM_030556	Slc19a3	intron 1 of 6	RMER17C|LTR|ERVK	7797	NM_030556	Slc19a3
chr1	83034502	83034600	1809	1.93	-1.47981	0.0390916	intron	NM_030556	Slc19a3	intron 1 of 6	B1_Mur4|SINE|Alu	3897	NM_030556	Slc19a3
chr1	83096402	83096500	1810	1.34889	-0.959253	0.0433262	Intergenic				Intergenic	-20315	NM_016960	Ccl20
chr1	83109802	83109900	1811	1.38172	-0.793883	0.0338799	Intergenic				Intergenic	-6915	NM_016960	Ccl20
chr1	83160802	83160900	1812	1.93089	-1.48016	0.0351774	intron	NR_027636	Wdr69	intron 1 of 12	intron (NR_027636, intron 1 of 12)	1089	NR_027636	Daw1
chr1	83161002	83161100	1813	1.55891	-1.00309	0.033441	intron	NR_027636	Wdr69	intron 1 of 12	intron (NR_027636, intron 1 of 12)	1289	NR_027636	Daw1
chr1	83161102	83161200	1814	1.91232	-0.793938	0.00232088	intron	NR_027636	Wdr69	intron 1 of 12	intron (NR_027636, intron 1 of 12)	1389	NR_027636	Daw1
chr1	83184902	83185000	1815	2.33822	-1.61096	0.0224742	intron	NM_027725	Wdr69	intron 5 of 9	intron (NM_027725, intron 5 of 9)	25189	NR_027636	Daw1
chr1	83222802	83222900	1816	2.903	-1.83357	0.0214941	Intergenic				MTE2b|LTR|ERVL-MaLR	63089	NR_027636	Daw1
chr1	83279202	83279300	1817	3.05561	-1.75595	0.0268527	exon	NM_172430	Sphkap	exon 7 of 11	exon (NM_172430, exon 7 of 11)	119489	NR_027636	Daw1
chr1	83313902	83314000	1818	2.903	-1.83357	0.0214941	intron	NM_172430	Sphkap	intron 3 of 10	intron (NM_172430, intron 3 of 10)	94249	NM_172430	Sphkap
chr1	83365302	83365400	1819	1.65723	-1.35944	0.0490717	intron	NM_172430	Sphkap	intron 1 of 10	intron (NM_172430, intron 1 of 10)	42849	NM_172430	Sphkap
chr1	83391602	83391700	1820	1.76222	-1.30312	0.0309072	intron	NM_172430	Sphkap	intron 1 of 10	intron (NM_172430, intron 1 of 10)	16549	NM_172430	Sphkap
chr1	83435402	83435500	1821	1.93099	-1.48025	0.036628	Intergenic				Intergenic	-27251	NM_172430	Sphkap
chr1	83545202	83545300	1822	1.81443	-1.04908	0.0106358	Intergenic				L1_Mus3|LINE|L1	-137051	NM_172430	Sphkap
chr1	83551302	83551400	1823	2.77716	-1.3597	0.00235282	Intergenic				Intergenic	-143151	NM_172430	Sphkap
chr1	83727702	83727800	1824	2.03788	-1.14548	0.00720663	Intergenic				Intergenic	-319551	NM_172430	Sphkap
chr1	83799702	83799800	1825	2.24694	-1.30296	0.007546	Intergenic				MER67B|LTR|ERV1	-391551	NM_172430	Sphkap
chr1	83832902	83833000	1826	1.55533	-1.19636	0.0414212	Intergenic				Intergenic	386010	NR_105771	Mir6353
chr1	83863002	83863100	1827	1.55533	-1.19671	0.0414212	Intergenic				RMER17A|LTR|ERVK	355910	NR_105771	Mir6353
chr1	83863302	83863400	1828	1.28436	-0.718578	0.0347495	Intergenic				RMER17A|LTR|ERVK	355610	NR_105771	Mir6353
chr1	83867802	83867900	1829	1.65725	-1.35999	0.0490717	Intergenic				Intergenic	351110	NR_105771	Mir6353
chr1	84001302	84001400	1830	2.33824	-1.61163	0.0224742	Intergenic				MTD-int|LTR|ERVL-MaLR	217610	NR_105771	Mir6353
chr1	84001402	84001500	1831	2.33824	-1.61163	0.0224742	Intergenic				MTD-int|LTR|ERVL-MaLR	217510	NR_105771	Mir6353
chr1	84094202	84094300	1832	2.33823	-1.61125	0.0224742	intron	NM_001003948	Pid1	intron 2 of 2	intron (NM_001003948, intron 2 of 2)	124710	NR_105771	Mir6353
chr1	84104902	84105000	1833	2.33822	-1.61134	0.0224742	intron	NM_001003948	Pid1	intron 2 of 2	MTE-int|LTR|ERVL-MaLR	114010	NR_105771	Mir6353
chr1	84114702	84114800	1834	5.3661	-1.8337	0.00195452	intron	NM_001003948	Pid1	intron 2 of 2	intron (NM_001003948, intron 2 of 2)	104210	NR_105771	Mir6353
chr1	84114802	84114900	1835	5.3661	-1.8337	0.00195452	intron	NM_001003948	Pid1	intron 2 of 2	intron (NM_001003948, intron 2 of 2)	104110	NR_105771	Mir6353
chr1	84168402	84168500	1836	1.86009	-1.24893	0.0192284	intron	NM_001003948	Pid1	intron 1 of 2	intron (NM_001003948, intron 1 of 2)	50510	NR_105771	Mir6353
chr1	84241402	84241500	1837	2.20392	-1.68199	0.0385921	intron	NM_001003948	Pid1	intron 1 of 2	intron (NM_001003948, intron 1 of 2)	-22490	NR_105771	Mir6353
chr1	84273402	84273500	1838	3.18545	-1.68186	0.00635226	intron	NM_001003948	Pid1	intron 1 of 2	intron (NM_001003948, intron 1 of 2)	11194	NM_001003948	Pid1
chr1	84282402	84282500	1839	1.34889	-0.959282	0.0433262	intron	NM_001003948	Pid1	intron 1 of 2	intron (NM_001003948, intron 1 of 2)	2194	NM_001003948	Pid1
chr1	84328302	84328400	1840	3.05113	-1.75586	0.0117256	Intergenic				Lx6|LINE|L1	-43706	NM_001003948	Pid1
chr1	84363002	84363100	1841	1.93088	-1.47984	0.0351774	Intergenic				Intergenic	-78406	NM_001003948	Pid1
chr1	84363102	84363200	1842	2.33823	-1.61125	0.0224742	Intergenic				Intergenic	-78506	NM_001003948	Pid1
chr1	84415302	84415400	1843	2.14909	-1.35986	0.0127374	intron	NM_152915	Dner	intron 9 of 12	intron (NM_152915, intron 9 of 12)	-130706	NM_001003948	Pid1
chr1	84462202	84462300	1844	2.20391	-1.6817	0.0385921	intron	NM_152915	Dner	intron 7 of 12	L1_Mus3|LINE|L1	-177606	NM_001003948	Pid1
chr1	84470802	84470900	1845	1.65724	-1.3597	0.0490717	intron	NM_152915	Dner	intron 7 of 12	intron (NM_152915, intron 7 of 12)	-186206	NM_001003948	Pid1
chr1	84480702	84480800	1846	5.3661	-1.8337	0.00195452	intron	NM_152915	Dner	intron 6 of 12	intron (NM_152915, intron 6 of 12)	-196106	NM_001003948	Pid1
chr1	84495302	84495400	1847	2.2039	-1.68138	0.0385921	intron	NM_152915	Dner	intron 5 of 12	intron (NM_152915, intron 5 of 12)	-200488	NR_039588	Mir5126
chr1	84506202	84506300	1848	1.81443	-1.04916	0.0106358	intron	NM_152915	Dner	intron 5 of 12	ORR1F|LTR|ERVL-MaLR	-189588	NR_039588	Mir5126
chr1	84670002	84670100	1849	2.4611	-1.54419	0.012949	intron	NM_152915	Dner	intron 1 of 12	B4|SINE|B4	-25788	NR_039588	Mir5126
chr1	84748802	84748900	1850	2.903	-1.83357	0.0214941	intron	NM_133975	Trip12	intron 24 of 40	intron (NM_133975, intron 24 of 40)	-52630	NM_152915	Dner
chr1	84812102	84812200	1851	2.2039	-1.68138	0.0385921	intron	NM_133975	Trip12	intron 2 of 40	intron (NM_133975, intron 2 of 40)	27153	NM_133975	Trip12
chr1	84812202	84812300	1852	2.903	-1.83357	0.0214941	intron	NM_133975	Trip12	intron 2 of 40	intron (NM_133975, intron 2 of 40)	27053	NM_133975	Trip12
chr1	84859702	84859800	1853	2.20391	-1.6817	0.0385921	intron	NM_025386		intron 1 of 3	intron (NM_025386, intron 1 of 3)	19910	NM_025386	Fbxo36
chr1	84931102	84931200	1854	2.04411	-1.41882	0.0212866	intron	NM_027921	Slc16a14	intron 1 of 4	B3|SINE|B2	3932	NM_027921	Slc16a14
chr1	84942602	84942700	1855	1.55531	-1.19572	0.0414212	Intergenic				Intergenic	-7568	NM_027921	Slc16a14
chr1	85011002	85011100	1856	1.76348	-1.30338	0.0339788	Intergenic				Intergenic	-75968	NM_027921	Slc16a14
chr1	85045602	85045700	1857	2.33823	-1.61128	0.0224742	Intergenic				B3|SINE|B2	64202	NM_213615	A530032D15Rik
chr1	85072102	85072200	1858	1.79303	-0.544291	0.00135125	Intergenic				Intergenic	37702	NM_213615	A530032D15Rik
chr1	85072202	85072300	1859	1.42587	-0.916468	0.0289918	Intergenic				Intergenic	37602	NM_213615	A530032D15Rik
chr1	85076902	85077000	1860	2.33824	-1.6116	0.0224742	Intergenic				RMER6A|LTR|ERVK	32902	NM_213615	A530032D15Rik
chr1	85207002	85207100	1861	2.46109	-1.54387	0.012949	intron	NM_001081746		intron 2 of 3	intron (NM_001081746, intron 2 of 3)	7440	NM_001081746	Gm7609
chr1	85236202	85236300	1862	1.35241	-0.248999	0.0128789	Intergenic				Lx5|LINE|L1	34315	NM_175219	C130026I21Rik
chr1	85272602	85272700	1863	1.11222	-0.388964	0.0417009	Intergenic				Intergenic	-2085	NM_001037909	C130026I21Rik
chr1	85276902	85277000	1864	0.692101	0.963377	0.0172605	Intergenic				Intergenic	-6385	NM_001037909	C130026I21Rik
chr1	85292502	85292600	1865	1.47101	0.166346	0.000228506	Intergenic				Intergenic	-21985	NM_001037909	C130026I21Rik
chr1	85292602	85292700	1866	1.27546	0.0406627	0.00665682	Intergenic				Intergenic	-22085	NM_001037909	C130026I21Rik
chr1	85311402	85311500	1867	1.81443	-1.04908	0.0106358	Intergenic				B2_Mm2|SINE|B2	-40885	NM_001037909	C130026I21Rik
chr1	85337502	85337600	1868	3.05113	-1.75583	0.0117256	Intergenic				L1Md_A|LINE|L1	-66985	NM_001037909	C130026I21Rik
chr1	85344802	85344900	1869	1.00452	-0.359777	0.043628	Intergenic				Intergenic	-74285	NM_001037909	C130026I21Rik
chr1	85346202	85346300	1870	1.74121	-0.577773	0.00199879	Intergenic				ID_B1|SINE|B4	-75685	NM_001037909	C130026I21Rik
chr1	85346402	85346500	1871	1.97927	-0.576961	0.000510004	Intergenic				Intergenic	-75885	NM_001037909	C130026I21Rik
chr1	85462302	85462400	1872	2.2039	-1.68173	0.0385921	Intergenic				RMER19B|LTR|ERVK	136459	NM_030194	Sp110
chr1	85499802	85499900	1873	1.00609	-0.120852	0.0294821	Intergenic				Intergenic	98959	NM_030194	Sp110
chr1	85511302	85511400	1874	2.90301	-1.83389	0.0214941	Intergenic				ORR1B2|LTR|ERVL-MaLR	87459	NM_030194	Sp110
chr1	85553302	85553400	1875	2.1541	-1.36012	0.0168952	Intergenic				Intergenic	45459	NM_030194	Sp110
chr1	85553402	85553500	1876	2.46384	-1.54442	0.0154898	Intergenic				Intergenic	45359	NM_030194	Sp110
chr1	85583602	85583700	1877	5.62329	-1.68163	0.000488793	intron	NM_175397	Sp110	intron 9 of 12	intron (NM_175397, intron 9 of 12)	15159	NM_030194	Sp110
chr1	85583702	85583800	1878	2.14908	-1.35951	0.0127374	intron	NM_175397	Sp110	intron 9 of 12	intron (NM_175397, intron 9 of 12)	15059	NM_030194	Sp110
chr1	85588402	85588500	1879	1.93089	-1.48016	0.0351774	intron	NM_175397	Sp110	intron 6 of 12	intron (NM_175397, intron 6 of 12)	10359	NM_030194	Sp110
chr1	85590502	85590600	1880	0.896596	0.0195665	0.033223	intron	NM_175397	Sp110	intron 5 of 12	L1_Mus3|LINE|L1	8259	NM_030194	Sp110
chr1	85591302	85591400	1881	0.451758	2.23588	0.00872185	intron	NM_175397	Sp110	intron 5 of 12	intron (NM_175397, intron 5 of 12)	7459	NM_030194	Sp110
chr1	85591502	85591600	1882	0.522008	1.44901	0.0301687	exon	NM_030194		exon 4 of 12	exon (NM_030194, exon 4 of 12)	7259	NM_030194	Sp110
chr1	85591602	85591700	1883	0.783488	0.641348	0.0160971	exon	NM_030194		exon 4 of 12	exon (NM_030194, exon 4 of 12)	7159	NM_030194	Sp110
chr1	85591702	85591800	1884	1.00538	-0.275806	0.0357632	exon	NM_030194		exon 4 of 12	exon (NM_030194, exon 4 of 12)	7059	NM_030194	Sp110
chr1	85594102	85594200	1885	1.732	-1.09653	0.0190701	intron	NM_175397	Sp110	intron 4 of 12	intron (NM_175397, intron 4 of 12)	4659	NM_030194	Sp110
chr1	85594602	85594700	1886	1.3574	-0.0737222	0.00489126	intron	NM_175397	Sp110	intron 3 of 12	RSINE1|SINE|B4	4159	NM_030194	Sp110
chr1	85594702	85594800	1887	1.45932	-0.38995	0.00654636	intron	NM_175397	Sp110	intron 3 of 12	B1_Mus2|SINE|Alu	4059	NM_030194	Sp110
chr1	85626002	85626100	1888	1.15275	-0.795102	0.0432022	intron	NM_001013817	Sp140	intron 7 of 16	intron (NM_001013817, intron 7 of 16)	-22160	NM_175397	Sp110
chr1	85697502	85697600	1889	1.93088	-1.4799	0.0351774	intron	NM_013673	Sp100	intron 14 of 19	intron (NM_013673, intron 14 of 19)	39055	NM_177055	A630001G21Rik
chr1	85700902	85701000	1890	1.9309	-1.48054	0.0351774	intron	NM_013673	Sp100	intron 15 of 19	intron (NM_013673, intron 15 of 19)	35655	NM_177055	A630001G21Rik
chr1	85741102	85741200	1891	2.15648	-1.35974	0.0322964	Intergenic				Intergenic	-4545	NM_177055	A630001G21Rik
chr1	85741202	85741300	1892	1.50605	-0.874528	0.0347761	Intergenic				Intergenic	-4645	NM_177055	A630001G21Rik
chr1	85811302	85811400	1893	1.31256	-0.834131	0.0357386	intron	NM_133781	Cab39	intron 1 of 8	B3|SINE|B2	17904	NM_133781	Cab39
chr1	85871502	85871600	1894	2.20392	-1.68199	0.0385921	Intergenic				MLTR11B|LTR|ERVK	-22959	NM_022417	Itm2c
chr1	85911702	85911800	1895	2.90301	-1.83389	0.0214941	Intergenic				MTC|LTR|ERVL-MaLR	-16732	NR_037692	4933407L21Rik
chr1	85911802	85911900	1896	2.90301	-1.83389	0.0214941	Intergenic				MTC|LTR|ERVL-MaLR	-16632	NR_037692	4933407L21Rik
chr1	85921802	85921900	1897	1.93088	-1.47987	0.0351774	Intergenic				Intergenic	-6632	NR_037692	4933407L21Rik
chr1	85930402	85930500	1898	2.46111	-1.54451	0.012949	intron	NR_037692		intron 1 of 2	intron (NR_037692, intron 1 of 2)	1968	NR_037692	4933407L21Rik
chr1	85940402	85940500	1899	1.85788	-1.248	0.0210318	3' UTR	NM_001033290	Gpr55	exon 2 of 2	3' UTR (NM_001033290, exon 2 of 2)	11968	NR_037692	4933407L21Rik
chr1	85940502	85940600	1900	1.86007	-1.24832	0.0192284	3' UTR	NM_001033290	Gpr55	exon 2 of 2	3' UTR (NM_001033290, exon 2 of 2)	12068	NR_037692	4933407L21Rik
chr1	85952202	85952300	1901	1.52193	-0.577277	0.00600171	intron	NM_001033290	Gpr55	intron 1 of 1	intron (NM_001033290, intron 1 of 1)	8804	NM_001033290	Gpr55
chr1	85952302	85952400	1902	2.10036	-0.874011	0.00151709	intron	NM_001033290	Gpr55	intron 1 of 1	intron (NM_001033290, intron 1 of 1)	8704	NM_001033290	Gpr55
chr1	85952402	85952500	1903	1.96446	-0.958904	0.00408436	intron	NM_001033290	Gpr55	intron 1 of 1	intron (NM_001033290, intron 1 of 1)	8604	NM_001033290	Gpr55
chr1	85965402	85965500	1904	1.21706	-0.755625	0.0428228	Intergenic				Intergenic	-4396	NM_001033290	Gpr55
chr1	85987902	85988000	1905	2.90263	-1.83351	0.0223778	Intergenic				Intergenic	-26896	NM_001033290	Gpr55
chr1	86059202	86059300	1906	2.3364	-1.61137	0.0311025	Intergenic				Intergenic	-5368	NM_027357	Psmd1
chr1	86099202	86099300	1907	2.04411	-1.41876	0.0212866	3' UTR	NM_008311	Htr2b	exon 4 of 4	3' UTR (NM_008311, exon 4 of 4)	12719	NM_008311	Htr2b
chr1	86099302	86099400	1908	2.77715	-1.35935	0.00235282	exon	NM_008311	Htr2b	exon 4 of 4	exon (NM_008311, exon 4 of 4)	12619	NM_008311	Htr2b
chr1	86099402	86099500	1909	3.62438	-1.41843	0.000519555	exon	NM_008311	Htr2b	exon 4 of 4	exon (NM_008311, exon 4 of 4)	12519	NM_008311	Htr2b
chr1	86099502	86099600	1910	2.24694	-1.30296	0.007546	exon	NM_008311	Htr2b	exon 4 of 4	exon (NM_008311, exon 4 of 4)	12419	NM_008311	Htr2b
chr1	86140302	86140400	1911	1.64501	-1.1453	0.03686	Intergenic				Intergenic	-14429	NM_030184	Armc9
chr1	86140402	86140500	1912	1.94664	-1.19576	0.0197927	Intergenic				Intergenic	-14329	NM_030184	Armc9
chr1	86163002	86163100	1913	1.42584	-0.915867	0.0289918	intron	NM_030184	Armc9	intron 4 of 24	intron (NM_030184, intron 4 of 24)	8236	NM_027456	Armc9
chr1	86177102	86177200	1914	2.20391	-1.6817	0.0385921	intron	NM_030184	Armc9	intron 9 of 24	intron (NM_030184, intron 9 of 24)	22336	NM_027456	Armc9
chr1	86190702	86190800	1915	1.55533	-1.19633	0.0414212	intron	NM_030184	Armc9	intron 11 of 24	intron (NM_030184, intron 11 of 24)	35936	NM_027456	Armc9
chr1	86192302	86192400	1916	2.20392	-1.68202	0.0385921	intron	NM_030184	Armc9	intron 12 of 24	intron (NM_030184, intron 12 of 24)	37536	NM_027456	Armc9
chr1	86199002	86199100	1917	1.76001	-1.30321	0.0433159	intron	NM_030184	Armc9	intron 15 of 24	intron (NM_030184, intron 15 of 24)	44236	NM_027456	Armc9
chr1	86227402	86227500	1918	2.46111	-1.54448	0.012949	intron	NM_030184	Armc9	intron 19 of 24	Lx8|LINE|L1	72636	NM_027456	Armc9
chr1	86286402	86286500	1919	1.65724	-1.35976	0.0490717	Intergenic				PB1D9|SINE|Alu	-16770	NM_145222	B3gnt7
chr1	86286502	86286600	1920	2.24694	-1.30296	0.007546	Intergenic				Intergenic	-16670	NM_145222	B3gnt7
chr1	86286602	86286700	1921	2.14908	-1.35957	0.0127374	Intergenic				Intergenic	-16570	NM_145222	B3gnt7
chr1	86305102	86305200	1922	2.33892	-1.61122	0.0348757	exon	NM_145222		exon 2 of 2	exon (NM_145222, exon 2 of 2)	1930	NM_145222	B3gnt7
chr1	86385202	86385300	1923	1.55533	-1.19633	0.0414212	Intergenic				Intergenic	2890	NM_010341	Nmur1
chr1	86392802	86392900	1924	3.04994	-1.75548	0.013941	Intergenic				ID4_|SINE|ID	-4710	NM_010341	Nmur1
chr1	86418602	86418700	1925	1.65723	-1.35944	0.0490717	Intergenic				B2_Mm1t|SINE|B2	-7678	NM_027966	1700019O17Rik
chr1	86447902	86448000	1926	2.4611	-1.54413	0.012949	Intergenic				Intergenic	21622	NM_027966	1700019O17Rik
chr1	86471702	86471800	1927	1.55534	-1.19665	0.0414212	Intergenic				B1_Mm|SINE|Alu	45422	NM_027966	1700019O17Rik
chr1	86504102	86504200	1928	2.24695	-1.3033	0.007546	Intergenic				CpG	-22585	NM_008972	Ptma
chr1	86504202	86504300	1929	1.64698	-1.14602	0.0266284	Intergenic				CpG	-22485	NM_008972	Ptma
chr1	86504302	86504400	1930	1.95173	-1.19649	0.0118309	Intergenic				CpG	-22385	NM_008972	Ptma
chr1	86504402	86504500	1931	1.73314	-1.09711	0.0169192	Intergenic				CpG	-22285	NM_008972	Ptma
chr1	86505902	86506000	1932	1.56848	-0.83403	0.0125601	Intergenic				B1_Mus1|SINE|Alu	-20785	NM_008972	Ptma
chr1	86594902	86595000	1933	2.90301	-1.83386	0.0214941	intron	NM_172974	Cops7b	intron 3 of 6	intron (NM_172974, intron 3 of 6)	7851	NM_172974	Cops7b
chr1	86600802	86600900	1934	2.24695	-1.30322	0.007546	intron	NM_172974	Cops7b	intron 5 of 6	intron (NM_172974, intron 5 of 6)	13751	NM_172974	Cops7b
chr1	86600902	86601000	1935	1.76222	-1.30309	0.0309072	intron	NM_172974	Cops7b	intron 5 of 6	intron (NM_172974, intron 5 of 6)	13851	NM_172974	Cops7b
chr1	86624502	86624600	1936	1.93	-1.47981	0.0390915	Intergenic				B3|SINE|B2	37451	NM_172974	Cops7b
chr1	86667002	86667100	1937	1.9309	-1.48051	0.0351774	intron	NM_010933		intron 2 of 2	intron (NM_010933, intron 2 of 2)	3522	NM_010933	Nppc
chr1	86705602	86705700	1938	1.31255	-0.833845	0.0357386	intron	NM_153530	Dis3l2	intron 1 of 20	L2|LINE|L2	1847	NM_001172157	Dis3l2
chr1	86719602	86719700	1939	1.9309	-1.48051	0.0351774	intron	NM_153530	Dis3l2	intron 1 of 20	intron (NM_153530, intron 1 of 20)	15847	NM_001172157	Dis3l2
chr1	86762802	86762900	1940	3.05113	-1.75589	0.0117256	intron	NM_153530	Dis3l2	intron 5 of 20	intron (NM_153530, intron 5 of 20)	59047	NM_001172157	Dis3l2
chr1	86762902	86763000	1941	3.30832	-1.61146	0.00342099	intron	NM_153530	Dis3l2	intron 5 of 20	intron (NM_153530, intron 5 of 20)	59147	NM_001172157	Dis3l2
chr1	86864302	86864400	1942	3.05282	-1.75592	0.0160735	intron	NM_153530	Dis3l2	intron 8 of 20	intron (NM_153530, intron 8 of 20)	160547	NM_001172157	Dis3l2
chr1	86913902	86914000	1943	2.24704	-1.30362	0.00760206	intron	NM_153530	Dis3l2	intron 9 of 20	intron (NM_153530, intron 9 of 20)	175977	NM_007433	Alppl2
chr1	86958602	86958700	1944	2.20392	-1.68199	0.0385921	intron	NM_153530	Dis3l2	intron 10 of 20	MLT1K|LTR|ERVL-MaLR	131277	NM_007433	Alppl2
chr1	86969202	86969300	1945	2.46109	-1.54387	0.012949	intron	NM_153530	Dis3l2	intron 11 of 20	intron (NM_153530, intron 11 of 20)	120677	NM_007433	Alppl2
chr1	86969402	86969500	1946	2.14908	-1.35954	0.0127374	intron	NM_153530	Dis3l2	intron 11 of 20	L2c|LINE|L2	120477	NM_007433	Alppl2
chr1	86969502	86969600	1947	2.04411	-1.41876	0.0212866	intron	NM_153530	Dis3l2	intron 11 of 20	intron (NM_153530, intron 11 of 20)	120377	NM_007433	Alppl2
chr1	87009702	87009800	1948	1.65724	-1.3597	0.0490717	intron	NM_153530	Dis3l2	intron 13 of 20	intron (NM_153530, intron 13 of 20)	80177	NM_007433	Alppl2
chr1	87184502	87184600	1949	2.4611	-1.54416	0.012949	intron	NM_027084		intron 2 of 12	intron (NM_027084, intron 2 of 12)	1058	NM_027084	Prss56
chr1	87184602	87184700	1950	3.19199	-1.68177	0.0122397	exon	NM_027084		exon 3 of 13	exon (NM_027084, exon 3 of 13)	1158	NM_027084	Prss56
chr1	87184702	87184800	1951	1.93	-1.47981	0.0390915	intron	NM_027084		intron 3 of 12	intron (NM_027084, intron 3 of 12)	1258	NM_027084	Prss56
chr1	87184802	87184900	1952	1.93	-1.47981	0.0390915	exon	NM_027084		exon 4 of 13	exon (NM_027084, exon 4 of 13)	1358	NM_027084	Prss56
chr1	87198602	87198700	1953	1.25955	-0.61201	0.0243444	exon	NM_021600	Chrnd	exon 12 of 12	exon (NM_021600, exon 12 of 12)	-7160	NM_009604	Chrng
chr1	87214202	87214300	1954	3.05512	-1.7558	0.0166283	5' UTR	NM_001039169		exon 1 of 7	5' UTR (NM_001039169, exon 1 of 7)	312	NM_001039169	Eif4e2
chr1	87313002	87313100	1955	2.20391	-1.68167	0.0385921	Intergenic				RLTR11A2|LTR|ERVK	-13947	NM_001110212	Gigyf2
chr1	87392502	87392600	1956	1.93089	-1.48016	0.0351774	intron	NM_001110227		intron 1 of 2	B1F2|SINE|Alu	2178	NM_001110227	Kcnj13
chr1	87431302	87431400	1957	2.90493	-1.83384	0.0248067	intron	NM_001110212	Gigyf2	intron 21 of 28	Lx10|LINE|L1	-36622	NM_001110227	Kcnj13
chr1	87447602	87447700	1958	2.90301	-1.83386	0.0214941	intron	NM_001110212	Gigyf2	intron 28 of 28	intron (NM_001110212, intron 28 of 28)	-22613	NM_028473	3110079O15Rik
chr1	87546402	87546500	1959	1.93067	-1.47952	0.0354439	intron	NM_001111314	Ngef	intron 1 of 14	intron (NM_001111314, intron 1 of 14)	27419	NM_001111314	Ngef
chr1	87546502	87546600	1960	2.46109	-1.54381	0.012949	intron	NM_001111314	Ngef	intron 1 of 14	intron (NM_001111314, intron 1 of 14)	27319	NM_001111314	Ngef
chr1	87588402	87588500	1961	2.20392	-1.68199	0.0385921	intron	NM_001160165	Neu2	intron 1 of 2	intron (NM_001160165, intron 1 of 2)	4429	NM_001160165	Neu2
chr1	87615202	87615300	1962	2.24694	-1.30296	0.007546	Intergenic				FordPrefect|DNA|hAT-Tip100	-5061	NM_001110192	Inpp5d
chr1	87628002	87628100	1963	1.93089	-1.48022	0.0351774	intron	NM_001110193	Inpp5d	intron 1 of 27	L1ME4a|LINE|L1	7739	NM_001110193	Inpp5d
chr1	87650602	87650700	1964	1.34667	-0.680963	0.0203459	intron	NM_001110193	Inpp5d	intron 2 of 27	intron (NM_001110193, intron 2 of 27)	30339	NM_001110193	Inpp5d
chr1	87650702	87650800	1965	1.44348	-0.754808	0.0221758	intron	NM_001110193	Inpp5d	intron 2 of 27	intron (NM_001110193, intron 2 of 27)	30439	NM_001110193	Inpp5d
chr1	87650802	87650900	1966	1.34622	-0.958563	0.0499551	intron	NM_001110193	Inpp5d	intron 2 of 27	intron (NM_001110193, intron 2 of 27)	30539	NM_001110193	Inpp5d
chr1	87650902	87651000	1967	2.57716	-1.47988	0.0280027	intron	NM_001110193	Inpp5d	intron 2 of 27	intron (NM_001110193, intron 2 of 27)	30639	NM_001110193	Inpp5d
chr1	87759402	87759500	1968	1.93089	-1.48019	0.0351774	intron	NM_001205392	Atg16l1	intron 1 of 16	intron (NM_001205392, intron 1 of 16)	3440	NM_001205391	Atg16l1
chr1	87776702	87776800	1969	1.9309	-1.48048	0.0351774	intron	NM_001205392	Atg16l1	intron 8 of 16	intron (NM_001205392, intron 8 of 16)	-7820	NR_028519	Scarna6
chr1	87852702	87852800	1970	1.25509	-0.303004	0.0095846	promoter-TSS	NM_177646	Dgkd		promoter-TSS (NM_177646)	-536	NM_177646	Dgkd
chr1	87852902	87853000	1971	1.2181	-0.755909	0.0469683	promoter-TSS	NM_177646	Dgkd		promoter-TSS (NM_177646)	-336	NM_177646	Dgkd
chr1	87877902	87878000	1972	1.93	-1.47981	0.0390915	intron	NM_177646	Dgkd	intron 1 of 29	intron (NM_177646, intron 1 of 29)	24664	NM_177646	Dgkd
chr1	87932902	87933000	1973	2.33823	-1.61166	0.0224742	intron	NM_177646	Dgkd	intron 19 of 29	B4|SINE|B4	75600	NM_001198573	Usp40
chr1	87935002	87935100	1974	3.05113	-1.75586	0.0117256	intron	NM_177646	Dgkd	intron 21 of 29	MIR|SINE|MIR	73500	NM_001198573	Usp40
chr1	87935202	87935300	1975	1.65725	-1.36005	0.0490717	intron	NM_177646	Dgkd	intron 21 of 29	intron (NM_177646, intron 21 of 29)	73300	NM_001198573	Usp40
chr1	87942002	87942100	1976	2.89791	-1.83348	0.0365317	intron	NM_177646	Dgkd	intron 29 of 29	intron (NM_177646, intron 29 of 29)	66500	NM_001198573	Usp40
chr1	87943602	87943700	1977	3.62438	-1.41846	0.000519555	3' UTR	NM_177646	Dgkd	exon 30 of 30	3' UTR (NM_177646, exon 30 of 30)	64900	NM_001198573	Usp40
chr1	87987002	87987100	1978	2.33823	-1.61166	0.0224742	intron	NM_001033291	Usp40	intron 10 of 27	L1MA4A|LINE|L1	21500	NM_001198573	Usp40
chr1	88022202	88022300	1979	1.73155	-1.0961	0.0187475	Intergenic				Intergenic	-13700	NM_001033291	Usp40
chr1	88022302	88022400	1980	1.71298	-0.915362	0.00936948	Intergenic				Intergenic	-13800	NM_001033291	Usp40
chr1	88022402	88022500	1981	1.49235	-0.873356	0.0256891	Intergenic				Intergenic	-13900	NM_001033291	Usp40
chr1	88022502	88022600	1982	1.47704	-1.04863	0.0418922	Intergenic				Intergenic	-14000	NM_001033291	Usp40
chr1	88150902	88151000	1983	3.05112	-1.75551	0.0117256	intron	NM_145079	Ugt1a6a	intron 2 of 5	intron (NM_145079, intron 2 of 5)	-15061	NM_201643	Ugt1a5
chr1	88199702	88199800	1984	2.14939	-1.3598	0.0133889	promoter-TSS	NM_013701	Ugt1a2		promoter-TSS (NM_013701)	-860	NM_013701	Ugt1a2
chr1	88207802	88207900	1985	2.57433	-1.48038	0.00739187	intron	NM_013701	Ugt1a2	intron 1 of 4	intron (NM_013701, intron 1 of 4)	-2103	NM_008299	Dnajb3
chr1	88212102	88212200	1986	1.48166	-1.04961	0.0347222	exon	NM_201645	Ugt1a1	exon 1 of 5	exon (NM_201645, exon 1 of 5)	192	NM_201645	Ugt1a1
chr1	88224502	88224600	1987	1.55534	-1.19665	0.0414212	Intergenic				RLTR13D3A1|LTR|ERVK	-2469	NM_001281466	Mroh2a
chr1	88224602	88224700	1988	1.71302	-0.916595	0.00936948	Intergenic				RLTR13D3A1|LTR|ERVK	-2369	NM_001281466	Mroh2a
chr1	88245902	88246000	1989	1.93	-1.47981	0.0390915	intron	NM_001281466		intron 23 of 41	intron (NM_001281466, intron 23 of 41)	18931	NM_001281466	Mroh2a
chr1	88247502	88247600	1990	2.90301	-1.83389	0.0214941	intron	NM_001281466		intron 25 of 41	intron (NM_001281466, intron 25 of 41)	20531	NM_001281466	Mroh2a
chr1	88251902	88252000	1991	1.86008	-1.24864	0.0192284	intron	NM_001281466		intron 30 of 41	B1_Mm|SINE|Alu	17457	NR_040291	6430706D22Rik
chr1	88257702	88257800	1992	0.818314	0.205111	0.0248859	exon	NM_001281466		exon 38 of 42	exon (NM_001281466, exon 38 of 42)	11657	NR_040291	6430706D22Rik
chr1	88258002	88258100	1993	1.16985	-0.095603	0.0137757	TTS	NM_198652	Hjurp		TTS (NM_198652)	11357	NR_040291	6430706D22Rik
chr1	88258202	88258300	1994	0.956871	-0.30295	0.048845	TTS	NM_198652	Hjurp		TTS (NM_198652)	11157	NR_040291	6430706D22Rik
chr1	88265802	88265900	1995	1.0068	-0.121295	0.0241496	exon	NM_172505	A730008H23Rik	exon 5 of 5	exon (NM_172505, exon 5 of 5)	3557	NR_040291	6430706D22Rik
chr1	88271702	88271800	1996	2.14909	-1.35983	0.0127374	intron	NM_198652	Hjurp	intron 4 of 7	intron (NM_198652, intron 4 of 7)	-2343	NR_040291	6430706D22Rik
chr1	88276102	88276200	1997	0.767681	0.551075	0.0230755	intron	NM_172505	A730008H23Rik	intron 2 of 4	intron (NM_172505, intron 2 of 4)	1406	NM_172505	A730008H23Rik
chr1	88276202	88276300	1998	0.740828	0.535913	0.0295654	intron	NM_172505	A730008H23Rik	intron 2 of 4	intron (NM_172505, intron 2 of 4)	1306	NM_172505	A730008H23Rik
chr1	88293002	88293100	1999	1.86009	-1.24896	0.0192284	Intergenic				B3A|SINE|B2	-13661	NM_134252	Trpm8
[truncated: 67,879 more rows]

## Sheet: loss in shTET2-DhMRs
Chr	Start	End	ID	edgeR.logFC	edgeR.logCPM	edgeR.p.value	Annotation	UCSC ID	Gene ID	location	Detailed Annotation	Distance to TSS	nearest TSS UCSC ID	nearest Gene ID
chr1	3111702	3111800	1	2.30509	-0.959427	0.000912534	Intergenic				L1Md_F2|LINE|L1	559747	NM_001011874	Xkr4
chr1	3111802	3111900	2	2.47271	-1.14603	0.00149218	Intergenic				L1Md_F2|LINE|L1	559647	NM_001011874	Xkr4
chr1	3113702	3113800	3	2.01085	-1.4193	0.0212866	Intergenic				ORR1F|LTR|ERVL-MaLR	557747	NM_001011874	Xkr4
chr1	3185502	3185600	4	1.18829	-0.418337	0.0166229	Intergenic				RMER17A2|LTR|ERVK	485947	NM_001011874	Xkr4
chr1	3186402	3186500	5	1.61314	-1.146	0.0266284	Intergenic				Lx2|LINE|L1	485047	NM_001011874	Xkr4
chr1	3264602	3264700	6	2.30527	-1.24919	0.00443069	intron	NM_001011874	Xkr4	intron 2 of 2	Lx|LINE|L1	406847	NM_001011874	Xkr4
chr1	3398202	3398300	7	1.6947	-0.915506	0.0254863	intron	NM_001011874	Xkr4	intron 2 of 2	intron (NM_001011874, intron 2 of 2)	273247	NM_001011874	Xkr4
chr1	3398402	3398500	8	1.41425	-0.755696	0.0161496	intron	NM_001011874	Xkr4	intron 2 of 2	intron (NM_001011874, intron 2 of 2)	273047	NM_001011874	Xkr4
chr1	3455702	3455800	9	3.27723	-1.61212	0.00342099	intron	NM_001011874	Xkr4	intron 1 of 2	intron (NM_001011874, intron 1 of 2)	215747	NM_001011874	Xkr4
chr1	3487202	3487300	10	1.72865	-1.30297	0.0309072	intron	NM_001011874	Xkr4	intron 1 of 2	intron (NM_001011874, intron 1 of 2)	184247	NM_001011874	Xkr4
chr1	3491102	3491200	11	2.29939	-1.61227	0.0278881	intron	NM_001011874	Xkr4	intron 1 of 2	Lx2A1|LINE|L1	180347	NM_001011874	Xkr4
chr1	3542702	3542800	12	3.09618	-1.68328	0.0378414	intron	NM_001011874	Xkr4	intron 1 of 2	intron (NM_001011874, intron 1 of 2)	128747	NM_001011874	Xkr4
chr1	3581602	3581700	13	1.44767	-1.05031	0.0347222	intron	NM_001011874	Xkr4	intron 1 of 2	intron (NM_001011874, intron 1 of 2)	89847	NM_001011874	Xkr4
chr1	3812802	3812900	14	1.89766	-1.48014	0.0351774	Intergenic				Intergenic	-141353	NM_001011874	Xkr4
chr1	3870302	3870400	15	2.30564	-1.61129	0.0224742	Intergenic				Lx7|LINE|L1	-198853	NM_001011874	Xkr4
chr1	4049202	4049300	16	2.0155	-1.41832	0.0248751	Intergenic				L1_Mus3|LINE|L1	311063	NM_011283	Rp1
chr1	4050102	4050200	17	3.02012	-1.75619	0.0117256	Intergenic				L1_Mus3|LINE|L1	310163	NM_011283	Rp1
chr1	4067502	4067600	18	1.52898	-1.00369	0.0226811	Intergenic				Lx2|LINE|L1	292763	NM_011283	Rp1
chr1	4067602	4067700	19	1.78059	-1.04953	0.0106358	Intergenic				Lx2|LINE|L1	292663	NM_011283	Rp1
chr1	4067702	4067800	20	1.82648	-1.24868	0.0192284	Intergenic				Lx2|LINE|L1	292563	NM_011283	Rp1
chr1	4118102	4118200	21	1.18283	-0.755508	0.0428228	Intergenic				Lx2|LINE|L1	242163	NM_011283	Rp1
chr1	4234202	4234300	22	1.79034	-1.04883	0.0171239	Intergenic				RLTR45|LTR|ERVK	126063	NM_011283	Rp1
chr1	4234402	4234500	23	1.28129	-0.833356	0.042628	Intergenic				RLTR45|LTR|ERVK	125863	NM_011283	Rp1
chr1	4295302	4295400	24	2.27821	-1.61259	0.0449763	intron	NM_001195662	Rp1	intron 3 of 3	L1M2|LINE|L1	64963	NM_011283	Rp1
chr1	4369102	4369200	25	2.17133	-1.68247	0.0385921	intron	NM_001195662	Rp1	intron 1 of 3	Lx8|LINE|L1	-8837	NM_011283	Rp1
chr1	4409302	4409400	26	2.17134	-1.68218	0.0385921	promoter-TSS	NM_001195662	Rp1		promoter-TSS (NM_001195662)	-110	NM_001195662	Rp1
chr1	4478902	4479000	27	1.88854	-1.48112	0.0447896	Intergenic				Intergenic	17462	NM_011441	Sox17
chr1	4595902	4596000	28	1.22061	-0.304531	0.0137499	Intergenic				Intergenic	-99538	NM_011441	Sox17
chr1	4692402	4692500	29	1.44767	-1.05031	0.0347222	Intergenic				Intergenic	93275	NM_025300	Mrpl15
chr1	4692602	4692700	30	1.44767	-1.05028	0.0347222	Intergenic				Intergenic	93075	NM_025300	Mrpl15
chr1	4760002	4760100	31	2.281	-1.61256	0.040097	Intergenic				B1_Mur4|SINE|Alu	25675	NM_025300	Mrpl15
chr1	4837402	4837500	32	1.62367	-1.36035	0.0490717	intron	NM_008866	Lypla1	intron 6 of 8	intron (NM_008866, intron 6 of 8)	-20243	NM_001159750	Tcea1
chr1	4842102	4842200	33	1.5215	-1.19713	0.0414212	intron	NM_008866	Lypla1	intron 8 of 8	ORR1A3|LTR|ERVL-MaLR	-15543	NM_001159750	Tcea1
chr1	5020502	5020600	34	1.3148	-0.959608	0.0433262	intron	NM_001177795	Rgs20	intron 2 of 5	intron (NM_001177795, intron 2 of 5)	-1125	NM_021374	Rgs20
chr1	5020702	5020800	35	1.28159	-0.833473	0.0419668	exon	NM_001177795	Rgs20	exon 2 of 6	exon (NM_001177795, exon 2 of 6)	-1325	NM_021374	Rgs20
chr1	5021402	5021500	36	1.61038	-1.14643	0.0364814	intron	NM_001177795	Rgs20	intron 1 of 5	intron (NM_001177795, intron 1 of 5)	-2025	NM_021374	Rgs20
chr1	5064402	5064500	37	1.39605	-0.91578	0.0347571	intron	NM_001177795	Rgs20	intron 1 of 5	intron (NM_001177795, intron 1 of 5)	5834	NM_001177795	Rgs20
chr1	5215902	5216000	38	1.31479	-0.959924	0.0433262	Intergenic				L1_Mur3|LINE|L1	132778	NM_133826	Atp6v1h
chr1	5288702	5288800	39	0.916294	0.105971	0.0416381	Intergenic				RMER17B|LTR|ERVK	205578	NM_133826	Atp6v1h
chr1	5288802	5288900	40	1.10235	-0.0485721	0.0174036	Intergenic				RMER17B|LTR|ERVK	205678	NM_133826	Atp6v1h
chr1	5288902	5289000	41	1.5416	-0.544401	0.00394317	Intergenic				RMER17B|LTR|ERVK	205778	NM_133826	Atp6v1h
chr1	5289002	5289100	42	2.08555	-1.09655	0.00435	Intergenic				RMER17B|LTR|ERVK	205878	NM_133826	Atp6v1h
chr1	5380202	5380300	43	2.11582	-1.3599	0.0127374	Intergenic				ORR1F|LTR|ERVL-MaLR	-208242	NM_001204371	Oprk1
chr1	5405602	5405700	44	1.0263	-0.512227	0.0470953	Intergenic				BGLII|LTR|ERVK	-182842	NM_001204371	Oprk1
chr1	5643402	5643500	45	2.4129	-1.19564	0.00705037	Intergenic				Intergenic	54958	NM_011011	Oprk1
chr1	5668002	5668100	46	2.42846	-1.54494	0.012949	Intergenic				Lx5|LINE|L1	79558	NM_011011	Oprk1
chr1	5714102	5714200	47	2.94278	-1.24811	0.00224051	Intergenic				Intergenic	125658	NM_011011	Oprk1
chr1	5750302	5750400	48	2.17133	-1.68247	0.0385921	Intergenic				L1_Mus2|LINE|L1	161858	NM_011011	Oprk1
chr1	5801602	5801700	49	1.72863	-1.30363	0.0309072	Intergenic				L1_Mus3|LINE|L1	115747	NM_010342	Npbwr1
chr1	5877302	5877400	50	2.00255	-0.915783	0.00297816	Intergenic				ORR1A4-int|LTR|ERVL-MaLR	40047	NM_010342	Npbwr1
chr1	5901502	5901600	51	2.87205	-1.834	0.0214941	Intergenic				Intergenic	15847	NM_010342	Npbwr1
chr1	5988102	5988200	52	1.89764	-1.48084	0.0351774	Intergenic				Intergenic	-70753	NM_010342	Npbwr1
chr1	6026302	6026400	53	2.59062	-1.47911	0.0262021	Intergenic				L1_Rod|LINE|L1	-108953	NM_010342	Npbwr1
chr1	6070202	6070300	54	1.89764	-1.48081	0.0351774	Intergenic				L1Md_F2|LINE|L1	-144411	NM_009826	Rb1cc1
chr1	6099902	6100000	55	2.30562	-1.61192	0.0224742	Intergenic				Intergenic	-114711	NM_009826	Rb1cc1
chr1	6100002	6100100	56	1.89764	-1.48084	0.0351774	Intergenic				Intergenic	-114611	NM_009826	Rb1cc1
chr1	6105202	6105300	57	1.73623	-1.30303	0.0419507	Intergenic				Intergenic	-109411	NM_009826	Rb1cc1
chr1	6142802	6142900	58	3.02012	-1.75619	0.0117256	Intergenic				Intergenic	-71811	NM_009826	Rb1cc1
chr1	6200702	6200800	59	2.43235	-1.54404	0.015277	Intergenic				L1_Mus3|LINE|L1	-13911	NM_009826	Rb1cc1
chr1	6411002	6411100	60	3.02011	-1.75651	0.0117256	Intergenic				Intergenic	51720	NM_001195732	Fam150a
chr1	6442902	6443000	61	2.17134	-1.68213	0.0385921	Intergenic				Intergenic	-44280	NM_001244692	St18
chr1	6455502	6455600	62	1.89766	-1.48017	0.0351774	Intergenic				Lx8b|LINE|L1	-31680	NM_001244692	St18
chr1	6482402	6482500	63	2.30564	-1.61132	0.0224742	Intergenic				Intergenic	-4780	NM_001244692	St18
chr1	6494302	6494400	64	1.89765	-1.48052	0.0351774	intron	NM_001244693	St18	intron 2 of 22	intron (NM_001244693, intron 2 of 22)	7120	NM_001244693	St18
chr1	6596502	6596600	65	2.29939	-1.61227	0.0278881	intron	NM_001244693	St18	intron 2 of 22	L1_Mus3|LINE|L1	109320	NM_001244693	St18
chr1	6674602	6674700	66	1.36298	-0.418552	0.00771952	intron	NM_001244693	St18	intron 2 of 22	intron (NM_001244693, intron 2 of 22)	-55400	NR_045188	St18
chr1	6688602	6688700	67	1.52153	-1.19618	0.0414212	intron	NM_001244693	St18	intron 2 of 22	intron (NM_001244693, intron 2 of 22)	-41400	NR_045188	St18
chr1	7132102	7132200	68	2.01087	-1.41861	0.0212866	intron	NM_183028	Pcmtd1	intron 2 of 5	ETnERV2-int|LTR|ERVK	43231	NM_183028	Pcmtd1
chr1	7161202	7161300	69	3.15441	-1.68203	0.00635226	intron	NM_183028	Pcmtd1	intron 4 of 5	intron (NM_183028, intron 4 of 5)	72331	NM_183028	Pcmtd1
chr1	7164302	7164400	70	1.78289	-0.389953	0.00105604	intron	NM_183028	Pcmtd1	intron 5 of 5	ID_B1|SINE|B4	75431	NM_183028	Pcmtd1
chr1	7201902	7202000	71	1.51977	-1.19719	0.045223	Intergenic				L1_Mur2|LINE|L1	113031	NM_183028	Pcmtd1
chr1	7371402	7371500	72	3.02014	-1.75555	0.0117256	Intergenic				L1M4|LINE|L1	282531	NM_183028	Pcmtd1
chr1	7389102	7389200	73	1.39161	-0.916755	0.0313986	Intergenic				Intergenic	300231	NM_183028	Pcmtd1
chr1	7410002	7410100	74	1.52313	-1.19589	0.0436025	Intergenic				Lx7|LINE|L1	321131	NM_183028	Pcmtd1
chr1	7529002	7529100	75	1.82648	-1.24871	0.0192284	Intergenic				Intergenic	440131	NM_183028	Pcmtd1
chr1	7816302	7816400	76	1.89764	-1.48081	0.0351774	Intergenic				L1_Mus1|LINE|L1	727431	NM_183028	Pcmtd1
chr1	8017702	8017800	77	2.17136	-1.68152	0.0385921	Intergenic				Intergenic	928831	NM_183028	Pcmtd1
chr1	8089202	8089300	78	2.54166	-1.48068	0.00739187	Intergenic				Intergenic	1000331	NM_183028	Pcmtd1
chr1	8089502	8089600	79	1.89766	-1.4802	0.0351774	Intergenic				RLTR26_Mus|LTR|ERVK	1000631	NM_183028	Pcmtd1
chr1	8187402	8187500	80	3.27723	-1.61212	0.00342099	Intergenic				RMER13B|LTR|ERVK	1098531	NM_183028	Pcmtd1
chr1	8198902	8199000	81	2.88074	-1.83336	0.0266021	Intergenic				L1_Mus2|LINE|L1	1100779	NM_027671	Sntg1
chr1	8203302	8203400	82	3.15243	-1.68267	0.00686334	Intergenic				L1_Mus2|LINE|L1	1096379	NM_027671	Sntg1
chr1	8305602	8305700	83	1.52153	-1.19618	0.0414212	Intergenic				L1_Mus1|LINE|L1	994079	NM_027671	Sntg1
chr1	8337502	8337600	84	2.30564	-1.61129	0.0224742	Intergenic				Intergenic	962179	NM_027671	Sntg1
chr1	8469202	8469300	85	2.12549	-1.35927	0.0176498	intron	NM_027671	Sntg1	intron 15 of 20	L1_Mus4|LINE|L1	830479	NM_027671	Sntg1
chr1	8875002	8875100	86	2.30564	-1.61129	0.0224742	intron	NM_027671	Sntg1	intron 4 of 20	L1Md_F2|LINE|L1	424679	NM_027671	Sntg1
chr1	8875202	8875300	87	1.31478	-0.960239	0.0433262	intron	NM_027671	Sntg1	intron 4 of 20	L1Md_F2|LINE|L1	424479	NM_027671	Sntg1
chr1	8961102	8961200	88	1.89766	-1.4802	0.0351774	intron	NM_027671	Sntg1	intron 3 of 20	Lx9|LINE|L1	338579	NM_027671	Sntg1
chr1	8983602	8983700	89	2.0332	-1.41797	0.0385593	intron	NM_027671	Sntg1	intron 3 of 20	L1Md_F2|LINE|L1	316079	NM_027671	Sntg1
chr1	8983702	8983800	90	2.0332	-1.41797	0.0385594	intron	NM_027671	Sntg1	intron 3 of 20	L1Md_F2|LINE|L1	315979	NM_027671	Sntg1
chr1	9019402	9019500	91	1.72863	-1.30363	0.0309072	intron	NM_027671	Sntg1	intron 2 of 20	RLTR31C_MM|LTR|ERVK	280279	NM_027671	Sntg1
chr1	9155102	9155200	92	3.15441	-1.68203	0.00635226	intron	NM_027671	Sntg1	intron 2 of 20	intron (NM_027671, intron 2 of 20)	144579	NM_027671	Sntg1
chr1	9155202	9155300	93	2.17135	-1.68186	0.0385921	intron	NM_027671	Sntg1	intron 2 of 20	PB1D10|SINE|Alu	144479	NM_027671	Sntg1
chr1	9333202	9333300	94	2.30563	-1.61161	0.0224742	Intergenic				L1VL4|LINE|L1	-33521	NM_027671	Sntg1
chr1	9433402	9433500	95	2.42847	-1.54462	0.012949	Intergenic				ORR1A3|LTR|ERVL-MaLR	-111957	NM_021511	Rrs1
chr1	9477302	9477400	96	2.30526	-1.2495	0.00443069	Intergenic				MT2C_Mm|LTR|ERVL	-68057	NM_021511	Rrs1
chr1	9519802	9519900	97	1.52898	-1.00366	0.0226811	Intergenic				Lx5c|LINE|L1	-25557	NM_021511	Rrs1
chr1	9519902	9520000	98	1.52153	-1.19621	0.0414212	Intergenic				Lx5c|LINE|L1	-25457	NM_021511	Rrs1
chr1	9546902	9547000	99	2.88136	-1.83339	0.026704	3' UTR	NM_021511	Rrs1	exon 1 of 1	3' UTR (NM_021511, exon 1 of 1)	-1095	NM_175236	Adhfe1
chr1	9632702	9632800	100	2.17133	-1.68247	0.0385921	Intergenic				Intergenic	-1659	NR_015470	2610203C22Rik
chr1	9654502	9654600	101	2.64661	-1.41941	0.00418539	Intergenic				B1_Mus2|SINE|Alu	-23459	NR_015470	2610203C22Rik
chr1	9796802	9796900	102	2.88074	-1.83336	0.026602	Intergenic				Intergenic	-1279	NM_133220	Sgk3
chr1	9802302	9802400	103	2.30563	-1.61161	0.0224742	intron	NM_177547	Sgk3	intron 1 of 16	intron (NM_177547, intron 1 of 16)	4221	NM_177547	Sgk3
chr1	9802402	9802500	104	1.89765	-1.48049	0.0351774	intron	NM_177547	Sgk3	intron 1 of 16	intron (NM_177547, intron 1 of 16)	4321	NM_177547	Sgk3
chr1	9802502	9802600	105	1.89765	-1.48049	0.0351774	intron	NM_177547	Sgk3	intron 1 of 16	intron (NM_177547, intron 1 of 16)	4421	NM_177547	Sgk3
chr1	9805902	9806000	106	1.08234	-0.480361	0.0336053	intron	NM_177547	Sgk3	intron 1 of 16	intron (NM_177547, intron 1 of 16)	7821	NM_177547	Sgk3
chr1	9806002	9806100	107	1.18084	-0.756764	0.0468456	intron	NM_177547	Sgk3	intron 1 of 16	intron (NM_177547, intron 1 of 16)	7921	NM_177547	Sgk3
chr1	9806102	9806200	108	1.49565	-0.44921	0.00338745	intron	NM_177547	Sgk3	intron 1 of 16	intron (NM_177547, intron 1 of 16)	8021	NM_177547	Sgk3
chr1	9860902	9861000	109	2.17135	-1.68181	0.0385921	intron	NM_001037759	Sgk3	intron 1 of 16	intron (NM_001037759, intron 1 of 16)	12670	NM_001037759	Sgk3
chr1	9908802	9908900	110	1.82648	-1.24868	0.0192284	intron	NM_177722	Mcmdc2	intron 1 of 14	intron (NM_177722, intron 1 of 14)	213	NM_177722	Mcmdc2
chr1	9908902	9909000	111	1.69929	-1.09693	0.0169192	intron	NM_177722	Mcmdc2	intron 1 of 14	B1_Mus1|SINE|Alu	313	NM_177722	Mcmdc2
chr1	9909002	9909100	112	1.24916	-0.718248	0.0294888	intron	NM_177722	Mcmdc2	intron 1 of 14	B1_Mus1|SINE|Alu	413	NM_177722	Mcmdc2
chr1	9920102	9920200	113	2.21366	-1.3031	0.007546	intron	NM_177722	Mcmdc2	intron 8 of 14	intron (NM_177722, intron 8 of 14)	11513	NM_177722	Mcmdc2
chr1	9948102	9948200	114	2.17133	-1.68244	0.0385921	Intergenic				(CA)n|Simple_repeat|Simple_repeat	-4033	NR_024067	Snhg6
chr1	9948302	9948400	115	1.5215	-1.19716	0.0414212	Intergenic				Intergenic	-4233	NR_024067	Snhg6
chr1	9949102	9949200	116	2.42846	-1.54494	0.012949	Intergenic				MERV1_LTR|LTR|ERV1	-5033	NR_024067	Snhg6
chr1	9970802	9970900	117	2.21796	-1.30281	0.00929816	intron	NM_145692	Ppp1r42	intron 8 of 8	L1ME1|LINE|L1	-3366	NM_001285425	Tcf24
chr1	9985802	9985900	118	1.72863	-1.3036	0.0309072	intron	NM_145692	Ppp1r42	intron 5 of 8	intron (NM_145692, intron 5 of 8)	-18366	NM_001285425	Tcf24
chr1	9986002	9986100	119	2.01086	-1.41896	0.0212866	intron	NM_145692	Ppp1r42	intron 5 of 8	intron (NM_145692, intron 5 of 8)	-18566	NM_001285425	Tcf24
chr1	9994302	9994400	120	1.61315	-1.14577	0.0266284	TTS	NM_027033	Ppp1r42		TTS (NM_027033)	14769	NM_145692	Ppp1r42
chr1	10000402	10000500	121	3.1523	-1.68264	0.00687148	intron	NM_027033	Ppp1r42	intron 2 of 4	intron (NM_027033, intron 2 of 4)	8669	NM_145692	Ppp1r42
chr1	10047002	10047100	122	2.01545	-1.41829	0.0250106	intron	NM_026493	Cspp1	intron 2 of 29	B4A|SINE|B4	8833	NM_026493	Cspp1
chr1	10079602	10079700	123	3.1523	-1.68264	0.00687151	intron	NM_026493	Cspp1	intron 9 of 29	intron (NM_026493, intron 9 of 29)	41433	NM_026493	Cspp1
chr1	10148002	10148100	124	1.46483	-0.874432	0.0191825	intron	NM_001102430	Arfgef1	intron 32 of 37	intron (NM_001102430, intron 32 of 37)	84619	NM_001102430	Arfgef1
chr1	10208002	10208100	125	2.17135	-1.68186	0.0385921	intron	NM_001102430	Arfgef1	intron 6 of 37	B4|SINE|B4	24619	NM_001102430	Arfgef1
chr1	10225302	10225400	126	1.81484	-1.04823	0.0221726	intron	NM_001102430	Arfgef1	intron 1 of 37	Lx3_Mus|LINE|L1	7319	NM_001102430	Arfgef1
chr1	10281602	10281700	127	2.88136	-1.83339	0.0267039	Intergenic				Intergenic	-48981	NM_001102430	Arfgef1
chr1	10297202	10297300	128	1.78059	-1.0495	0.0106358	Intergenic				Lx9|LINE|L1	-64581	NM_001102430	Arfgef1
chr1	10299902	10300000	129	2.17133	-1.68247	0.0385921	Intergenic				Intergenic	-67281	NM_001102430	Arfgef1
chr1	10331202	10331300	130	1.27836	-0.834388	0.0357386	intron	NM_177834	Cpa6	intron 9 of 10	intron (NM_177834, intron 9 of 10)	-98581	NM_001102430	Arfgef1
chr1	10331302	10331400	131	1.16444	-0.646849	0.0351293	intron	NM_177834	Cpa6	intron 9 of 10	intron (NM_177834, intron 9 of 10)	-98681	NM_001102430	Arfgef1
chr1	10433002	10433100	132	1.82647	-1.249	0.0192284	intron	NM_177834	Cpa6	intron 6 of 10	L1Md_F3|LINE|L1	-200381	NM_001102430	Arfgef1
chr1	10433102	10433200	133	1.91809	-1.19666	0.0118309	intron	NM_177834	Cpa6	intron 6 of 10	L1Md_F3|LINE|L1	-200481	NM_001102430	Arfgef1
chr1	10451502	10451600	134	1.1828	-0.756479	0.0428228	intron	NM_177834	Cpa6	intron 6 of 10	intron (NM_177834, intron 6 of 10)	-218881	NM_001102430	Arfgef1
chr1	10501802	10501900	135	2.31622	-1.61094	0.0314884	intron	NM_177834	Cpa6	intron 2 of 10	intron (NM_177834, intron 2 of 10)	218092	NM_177834	Cpa6
chr1	10545502	10545600	136	1.89765	-1.48049	0.0351774	intron	NM_177834	Cpa6	intron 2 of 10	L1_Mus3|LINE|L1	174392	NM_177834	Cpa6
chr1	10556402	10556500	137	1.62368	-1.36003	0.0490717	intron	NM_177834	Cpa6	intron 2 of 10	L1VL2|LINE|L1	163492	NM_177834	Cpa6
chr1	10620002	10620100	138	1.25366	-0.717591	0.0357643	intron	NM_177834	Cpa6	intron 1 of 10	intron (NM_177834, intron 1 of 10)	99892	NM_177834	Cpa6
chr1	10620202	10620300	139	1.31257	-0.682133	0.0200926	intron	NM_177834	Cpa6	intron 1 of 10	intron (NM_177834, intron 1 of 10)	99692	NM_177834	Cpa6
chr1	10811002	10811100	140	2.42847	-1.54462	0.012949	intron	NR_030645	Mir467e	intron 2 of 3	Lx6|LINE|L1	54823	NR_030645	Mir467e
chr1	10849002	10849100	141	2.17135	-1.68186	0.0385921	intron	NR_030645	Mir467e	intron 2 of 3	intron (NR_030645, intron 2 of 3)	16823	NR_030645	Mir467e
chr1	10906802	10906900	142	1.91052	-1.47956	0.0476526	Intergenic				Intergenic	-40977	NR_030645	Mir467e
chr1	10933602	10933700	143	0.952763	0.0636872	0.0429431	Intergenic				RMER17B|LTR|ERVK	-59814	NM_029525	Prex2
chr1	10933702	10933800	144	1.30119	0.147065	0.00264459	Intergenic				RMER13B|LTR|ERVK	-59714	NM_029525	Prex2
chr1	10933802	10933900	145	0.809877	0.166641	0.0328539	Intergenic				RMER13B|LTR|ERVK	-59614	NM_029525	Prex2
chr1	10987602	10987700	146	2.17135	-1.68184	0.0385921	Intergenic				Intergenic	-5814	NM_029525	Prex2
chr1	11102002	11102100	147	1.62369	-1.35974	0.0490717	intron	NM_029525	Prex2	intron 8 of 39	intron (NM_029525, intron 8 of 39)	108586	NM_029525	Prex2
chr1	11216502	11216600	148	1.27837	-0.834073	0.0357386	intron	NM_029525	Prex2	intron 34 of 39	RLTR34D_MM|LTR|ERVK	-47412	NM_001033636	Prex2
chr1	11216702	11216800	149	1.09089	-0.577692	0.0410152	intron	NM_029525	Prex2	intron 34 of 39	RLTR34D_MM|LTR|ERVK	-47212	NM_001033636	Prex2
chr1	11222902	11223000	150	2.17136	-1.68149	0.0385921	intron	NM_029525	Prex2	intron 34 of 39	MLTR31E_MM|LTR|ERVK	-41012	NM_001033636	Prex2
chr1	11223002	11223100	151	3.15441	-1.68168	0.00635226	intron	NM_029525	Prex2	intron 34 of 39	MLTR31E_MM|LTR|ERVK	-40912	NM_001033636	Prex2
chr1	11223102	11223200	152	2.30563	-1.61158	0.0224742	intron	NM_029525	Prex2	intron 34 of 39	MLTR31E_MM|LTR|ERVK	-40812	NM_001033636	Prex2
chr1	11395102	11395200	153	2.11137	-1.36086	0.0153928	Intergenic				L1_Mus3|LINE|L1	-18954	NM_001160369	A830018L16Rik
chr1	11395202	11395300	154	1.85752	-1.00451	0.0066207	Intergenic				L1_Mus3|LINE|L1	-18854	NM_001160369	A830018L16Rik
chr1	11604902	11605000	155	2.30564	-1.61132	0.0224742	intron	NM_001160369	A830018L16Rik	intron 7 of 13	intron (NM_001160369, intron 7 of 13)	190846	NM_001160371	A830018L16Rik
chr1	11863502	11863600	156	2.83708	-1.30303	0.00141309	intron	NM_001160369	A830018L16Rik	intron 10 of 13	ORR1B1|LTR|ERVL-MaLR	449446	NM_001160371	A830018L16Rik
chr1	11913802	11913900	157	1.82646	-1.24931	0.0192284	intron	NM_001160369	A830018L16Rik	intron 10 of 13	intron (NM_001160369, intron 10 of 13)	499746	NM_001160371	A830018L16Rik
chr1	11945502	11945600	158	1.62366	-1.36067	0.0490717	intron	NM_001160369	A830018L16Rik	intron 11 of 13	intron (NM_001160369, intron 11 of 13)	-480435	NR_105759	Mir6341
chr1	11982702	11982800	159	1.89765	-1.48049	0.0351774	Intergenic				Intergenic	-443235	NR_105759	Mir6341
chr1	12034302	12034400	160	1.60593	-0.959768	0.0146524	Intergenic				RLTR9A2|LTR|ERVK	-391635	NR_105759	Mir6341
chr1	12170002	12170100	161	1.31257	-0.682163	0.0200926	Intergenic				RLTR1B-int|LTR|ERV1	-255935	NR_105759	Mir6341
chr1	12298502	12298600	162	2.08565	-1.09689	0.00440769	Intergenic				RLTR10A|LTR|ERVK	-127435	NR_105759	Mir6341
chr1	12298602	12298700	163	1.47045	-0.874146	0.0265788	Intergenic				RLTR10A|LTR|ERVK	-127335	NR_105759	Mir6341
chr1	12309002	12309100	164	1.60594	-0.959452	0.0146524	Intergenic				RMER17D2|LTR|ERVK	-116935	NR_105759	Mir6341
chr1	12309102	12309200	165	2.54168	-1.48004	0.00739187	Intergenic				Lx10|LINE|L1	-116835	NR_105759	Mir6341
chr1	12396802	12396900	166	2.87206	-1.83371	0.0214941	Intergenic				L1_Mus3|LINE|L1	-29135	NR_105759	Mir6341
chr1	12397002	12397100	167	1.62372	-1.36009	0.0493485	Intergenic				L1_Mus3|LINE|L1	-28935	NR_105759	Mir6341
chr1	12455102	12455200	168	1.82646	-1.24931	0.0192284	Intergenic				Lx|LINE|L1	29165	NR_105759	Mir6341
chr1	12532302	12532400	169	2.87205	-1.83403	0.0214941	Intergenic				L1_Mus4|LINE|L1	106365	NR_105759	Mir6341
chr1	12707202	12707300	170	2.87204	-1.83435	0.0214941	intron	NM_001198566	Sulf1	intron 1 of 20	B1_Mm|SINE|Alu	-11294	NM_172294	Sulf1
chr1	12707302	12707400	171	2.87204	-1.83432	0.0214941	intron	NM_001198566	Sulf1	intron 1 of 20	B1_Mm|SINE|Alu	-11194	NM_172294	Sulf1
chr1	12770402	12770500	172	2.30563	-1.61158	0.0224742	intron	NM_001198565	Sulf1	intron 2 of 21	intron (NM_001198565, intron 2 of 21)	51906	NM_172294	Sulf1
chr1	12799802	12799900	173	3.03916	-1.7552	0.0192699	intron	NM_001198565	Sulf1	intron 5 of 21	intron (NM_001198565, intron 5 of 21)	81306	NM_172294	Sulf1
chr1	13019202	13019300	174	1.27837	-0.834044	0.0357386	Intergenic				Intergenic	-28116	NM_172841	Slco5a1
chr1	13032502	13032600	175	2.42846	-1.54497	0.012949	Intergenic				G-rich|Low_complexity|Low_complexity	-41416	NM_172841	Slco5a1
chr1	13041202	13041300	176	2.11581	-1.36025	0.0127374	Intergenic				Lx5c|LINE|L1	-50116	NM_172841	Slco5a1
chr1	13057302	13057400	177	1.01998	-0.0254586	0.0243708	Intergenic				IMPB_01|Satellite|Satellite	-66216	NM_172841	Slco5a1
chr1	13057402	13057500	178	1.07318	0.20614	0.00429228	Intergenic				Intergenic	-66316	NM_172841	Slco5a1
chr1	13057602	13057700	179	1.1252	-0.360838	0.0195606	Intergenic				RMER2|LTR|ERV1	-66516	NM_172841	Slco5a1
chr1	13076102	13076200	180	1.52313	-1.19589	0.0436026	Intergenic				Intergenic	51012	NM_001081209	Prdm14
chr1	13076202	13076300	181	1.60725	-0.958821	0.0156566	Intergenic				Intergenic	50912	NM_001081209	Prdm14
chr1	13192202	13192300	182	2.08551	-1.09775	0.00435	intron	NM_008678	Ncoa2	intron 4 of 22	intron (NM_008678, intron 4 of 22)	-65088	NM_001081209	Prdm14
chr1	13235502	13235600	183	1.52153	-1.19621	0.0414212	intron	NM_008678	Ncoa2	intron 2 of 22	intron (NM_008678, intron 2 of 22)	-108388	NM_001081209	Prdm14
chr1	13235602	13235700	184	1.78143	-1.04924	0.0111813	intron	NM_008678	Ncoa2	intron 2 of 22	intron (NM_008678, intron 2 of 22)	-108488	NM_001081209	Prdm14
chr1	13357202	13357300	185	1.43163	-0.611458	0.00905938	intron	NM_008678	Ncoa2	intron 1 of 22	intron (NM_008678, intron 1 of 22)	16832	NM_008678	Ncoa2
chr1	13357302	13357400	186	1.28351	-0.577509	0.0167036	intron	NM_008678	Ncoa2	intron 1 of 22	intron (NM_008678, intron 1 of 22)	16732	NM_008678	Ncoa2
chr1	13357402	13357500	187	1.85754	-1.00388	0.0066207	intron	NM_008678	Ncoa2	intron 1 of 22	intron (NM_008678, intron 1 of 22)	16632	NM_008678	Ncoa2
chr1	13390402	13390500	188	2.30562	-1.61192	0.0224742	Intergenic				Intergenic	-16368	NM_001077695	Ncoa2
chr1	13466202	13466300	189	1.52152	-1.19653	0.0414212	Intergenic				AT_rich|Low_complexity|Low_complexity	-92168	NM_001077695	Ncoa2
chr1	13466302	13466400	190	1.78058	-1.04984	0.0106358	Intergenic				B3A|SINE|B2	-92268	NM_001077695	Ncoa2
chr1	13466402	13466500	191	1.62368	-1.36003	0.0490717	Intergenic				B3A|SINE|B2	-92368	NM_001077695	Ncoa2
chr1	13498502	13498600	192	2.17135	-1.68186	0.0385921	Intergenic				(CA)n|Simple_repeat|Simple_repeat	91313	NM_028173	Tram1
chr1	13523902	13524000	193	1.2052	-0.512327	0.0201098	Intergenic				Intergenic	65913	NM_028173	Tram1
chr1	13571702	13571800	194	2.17133	-1.68247	0.0385921	intron	NM_028173	Tram1	intron 8 of 10	intron (NM_028173, intron 8 of 10)	18113	NM_028173	Tram1
chr1	13599202	13599300	195	1.0431	-0.0244809	0.0495691	Intergenic				L2|LINE|L2	-9387	NM_028173	Tram1
chr1	13599402	13599500	196	1.25915	-0.480178	0.0138811	Intergenic				L2|LINE|L2	-9587	NM_028173	Tram1
chr1	13645902	13646000	197	1.89766	-1.48017	0.0351774	intron	NM_145381	Lactb2	intron 3 of 6	B1_Mm|SINE|Alu	14558	NM_145381	Lactb2
chr1	13664602	13664700	198	1.89766	-1.48055	0.0351774	Intergenic				B1_Mus2|SINE|Alu	-4120	NM_001011873	Xkr9
chr1	13738702	13738800	199	0.848194	-0.12099	0.0489648	Intergenic				Intergenic	48178	NR_004447	Gm5523
chr1	13827502	13827600	200	1.69927	-1.09765	0.0169192	Intergenic				RMER19B|LTR|ERVK	-40622	NR_004447	Gm5523
chr1	13827602	13827700	201	1.61313	-1.1464	0.0266284	Intergenic				RMER19B|LTR|ERVK	-40722	NR_004447	Gm5523
chr1	13834102	13834200	202	1.9181	-1.1964	0.0118309	Intergenic				Lx7|LINE|L1	-47222	NR_004447	Gm5523
chr1	13846602	13846700	203	2.30314	-1.61224	0.0242953	Intergenic				Intergenic	-59722	NR_004447	Gm5523
chr1	13980202	13980300	204	1.48047	-0.873428	0.033223	Intergenic				Intergenic	-193322	NR_004447	Gm5523
chr1	13980302	13980400	205	1.42913	-0.754783	0.028969	Intergenic				Intergenic	-193422	NR_004447	Gm5523
chr1	13982902	13983000	206	2.5534	-1.09636	0.0011521	Intergenic				MTE-int|LTR|ERVL-MaLR	-196022	NR_004447	Gm5523
chr1	13983102	13983200	207	2.31622	-1.61094	0.0314882	Intergenic				MTE-int|LTR|ERVL-MaLR	-196222	NR_004447	Gm5523
chr1	14101502	14101600	208	1.20521	-0.512044	0.0201098	Intergenic				Intergenic	208648	NM_001252192	Eya1
chr1	14224402	14224500	209	2.17135	-1.68184	0.0385921	intron	NM_010164	Eya1	intron 11 of 17	Lx2B2|LINE|L1	85748	NM_001252192	Eya1
chr1	14254202	14254300	210	1.72863	-1.3036	0.0309072	intron	NM_010164	Eya1	intron 7 of 17	intron (NM_010164, intron 7 of 17)	55948	NM_001252192	Eya1
chr1	14292402	14292500	211	1.47983	-0.478523	0.0186415	intron	NM_001252192	Eya1	intron 2 of 16	intron (NM_001252192, intron 2 of 16)	17748	NM_001252192	Eya1
chr1	14344702	14344800	212	2.87206	-1.83371	0.0214941	Intergenic				Intergenic	-34552	NM_010164	Eya1
chr1	14430402	14430500	213	2.17135	-1.68184	0.0385921	Intergenic				L1MA8|LINE|L1	-120252	NM_010164	Eya1
chr1	14487902	14488000	214	2.87206	-1.83371	0.0214941	Intergenic				Intergenic	-177752	NM_010164	Eya1
chr1	14550202	14550300	215	2.17136	-1.68149	0.0385921	Intergenic				L1VL2|LINE|L1	205715	NM_010827	Msc
chr1	14551202	14551300	216	1.61291	-0.959225	0.0246874	Intergenic				Intergenic	204715	NM_010827	Msc
chr1	14551502	14551600	217	1.91809	-1.19669	0.0118309	Intergenic				Intergenic	204415	NM_010827	Msc
chr1	14555702	14555800	218	2.04379	-0.51245	0.000191863	Intergenic				Intergenic	200215	NM_010827	Msc
chr1	14658902	14659000	219	1.529	-1.00337	0.0226811	Intergenic				Intergenic	97015	NM_010827	Msc
chr1	14760702	14760800	220	1.35477	-0.647946	0.0393866	Intergenic				(CA)n|Simple_repeat|Simple_repeat	-4785	NM_010827	Msc
chr1	14797202	14797300	221	3.02013	-1.75587	0.0117256	Intergenic				Intergenic	-41285	NM_010827	Msc
chr1	14804002	14804100	222	2.08572	-1.09649	0.00440637	Intergenic				L1_Mus2|LINE|L1	-48085	NM_010827	Msc
chr1	14812502	14812600	223	1.60595	-0.959137	0.0146524	Intergenic				Intergenic	-56585	NM_010827	Msc
chr1	14871802	14871900	224	2.52906	-1.14413	0.0104474	TTS	NM_177781			TTS (NM_177781)	47011	NM_177781	Trpa1
chr1	14880602	14880700	225	2.31807	-1.611	0.0321714	intron	NM_177781		intron 23 of 26	intron (NM_177781, intron 23 of 26)	38211	NM_177781	Trpa1
chr1	14903202	14903300	226	3.02014	-1.75555	0.0117256	exon	NM_177781		exon 7 of 27	exon (NM_177781, exon 7 of 27)	15611	NM_177781	Trpa1
chr1	15304902	15305000	227	1.40507	-0.915464	0.0445386	Intergenic				Intergenic	-7501	NM_001098528	Kcnb2
chr1	15368002	15368100	228	1.62367	-1.36035	0.0490717	intron	NM_001098528	Kcnb2	intron 1 of 1	B4A|SINE|B4	55599	NM_001098528	Kcnb2
chr1	15393902	15394000	229	2.33264	-1.61065	0.0404716	intron	NM_001098528	Kcnb2	intron 1 of 1	intron (NM_001098528, intron 1 of 1)	81499	NM_001098528	Kcnb2
chr1	15485602	15485700	230	1.53839	-0.682693	0.00701438	intron	NM_001098528	Kcnb2	intron 1 of 1	Lx2B2|LINE|L1	173199	NM_001098528	Kcnb2
chr1	15485702	15485800	231	1.18281	-0.756224	0.0428228	intron	NM_001098528	Kcnb2	intron 1 of 1	Lx2B2|LINE|L1	173299	NM_001098528	Kcnb2
chr1	15533602	15533700	232	1.62369	-1.35971	0.0490717	intron	NM_001098528	Kcnb2	intron 1 of 1	intron (NM_001098528, intron 1 of 1)	221199	NM_001098528	Kcnb2
chr1	15533702	15533800	233	1.62369	-1.35971	0.0490717	intron	NM_001098528	Kcnb2	intron 1 of 1	intron (NM_001098528, intron 1 of 1)	221299	NM_001098528	Kcnb2
chr1	15641102	15641200	234	1.64376	-0.480551	0.00166325	intron	NM_001098528	Kcnb2	intron 1 of 1	RMER17C|LTR|ERVK	-164495	NM_009352	Terf1
chr1	15641302	15641400	235	1.23846	-0.389026	0.0115343	intron	NM_001098528	Kcnb2	intron 1 of 1	RMER17C|LTR|ERVK	-164295	NM_009352	Terf1
chr1	15653602	15653700	236	2.92222	-1.24964	0.000729841	intron	NM_001098528	Kcnb2	intron 1 of 1	(TG)n|Simple_repeat|Simple_repeat	-151995	NM_009352	Terf1
chr1	15653802	15653900	237	2.38985	-1.19714	0.00295688	intron	NM_001098528	Kcnb2	intron 1 of 1	intron (NM_001098528, intron 1 of 1)	-151795	NM_009352	Terf1
chr1	15681102	15681200	238	2.87204	-1.83432	0.0214941	intron	NM_001098528	Kcnb2	intron 1 of 1	(TTTA)n|Simple_repeat|Simple_repeat	-124495	NM_009352	Terf1
chr1	15711402	15711500	239	2.17133	-1.68244	0.0385921	exon	NM_001098528	Kcnb2	exon 2 of 2	exon (NM_001098528, exon 2 of 2)	-94195	NM_009352	Terf1
chr1	15711602	15711700	240	2.87204	-1.83435	0.0214941	3' UTR	NM_001098528	Kcnb2	exon 2 of 2	3' UTR (NM_001098528, exon 2 of 2)	-93995	NM_009352	Terf1
chr1	15783702	15783800	241	1.46484	-0.874058	0.0191825	Intergenic				Intergenic	-21895	NM_009352	Terf1
chr1	15783802	15783900	242	1.31482	-0.958948	0.0433262	Intergenic				MLT1A|LTR|ERVL-MaLR	-21795	NM_009352	Terf1
chr1	15889602	15889700	243	3.15441	-1.68203	0.00635226	intron	NM_001033288	Sbspon	intron 1 of 4	intron (NM_001033288, intron 1 of 4)	3071	NM_001033288	Sbspon
chr1	15907702	15907800	244	2.17136	-1.68155	0.0385921	Intergenic				(CA)n|Simple_repeat|Simple_repeat	-15029	NM_001033288	Sbspon
chr1	15907902	15908000	245	1.89767	-1.48023	0.0351774	Intergenic				(CA)n|Simple_repeat|Simple_repeat	-15229	NM_001033288	Sbspon
chr1	15913302	15913400	246	2.0933	-1.36114	0.0384148	Intergenic				Intergenic	-20629	NM_001033288	Sbspon
chr1	15936002	15936100	247	1.91809	-1.19672	0.0118309	Intergenic				Intergenic	-43329	NM_001033288	Sbspon
chr1	15978602	15978700	248	2.30562	-1.61195	0.0224742	Intergenic				B2_Mm2|SINE|B2	-85929	NM_001033288	Sbspon
chr1	15978702	15978800	249	2.01086	-1.41899	0.0212866	Intergenic				B2_Mm2|SINE|B2	-86029	NM_001033288	Sbspon
chr1	16004602	16004700	250	1.52898	-1.00366	0.0226811	Intergenic				RLTR28|LTR|ERVL	88390	NM_001243238	4930444P10Rik
chr1	16093202	16093300	251	2.01087	-1.41867	0.0212866	promoter-TSS	NM_001243238	4930444P10Rik		promoter-TSS (NM_001243238)	-210	NM_001243238	4930444P10Rik
chr1	16129502	16129600	252	1.62369	-1.35971	0.0490717	intron	NM_133832	Rdh10	intron 4 of 5	B1F2|SINE|Alu	23669	NM_133832	Rdh10
chr1	16149802	16149900	253	2.54596	-1.47972	0.00881953	Intergenic				L1MB8|LINE|L1	43969	NM_133832	Rdh10
chr1	16228102	16228200	254	1.31391	-0.960181	0.0450132	TTS	NM_001111272	Stau2		TTS (NM_001111272)	122269	NM_133832	Rdh10
chr1	16361202	16361300	255	2.17134	-1.68215	0.0385921	intron	NM_025303	Stau2	intron 11 of 13	MTC-int|LTR|ERVL-MaLR	158051	NM_001111272	Stau2
chr1	16408302	16408400	256	2.01084	-1.41959	0.0212866	intron	NM_025303	Stau2	intron 5 of 13	intron (NM_025303, intron 5 of 13)	110951	NM_001111272	Stau2
chr1	16408402	16408500	257	1.5215	-1.19716	0.0414212	intron	NM_025303	Stau2	intron 5 of 13	intron (NM_025303, intron 5 of 13)	110851	NM_001111272	Stau2
chr1	16499902	16500000	258	1.4648	-0.875318	0.0191825	intron	NM_025303	Stau2	intron 2 of 13	intron (NM_025303, intron 2 of 13)	19351	NM_001111272	Stau2
chr1	16500002	16500100	259	2.00422	-1.14654	0.00720663	intron	NM_025303	Stau2	intron 2 of 13	RodERV21-int|LTR|ERV1	19251	NM_001111272	Stau2
chr1	16500202	16500300	260	2.30563	-1.61161	0.0224742	intron	NM_025303	Stau2	intron 2 of 13	RodERV21-int|LTR|ERV1	19051	NM_001111272	Stau2
chr1	16512302	16512400	261	2.17135	-1.68181	0.0385921	intron	NM_025303	Stau2	intron 1 of 13	B1_Mus1|SINE|Alu	6951	NM_001111272	Stau2
chr1	16536602	16536700	262	1.60373	-0.96037	0.0163954	Intergenic				RMER6A|LTR|ERVK	-17349	NM_025303	Stau2
chr1	16566802	16566900	263	2.17133	-1.6825	0.0385921	intron	NM_001271016	Ube2w	intron 5 of 6	intron (NM_001271016, intron 5 of 6)	-47549	NM_025303	Stau2
chr1	16587102	16587200	264	1.39059	-0.917297	0.030516	intron	NR_073122		intron 2 of 4	intron (NR_073122, intron 2 of 4)	32187	NM_025773	Ube2w
chr1	16718302	16718400	265	1.62367	-1.36	0.0490717	Intergenic				L2a|LINE|L2	29895	NM_001159711	Ly96
chr1	16729602	16729700	266	2.88074	-1.83336	0.0266019	Intergenic				L1Md_F2|LINE|L1	41195	NM_001159711	Ly96
chr1	16729702	16729800	267	2.87206	-1.83368	0.0214941	Intergenic				L1Md_F2|LINE|L1	41295	NM_001159711	Ly96
chr1	16986502	16986600	268	1.27793	-0.833956	0.045886	Intergenic				L2|LINE|L2	111338	NM_020604	Jph1
chr1	17061002	17061100	269	1.89767	-1.47988	0.0351774	intron	NM_020604	Jph1	intron 2 of 4	intron (NM_020604, intron 2 of 4)	36838	NM_020604	Jph1
chr1	17122902	17123000	270	1.24917	-0.718277	0.0294888	Intergenic				Intergenic	-22422	NM_010267	Gdap1
chr1	17187802	17187900	271	3.02014	-1.75552	0.0117256	Intergenic				L1_Mus1|LINE|L1	42478	NM_010267	Gdap1
chr1	17187902	17188000	272	2.17136	-1.68152	0.0385921	Intergenic				L1_Mus1|LINE|L1	42578	NM_010267	Gdap1
chr1	17235702	17235800	273	1.26324	-0.717306	0.0471819	Intergenic				BGLII_Mus|LTR|ERVK	90378	NM_010267	Gdap1
chr1	17239402	17239500	274	2.17135	-1.68184	0.0385921	Intergenic				ERVB7_2-LTR_MM|LTR|ERVK	94078	NM_010267	Gdap1
chr1	17278502	17278600	275	1.72864	-1.30329	0.0309072	Intergenic				Intergenic	133178	NM_010267	Gdap1
chr1	17304702	17304800	276	1.46484	-0.874088	0.0191825	Intergenic				MurERV4-int|LTR|ERVK	159378	NM_010267	Gdap1
chr1	17337502	17337600	277	1.16445	-0.646507	0.0351293	Intergenic				Intergenic	192178	NM_010267	Gdap1
chr1	17337602	17337700	278	1.44769	-1.04965	0.0347222	Intergenic				Intergenic	192278	NM_010267	Gdap1
chr1	17361402	17361500	279	2.87206	-1.83371	0.0214941	Intergenic				L1_Mur3|LINE|L1	216078	NM_010267	Gdap1
chr1	17409002	17409100	280	2.74447	-1.36003	0.00235282	Intergenic				Lx5b|LINE|L1	-192850	NM_053191	Pi15
chr1	17409102	17409200	281	2.74447	-1.36003	0.00235282	Intergenic				Lx5b|LINE|L1	-192750	NM_053191	Pi15
chr1	17425902	17426000	282	1.72474	-1.30421	0.0351319	Intergenic				Intergenic	-175950	NM_053191	Pi15
chr1	17584602	17584700	283	2.09344	-1.0962	0.00657528	Intergenic				L1_Mus1|LINE|L1	-17250	NM_053191	Pi15
chr1	17653202	17653300	284	3.27725	-1.61145	0.00342099	Intergenic				Intergenic	51350	NM_053191	Pi15
chr1	17668002	17668100	285	1.82646	-1.24934	0.0192284	Intergenic				Intergenic	-59366	NM_031402	Crispld1
chr1	17668202	17668300	286	2.54165	-1.481	0.00739187	Intergenic				RLTR20C1_MM|LTR|ERVK	-59166	NM_031402	Crispld1
chr1	18077202	18077300	287	1.52994	-1.00409	0.0326114	Intergenic				Lx5b|LINE|L1	59800	NM_030033	Crisp4
chr1	18246502	18246600	288	1.89764	-1.48081	0.0351774	Intergenic				RLTR13D6|LTR|ERVK	-9108	NM_001039123	Defb18
chr1	18330102	18330200	289	2.21365	-1.30345	0.007546	Intergenic				Lx3_Mus|LINE|L1	-65013	NM_183124	Defb41
chr1	18342502	18342600	290	2.30564	-1.61126	0.0224742	Intergenic				Intergenic	-77413	NM_183124	Defb41
chr1	18494502	18494600	291	1.44769	-1.04968	0.0347222	Intergenic				Lx3A|LINE|L1	-229413	NM_183124	Defb41
chr1	18701402	18701500	292	1.52153	-1.19624	0.0414212	Intergenic				L1_Mus3|LINE|L1	-401571	NM_153154	Tfap2d
chr1	18749202	18749300	293	1.72909	-1.30294	0.031528	Intergenic				ORR1C1-int|LTR|ERVL-MaLR	-353771	NM_153154	Tfap2d
chr1	18872002	18872100	294	1.91019	-1.47953	0.0478856	Intergenic				Intergenic	-230971	NM_153154	Tfap2d
chr1	18872102	18872200	295	1.79034	-1.04883	0.0171239	Intergenic				Lx8|LINE|L1	-230871	NM_153154	Tfap2d
chr1	18872202	18872300	296	1.69941	-0.91522	0.023173	Intergenic				Lx8|LINE|L1	-230771	NM_153154	Tfap2d
chr1	18872302	18872400	297	1.54055	-1.003	0.0374795	Intergenic				Lx8|LINE|L1	-230671	NM_153154	Tfap2d
chr1	18882402	18882500	298	2.17135	-1.68181	0.0385921	Intergenic				L1Md_F3|LINE|L1	-220571	NM_153154	Tfap2d
chr1	18882502	18882600	299	2.30563	-1.61158	0.0224742	Intergenic				RSINE1|SINE|B4	-220471	NM_153154	Tfap2d
chr1	18947502	18947600	300	1.68432	-0.915594	0.0122221	Intergenic				Intergenic	-155471	NM_153154	Tfap2d
chr1	19328602	19328700	301	1.82645	-1.2496	0.0192284	Intergenic				Intergenic	116597	NM_001025305	Tfap2b
chr1	19328802	19328900	302	2.63967	-1.41978	0.00606839	Intergenic				Intergenic	116797	NM_001025305	Tfap2b
chr1	19587902	19588000	303	2.86183	-1.83467	0.0277213	Intergenic				Intergenic	375897	NM_001025305	Tfap2b
chr1	19639002	19639100	304	1.69928	-1.09731	0.0169192	Intergenic				Intergenic	426997	NM_001025305	Tfap2b
chr1	19767402	19767500	305	1.85753	-1.00419	0.0066207	Intergenic				Intergenic	555397	NM_001025305	Tfap2b
chr1	19767502	19767600	306	1.52152	-1.19653	0.0414212	Intergenic				Intergenic	555497	NM_001025305	Tfap2b
chr1	19790402	19790500	307	2.11581	-1.36019	0.0127374	Intergenic				(TTTC)n|Simple_repeat|Simple_repeat	-566003	NR_045734	4930486I03Rik
chr1	19873902	19874000	308	1.52152	-1.1965	0.0414212	Intergenic				Intergenic	-482503	NR_045734	4930486I03Rik
chr1	19895102	19895200	309	1.72862	-1.30389	0.0309072	Intergenic				Intergenic	-461303	NR_045734	4930486I03Rik
chr1	19915102	19915200	310	1.72864	-1.30329	0.0309072	Intergenic				Intergenic	-441303	NR_045734	4930486I03Rik
chr1	19958602	19958700	311	1.18281	-0.756165	0.0428228	Intergenic				Intergenic	-397803	NR_045734	4930486I03Rik
chr1	19966002	19966100	312	1.44769	-1.04971	0.0347222	Intergenic				Intergenic	-390403	NR_045734	4930486I03Rik
chr1	19985602	19985700	313	3.02013	-1.75587	0.0117256	Intergenic				Intergenic	-370803	NR_045734	4930486I03Rik
chr1	20086802	20086900	314	2.87204	-1.83435	0.0214941	intron	NM_153179	Pkhd1	intron 63 of 66	L1Md_F2|LINE|L1	-269603	NR_045734	4930486I03Rik
chr1	20087002	20087100	315	2.87204	-1.83435	0.0214941	intron	NM_153179	Pkhd1	intron 63 of 66	L1Md_F2|LINE|L1	-269403	NR_045734	4930486I03Rik
chr1	20213702	20213800	316	2.17134	-1.68218	0.0385921	intron	NM_153179	Pkhd1	intron 55 of 66	intron (NM_153179, intron 55 of 66)	-142703	NR_045734	4930486I03Rik
chr1	20213902	20214000	317	1.61316	-1.14542	0.0266284	intron	NM_153179	Pkhd1	intron 55 of 66	intron (NM_153179, intron 55 of 66)	-142503	NR_045734	4930486I03Rik
chr1	20260602	20260700	318	1.68415	-1.09826	0.0412818	intron	NM_153179	Pkhd1	intron 52 of 66	intron (NM_153179, intron 52 of 66)	-95803	NR_045734	4930486I03Rik
chr1	20265302	20265400	319	2.30529	-1.24855	0.00443069	intron	NM_153179	Pkhd1	intron 52 of 66	intron (NM_153179, intron 52 of 66)	-91103	NR_045734	4930486I03Rik
chr1	20311002	20311100	320	2.92225	-1.24871	0.000729841	intron	NM_153179	Pkhd1	intron 49 of 66	intron (NM_153179, intron 49 of 66)	-45403	NR_045734	4930486I03Rik
chr1	20311102	20311200	321	2.21366	-1.30313	0.007546	intron	NM_153179	Pkhd1	intron 49 of 66	intron (NM_153179, intron 49 of 66)	-45303	NR_045734	4930486I03Rik
chr1	20447702	20447800	322	1.45543	-1.04908	0.0462223	intron	NM_153179	Pkhd1	intron 36 of 66	intron (NM_153179, intron 36 of 66)	91297	NR_045734	4930486I03Rik
chr1	20447802	20447900	323	1.52313	-1.19589	0.0436026	intron	NM_153179	Pkhd1	intron 36 of 66	intron (NM_153179, intron 36 of 66)	91397	NR_045734	4930486I03Rik
chr1	20517202	20517300	324	2.01085	-1.41927	0.0212866	intron	NM_153179	Pkhd1	intron 33 of 66	Lx6|LINE|L1	100806	NM_153179	Pkhd1
chr1	20517302	20517400	325	2.11581	-1.36022	0.0127374	intron	NM_153179	Pkhd1	intron 33 of 66	Lx6|LINE|L1	100706	NM_153179	Pkhd1
chr1	20567802	20567900	326	1.72863	-1.3036	0.0309072	intron	NM_153179	Pkhd1	intron 13 of 66	intron (NM_153179, intron 13 of 66)	50206	NM_153179	Pkhd1
chr1	20606002	20606100	327	2.17134	-1.68215	0.0385921	intron	NM_153179	Pkhd1	intron 5 of 66	intron (NM_153179, intron 5 of 66)	12006	NM_153179	Pkhd1
chr1	20713402	20713500	328	2.1158	-1.36054	0.0127374	Intergenic				RMER1A|Other|Other	-17454	NM_010552	Il17a
chr1	20730102	20730200	329	1.52896	-1.00429	0.0226811	promoter-TSS	NM_010552			promoter-TSS (NM_010552)	-754	NM_010552	Il17a
chr1	20738702	20738800	330	3.49541	-1.48023	0.000977785	Intergenic				ORR1E|LTR|ERVL-MaLR	7846	NM_010552	Il17a
chr1	20738802	20738900	331	3.49541	-1.48023	0.000977785	Intergenic				Intergenic	7946	NM_010552	Il17a
chr1	20738902	20739000	332	3.49541	-1.48023	0.000977785	Intergenic				Intergenic	8046	NM_010552	Il17a
chr1	20739002	20739100	333	3.02011	-1.75648	0.0117256	Intergenic				Intergenic	8146	NM_010552	Il17a
chr1	20744102	20744200	334	1.08756	-0.479368	0.0432442	Intergenic				G-rich|Low_complexity|Low_complexity	13246	NM_010552	Il17a
chr1	20744202	20744300	335	1.6989	-0.448375	0.00212883	Intergenic				G-rich|Low_complexity|Low_complexity	13346	NM_010552	Il17a
chr1	20810202	20810300	336	3.35084	-1.5458	0.0116897	intron	NM_008563	Mcm3	intron 9 of 16	intron (NM_008563, intron 9 of 16)	9962	NM_008563	Mcm3
chr1	20810302	20810400	337	2.281	-1.61256	0.0400969	intron	NM_008563	Mcm3	intron 9 of 16	intron (NM_008563, intron 9 of 16)	9862	NM_008563	Mcm3
chr1	20864902	20865000	338	1.39072	-0.917327	0.030397	Intergenic				Intergenic	25522	NR_040492	6720483E21Rik
chr1	20935302	20935400	339	0.791539	0.624876	0.0149379	exon	NM_028829	Paqr8	exon 3 of 3	exon (NM_028829, exon 3 of 3)	-16275	NM_027974	Efhc1
chr1	20935402	20935500	340	0.791366	0.777213	0.0093914	exon	NM_028829	Paqr8	exon 3 of 3	exon (NM_028829, exon 3 of 3)	-16175	NM_027974	Efhc1
chr1	20946602	20946700	341	1.44306	-1.05063	0.0415509	Intergenic				ORR1C1|LTR|ERVL-MaLR	-4975	NM_027974	Efhc1
chr1	20946702	20946800	342	1.60224	-1.14701	0.037781	Intergenic				Intergenic	-4875	NM_027974	Efhc1
chr1	20984502	20984600	343	5.34908	-1.83355	0.00195452	intron	NM_027974	Efhc1	intron 9 of 10	intron (NM_027974, intron 9 of 10)	32925	NM_027974	Efhc1
chr1	20984702	20984800	344	3.02014	-1.75555	0.0117256	intron	NM_027974	Efhc1	intron 9 of 10	L2|LINE|L2	33125	NM_027974	Efhc1
chr1	21003002	21003100	345	1.01782	-0.248473	0.0259498	exon	NM_177409	Tram2	exon 10 of 11	exon (NM_177409, exon 10 of 11)	51425	NM_027974	Efhc1
chr1	21003102	21003200	346	1.33386	-0.331648	0.00541704	intron	NM_177409	Tram2	intron 9 of 10	intron (NM_177409, intron 9 of 10)	51525	NM_027974	Efhc1
chr1	21003202	21003300	347	1.46482	-0.874747	0.0191825	intron	NM_177409	Tram2	intron 9 of 10	intron (NM_177409, intron 9 of 10)	51625	NM_027974	Efhc1
chr1	21005302	21005400	348	1.52153	-1.19621	0.0414212	intron	NM_177409	Tram2	intron 7 of 10	L2b|LINE|L2	53725	NM_027974	Efhc1
chr1	21048502	21048600	349	1.62367	-1.36038	0.0490717	intron	NM_177409	Tram2	intron 1 of 10	intron (NM_177409, intron 1 of 10)	30674	NM_177409	Tram2
chr1	21090302	21090400	350	1.34948	-0.794445	0.0301699	Intergenic				Intergenic	-11126	NM_177409	Tram2
chr1	21094902	21095000	351	0.922365	-0.304219	0.048845	Intergenic				Intergenic	-15726	NM_177409	Tram2
chr1	21134202	21134300	352	1.44458	-1.0506	0.0389087	Intergenic				RMER19B2|LTR|ERVK	-55026	NM_177409	Tram2
chr1	21143202	21143300	353	2.29939	-1.61227	0.0278882	Intergenic				Intergenic	-64026	NM_177409	Tram2
chr1	21147102	21147200	354	1.52895	-1.00464	0.0226811	Intergenic				Intergenic	-67926	NM_177409	Tram2
chr1	21160502	21160600	355	2.42847	-1.54462	0.012949	Intergenic				RLTR40|LTR|ERVK	-58080	NM_029398	Tmem14a
chr1	21240702	21240800	356	1.82646	-1.24934	0.0192284	intron	NM_001288617		intron 1 of 7	IMPB_01|Satellite|Satellite	166	NM_010356	Gsta3
chr1	21255402	21255500	357	2.01086	-1.41893	0.0212866	intron	NM_001288617		intron 3 of 7	intron (NM_001288617, intron 3 of 7)	14866	NM_010356	Gsta3
chr1	21255502	21255600	358	1.89765	-1.48052	0.0351774	intron	NM_001288617		intron 3 of 7	intron (NM_001288617, intron 3 of 7)	14966	NM_010356	Gsta3
chr1	21272102	21272200	359	1.35866	-0.793443	0.0359939	Intergenic				Intergenic	26161	NR_002858	Gm4956
chr1	21272202	21272300	360	1.08766	-0.479426	0.0428091	Intergenic				Intergenic	26061	NR_002858	Gm4956
chr1	21272302	21272400	361	1.13342	-0.358946	0.0298307	Intergenic				Intergenic	25961	NR_002858	Gm4956
chr1	21388002	21388100	362	2.01086	-1.41893	0.0212866	Intergenic				PB1D9|SINE|Alu	4495	NM_001113187	Khdc1b
chr1	21388302	21388400	363	1.62367	-1.36	0.0490717	Intergenic				B3|SINE|B2	4795	NM_001113187	Khdc1b
chr1	21399602	21399700	364	2.30563	-1.61158	0.0224742	3' UTR	NM_023872		exon 14 of 14	3' UTR (NM_023872, exon 14 of 14)	16095	NM_001113187	Khdc1b
chr1	21405502	21405600	365	2.29939	-1.61227	0.0278883	intron	NM_001160139	Kcnq5	intron 13 of 14	intron (NM_001160139, intron 13 of 14)	21995	NM_001113187	Khdc1b
chr1	21461202	21461300	366	1.3148	-0.959608	0.0433262	intron	NM_023872		intron 9 of 13	intron (NM_023872, intron 9 of 13)	77695	NM_001113187	Khdc1b
chr1	21461302	21461400	367	1.6993	-1.09667	0.0169192	intron	NM_023872		intron 9 of 13	AT_rich|Low_complexity|Low_complexity	77795	NM_001113187	Khdc1b
chr1	21539402	21539500	368	2.13268	-0.833321	0.00117191	intron	NM_001160139	Kcnq5	intron 2 of 14	intron (NM_001160139, intron 2 of 14)	155895	NM_001113187	Khdc1b
chr1	21539602	21539700	369	1.94971	-0.418995	0.000182985	intron	NM_001160139	Kcnq5	intron 2 of 14	intron (NM_001160139, intron 2 of 14)	156095	NM_001113187	Khdc1b
chr1	21539702	21539800	370	1.83918	-0.646727	0.00132243	intron	NM_001160139	Kcnq5	intron 2 of 14	intron (NM_001160139, intron 2 of 14)	156195	NM_001113187	Khdc1b
chr1	21573402	21573500	371	3.02014	-1.75555	0.0117256	intron	NM_001160139	Kcnq5	intron 2 of 14	L1_Mus3|LINE|L1	189895	NM_001113187	Khdc1b
chr1	21652302	21652400	372	1.25713	-0.481453	0.0226906	intron	NM_001160139	Kcnq5	intron 1 of 14	intron (NM_001160139, intron 1 of 14)	268795	NM_001113187	Khdc1b
chr1	21676502	21676600	373	2.021	-1.41826	0.0316856	intron	NM_001160139	Kcnq5	intron 1 of 14	intron (NM_001160139, intron 1 of 14)	285391	NM_001160139	Kcnq5
chr1	21686402	21686500	374	1.90213	-1.47991	0.0409423	intron	NM_001160139	Kcnq5	intron 1 of 14	intron (NM_001160139, intron 1 of 14)	275491	NM_001160139	Kcnq5
chr1	21736502	21736600	375	1.52152	-1.19647	0.0414212	intron	NM_001160139	Kcnq5	intron 1 of 14	intron (NM_001160139, intron 1 of 14)	225391	NM_001160139	Kcnq5
chr1	21780402	21780500	376	2.30526	-1.24945	0.00443069	intron	NM_001160139	Kcnq5	intron 1 of 14	intron (NM_001160139, intron 1 of 14)	181491	NM_001160139	Kcnq5
chr1	21780502	21780600	377	3.08047	-1.14654	0.000221736	intron	NM_001160139	Kcnq5	intron 1 of 14	intron (NM_001160139, intron 1 of 14)	181391	NM_001160139	Kcnq5
chr1	21827502	21827600	378	2.01086	-1.41893	0.0212866	intron	NM_001160139	Kcnq5	intron 1 of 14	B3|SINE|B2	134391	NM_001160139	Kcnq5
chr1	21937002	21937100	379	2.17136	-1.68152	0.0385921	intron	NM_001160139	Kcnq5	intron 1 of 14	intron (NM_001160139, intron 1 of 14)	24891	NM_001160139	Kcnq5
chr1	21940002	21940100	380	1.37874	-0.645441	0.0182998	intron	NM_001160139	Kcnq5	intron 1 of 14	B3|SINE|B2	21891	NM_001160139	Kcnq5
chr1	21983002	21983100	381	1.02631	-0.511886	0.0470953	Intergenic				Intergenic	-21109	NM_023872	Kcnq5
chr1	22070102	22070200	382	1.4477	-1.04931	0.0347222	Intergenic				Intergenic	-108209	NM_023872	Kcnq5
chr1	22117202	22117300	383	2.30562	-1.61195	0.0224742	Intergenic				Intergenic	-155309	NM_023872	Kcnq5
chr1	22127502	22127600	384	2.88074	-1.83336	0.0266018	Intergenic				B3A|SINE|B2	-165609	NM_023872	Kcnq5
chr1	22195102	22195200	385	2.87206	-1.83368	0.0214941	Intergenic				Intergenic	-233209	NM_023872	Kcnq5
chr1	22244502	22244600	386	2.03446	-1.1446	0.0206965	Intergenic				MLTR25C|LTR|ERVK	188292	NM_183018	Rims1
chr1	22258902	22259000	387	1.88854	-1.48112	0.0447895	Intergenic				Intergenic	173892	NM_183018	Rims1
chr1	22308102	22308200	388	1.89841	-1.0023	0.018086	intron	NM_001012623	Rims1	intron 10 of 14	intron (NM_001012623, intron 10 of 14).2	124692	NM_183018	Rims1
chr1	22316802	22316900	389	2.01087	-1.41864	0.0212866	intron	NM_001012623	Rims1	intron 10 of 14	intron (NM_001012623, intron 10 of 14).2	115992	NM_183018	Rims1
chr1	22425602	22425700	390	3.00051	-1.75683	0.0202128	intron	NM_001012623	Rims1	intron 4 of 14	intron (NM_001012623, intron 4 of 14).2	7192	NM_183018	Rims1
chr1	22473602	22473700	391	1.51977	-1.19719	0.0452233	intron	NM_001012623	Rims1	intron 13 of 14	RMER5|LTR|ERV1	-40808	NM_001012623	Rims1
chr1	22473702	22473800	392	1.93058	-0.960273	0.00408436	intron	NM_001012623	Rims1	intron 13 of 14	RMER5|LTR|ERV1	-40908	NM_001012623	Rims1
chr1	22476402	22476500	393	1.99582	-1.41988	0.0327702	intron	NM_001012623	Rims1	intron 12 of 14	intron (NM_001012623, intron 12 of 14)	-43608	NM_001012623	Rims1
chr1	22580402	22580500	394	3.15439	-1.68232	0.00635226	intron	NM_001012623	Rims1	intron 5 of 14	RMER17C|LTR|ERVK	-147608	NM_001012623	Rims1
chr1	22604702	22604800	395	2.87205	-1.834	0.0214941	intron	NM_001012623	Rims1	intron 3 of 14	IMPB_01|Satellite|Satellite	-171908	NM_001012623	Rims1
chr1	22689202	22689300	396	2.17134	-1.68215	0.0385921	intron	NM_001012623	Rims1	intron 2 of 14	intron (NM_001012623, intron 2 of 14)	116473	NM_001012623	Rims1
chr1	22697402	22697500	397	1.52153	-1.19621	0.0414212	intron	NM_001012623	Rims1	intron 2 of 14	Lx9|LINE|L1	108273	NM_001012623	Rims1
chr1	22730502	22730600	398	5.82433	-1.545	0.000122247	intron	NM_001012623	Rims1	intron 1 of 14	intron (NM_001012623, intron 1 of 14)	75173	NM_001012623	Rims1
chr1	22749402	22749500	399	1.89765	-1.48049	0.0351774	intron	NM_001012623	Rims1	intron 1 of 14	intron (NM_001012623, intron 1 of 14)	56273	NM_001012623	Rims1
chr1	22793102	22793200	400	1.44605	-1.05034	0.0388537	intron	NM_001012623	Rims1	intron 1 of 14	intron (NM_001012623, intron 1 of 14)	12573	NM_001012623	Rims1
chr1	22841102	22841200	401	2.42847	-1.54468	0.012949	Intergenic				L1_Mus2|LINE|L1	-35427	NM_001012625	Rims1
chr1	22841302	22841400	402	2.43235	-1.54404	0.0152771	Intergenic				L1Md_F2|LINE|L1	-35627	NM_001012625	Rims1
chr1	22890202	22890300	403	1.62367	-1.36038	0.0490717	Intergenic				Intergenic	-84527	NM_001012625	Rims1
chr1	22894002	22894100	404	1.62366	-1.36067	0.0490717	Intergenic				Lx8|LINE|L1	-88327	NM_001012625	Rims1
chr1	22965502	22965600	405	2.42007	-1.54529	0.0171086	Intergenic				B4A|SINE|B4	136702	NM_025746	4933415F23Rik
chr1	23026802	23026900	406	2.30564	-1.61132	0.0224742	Intergenic				Intergenic	75402	NM_025746	4933415F23Rik
chr1	23026902	23027000	407	3.27725	-1.61148	0.00342099	Intergenic				Intergenic	75302	NM_025746	4933415F23Rik
chr1	23027002	23027100	408	3.59323	-1.41931	0.000519555	Intergenic				Intergenic	75202	NM_025746	4933415F23Rik
chr1	23027102	23027200	409	2.30314	-1.61224	0.0242954	Intergenic				Intergenic	75102	NM_025746	4933415F23Rik
chr1	23107602	23107700	410	2.30562	-1.61195	0.0224742	Intergenic				L1_Mur3|LINE|L1	-5398	NM_025746	4933415F23Rik
chr1	23111002	23111100	411	2.17133	-1.68247	0.0385921	Intergenic				MTE2b|LTR|ERVL-MaLR	-8798	NM_025746	4933415F23Rik
chr1	23129702	23129800	412	1.67898	-0.916856	0.00936948	Intergenic				RLTR20C1_MM|LTR|ERVK	-27498	NM_025746	4933415F23Rik
chr1	23129802	23129900	413	1.39175	-0.916696	0.0289918	Intergenic				(TATG)n|Simple_repeat|Simple_repeat	-27598	NM_025746	4933415F23Rik
chr1	23138702	23138800	414	1.52151	-1.19687	0.0414212	Intergenic				Intergenic	-36498	NM_025746	4933415F23Rik
chr1	23176402	23176500	415	0.799809	0.317982	0.0245421	Intergenic				(TG)n|Simple_repeat|Simple_repeat	-74198	NM_025746	4933415F23Rik
chr1	23365502	23365600	416	3.34512	-1.6102	0.0138057	TTS	NM_001081079	Ogfrl1		TTS (NM_001081079)	17624	NM_001081079	Ogfrl1
chr1	23377802	23377900	417	2.30563	-1.61158	0.0224742	intron	NM_001081079	Ogfrl1	intron 3 of 6	intron (NM_001081079, intron 3 of 6)	5324	NM_001081079	Ogfrl1
chr1	23448602	23448700	418	2.17133	-1.68244	0.0385921	Intergenic				Intergenic	-65476	NM_001081079	Ogfrl1
chr1	23599202	23599300	419	1.5291	-1.00363	0.0230484	Intergenic				Lx8b|LINE|L1	-162675	NM_172124	B3gat2
chr1	23689702	23689800	420	1.72862	-1.30392	0.0309072	Intergenic				Intergenic	-72175	NM_172124	B3gat2
chr1	23713102	23713200	421	3.02013	-1.75587	0.0117256	Intergenic				L1M2a|LINE|L1	-48775	NM_172124	B3gat2
chr1	23721702	23721800	422	1.40728	-0.0963721	0.00120058	Intergenic				(CA)n|Simple_repeat|Simple_repeat	-40175	NM_172124	B3gat2
chr1	23722102	23722200	423	1.52152	-1.19647	0.0414212	Intergenic				Intergenic	-39775	NM_172124	B3gat2
chr1	23868202	23868300	424	1.89765	-1.48049	0.0351774	intron	NM_028534	Smap1	intron 4 of 9	intron (NM_028534, intron 4 of 9)	54038	NM_028534	Smap1
chr1	23879402	23879500	425	3.39043	-1.54484	0.001833	intron	NM_028534	Smap1	intron 2 of 9	ID_B1|SINE|B4	42838	NM_028534	Smap1
chr1	23954102	23954200	426	1.02629	-0.51251	0.0470953	Intergenic				L2|LINE|L2	-31862	NM_028534	Smap1
chr1	23954302	23954400	427	1.45139	-0.361065	0.0073088	Intergenic				Intergenic	-32062	NM_028534	Smap1
chr1	24056002	24056100	428	2.29845	-1.61221	0.028081	intron	NM_026604	Fam135a	intron 6 of 20	intron (NM_026604, intron 6 of 20)	44290	NM_026604	Fam135a
chr1	24061802	24061900	429	1.6034	-1.14675	0.045886	intron	NM_026604	Fam135a	intron 4 of 20	MLT1F2|LTR|ERVL-MaLR	38490	NM_026604	Fam135a
chr1	24140702	24140800	430	1.34679	-0.794584	0.0305154	Intergenic				LTR78B|LTR|ERV1	-36859	NM_007740	Col9a1
chr1	24140802	24140900	431	1.53394	-0.834144	0.0139644	Intergenic				LTR78B|LTR|ERV1	-36759	NM_007740	Col9a1
chr1	24239802	24239900	432	2.29845	-1.61221	0.028081	intron	NM_007740	Col9a1	intron 36 of 37	intron (NM_007740, intron 36 of 37)	62241	NM_007740	Col9a1
chr1	24249102	24249200	433	1.72864	-1.30329	0.0309072	intron	NM_007740	Col9a1	intron 37 of 37	intron (NM_007740, intron 37 of 37)	71541	NM_007740	Col9a1
chr1	24290902	24291000	434	1.52151	-1.19678	0.0414212	intron	NM_007733	Col19a1	intron 42 of 50	intron (NM_007733, intron 42 of 50)	113341	NM_007740	Col9a1
chr1	24311202	24311300	435	2.31496	-1.2482	0.00704325	intron	NM_007733	Col19a1	intron 34 of 50	intron (NM_007733, intron 34 of 50)	133641	NM_007740	Col9a1
chr1	24311302	24311400	436	2.40634	-1.19558	0.00528625	intron	NM_007733	Col19a1	intron 34 of 50	intron (NM_007733, intron 34 of 50)	133741	NM_007740	Col9a1
chr1	24539302	24539400	437	1.31481	-0.959234	0.0433262	intron	NM_007733	Col19a1	intron 4 of 50	intron (NM_007733, intron 4 of 50)	48086	NM_007733	Col19a1
chr1	24539502	24539600	438	1.44547	-0.479995	0.00511066	intron	NM_007733	Col19a1	intron 4 of 50	intron (NM_007733, intron 4 of 50)	47886	NM_007733	Col19a1
chr1	24579702	24579800	439	2.01087	-1.41864	0.0212866	intron	NM_007733	Col19a1	intron 1 of 50	(TCTA)n|Simple_repeat|Simple_repeat	7686	NM_007733	Col19a1
chr1	24584402	24584500	440	2.42848	-1.5443	0.012949	intron	NM_007733	Col19a1	intron 1 of 50	intron (NM_007733, intron 1 of 50)	2986	NM_007733	Col19a1
chr1	24584602	24584700	441	1.39343	-0.915721	0.0312215	intron	NM_007733	Col19a1	intron 1 of 50	intron (NM_007733, intron 1 of 50)	2786	NM_007733	Col19a1
chr1	24584702	24584800	442	1.46484	-0.874088	0.0191825	intron	NM_007733	Col19a1	intron 1 of 50	intron (NM_007733, intron 1 of 50)	2686	NM_007733	Col19a1
chr1	24584902	24585000	443	1.65278	-0.479275	0.00348814	intron	NM_007733	Col19a1	intron 1 of 50	intron (NM_007733, intron 1 of 50)	2486	NM_007733	Col19a1
chr1	24684902	24685000	444	1.52153	-1.19618	0.0414212	intron	NM_026719	Lmbrd1	intron 1 of 15	intron (NM_026719, intron 1 of 15)	6407	NM_026719	Lmbrd1
chr1	24685102	24685200	445	1.72868	-1.303	0.0309413	intron	NM_026719	Lmbrd1	intron 1 of 15	intron (NM_026719, intron 1 of 15)	6607	NM_026719	Lmbrd1
chr1	24693502	24693600	446	1.52317	-1.19586	0.043757	intron	NM_026719	Lmbrd1	intron 3 of 15	intron (NM_026719, intron 3 of 15)	15007	NM_026719	Lmbrd1
chr1	24700502	24700600	447	1.39161	-0.916755	0.0313985	intron	NM_026719	Lmbrd1	intron 3 of 15	intron (NM_026719, intron 3 of 15)	22007	NM_026719	Lmbrd1
chr1	24733502	24733600	448	1.89765	-1.48049	0.0351774	intron	NM_026719	Lmbrd1	intron 9 of 15	L1M5|LINE|L1	55007	NM_026719	Lmbrd1
chr1	24747802	24747900	449	1.72864	-1.30332	0.0309072	intron	NM_026719	Lmbrd1	intron 13 of 15	ORR1D2|LTR|ERVL-MaLR	69307	NM_026719	Lmbrd1
chr1	24748002	24748100	450	1.46482	-0.874718	0.0191825	intron	NM_026719	Lmbrd1	intron 13 of 15	intron (NM_026719, intron 13 of 15)	69507	NM_026719	Lmbrd1
chr1	24760502	24760600	451	1.6993	-1.09667	0.0169192	intron	NM_026719	Lmbrd1	intron 14 of 15	intron (NM_026719, intron 14 of 15)	82007	NM_026719	Lmbrd1
chr1	24778902	24779000	452	5.60617	-1.68251	0.000488793	Intergenic				Intergenic	100407	NM_026719	Lmbrd1
chr1	24779102	24779200	453	5.60617	-1.68251	0.000488793	Intergenic				Intergenic	100607	NM_026719	Lmbrd1
chr1	24818802	24818900	454	2.17135	-1.68186	0.0385921	Intergenic				Intergenic	140307	NM_026719	Lmbrd1
chr1	24843702	24843800	455	2.30314	-1.61224	0.0242955	Intergenic				ORR1D1|LTR|ERVL-MaLR	165207	NM_026719	Lmbrd1
chr1	24947702	24947800	456	2.12549	-1.35927	0.0176497	Intergenic				Intergenic	269207	NM_026719	Lmbrd1
chr1	24993202	24993300	457	1.90146	-1.47982	0.0410752	Intergenic				Intergenic	284703	NM_001204913	Gm20172
chr1	25045802	25045900	458	1.53841	-0.682008	0.00701438	Intergenic				RLTR11D|LTR|ERVK	232103	NM_001204913	Gm20172
chr1	25045902	25046000	459	2.11109	-1.36083	0.0154385	Intergenic				Intergenic	232003	NM_001204913	Gm20172
chr1	25057002	25057100	460	2.17135	-1.68186	0.0385921	Intergenic				Intergenic	220903	NM_001204913	Gm20172
chr1	25118602	25118700	461	2.64662	-1.41912	0.00418539	intron	NM_175642	Bai3	intron 22 of 30	T-rich|Low_complexity|Low_complexity	159303	NM_001204913	Gm20172
chr1	25146702	25146800	462	1.02047	-0.330909	0.0322218	intron	NM_175642	Bai3	intron 19 of 30	intron (NM_175642, intron 19 of 30)	131203	NM_001204913	Gm20172
chr1	25147402	25147500	463	1.64604	-0.479616	0.00208587	intron	NM_175642	Bai3	intron 19 of 30	IMPB_01|Satellite|Satellite	130503	NM_001204913	Gm20172
chr1	25265502	25265600	464	1.39175	-0.916667	0.0289918	intron	NM_175642	Bai3	intron 16 of 30	intron (NM_175642, intron 16 of 30)	12403	NM_001204913	Gm20172
chr1	25292002	25292100	465	1.27835	-0.834702	0.0357386	intron	NM_175642	Bai3	intron 16 of 30	intron (NM_175642, intron 16 of 30)	-14097	NM_001204913	Gm20172
chr1	25292102	25292200	466	2.14951	-1.05095	0.00806153	intron	NM_175642	Bai3	intron 16 of 30	intron (NM_175642, intron 16 of 30)	-14197	NM_001204913	Gm20172
chr1	25292202	25292300	467	1.72793	-1.30424	0.0316251	intron	NM_175642	Bai3	intron 16 of 30	intron (NM_175642, intron 16 of 30)	-14297	NM_001204913	Gm20172
chr1	25314802	25314900	468	1.70203	-1.09633	0.0192133	intron	NM_175642	Bai3	intron 16 of 30	intron (NM_175642, intron 16 of 30)	-36897	NM_001204913	Gm20172
chr1	25314902	25315000	469	2.11582	-1.35987	0.0127374	intron	NM_175642	Bai3	intron 16 of 30	intron (NM_175642, intron 16 of 30)	-36997	NM_001204913	Gm20172
chr1	25355402	25355500	470	1.53437	-0.833632	0.0125601	intron	NM_175642	Bai3	intron 16 of 30	MTE2a-int|LTR|ERVL-MaLR	-77497	NM_001204913	Gm20172
chr1	25355502	25355600	471	1.75146	-0.873961	0.00714594	intron	NM_175642	Bai3	intron 16 of 30	MTE2a-int|LTR|ERVL-MaLR	-77597	NM_001204913	Gm20172
chr1	25355602	25355700	472	1.68564	-0.915624	0.0129627	intron	NM_175642	Bai3	intron 16 of 30	MTE2a-int|LTR|ERVL-MaLR	-77697	NM_001204913	Gm20172
chr1	25355702	25355800	473	1.73767	-1.30265	0.0399723	intron	NM_175642	Bai3	intron 16 of 30	MTE2a-int|LTR|ERVL-MaLR	-77797	NM_001204913	Gm20172
chr1	25384302	25384400	474	2.11583	-1.35955	0.0127374	intron	NM_175642	Bai3	intron 16 of 30	MLT1A0|LTR|ERVL-MaLR	-106397	NM_001204913	Gm20172
chr1	25384402	25384500	475	1.72864	-1.30326	0.0309072	intron	NM_175642	Bai3	intron 16 of 30	MLT1A0|LTR|ERVL-MaLR	-106497	NM_001204913	Gm20172
chr1	25961502	25961600	476	2.30562	-1.61189	0.0224742	Intergenic				L1_Mus3|LINE|L1	-131844	NM_175642	Bai3
chr1	25973402	25973500	477	2.17134	-1.68213	0.0385921	Intergenic				Lx10|LINE|L1	-143744	NM_175642	Bai3
chr1	26209802	26209900	478	1.52151	-1.19687	0.0414212	Intergenic				Intergenic	-380144	NM_175642	Bai3
chr1	26276202	26276300	479	1.72864	-1.30329	0.0309072	Intergenic				Intergenic	411209	NM_001033764	4931408C20Rik
chr1	26276302	26276400	480	1.82647	-1.249	0.0192284	Intergenic				Intergenic	411109	NM_001033764	4931408C20Rik
chr1	26276402	26276500	481	2.30527	-1.24919	0.00443069	Intergenic				Intergenic	411009	NM_001033764	4931408C20Rik
chr1	26390702	26390800	482	2.17134	-1.68213	0.0385921	Intergenic				Intergenic	296709	NM_001033764	4931408C20Rik
chr1	26538502	26538600	483	1.83924	-1.24842	0.0316923	Intergenic				Lx2|LINE|L1	148909	NM_001033764	4931408C20Rik
chr1	26766902	26767000	484	2.17136	-1.68152	0.0385921	Intergenic				Lx9|LINE|L1	-79491	NM_001033764	4931408C20Rik
chr1	26774802	26774900	485	1.89764	-1.48081	0.0351774	Intergenic				Lx3C|LINE|L1	-87391	NM_001033764	4931408C20Rik
chr1	26774902	26775000	486	2.07852	-1.0981	0.00625345	Intergenic				Lx3C|LINE|L1	-87491	NM_001033764	4931408C20Rik
chr1	26775002	26775100	487	1.34751	-0.795329	0.0246778	Intergenic				Lx3C|LINE|L1	-87591	NM_001033764	4931408C20Rik
chr1	26775102	26775200	488	1.18281	-0.756195	0.0428228	Intergenic				Intergenic	-87691	NM_001033764	4931408C20Rik
chr1	26871002	26871100	489	2.90956	-1.83307	0.0417514	Intergenic				L1_Mur3|LINE|L1	-183591	NM_001033764	4931408C20Rik
chr1	26910202	26910300	490	1.74851	-0.875192	0.00593492	Intergenic				Intergenic	-222791	NM_001033764	4931408C20Rik
chr1	27189902	27190000	491	1.89695	-1.48086	0.0364266	Intergenic				RMER17B|LTR|ERVK	-502491	NM_001033764	4931408C20Rik
chr1	27190102	27190200	492	1.66411	-0.756227	0.00523328	Intergenic				RMER17B|LTR|ERVK	-502691	NM_001033764	4931408C20Rik
chr1	27190302	27190400	493	1.31481	-0.959234	0.0433262	Intergenic				RMER13B|LTR|ERVK	-502891	NM_001033764	4931408C20Rik
chr1	27227602	27227700	494	2.87204	-1.83435	0.0214941	Intergenic				L1Md_A|LINE|L1	-540191	NM_001033764	4931408C20Rik
chr1	27312002	27312100	495	1.60402	-0.960428	0.016276	Intergenic				RMER17A2|LTR|ERVK	-624591	NM_001033764	4931408C20Rik
chr1	27395302	27395400	496	1.61315	-1.14574	0.0266284	Intergenic				RMER15-int|LTR|ERVL	-707891	NM_001033764	4931408C20Rik
chr1	27541002	27541100	497	1.89767	-1.47985	0.0351774	Intergenic				Lx3_Mus|LINE|L1	-853591	NM_001033764	4931408C20Rik
chr1	27599602	27599700	498	1.6993	-1.0967	0.0169192	Intergenic				RMER6D|LTR|ERVK	-912191	NM_001033764	4931408C20Rik
chr1	27744202	27744300	499	1.89767	-1.48023	0.0351774	Intergenic				Lx|LINE|L1	1036001	NM_001013750	Gm597
chr1	27873102	27873200	500	2.86183	-1.83467	0.0277211	Intergenic				L1_Mus2|LINE|L1	907101	NM_001013750	Gm597
chr1	27902502	27902600	501	2.281	-1.61256	0.0400969	Intergenic				Intergenic	877701	NM_001013750	Gm597
chr1	27920602	27920700	502	3.1544	-1.682	0.00635226	Intergenic				RMER13B|LTR|ERVK	859601	NM_001013750	Gm597
chr1	28062402	28062500	503	3.1544	-1.682	0.00635226	Intergenic				L1Md_F2|LINE|L1	717801	NM_001013750	Gm597
chr1	28101602	28101700	504	1.52153	-1.19621	0.0414212	Intergenic				Intergenic	678601	NM_001013750	Gm597
chr1	28101802	28101900	505	1.78532	-0.681284	0.00253539	Intergenic				Intergenic	678401	NM_001013750	Gm597
chr1	28103602	28103700	506	1.91811	-1.19602	0.0118309	Intergenic				RMER17A|LTR|ERVK	676601	NM_001013750	Gm597
chr1	28103702	28103800	507	2.17135	-1.68184	0.0385921	Intergenic				RMER17A|LTR|ERVK	676501	NM_001013750	Gm597
chr1	28104102	28104200	508	2.01085	-1.41921	0.0212866	Intergenic				ORR1A4|LTR|ERVL-MaLR	676101	NM_001013750	Gm597
chr1	28233202	28233300	509	3.02013	-1.75584	0.0117256	Intergenic				B1_Mus1|SINE|Alu	547001	NM_001013750	Gm597
chr1	28233302	28233400	510	3.02013	-1.75584	0.0117256	Intergenic				B1_Mus1|SINE|Alu	546901	NM_001013750	Gm597
chr1	28240102	28240200	511	1.71324	-1.09601	0.0276171	Intergenic				Lx2|LINE|L1	540101	NM_001013750	Gm597
chr1	28247502	28247600	512	2.87205	-1.834	0.0214941	Intergenic				Lx8b|LINE|L1	532701	NM_001013750	Gm597
chr1	28370902	28371000	513	2.17135	-1.68184	0.0385921	Intergenic				Lx10|LINE|L1	409301	NM_001013750	Gm597
chr1	28588202	28588300	514	2.87204	-1.83432	0.0214941	Intergenic				Lx8b|LINE|L1	192001	NM_001013750	Gm597
chr1	28623102	28623200	515	3.15243	-1.68267	0.00686326	Intergenic				Lx5c|LINE|L1	157101	NM_001013750	Gm597
chr1	28707302	28707400	516	1.27839	-0.833414	0.0357386	Intergenic				Intergenic	72901	NM_001013750	Gm597
chr1	28735702	28735800	517	2.01084	-1.41956	0.0212866	Intergenic				MLT1A|LTR|ERVL-MaLR	44501	NM_001013750	Gm597
chr1	28859002	28859100	518	2.20659	-1.30443	0.0102279	Intergenic				RLTR9D2|LTR|ERVK	-78799	NM_001013750	Gm597
chr1	28859102	28859200	519	5.34907	-1.83387	0.00195452	Intergenic				RLTR9D2|LTR|ERVK	-78899	NM_001013750	Gm597
chr1	28862802	28862900	520	2.76203	-1.35911	0.00493528	Intergenic				B3A|SINE|B2	-82599	NM_001013750	Gm597
chr1	28991602	28991700	521	1.16446	-0.646223	0.0351293	Intergenic				(TG)n|Simple_repeat|Simple_repeat	-211399	NM_001013750	Gm597
chr1	29222402	29222500	522	1.6081	-0.959541	0.0206471	Intergenic				Lx|LINE|L1	-199037	NR_105760	Mir6342
chr1	29222502	29222600	523	1.85857	-1.00394	0.00806985	Intergenic				Lx|LINE|L1	-198937	NR_105760	Mir6342
chr1	29321202	29321300	524	2.30562	-1.61192	0.0224742	Intergenic				L1VL4|LINE|L1	-100237	NR_105760	Mir6342
chr1	29359102	29359200	525	1.28344	-0.833099	0.0431408	Intergenic				BGLII_Mur|LTR|ERVK	-62337	NR_105760	Mir6342
chr1	29431002	29431100	526	2.64244	-1.41975	0.005142	Intergenic				L1Md_F2|LINE|L1	9563	NR_105760	Mir6342
chr1	29431102	29431200	527	2.74445	-1.3607	0.00235282	Intergenic				L1Md_F2|LINE|L1	9663	NR_105760	Mir6342
chr1	29465302	29465400	528	2.17136	-1.68155	0.0385921	Intergenic				L1_Mus2|LINE|L1	43863	NR_105760	Mir6342
chr1	29561702	29561800	529	1.89766	-1.4802	0.0351774	Intergenic				Intergenic	140263	NR_105760	Mir6342
chr1	29576602	29576700	530	2.76203	-1.35911	0.00493529	Intergenic				Lx3A|LINE|L1	155163	NR_105760	Mir6342
chr1	29804702	29804800	531	2.90795	-1.83304	0.0417857	Intergenic				RMER17A|LTR|ERVK	383263	NR_105760	Mir6342
chr1	29804802	29804900	532	2.90795	-1.83304	0.0417857	Intergenic				RMER17A|LTR|ERVK	383363	NR_105760	Mir6342
chr1	29804902	29805000	533	3.06572	-1.75488	0.0303538	Intergenic				RMER17A|LTR|ERVK	383463	NR_105760	Mir6342
chr1	29811002	29811100	534	3.49539	-1.48087	0.000977785	Intergenic				Lx9|LINE|L1	389563	NR_105760	Mir6342
chr1	29909502	29909600	535	2.30562	-1.61192	0.0224742	Intergenic				L1_Mus2|LINE|L1	488063	NR_105760	Mir6342
chr1	30019302	30019400	536	1.90741	-1.19726	0.0203685	Intergenic				L1_Mus3|LINE|L1	597863	NR_105760	Mir6342
chr1	30050002	30050100	537	1.24916	-0.718219	0.0294888	Intergenic				Lx6|LINE|L1	628563	NR_105760	Mir6342
chr1	30114902	30115000	538	2.11582	-1.35987	0.0127374	Intergenic				Lx3A|LINE|L1	693463	NR_105760	Mir6342
chr1	30349702	30349800	539	5.32784	-1.83483	0.00401906	Intergenic				ORR1E|LTR|ERVL-MaLR	513505	NM_001081080	Phf3
chr1	30413402	30413500	540	1.3148	-0.959638	0.0433262	Intergenic				Intergenic	449805	NM_001081080	Phf3
chr1	30416502	30416600	541	2.11582	-1.35984	0.0127374	Intergenic				Intergenic	446705	NM_001081080	Phf3
chr1	30516002	30516100	542	1.5215	-1.19716	0.0414212	Intergenic				Intergenic	347205	NM_001081080	Phf3
chr1	30516102	30516200	543	1.41423	-0.756412	0.0161496	Intergenic				Intergenic	347105	NM_001081080	Phf3
chr1	30524602	30524700	544	2.17135	-1.68186	0.0385921	Intergenic				L1Md_T|LINE|L1	338605	NM_001081080	Phf3
chr1	30535802	30535900	545	2.16757	-1.30504	0.0389216	Intergenic				Intergenic	327405	NM_001081080	Phf3
chr1	30569902	30570000	546	1.90146	-1.47982	0.0410751	Intergenic				Lx5c|LINE|L1	293305	NM_001081080	Phf3
chr1	30570102	30570200	547	1.89766	-1.48014	0.0351774	Intergenic				Lx5c|LINE|L1	293105	NM_001081080	Phf3
chr1	30570202	30570300	548	2.01087	-1.41861	0.0212866	Intergenic				Lx5c|LINE|L1	293005	NM_001081080	Phf3
chr1	30574702	30574800	549	2.01087	-1.41861	0.0212866	Intergenic				RLTR10-int|LTR|ERVK	288505	NM_001081080	Phf3
chr1	30597502	30597600	550	2.87206	-1.83368	0.0214941	Intergenic				L1_Mus3|LINE|L1	265705	NM_001081080	Phf3
chr1	30610302	30610400	551	3.02013	-1.75584	0.0117256	Intergenic				MuRRS4-int|LTR|ERV1	252905	NM_001081080	Phf3
chr1	30620002	30620100	552	2.30563	-1.61158	0.0224742	Intergenic				Lx6|LINE|L1	243205	NM_001081080	Phf3
chr1	30677602	30677700	553	1.82646	-1.24928	0.0192284	Intergenic				Intergenic	185605	NM_001081080	Phf3
chr1	30683302	30683400	554	2.30562	-1.61192	0.0224742	Intergenic				MTEa|LTR|ERVL-MaLR	179905	NM_001081080	Phf3
chr1	30717602	30717700	555	1.46367	-0.8746	0.0337555	Intergenic				RMER17D2|LTR|ERVK	145605	NM_001081080	Phf3
chr1	30738102	30738200	556	1.90513	-1.19764	0.0193408	Intergenic				ERVB5_1-I_MM-int|LTR|ERVK	125105	NM_001081080	Phf3
chr1	30823202	30823300	557	1.06876	-0.302826	0.0226756	intron	NM_001081080	Phf3	intron 4 of 14	intron (NM_001081080, intron 4 of 14)	40005	NM_001081080	Phf3
chr1	30823302	30823400	558	1.20522	-0.51179	0.0201098	intron	NM_001081080	Phf3	intron 4 of 14	intron (NM_001081080, intron 4 of 14)	39905	NM_001081080	Phf3
chr1	30823402	30823500	559	1.28544	-0.576912	0.0187359	intron	NM_001081080	Phf3	intron 4 of 14	intron (NM_001081080, intron 4 of 14)	39805	NM_001081080	Phf3
chr1	30910002	30910100	560	3.02013	-1.75584	0.0117256	Intergenic				Intergenic	39659	NR_002688	Gm13363
chr1	30914702	30914800	561	2.87206	-1.83368	0.0214941	Intergenic				Intergenic	34959	NR_002688	Gm13363
chr1	30917802	30917900	562	2.30883	-1.24858	0.00555879	Intergenic				MLTR18D_MM|LTR|ERVK	31859	NR_002688	Gm13363
chr1	30969802	30969900	563	1.69928	-1.09734	0.0169192	Intergenic				L1_Mus1|LINE|L1	-20096	NM_011200	Ptp4a1
chr1	31256602	31256700	564	1.69656	-1.09794	0.0190725	Intergenic				MLTR11A|LTR|ERVK	-8196	NR_015347	Gm4850
chr1	31419302	31419400	565	2.30499	-0.717971	0.00019285	Intergenic				(TCTCTG)n|Simple_repeat|Simple_repeat	154504	NR_015347	Gm4850
chr1	31419402	31419500	566	1.49783	-0.448529	0.00416302	Intergenic				Intergenic	154604	NR_015347	Gm4850
chr1	31419502	31419600	567	1.08236	-0.47968	0.0336053	Intergenic				B1F1|SINE|Alu	154704	NR_015347	Gm4850
chr1	31514002	31514100	568	2.11137	-1.36086	0.0153928	Intergenic				Intergenic	249204	NR_015347	Gm4850
chr1	31539902	31540000	569	1.5993	-0.511169	0.00409077	Intergenic				Lx2A1|LINE|L1	275104	NR_015347	Gm4850
chr1	31639102	31639200	570	2.1158	-1.36054	0.0127374	Intergenic				Lx2A|LINE|L1	374304	NR_015347	Gm4850
chr1	31639302	31639400	571	1.61315	-1.14574	0.0266284	Intergenic				Intergenic	374504	NR_015347	Gm4850
chr1	31768402	31768500	572	2.01087	-1.41861	0.0212866	Intergenic				Intergenic	-404355	NM_133235	Khdrbs2
chr1	31979502	31979600	573	2.87205	-1.834	0.0214941	Intergenic				Intergenic	-193255	NM_133235	Khdrbs2
chr1	31979602	31979700	574	3.02013	-1.75584	0.0117256	Intergenic				Intergenic	-193155	NM_133235	Khdrbs2
chr1	32174802	32174900	575	1.31418	-0.960269	0.0446707	intron	NM_133235	Khdrbs2	intron 1 of 8	intron (NM_133235, intron 1 of 8)	2045	NM_133235	Khdrbs2
chr1	32251002	32251100	576	1.91811	-1.19608	0.0118309	intron	NM_133235	Khdrbs2	intron 2 of 8	intron (NM_133235, intron 2 of 8)	78245	NM_133235	Khdrbs2
chr1	32407502	32407600	577	1.72863	-1.30357	0.0309072	intron	NM_133235	Khdrbs2	intron 3 of 8	MTC|LTR|ERVL-MaLR	113448	NM_001199956	Gm9839
chr1	32407702	32407800	578	1.62368	-1.35968	0.0490717	intron	NM_133235	Khdrbs2	intron 3 of 8	intron (NM_133235, intron 3 of 8)	113248	NM_001199956	Gm9839
chr1	32443702	32443800	579	1.52153	-1.19618	0.0414212	intron	NM_133235	Khdrbs2	intron 4 of 8	intron (NM_133235, intron 4 of 8)	77248	NM_001199956	Gm9839
chr1	32498602	32498700	580	2.03394	-1.418	0.0384363	intron	NM_133235	Khdrbs2	intron 6 of 8	intron (NM_133235, intron 6 of 8)	22348	NM_001199956	Gm9839
chr1	32502202	32502300	581	3.02013	-1.75587	0.0117256	intron	NM_133235	Khdrbs2	intron 6 of 8	(TTTG)n|Simple_repeat|Simple_repeat	18748	NM_001199956	Gm9839
chr1	32592702	32592800	582	5.34907	-1.83387	0.00195452	intron	NM_133235	Khdrbs2	intron 6 of 8	intron (NM_133235, intron 6 of 8)	-45458	NM_001164286	Gm5415
chr1	32612502	32612600	583	3.02014	-1.75552	0.0117256	intron	NM_133235	Khdrbs2	intron 6 of 8	Lx8|LINE|L1	-65258	NM_001164286	Gm5415
chr1	32639702	32639800	584	2.64664	-1.41848	0.00418539	intron	NM_133235	Khdrbs2	intron 7 of 8	MLT1J-int|LTR|ERVL-MaLR	-92458	NM_001164286	Gm5415
chr1	32639802	32639900	585	2.54596	-1.47972	0.00881955	intron	NM_133235	Khdrbs2	intron 7 of 8	MLT1J-int|LTR|ERVL-MaLR	-92558	NM_001164286	Gm5415
chr1	32700102	32700200	586	2.87204	-1.83432	0.0214941	Intergenic				Intergenic	-152858	NM_001164286	Gm5415
chr1	32742302	32742400	587	2.83115	-1.83499	0.047247	Intergenic				Intergenic	-195058	NM_001164286	Gm5415
chr1	32807602	32807700	588	1.82645	-1.24966	0.0192284	Intergenic				Intergenic	-260358	NM_001164286	Gm5415
chr1	32807702	32807800	589	1.74777	-0.875536	0.00627926	Intergenic				Intergenic	-260458	NM_001164286	Gm5415
chr1	32874402	32874500	590	1.5215	-1.19716	0.0414212	Intergenic				Intergenic	-327158	NM_001164286	Gm5415
chr1	32874502	32874600	591	2.01084	-1.41956	0.0212866	Intergenic				Intergenic	-327258	NM_001164286	Gm5415
chr1	32901302	32901400	592	2.17136	-1.68152	0.0385921	Intergenic				Intergenic	-354058	NM_001164286	Gm5415
chr1	32901902	32902000	593	1.84274	-1.24804	0.0312818	Intergenic				Intergenic	-354658	NM_001164286	Gm5415
chr1	32902102	32902200	594	1.91189	-0.610268	0.00301374	Intergenic				Intergenic	-354858	NM_001164286	Gm5415
chr1	32902202	32902300	595	2.06791	-0.680815	0.00164427	Intergenic				Intergenic	-354958	NM_001164286	Gm5415
chr1	32902302	32902400	596	1.72864	-1.30329	0.0309072	Intergenic				Intergenic	-355058	NM_001164286	Gm5415
chr1	32909002	32909100	597	1.02022	-0.332207	0.031597	Intergenic				Intergenic	-361758	NM_001164286	Gm5415
chr1	32990202	32990300	598	1.44547	-0.480053	0.00511066	Intergenic				Lx2A1|LINE|L1	-442958	NM_001164286	Gm5415
chr1	32990302	32990400	599	1.24916	-0.718219	0.0294888	Intergenic				Lx2A1|LINE|L1	-443058	NM_001164286	Gm5415
chr1	33008802	33008900	600	1.52151	-1.19681	0.0414212	Intergenic				L1_Mus2|LINE|L1	-461558	NM_001164286	Gm5415
chr1	33100102	33100200	601	3.04003	-1.75523	0.0192475	Intergenic				B4A|SINE|B4	-552858	NM_001164286	Gm5415
chr1	33102202	33102300	602	1.89765	-1.48046	0.0351774	Intergenic				Intergenic	-554958	NM_001164286	Gm5415
chr1	33145302	33145400	603	1.62367	-1.36035	0.0490717	Intergenic				L1_Mur3|LINE|L1	524443	NM_008922	Prim2
chr1	33145402	33145500	604	1.82646	-1.24928	0.0192284	Intergenic				L1_Mur3|LINE|L1	524343	NM_008922	Prim2
chr1	33212702	33212800	605	1.52898	-1.00403	0.0226811	Intergenic				Intergenic	457043	NM_008922	Prim2
chr1	33212802	33212900	606	1.52152	-1.19656	0.0414212	Intergenic				Intergenic	456943	NM_008922	Prim2
chr1	33223102	33223200	607	1.72868	-1.303	0.0309413	Intergenic				Intergenic	446643	NM_008922	Prim2
chr1	33223202	33223300	608	1.72864	-1.30332	0.0309072	Intergenic				Intergenic	446543	NM_008922	Prim2
chr1	33263202	33263300	609	2.86183	-1.83467	0.0277209	Intergenic				RMER1C|Other|Other	406543	NM_008922	Prim2
chr1	33277902	33278000	610	1.72909	-1.30294	0.0315281	Intergenic				Intergenic	391843	NM_008922	Prim2
chr1	33373102	33373200	611	3.1544	-1.682	0.00635226	Intergenic				Intergenic	296643	NM_008922	Prim2
chr1	33373402	33373500	612	2.21365	-1.30348	0.007546	Intergenic				Intergenic	296343	NM_008922	Prim2
chr1	33454502	33454600	613	1.06526	-0.304433	0.0435756	intron	NM_008922	Prim2	intron 13 of 13	intron (NM_008922, intron 13 of 13)	215243	NM_008922	Prim2
chr1	33456302	33456400	614	1.07503	-0.38952	0.0275831	intron	NM_008922	Prim2	intron 13 of 13	intron (NM_008922, intron 13 of 13)	213443	NM_008922	Prim2
chr1	33456502	33456600	615	1.82646	-1.24931	0.0192284	intron	NM_008922	Prim2	intron 13 of 13	intron (NM_008922, intron 13 of 13)	213243	NM_008922	Prim2
chr1	33460802	33460900	616	3.02012	-1.75616	0.0117256	intron	NM_008922	Prim2	intron 13 of 13	intron (NM_008922, intron 13 of 13)	208943	NM_008922	Prim2
chr1	33460902	33461000	617	3.02012	-1.75616	0.0117256	intron	NM_008922	Prim2	intron 13 of 13	ID_B1|SINE|B4	208843	NM_008922	Prim2
chr1	33475702	33475800	618	1.31261	-0.681937	0.0201728	intron	NM_008922	Prim2	intron 12 of 13	intron (NM_008922, intron 12 of 13)	194043	NM_008922	Prim2
chr1	33500002	33500100	619	1.18281	-0.756195	0.0428228	intron	NM_008922	Prim2	intron 10 of 13	intron (NM_008922, intron 10 of 13)	169743	NM_008922	Prim2
chr1	33500102	33500200	620	1.25713	-0.481453	0.0226906	intron	NM_008922	Prim2	intron 10 of 13	intron (NM_008922, intron 10 of 13)	169643	NM_008922	Prim2
chr1	33500202	33500300	621	1.08231	-0.481267	0.0336053	intron	NM_008922	Prim2	intron 10 of 13	intron (NM_008922, intron 10 of 13)	169543	NM_008922	Prim2
chr1	33515602	33515700	622	2.01087	-1.41864	0.0212866	intron	NM_008922	Prim2	intron 8 of 13	intron (NM_008922, intron 8 of 13)	154143	NM_008922	Prim2
chr1	33557802	33557900	623	1.61315	-1.14577	0.0266284	intron	NM_008922	Prim2	intron 7 of 13	L1_Mus3|LINE|L1	111943	NM_008922	Prim2
chr1	33586002	33586100	624	2.87205	-1.83403	0.0214941	intron	NM_008922	Prim2	intron 7 of 13	intron (NM_008922, intron 7 of 13)	83743	NM_008922	Prim2
chr1	33595302	33595400	625	2.30562	-1.61192	0.0224742	intron	NM_008922	Prim2	intron 7 of 13	intron (NM_008922, intron 7 of 13)	74443	NM_008922	Prim2
chr1	33595402	33595500	626	1.89765	-1.48052	0.0351774	intron	NM_008922	Prim2	intron 7 of 13	intron (NM_008922, intron 7 of 13)	74343	NM_008922	Prim2
chr1	33610102	33610200	627	1.89765	-1.48052	0.0351774	intron	NM_008922	Prim2	intron 7 of 13	intron (NM_008922, intron 7 of 13)	59643	NM_008922	Prim2
chr1	33636502	33636600	628	1.60593	-0.959739	0.0146524	intron	NM_008922	Prim2	intron 5 of 13	B3|SINE|B2	33243	NM_008922	Prim2
chr1	33647602	33647700	629	1.44768	-1.05003	0.0347222	intron	NM_008922	Prim2	intron 5 of 13	intron (NM_008922, intron 5 of 13)	22143	NM_008922	Prim2
chr1	33665202	33665300	630	1.16446	-0.646194	0.0351293	intron	NM_008922	Prim2	intron 3 of 13	intron (NM_008922, intron 3 of 13)	4543	NM_008922	Prim2
chr1	33759402	33759500	631	1.52152	-1.19656	0.0414212	Intergenic				Intergenic	-1701	NM_145392	Bag2
chr1	33789402	33789500	632	2.17133	-1.68244	0.0385921	intron	NM_133817	Zfp451	intron 3 of 14	ID_B1|SINE|B4	24976	NM_133817	Zfp451
chr1	33826702	33826800	633	1.52291	-1.00495	0.0285659	Intergenic				Intergenic	12163	NM_001161816	Gm15455
chr1	33851802	33851900	634	0.943526	0.186483	0.0156344	TTS	NM_177235	Bend6		TTS (NM_177235)	-12937	NM_001161816	Gm15455
chr1	33873802	33873900	635	3.01462	-1.1958	0.000852021	intron	NM_177235	Bend6	intron 3 of 6	B2_Mm2|SINE|B2	33770	NM_177235	Bend6
chr1	33891602	33891700	636	1.52896	-1.00432	0.0226811	intron	NM_177235	Bend6	intron 1 of 6	intron (NM_177235, intron 1 of 6)	15970	NM_177235	Bend6
chr1	33891702	33891800	637	1.31479	-0.959953	0.0433262	intron	NM_177235	Bend6	intron 1 of 6	intron (NM_177235, intron 1 of 6)	15870	NM_177235	Bend6
chr1	33897702	33897800	638	1.46482	-0.874718	0.0191825	intron	NM_177235	Bend6	intron 1 of 6	MTEa|LTR|ERVL-MaLR	9870	NM_177235	Bend6
chr1	33901902	33902000	639	1.82648	-1.24868	0.0192284	intron	NM_177235	Bend6	intron 1 of 6	Lx9|LINE|L1	5670	NM_177235	Bend6
chr1	33906902	33907000	640	1.24914	-0.718876	0.0294888	intron	NM_177235	Bend6	intron 1 of 6	intron (NM_177235, intron 1 of 6)	670	NM_177235	Bend6
chr1	33907002	33907100	641	1.679	-0.916225	0.00936948	intron	NM_177235	Bend6	intron 1 of 6	CpG	570	NM_177235	Bend6
chr1	33907102	33907200	642	1.52897	-1.00401	0.0226811	intron	NM_177235	Bend6	intron 1 of 6	CpG	470	NM_177235	Bend6
chr1	33907202	33907300	643	1.39059	-0.917297	0.0305159	promoter-TSS	NM_001276764			promoter-TSS (NM_001276764)	370	NM_177235	Bend6
chr1	33935502	33935600	644	1.41425	-0.755754	0.0161496	intron	NM_001276764		intron 2 of 102	intron (NM_001276764, intron 2 of 102)	27326	NM_001276764	Dst
chr1	33943902	33944000	645	2.17136	-1.68152	0.0385921	intron	NM_001276764		intron 2 of 102	MTD|LTR|ERVL-MaLR	35726	NM_001276764	Dst
chr1	33944002	33944100	646	2.17136	-1.68152	0.0385921	intron	NM_001276764		intron 2 of 102	MTD|LTR|ERVL-MaLR	35826	NM_001276764	Dst
chr1	33944702	33944800	647	1.3148	-0.959579	0.0433262	intron	NM_001276764		intron 2 of 102	intron (NM_001276764, intron 2 of 102)	36526	NM_001276764	Dst
chr1	33944802	33944900	648	1.39174	-0.916982	0.0289918	intron	NM_001276764		intron 2 of 102	intron (NM_001276764, intron 2 of 102)	36626	NM_001276764	Dst
chr1	33949702	33949800	649	1.61314	-1.14603	0.0266284	intron	NM_001276764		intron 2 of 102	ORR1A4|LTR|ERVL-MaLR	41526	NM_001276764	Dst
chr1	33980402	33980500	650	1.7273	-1.30398	0.0340803	intron	NM_001276764		intron 3 of 102	intron (NM_001276764, intron 3 of 102)	-31374	NM_134448	Dst
chr1	33980502	33980600	651	1.67264	-0.917259	0.0184519	intron	NM_001276764		intron 3 of 102	intron (NM_001276764, intron 3 of 102)	-31274	NM_134448	Dst
chr1	33980602	33980700	652	1.16443	-0.647191	0.0351293	intron	NM_001276764		intron 3 of 102	intron (NM_001276764, intron 3 of 102)	-31174	NM_134448	Dst
chr1	33980702	33980800	653	1.31479	-0.959895	0.0433262	intron	NM_001276764		intron 3 of 102	intron (NM_001276764, intron 3 of 102)	-31074	NM_134448	Dst
chr1	33989502	33989600	654	1.06325	-0.222464	0.0186673	intron	NM_001276764		intron 3 of 102	intron (NM_001276764, intron 3 of 102)	-22274	NM_134448	Dst
chr1	33989602	33989700	655	1.09991	-0.121608	0.0110055	intron	NM_001276764		intron 3 of 102	intron (NM_001276764, intron 3 of 102)	-22174	NM_134448	Dst
chr1	33989702	33989800	656	1.15006	-0.170595	0.00942647	intron	NM_001276764		intron 3 of 102	intron (NM_001276764, intron 3 of 102)	-22074	NM_134448	Dst
chr1	33989802	33989900	657	1.37426	-0.64601	0.0158101	intron	NM_001276764		intron 3 of 102	intron (NM_001276764, intron 3 of 102)	-21974	NM_134448	Dst
chr1	33993002	33993100	658	1.0909	-0.57735	0.0410152	intron	NM_001276764		intron 3 of 102	intron (NM_001276764, intron 3 of 102)	-18774	NM_134448	Dst
chr1	34001602	34001700	659	5.45485	-1.75699	0.00278437	intron	NM_001276764		intron 3 of 102	B1F1|SINE|Alu	-10174	NM_134448	Dst
chr1	34001702	34001800	660	3.02012	-1.75619	0.0117256	intron	NM_001276764		intron 3 of 102	intron (NM_001276764, intron 3 of 102)	-10074	NM_134448	Dst
chr1	34010802	34010900	661	1.4775	-0.719377	0.0108122	promoter-TSS	NM_134448	Dst		promoter-TSS (NM_134448)	-974	NM_134448	Dst
chr1	34012602	34012700	662	1.89765	-1.48049	0.0351774	intron	NM_133833	Dst	intron 1 of 92	intron (NM_133833, intron 1 of 92)	826	NM_133833	Dst
chr1	34012702	34012800	663	2.87204	-1.83432	0.0214941	intron	NM_133833	Dst	intron 1 of 92	intron (NM_133833, intron 1 of 92)	926	NM_133833	Dst
chr1	34022102	34022200	664	1.5215	-1.19713	0.0414212	intron	NM_133833	Dst	intron 1 of 92	intron (NM_133833, intron 1 of 92)	10326	NM_133833	Dst
chr1	34022202	34022300	665	1.61314	-1.14606	0.0266284	intron	NM_133833	Dst	intron 1 of 92	intron (NM_133833, intron 1 of 92)	10426	NM_133833	Dst
chr1	34053602	34053700	666	1.39164	-0.513166	0.0128158	intron	NM_133833	Dst	intron 1 of 92	intron (NM_133833, intron 1 of 92)	41826	NM_133833	Dst
chr1	34095202	34095300	667	3.12741	-1.68296	0.0138555	intron	NM_001276764		intron 5 of 102	intron (NM_001276764, intron 5 of 102)	-22108	NR_105861	Mir6896
chr1	34095302	34095400	668	5.34906	-1.83419	0.00195452	intron	NM_001276764		intron 5 of 102	intron (NM_001276764, intron 5 of 102)	-22008	NR_105861	Mir6896
chr1	34108502	34108600	669	1.16444	-0.646907	0.0351293	intron	NM_001276764		intron 5 of 102	intron (NM_001276764, intron 5 of 102)	-8808	NR_105861	Mir6896
chr1	34108702	34108800	670	1.09088	-0.578034	0.0410152	intron	NM_001276764		intron 5 of 102	intron (NM_001276764, intron 5 of 102)	-8608	NR_105861	Mir6896
chr1	34109702	34109800	671	1.59366	-0.388408	0.00194776	intron	NM_001276764		intron 5 of 102	intron (NM_001276764, intron 5 of 102)	-7608	NR_105861	Mir6896
chr1	34109802	34109900	672	1.63651	-0.359727	0.00094425	intron	NM_001276764		intron 5 of 102	intron (NM_001276764, intron 5 of 102)	-7508	NR_105861	Mir6896
chr1	34110002	34110100	673	1.91988	-0.171151	3.8713e-05	intron	NM_001276764		intron 5 of 102	intron (NM_001276764, intron 5 of 102)	-7308	NR_105861	Mir6896
chr1	34110102	34110200	674	1.82769	-0.361125	0.000497532	intron	NM_001276764		intron 5 of 102	intron (NM_001276764, intron 5 of 102)	-7208	NR_105861	Mir6896
chr1	34110202	34110300	675	1.40979	-0.390086	0.00433634	intron	NM_001276764		intron 5 of 102	RSINE1|SINE|B4	-7108	NR_105861	Mir6896
chr1	34119602	34119700	676	1.18281	-0.756136	0.0428228	intron	NM_001276764		intron 8 of 102	intron (NM_001276764, intron 8 of 102)	2292	NR_105861	Mir6896
chr1	34120602	34120700	677	1.18282	-0.75588	0.0428228	intron	NM_001276764		intron 8 of 102	intron (NM_001276764, intron 8 of 102)	3292	NR_105861	Mir6896
chr1	34120702	34120800	678	1.74853	-0.874562	0.00593492	intron	NM_001276764		intron 8 of 102	intron (NM_001276764, intron 8 of 102)	3392	NR_105861	Mir6896
chr1	34151402	34151500	679	2.62232	-1.4201	0.0171978	intron	NM_001276764		intron 9 of 102	intron (NM_001276764, intron 9 of 102)	-8879	NM_010081	Dst
chr1	34158802	34158900	680	1.55577	-0.543347	0.0117339	intron	NM_001276764		intron 14 of 102	intron (NM_001276764, intron 14 of 102)	-1479	NM_010081	Dst
chr1	34158902	34159000	681	1.37433	-0.417785	0.0168947	intron	NM_001276764		intron 14 of 102	intron (NM_001276764, intron 14 of 102)	-1379	NM_010081	Dst
chr1	34159002	34159100	682	1.34521	-0.543531	0.0161905	intron	NM_001276764		intron 14 of 102	MLT1A1|LTR|ERVL-MaLR	-1279	NM_010081	Dst
chr1	34177902	34178000	683	0.900231	0.0400336	0.0248118	exon	NM_010081		exon 23 of 24	exon (NM_010081, exon 23 of 24)	17621	NM_010081	Dst
chr1	34264002	34264100	684	1.44828	-1.04928	0.0362869	intron	NM_001276764		intron 74 of 102	intron (NM_001276764, intron 74 of 102)	103721	NM_010081	Dst
chr1	34326402	34326500	685	3.02013	-1.75587	0.0117256	Intergenic				Intergenic	106748	NR_039562	Mir5103
chr1	34367202	34367300	686	1.6498	-0.918146	0.0376038	Intergenic				L1_Rod|LINE|L1	65948	NR_039562	Mir5103
chr1	34406802	34406900	687	2.30526	-1.24948	0.00443069	Intergenic				RMER1B|Other|Other	26348	NR_039562	Mir5103
chr1	34406902	34407000	688	3.00355	-1.19609	0.000403228	Intergenic				RMER1B|Other|Other	26248	NR_039562	Mir5103
chr1	34407002	34407100	689	1.78059	-1.04947	0.0106358	Intergenic				RMER1B|Other|Other	26148	NR_039562	Mir5103
chr1	34446602	34446700	690	1.72863	-1.30357	0.0309072	TTS	NM_178601	Imp4		TTS (NM_178601)	6822	NM_178601	Imp4
chr1	34471802	34471900	691	1.27379	-0.835017	0.0431577	exon	NM_011206	Ptpn18	exon 11 of 15	exon (NM_011206, exon 11 of 15)	12105	NM_011206	Ptpn18
chr1	34471902	34472000	692	1.14916	-0.545276	0.0288619	intron	NM_011206	Ptpn18	intron 11 of 14	intron (NM_011206, intron 11 of 14)	12205	NM_011206	Ptpn18
chr1	34482302	34482400	693	1.71324	-1.09601	0.027617	Intergenic				Intergenic	-16079	NM_009355	Prss39
chr1	34485902	34486000	694	2.01085	-1.41927	0.0212866	Intergenic				Intergenic	-12479	NM_009355	Prss39
chr1	34486002	34486100	695	1.89765	-1.48052	0.0351774	Intergenic				Intergenic	-12379	NM_009355	Prss39
chr1	34584702	34584800	696	2.00423	-1.14622	0.00720663	intron	NM_213727	Amer3	intron 1 of 1	intron (NM_213727, intron 1 of 1)	5058	NM_213727	Amer3
chr1	34587702	34587800	697	2.31622	-1.61094	0.0314881	exon	NM_213727	Amer3	exon 2 of 2	exon (NM_213727, exon 2 of 2)	8058	NM_213727	Amer3
chr1	34587802	34587900	698	1.72864	-1.30329	0.0309072	exon	NM_213727	Amer3	exon 2 of 2	exon (NM_213727, exon 2 of 2)	8158	NM_213727	Amer3
chr1	34636302	34636400	699	2.1158	-1.36054	0.0127374	promoter-TSS	NR_033627			promoter-TSS (NR_033627)	-141	NR_033627	AA619741
chr1	34636402	34636500	700	1.31479	-0.959895	0.0433262	promoter-TSS	NR_033627			promoter-TSS (NR_033627)	-241	NR_033627	AA619741
chr1	34683702	34683800	701	2.17133	-1.68247	0.0385921	Intergenic				Intergenic	-47541	NR_033627	AA619741
chr1	34684902	34685000	702	2.87206	-1.83371	0.0214941	Intergenic				Intergenic	-48741	NR_033627	AA619741
chr1	34717902	34718000	703	1.01782	-0.248531	0.0259498	Intergenic				(TG)n|Simple_repeat|Simple_repeat	-81741	NR_033627	AA619741
chr1	34771502	34771600	704	2.30527	-1.24919	0.00443069	Intergenic				B1_Mm|SINE|Alu	-30171	NM_183019	Arhgef4
chr1	34771602	34771700	705	3.4954	-1.48052	0.000977785	Intergenic				B1_Mm|SINE|Alu	-30071	NM_183019	Arhgef4
chr1	34856602	34856700	706	1.31112	-0.449958	0.00949701	intron	NM_175421	Plekhb2	intron 1 of 6	RLTR28|LTR|ERVL	6692	NM_145516	Plekhb2
chr1	34932302	34932400	707	1.39175	-0.916696	0.0289918	Intergenic				RLTR31M|LTR|ERVK	82392	NM_145516	Plekhb2
chr1	34932402	34932500	708	1.31479	-0.959924	0.0433262	Intergenic				RLTR31M|LTR|ERVK	82492	NM_145516	Plekhb2
chr1	34967002	34967100	709	1.89766	-1.48014	0.0351774	Intergenic				L1ME2|LINE|L1	117092	NM_145516	Plekhb2
chr1	34974002	34974100	710	2.17135	-1.68184	0.0385921	Intergenic				Lx8|LINE|L1	124092	NM_145516	Plekhb2
chr1	34979902	34980000	711	1.52151	-1.19678	0.0414212	Intergenic				Intergenic	129992	NM_145516	Plekhb2
chr1	35015402	35015500	712	1.51976	-1.19719	0.0452237	Intergenic				Intergenic	165492	NM_145516	Plekhb2
chr1	35079602	35079700	713	2.00589	-1.41962	0.0269857	Intergenic				Intergenic	229692	NM_145516	Plekhb2
chr1	35106602	35106700	714	2.39142	-1.1965	0.00258065	Intergenic				Intergenic	256692	NM_145516	Plekhb2
chr1	35240402	35240500	715	2.17135	-1.68184	0.0385921	Intergenic				IMPB_01|Satellite|Satellite	282182	NR_106129	Mir7669
chr1	35240502	35240600	716	1.89765	-1.48052	0.0351774	Intergenic				Intergenic	282082	NR_106129	Mir7669
chr1	35245502	35245600	717	2.11541	-1.36048	0.0130644	Intergenic				Intergenic	277082	NR_106129	Mir7669
chr1	35382602	35382700	718	2.17135	-1.68186	0.0385921	Intergenic				Intergenic	139982	NR_106129	Mir7669
chr1	35418902	35419000	719	3.02011	-1.75651	0.0117256	Intergenic				(TG)n|Simple_repeat|Simple_repeat	103682	NR_106129	Mir7669
chr1	35419002	35419100	720	2.17135	-1.68184	0.0385921	Intergenic				B4|SINE|B4	103582	NR_106129	Mir7669
chr1	35448102	35448200	721	2.01085	-1.41927	0.0212866	Intergenic				Lx7|LINE|L1	74482	NR_106129	Mir7669
chr1	35453202	35453300	722	1.72864	-1.30332	0.0309072	Intergenic				Intergenic	69382	NR_106129	Mir7669
chr1	35453302	35453400	723	1.44769	-1.04968	0.0347222	Intergenic				Intergenic	69282	NR_106129	Mir7669
chr1	35458802	35458900	724	2.87206	-1.83371	0.0214941	Intergenic				B1_Mus2|SINE|Alu	63782	NR_106129	Mir7669
chr1	35469702	35469800	725	1.78056	-1.05044	0.0106358	Intergenic				MTD|LTR|ERVL-MaLR	52882	NR_106129	Mir7669
chr1	35469802	35469900	726	1.44458	-1.0506	0.0389086	Intergenic				MTD|LTR|ERVL-MaLR	52782	NR_106129	Mir7669
chr1	35521002	35521100	727	1.28464	-0.833129	0.0448719	Intergenic				L1MB3|LINE|L1	1582	NR_106129	Mir7669
chr1	35605202	35605300	728	3.15243	-1.68267	0.00686317	Intergenic				Intergenic	-82618	NR_106129	Mir7669
chr1	35605302	35605400	729	3.02011	-1.75651	0.0117256	Intergenic				Intergenic	-82718	NR_106129	Mir7669
chr1	35613802	35613900	730	2.54968	-1.09702	0.000857109	Intergenic				Lx8|LINE|L1	-91218	NR_106129	Mir7669
chr1	35681102	35681200	731	2.01085	-1.41924	0.0212866	Intergenic				Lx8|LINE|L1	-158518	NR_106129	Mir7669
chr1	35685802	35685900	732	1.37332	-0.646352	0.013555	Intergenic				Intergenic	-163218	NR_106129	Mir7669
chr1	35685902	35686000	733	1.48764	-0.577979	0.00600171	Intergenic				Intergenic	-163318	NR_106129	Mir7669
chr1	35686002	35686100	734	1.5384	-0.682321	0.00701438	Intergenic				Intergenic	-163418	NR_106129	Mir7669
chr1	35700202	35700300	735	2.11582	-1.35984	0.0127374	Intergenic				ORR1A2|LTR|ERVL-MaLR	-177618	NR_106129	Mir7669
chr1	35747402	35747500	736	1.72862	-1.30392	0.0309072	Intergenic				Intergenic	-224818	NR_106129	Mir7669
chr1	35752502	35752600	737	2.17134	-1.68213	0.0385921	Intergenic				RMER5|LTR|ERV1	-229918	NR_106129	Mir7669
chr1	35767302	35767400	738	2.87206	-1.83371	0.0214941	Intergenic				LTR40b|LTR|ERVL	-244718	NR_106129	Mir7669
chr1	35778302	35778400	739	2.42847	-1.54465	0.012949	Intergenic				L1MC4a|LINE|L1	-255718	NR_106129	Mir7669
chr1	35778502	35778600	740	2.17134	-1.68215	0.0385921	Intergenic				MTEa|LTR|ERVL-MaLR	-255918	NR_106129	Mir7669
chr1	35846602	35846700	741	2.42848	-1.5443	0.012949	Intergenic				Intergenic	-221749	NM_015818	Hs6st1
chr1	35849202	35849300	742	1.888	-1.19796	0.0426093	Intergenic				MTEb|LTR|ERVL-MaLR	-219149	NM_015818	Hs6st1
chr1	35849302	35849400	743	2.20622	-1.3044	0.0102706	Intergenic				Intergenic	-219049	NM_015818	Hs6st1
chr1	35902802	35902900	744	1.66313	-0.756885	0.00573679	Intergenic				L1M4|LINE|L1	-165549	NM_015818	Hs6st1
chr1	35902902	35903000	745	2.15882	-1.05066	0.00342286	Intergenic				L1M4|LINE|L1	-165449	NM_015818	Hs6st1
chr1	35928102	35928200	746	1.52151	-1.19678	0.0414212	Intergenic				MTD|LTR|ERVL-MaLR	-140249	NM_015818	Hs6st1
chr1	35936502	35936600	747	1.62367	-1.36035	0.0490717	Intergenic				Intergenic	-131849	NM_015818	Hs6st1
chr1	36017802	36017900	748	1.02628	-0.512793	0.0470953	Intergenic				Intergenic	-50549	NM_015818	Hs6st1
chr1	36052602	36052700	749	1.62366	-1.36067	0.0490717	Intergenic				Intergenic	-15749	NM_015818	Hs6st1
chr1	36093602	36093700	750	2.01084	-1.41959	0.0212866	intron	NM_015818	Hs6st1	intron 1 of 1	intron (NM_015818, intron 1 of 1)	25251	NM_015818	Hs6st1
chr1	36093702	36093800	751	1.89764	-1.48084	0.0351774	intron	NM_015818	Hs6st1	intron 1 of 1	intron (NM_015818, intron 1 of 1)	25351	NM_015818	Hs6st1
chr1	36103802	36103900	752	1.67899	-0.916599	0.00936948	exon	NM_015818	Hs6st1	exon 2 of 2	exon (NM_015818, exon 2 of 2)	35451	NM_015818	Hs6st1
chr1	36103902	36104000	753	1.78461	-0.389924	0.000432641	exon	NM_015818	Hs6st1	exon 2 of 2	exon (NM_015818, exon 2 of 2)	35551	NM_015818	Hs6st1
chr1	36104002	36104100	754	2.03649	-0.360748	6.91342e-05	exon	NM_015818	Hs6st1	exon 2 of 2	exon (NM_015818, exon 2 of 2)	35651	NM_015818	Hs6st1
chr1	36104102	36104200	755	1.49563	-0.449804	0.00338745	exon	NM_015818	Hs6st1	exon 2 of 2	exon (NM_015818, exon 2 of 2)	35751	NM_015818	Hs6st1
chr1	36192702	36192800	756	1.52152	-1.19656	0.0414212	intron	NM_198899	Uggt1	intron 13 of 40	intron (NM_198899, intron 13 of 40)	-48438	NR_105862	Mir6897
chr1	36314102	36314200	757	1.52165	-1.19644	0.047266	intron	NM_001172206	Arid5a	intron 1 of 6	B1_Mus1|SINE|Alu	6418	NM_145996	Arid5a
chr1	36317502	36317600	758	1.72864	-1.30329	0.0309072	intron	NM_001172206	Arid5a	intron 3 of 6	intron (NM_001172206, intron 3 of 6)	9818	NM_145996	Arid5a
chr1	36342002	36342100	759	1.72863	-1.3036	0.0309072	intron	NM_172652	Kansl3	intron 20 of 20	(A)n|Simple_repeat|Simple_repeat	6707	NR_105863	Mir6898
chr1	36403002	36403100	760	1.82647	-1.24897	0.0192284	intron	NM_001277076		intron 21 of 52	intron (NM_001277076, intron 21 of 52)	30760	NM_001277076	Fer1l5
chr1	36410202	36410300	761	1.52585	-1.0047	0.0276095	intron	NM_001277076		intron 31 of 52	B3|SINE|B2	34988	NM_001013374	Lman2l
chr1	36423802	36423900	762	1.53651	-0.833288	0.0141725	3' UTR	NM_001013374		exon 8 of 8	3' UTR (NM_001013374, exon 8 of 8)	21388	NM_001013374	Lman2l
chr1	36435802	36435900	763	1.02307	-0.418491	0.0385383	intron	NM_001013374		intron 4 of 7	L1MB7|LINE|L1	9388	NM_001013374	Lman2l
chr1	36456002	36456100	764	1.39914	-0.511353	0.0116275	Intergenic				L2|LINE|L2	-10812	NM_001013374	Lman2l
chr1	36484302	36484400	765	1.24917	-0.717905	0.0294888	intron	NM_033570	Cnnm4	intron 1 of 6	intron (NM_033570, intron 1 of 6)	12754	NM_033570	Cnnm4
chr1	36519302	36519400	766	1.91052	-1.47956	0.0476526	intron	NM_001039551		intron 2 of 8	intron (NM_001039551, intron 2 of 8)	7475	NM_001039551	Cnnm3
chr1	36523102	36523200	767	1.32057	-0.68131	0.0308524	intron	NM_053186	Cnnm3	intron 7 of 7	C-rich|Low_complexity|Low_complexity	11275	NM_001039551	Cnnm3
chr1	36523202	36523300	768	1.67738	-0.755	0.0108131	intron	NM_053186	Cnnm3	intron 7 of 7	ID4_|SINE|ID	11375	NM_001039551	Cnnm3
chr1	36523302	36523400	769	1.67899	-0.91657	0.00936948	intron	NM_053186	Cnnm3	intron 7 of 7	intron (NM_053186, intron 7 of 7)	11475	NM_001039551	Cnnm3
chr1	36523402	36523500	770	2.11581	-1.36019	0.0127374	intron	NM_053186	Cnnm3	intron 7 of 7	intron (NM_053186, intron 7 of 7)	11575	NM_001039551	Cnnm3
chr1	36534402	36534500	771	1.02024	-0.331587	0.031597	intron	NM_153502	Ankrd23	intron 1 of 8	intron (NM_153502, intron 1 of 8)	1278	NM_153502	Ankrd23
chr1	36549002	36549100	772	2.21365	-1.30345	0.007546	3' UTR	NM_001126047	Sema4c	exon 15 of 15	3' UTR (NM_001126047, exon 15 of 15)	-1850	NM_026241	Ankrd39
chr1	36549102	36549200	773	1.44764	-0.875919	0.0489426	3' UTR	NM_001126047	Sema4c	exon 15 of 15	3' UTR (NM_001126047, exon 15 of 15)	-1950	NM_026241	Ankrd39
chr1	36550502	36550600	774	1.52898	-1.00406	0.0226811	exon	NM_001126047	Sema4c	exon 14 of 15	exon (NM_001126047, exon 14 of 15)	-3350	NM_026241	Ankrd39
chr1	36550602	36550700	775	1.66412	-0.755943	0.00523328	intron	NM_001126047	Sema4c	intron 13 of 14	intron (NM_001126047, intron 13 of 14)	-3450	NM_026241	Ankrd39
chr1	36550702	36550800	776	1.25914	-0.480519	0.0138811	exon	NM_001126047	Sema4c	exon 13 of 15	exon (NM_001126047, exon 13 of 15)	-3550	NM_026241	Ankrd39
chr1	36550802	36550900	777	1.47767	-0.718378	0.0106926	intron	NM_001126047	Sema4c	intron 12 of 14	intron (NM_001126047, intron 12 of 14)	-3650	NM_026241	Ankrd39
chr1	36563902	36564000	778	1.62368	-1.36003	0.0490717	intron	NM_027957	Fam178b	intron 5 of 5	intron (NM_027957, intron 5 of 5)	-5570	NM_001126047	Sema4c
chr1	36572102	36572200	779	2.30562	-1.61192	0.0224742	intron	NM_027957	Fam178b	intron 3 of 5	intron (NM_027957, intron 3 of 5)	-13770	NM_001126047	Sema4c
chr1	36572302	36572400	780	2.17135	-1.68184	0.0385921	intron	NM_027957	Fam178b	intron 3 of 5	intron (NM_027957, intron 3 of 5)	-13970	NM_001126047	Sema4c
chr1	36573202	36573300	781	1.37331	-0.646665	0.013555	intron	NM_027957	Fam178b	intron 3 of 5	intron (NM_027957, intron 3 of 5)	-14870	NM_001126047	Sema4c
chr1	36573302	36573400	782	1.18827	-0.41893	0.0166229	intron	NM_027957	Fam178b	intron 3 of 5	intron (NM_027957, intron 3 of 5)	-14970	NM_001126047	Sema4c
chr1	36584202	36584300	783	0.972255	-0.120866	0.0241496	intron	NM_027957	Fam178b	intron 2 of 5	intron (NM_027957, intron 2 of 5)	9081	NM_027957	Fam178b
chr1	36636502	36636600	784	2.83115	-1.83499	0.0472468	intron	NM_001126046	Fam178b	intron 4 of 14	intron (NM_001126046, intron 4 of 14)	-43219	NM_027957	Fam178b
chr1	36652202	36652300	785	1.89767	-1.47988	0.0351774	intron	NM_001126046	Fam178b	intron 3 of 14	MER21B|LTR|ERVL	30932	NM_001126046	Fam178b
chr1	36655102	36655200	786	0.970061	-0.359945	0.043628	intron	NM_001126046	Fam178b	intron 3 of 14	ORR1C2-int|LTR|ERVL-MaLR	28032	NM_001126046	Fam178b
chr1	36655202	36655300	787	1.23844	-0.389279	0.0115343	intron	NM_001126046	Fam178b	intron 3 of 14	ORR1C2-int|LTR|ERVL-MaLR	27932	NM_001126046	Fam178b
chr1	36674402	36674500	788	1.52152	-1.1965	0.0414212	intron	NM_001126046	Fam178b	intron 1 of 14	MERVL_2A-int|LTR|ERVL	8732	NM_001126046	Fam178b
chr1	36729402	36729500	789	2.17133	-1.68247	0.0385921	intron	NR_040290	4933424G06Rik	intron 4 of 8	(CA)n|Simple_repeat|Simple_repeat	14913	NR_040290	4933424G06Rik
chr1	36749802	36749900	790	1.54442	-0.832944	0.019677	intron	NR_040290	4933424G06Rik	intron 8 of 8	RLTR17B_Mm|LTR|ERVK	-12010	NM_009539	Zap70
chr1	36783702	36783800	791	1.82645	-1.24966	0.0192284	TTS	NM_009539	Zap70		TTS (NM_009539)	21890	NM_009539	Zap70
chr1	36794702	36794800	792	2.01084	-1.41956	0.0212866	intron	NM_018872	Tmem131	intron 39 of 40	intron (NM_018872, intron 39 of 40)	32890	NM_009539	Zap70
chr1	36794802	36794900	793	1.89764	-1.48081	0.0351774	exon	NM_018872	Tmem131	exon 39 of 41	exon (NM_018872, exon 39 of 41)	32990	NM_009539	Zap70
chr1	36797502	36797600	794	1.27485	-0.834987	0.0410418	intron	NM_018872	Tmem131	intron 35 of 40	intron (NM_018872, intron 35 of 40)	35690	NM_009539	Zap70
chr1	36797602	36797700	795	2.20659	-1.30443	0.0102279	intron	NM_018872	Tmem131	intron 35 of 40	ORR1F|LTR|ERVL-MaLR	35790	NM_009539	Zap70
chr1	36797702	36797800	796	2.11109	-1.36083	0.0154385	intron	NM_018872	Tmem131	intron 35 of 40	(TG)n|Simple_repeat|Simple_repeat	35890	NM_009539	Zap70
chr1	36814302	36814400	797	1.89766	-1.48055	0.0351774	intron	NM_018872	Tmem131	intron 25 of 40	intron (NM_018872, intron 25 of 40)	52490	NM_009539	Zap70
chr1	36844002	36844100	798	2.00448	-1.41953	0.0275091	intron	NM_018872	Tmem131	intron 5 of 40	Lx8b|LINE|L1	82190	NM_009539	Zap70
chr1	36844102	36844200	799	3.85228	-1.24983	7.64599e-05	intron	NM_018872	Tmem131	intron 5 of 40	Lx8b|LINE|L1	82290	NM_009539	Zap70
chr1	36844202	36844300	800	2.30393	-0.960462	0.00102027	intron	NM_018872	Tmem131	intron 5 of 40	Lx8b|LINE|L1	82390	NM_009539	Zap70
chr1	36844302	36844400	801	2.08552	-1.0975	0.00435	intron	NM_018872	Tmem131	intron 5 of 40	Lx8b|LINE|L1	82490	NM_009539	Zap70
chr1	36856002	36856100	802	1.72862	-1.30395	0.0309072	intron	NM_018872	Tmem131	intron 4 of 40	intron (NM_018872, intron 4 of 40)	83476	NM_018872	Tmem131
chr1	36879902	36880000	803	1.69322	-1.09797	0.0225911	intron	NM_018872	Tmem131	intron 3 of 40	intron (NM_018872, intron 3 of 40)	59576	NM_018872	Tmem131
chr1	36880002	36880100	804	1.46133	-0.875662	0.0225703	intron	NM_018872	Tmem131	intron 3 of 40	intron (NM_018872, intron 3 of 40)	59476	NM_018872	Tmem131
chr1	36888102	36888200	805	2.08552	-1.09741	0.00435	intron	NM_018872	Tmem131	intron 2 of 40	intron (NM_018872, intron 2 of 40)	51376	NM_018872	Tmem131
chr1	36888202	36888300	806	1.74852	-0.874818	0.00593492	intron	NM_018872	Tmem131	intron 2 of 40	intron (NM_018872, intron 2 of 40)	51276	NM_018872	Tmem131
chr1	36918502	36918600	807	1.69927	-1.09759	0.0169192	intron	NM_018872	Tmem131	intron 1 of 40	intron (NM_018872, intron 1 of 40)	20976	NM_018872	Tmem131
chr1	36960302	36960400	808	1.27837	-0.834102	0.0357386	Intergenic				Intergenic	-20824	NM_018872	Tmem131
chr1	36960502	36960600	809	1.61315	-1.14577	0.0266284	Intergenic				Intergenic	-21024	NM_018872	Tmem131
chr1	36973602	36973700	810	2.87205	-1.834	0.0214941	Intergenic				Lx9|LINE|L1	-34124	NM_018872	Tmem131
chr1	36973702	36973800	811	2.42847	-1.54462	0.012949	Intergenic				Lx9|LINE|L1	-34224	NM_018872	Tmem131
chr1	36986102	36986200	812	2.30508	-1.24979	0.00447432	Intergenic				RMER10B|LTR|ERVL	-46624	NM_018872	Tmem131
chr1	36989102	36989200	813	3.09874	-1.68331	0.0377882	Intergenic				Lx7|LINE|L1	-49624	NM_018872	Tmem131
chr1	37028502	37028600	814	1.62369	-1.35971	0.0490717	Intergenic				RMER5|LTR|ERV1	-89024	NM_018872	Tmem131
chr1	37036302	37036400	815	2.87204	-1.83435	0.0214941	Intergenic				Intergenic	-96824	NM_018872	Tmem131
chr1	37060202	37060300	816	2.00422	-1.14651	0.00720663	Intergenic				Intergenic	-120724	NM_018872	Tmem131
chr1	37060302	37060400	817	2.11581	-1.36016	0.0127374	Intergenic				Intergenic	-120824	NM_018872	Tmem131
chr1	37077102	37077200	818	2.30563	-1.61163	0.0224742	Intergenic				Intergenic	-137624	NM_018872	Tmem131
chr1	37103502	37103600	819	1.08369	-0.30212	0.0485377	Intergenic				RLTR20A4|LTR|ERVK	-114727	NM_001282010	Cnga3
chr1	37103602	37103700	820	1.22908	-0.302334	0.0166183	Intergenic				RLTR20A4|LTR|ERVK	-114627	NM_001282010	Cnga3
chr1	37103702	37103800	821	1.22921	-0.610674	0.0294182	Intergenic				(TATG)n|Simple_repeat|Simple_repeat	-114527	NM_001282010	Cnga3
chr1	37113402	37113500	822	2.01085	-1.41927	0.0212866	Intergenic				Intergenic	-104827	NM_001282010	Cnga3
chr1	37121002	37121100	823	2.87205	-1.83403	0.0214941	Intergenic				L1MDa|LINE|L1	-97227	NM_001282010	Cnga3
chr1	37125102	37125200	824	1.9912	-1.14679	0.0139609	Intergenic				Intergenic	-93127	NM_001282010	Cnga3
chr1	37142202	37142300	825	2.281	-1.61256	0.0400968	Intergenic				Intergenic	-76027	NM_001282010	Cnga3
chr1	37187002	37187100	826	1.3161	-0.68128	0.0242582	Intergenic				Intergenic	-31227	NM_001282010	Cnga3
chr1	37197502	37197600	827	1.2252	-0.611584	0.0243444	Intergenic				L2b|LINE|L2	-20727	NM_001282010	Cnga3
chr1	37197602	37197700	828	1.05839	-0.146483	0.0153869	Intergenic				Intergenic	-20627	NM_001282010	Cnga3
chr1	37197702	37197800	829	1.0584	-0.146204	0.0153869	Intergenic				Intergenic	-20527	NM_001282010	Cnga3
chr1	37197802	37197900	830	1.31115	-0.449053	0.00949701	Intergenic				Intergenic	-20427	NM_001282010	Cnga3
chr1	37201002	37201100	831	1.6993	-1.0967	0.0169192	Intergenic				Intergenic	-17227	NM_001282010	Cnga3
chr1	37229302	37229400	832	2.88074	-1.83336	0.0266017	intron	NM_001282010		intron 2 of 7	intron (NM_001282010, intron 2 of 7)	10146	NM_009918	Cnga3
chr1	37243002	37243100	833	1.04372	0.124872	0.00717673	intron	NM_001282010		intron 4 of 7	(TG)n|Simple_repeat|Simple_repeat	23846	NM_009918	Cnga3
chr1	37275102	37275200	834	1.71324	-1.09601	0.0276169	Intergenic				Intergenic	-24742	NM_030266	Inpp4a
chr1	37276802	37276900	835	2.21365	-1.30348	0.007546	Intergenic				PB1|SINE|Alu	-23042	NM_030266	Inpp4a
chr1	37286902	37287000	836	1.82647	-1.24897	0.0192284	Intergenic				Intergenic	-12942	NM_030266	Inpp4a
chr1	37317702	37317800	837	1.91019	-1.47953	0.0478857	intron	NM_030266	Inpp4a	intron 1 of 25	intron (NM_030266, intron 1 of 25)	17858	NM_030266	Inpp4a
chr1	37342902	37343000	838	1.70197	-1.09636	0.019057	intron	NM_030266	Inpp4a	intron 1 of 25	intron (NM_030266, intron 1 of 25)	-26270	NM_172971	Inpp4a
chr1	37361702	37361800	839	1.82646	-1.24928	0.0192284	intron	NM_030266	Inpp4a	intron 4 of 25	L1_Mur1|LINE|L1	-7470	NM_172971	Inpp4a
chr1	37367402	37367500	840	1.55258	-0.680783	0.0142403	intron	NM_030266	Inpp4a	intron 8 of 25	intron (NM_030266, intron 8 of 25)	-1770	NM_172971	Inpp4a
chr1	37386402	37386500	841	1.44768	-1.04997	0.0347222	intron	NM_030266	Inpp4a	intron 18 of 25	intron (NM_030266, intron 18 of 25)	17230	NM_172971	Inpp4a
chr1	37386502	37386600	842	1.44768	-1.04997	0.0347222	intron	NM_030266	Inpp4a	intron 18 of 25	MIRc|SINE|MIR	17330	NM_172971	Inpp4a
chr1	37397802	37397900	843	1.72927	-1.30323	0.0335896	intron	NM_030266	Inpp4a	intron 24 of 25	intron (NM_030266, intron 24 of 25)	28630	NM_172971	Inpp4a
chr1	37397902	37398000	844	2.01087	-1.41861	0.0212866	intron	NM_030266	Inpp4a	intron 24 of 25	intron (NM_030266, intron 24 of 25)	28730	NM_172971	Inpp4a
chr1	37399602	37399700	845	1.72862	-1.30389	0.0309072	intron	NM_030266	Inpp4a	intron 25 of 25	intron (NM_030266, intron 25 of 25)	30430	NM_172971	Inpp4a
chr1	37399702	37399800	846	1.74836	-0.875133	0.00603782	intron	NM_030266	Inpp4a	intron 25 of 25	intron (NM_030266, intron 25 of 25)	30352	NM_198006	Coa5
chr1	37399802	37399900	847	1.43181	-0.6114	0.00959447	intron	NM_030266	Inpp4a	intron 25 of 25	intron (NM_030266, intron 25 of 25)	30252	NM_198006	Coa5
chr1	37399902	37400000	848	1.53841	-0.681979	0.00701438	intron	NM_030266	Inpp4a	intron 25 of 25	intron (NM_030266, intron 25 of 25)	30152	NM_198006	Coa5
chr1	37434402	37434500	849	1.8183	-0.833389	0.00527947	intron	NM_026123	Unc50	intron 3 of 5	intron (NM_026123, intron 3 of 5)	4279	NM_026123	Unc50
chr1	37490902	37491000	850	2.30564	-1.61126	0.0224742	intron	NM_173870	Mgat4a	intron 3 of 14	L1MC4|LINE|L1	-2346	NR_024017	4930594C11Rik
chr1	37550102	37550200	851	2.31255	-1.61097	0.0274959	Intergenic				Intergenic	-13892	NM_173870	Mgat4a
chr1	37552202	37552300	852	2.30513	-1.24982	0.00446431	Intergenic				Intergenic	-15992	NM_173870	Mgat4a
chr1	37552302	37552400	853	1.88854	-1.48112	0.0447894	Intergenic				Intergenic	-16092	NM_173870	Mgat4a
chr1	37552402	37552500	854	2.53866	-1.48097	0.00854594	Intergenic				Intergenic	-16192	NM_173870	Mgat4a
chr1	37607002	37607100	855	1.5215	-1.19716	0.0414212	Intergenic				Intergenic	-70792	NM_173870	Mgat4a
chr1	37609402	37609500	856	1.85753	-1.00419	0.0066207	Intergenic				Intergenic	-73192	NM_173870	Mgat4a
chr1	37609602	37609700	857	1.53434	-0.834547	0.0125601	Intergenic				BC1_Mm|scRNA|scRNA	-73392	NM_173870	Mgat4a
chr1	37612302	37612400	858	1.16261	-0.64722	0.0396547	exon	NM_028096	2010300C02Rik	exon 10 of 10	exon (NM_028096, exon 10 of 10)	-76092	NM_173870	Mgat4a
chr1	37612402	37612500	859	1.67898	-0.916885	0.00936948	intron	NM_028096	2010300C02Rik	intron 9 of 9	intron (NM_028096, intron 9 of 9)	-76192	NM_173870	Mgat4a
chr1	37658102	37658200	860	1.51902	-1.1971	0.0460369	intron	NM_028096	2010300C02Rik	intron 1 of 9	RLTR17B_Mm|LTR|ERVK	61660	NM_028096	2010300C02Rik
chr1	37689302	37689400	861	2.17134	-1.68215	0.0385921	intron	NM_028096	2010300C02Rik	intron 1 of 9	intron (NM_028096, intron 1 of 9)	30460	NM_028096	2010300C02Rik
chr1	37697202	37697300	862	1.59671	-0.646598	0.00456166	intron	NM_028096	2010300C02Rik	intron 1 of 9	intron (NM_028096, intron 1 of 9)	22560	NM_028096	2010300C02Rik
chr1	37697302	37697400	863	1.31256	-0.682534	0.0200926	intron	NM_028096	2010300C02Rik	intron 1 of 9	intron (NM_028096, intron 1 of 9)	22460	NM_028096	2010300C02Rik
chr1	37711002	37711100	864	2.281	-1.61256	0.0400967	intron	NM_028096	2010300C02Rik	intron 1 of 9	ORR1E|LTR|ERVL-MaLR	8760	NM_028096	2010300C02Rik
chr1	37758702	37758800	865	3.02012	-1.75616	0.0117256	intron	NM_207228	Tsga10	intron 19 of 19	B1_Mus1|SINE|Alu	-38940	NM_028096	2010300C02Rik
chr1	37760202	37760300	866	2.17135	-1.68184	0.0385921	intron	NM_207228	Tsga10	intron 19 of 19	intron (NM_207228, intron 19 of 19)	-40440	NM_028096	2010300C02Rik
chr1	37910202	37910300	867	1.52151	-1.19678	0.0414212	intron	NM_001033427	Lyg2	intron 3 of 5	intron (NM_001033427, intron 3 of 5)	6242	NM_001033427	Lyg2
chr1	37955802	37955900	868	1.44768	-1.05003	0.0347222	intron	NM_027111	Lyg1	intron 1 of 5	B1_Mus1|SINE|Alu	1908	NM_027111	Lyg1
chr1	37969302	37969400	869	2.83115	-1.83499	0.0472466	Intergenic				Intergenic	-11592	NM_027111	Lyg1
chr1	37974902	37975000	870	2.03321	-1.14463	0.0189725	Intergenic				RLTR11A|LTR|ERVK	-17192	NM_027111	Lyg1
chr1	38058702	38058800	871	1.44862	-1.04902	0.0359599	intron	NM_019570	Rev1	intron 14 of 22	intron (NM_019570, intron 14 of 22)	60741	NM_198303	Eif5b
chr1	38062102	38062200	872	1.82646	-1.24937	0.0192284	intron	NM_019570	Rev1	intron 13 of 22	L1VL2|LINE|L1	64141	NM_198303	Eif5b
chr1	38066002	38066100	873	1.90213	-1.47991	0.0409423	intron	NM_019570	Rev1	intron 12 of 22	intron (NM_019570, intron 12 of 22)	63611	NM_019570	Rev1
chr1	38083402	38083500	874	2.01084	-1.41956	0.0212866	intron	NM_019570	Rev1	intron 8 of 22	intron (NM_019570, intron 8 of 22)	46211	NM_019570	Rev1
chr1	38122802	38122900	875	3.02011	-1.75648	0.0117256	intron	NM_019570	Rev1	intron 1 of 22	ID_B1|SINE|B4	6811	NM_019570	Rev1
chr1	38127602	38127700	876	3.37173	-1.54548	0.00424575	intron	NM_019570	Rev1	intron 1 of 22	intron (NM_019570, intron 1 of 22)	2011	NM_019570	Rev1
chr1	38127702	38127800	877	3.37173	-1.54548	0.00424573	intron	NM_019570	Rev1	intron 1 of 22	intron (NM_019570, intron 1 of 22)	1911	NM_019570	Rev1
chr1	38127802	38127900	878	3.02012	-1.75619	0.0117256	intron	NM_019570	Rev1	intron 1 of 22	intron (NM_019570, intron 1 of 22)	1811	NM_019570	Rev1
chr1	38136402	38136500	879	2.88074	-1.83336	0.0266016	Intergenic				Intergenic	-6789	NM_019570	Rev1
chr1	38144902	38145000	880	2.23554	-1.00433	0.0015469	Intergenic				Intergenic	-15289	NM_019570	Rev1
chr1	38178402	38178500	881	1.31481	-0.959293	0.0433262	3' UTR	NM_010678	Aff3	exon 23 of 23	3' UTR (NM_010678, exon 23 of 23)	-48789	NM_019570	Rev1
chr1	38178502	38178600	882	1.4477	-1.04936	0.0347222	3' UTR	NM_010678	Aff3	exon 23 of 23	3' UTR (NM_010678, exon 23 of 23)	-48889	NM_019570	Rev1
chr1	38200602	38200700	883	1.82876	-1.24836	0.0210381	intron	NM_010678	Aff3	intron 16 of 22	intron (NM_010678, intron 16 of 22)	-70989	NM_019570	Rev1
chr1	38200802	38200900	884	1.62368	-1.35968	0.0490717	intron	NM_010678	Aff3	intron 16 of 22	Lx5|LINE|L1	-71189	NM_019570	Rev1
chr1	38212402	38212500	885	1.41422	-0.756697	0.0161496	intron	NM_010678	Aff3	intron 12 of 22	intron (NM_010678, intron 12 of 22)	-82789	NM_019570	Rev1
chr1	38212602	38212700	886	1.60573	-0.960142	0.0149296	intron	NM_010678	Aff3	intron 12 of 22	intron (NM_010678, intron 12 of 22)	-82989	NM_019570	Rev1
chr1	38212702	38212800	887	1.82645	-1.24966	0.0192284	intron	NM_010678	Aff3	intron 12 of 22	intron (NM_010678, intron 12 of 22)	-83089	NM_019570	Rev1
chr1	38264802	38264900	888	3.27724	-1.61177	0.00342099	intron	NM_010678	Aff3	intron 10 of 22	B3A|SINE|B2	-135189	NM_019570	Rev1
chr1	38265002	38265100	889	2.21364	-1.30379	0.007546	intron	NM_010678	Aff3	intron 10 of 22	intron (NM_010678, intron 10 of 22)	-135389	NM_019570	Rev1
chr1	38280902	38281000	890	1.52151	-1.19684	0.0414212	intron	NM_010678	Aff3	intron 9 of 22	intron (NM_010678, intron 9 of 22)	-151289	NM_019570	Rev1
chr1	38296002	38296100	891	2.54167	-1.48036	0.00739187	intron	NM_010678	Aff3	intron 9 of 22	intron (NM_010678, intron 9 of 22)	-166389	NM_019570	Rev1
chr1	38309602	38309700	892	1.60224	-1.14701	0.0377812	intron	NM_010678	Aff3	intron 9 of 22	B4|SINE|B4	-179989	NM_019570	Rev1
chr1	38320602	38320700	893	2.54596	-1.47972	0.00881958	intron	NM_010678	Aff3	intron 8 of 22	intron (NM_010678, intron 8 of 22)	-190989	NM_019570	Rev1
chr1	38320702	38320800	894	2.74694	-1.35943	0.00269108	intron	NM_010678	Aff3	intron 8 of 22	intron (NM_010678, intron 8 of 22)	-191089	NM_019570	Rev1
chr1	38320802	38320900	895	2.11583	-1.35958	0.0127374	intron	NM_010678	Aff3	intron 8 of 22	intron (NM_010678, intron 8 of 22)	-191189	NM_019570	Rev1
chr1	38334202	38334300	896	1.41423	-0.756324	0.0161496	intron	NM_010678	Aff3	intron 7 of 22	intron (NM_010678, intron 7 of 22)	-204589	NM_019570	Rev1
chr1	38337602	38337700	897	2.87204	-1.83432	0.0214941	intron	NM_010678	Aff3	intron 7 of 22	L1MA9|LINE|L1	-207989	NM_019570	Rev1
chr1	38344002	38344100	898	1.54785	-1.00271	0.0411141	intron	NM_010678	Aff3	intron 6 of 22	intron (NM_010678, intron 6 of 22)	-214389	NM_019570	Rev1
chr1	38362202	38362300	899	2.08552	-1.09747	0.00435	intron	NM_010678	Aff3	intron 6 of 22	L2b|LINE|L2	-232589	NM_019570	Rev1
chr1	38388602	38388700	900	2.87206	-1.83368	0.0214941	intron	NM_010678	Aff3	intron 6 of 22	intron (NM_010678, intron 6 of 22)	-258989	NM_019570	Rev1
chr1	38411102	38411200	901	1.93902	-0.756328	0.00143449	intron	NM_010678	Aff3	intron 5 of 22	intron (NM_010678, intron 5 of 22)	253804	NM_010678	Aff3
chr1	38411202	38411300	902	1.65274	-0.611646	0.00294248	intron	NM_010678	Aff3	intron 5 of 22	intron (NM_010678, intron 5 of 22)	253704	NM_010678	Aff3
chr1	38411302	38411400	903	1.28349	-0.577792	0.0167036	intron	NM_010678	Aff3	intron 5 of 22	intron (NM_010678, intron 5 of 22)	253604	NM_010678	Aff3
chr1	38416502	38416600	904	1.62368	-1.36006	0.0490717	intron	NM_010678	Aff3	intron 5 of 22	intron (NM_010678, intron 5 of 22)	248404	NM_010678	Aff3
chr1	38439702	38439800	905	2.42848	-1.54433	0.012949	intron	NM_010678	Aff3	intron 5 of 22	intron (NM_010678, intron 5 of 22)	225204	NM_010678	Aff3
chr1	38443102	38443200	906	1.69929	-1.09699	0.0169192	intron	NM_010678	Aff3	intron 5 of 22	intron (NM_010678, intron 5 of 22)	221804	NM_010678	Aff3
chr1	38455802	38455900	907	2.01085	-1.41927	0.0212866	intron	NM_010678	Aff3	intron 5 of 22	intron (NM_010678, intron 5 of 22)	209104	NM_010678	Aff3
chr1	38455902	38456000	908	2.64661	-1.41947	0.00418539	intron	NM_010678	Aff3	intron 5 of 22	intron (NM_010678, intron 5 of 22)	209004	NM_010678	Aff3
chr1	38456502	38456600	909	1.31257	-0.682163	0.0200926	intron	NM_010678	Aff3	intron 5 of 22	intron (NM_010678, intron 5 of 22)	208404	NM_010678	Aff3
chr1	38460402	38460500	910	1.84519	-1.24801	0.0347993	intron	NM_010678	Aff3	intron 5 of 22	intron (NM_010678, intron 5 of 22)	204504	NM_010678	Aff3
chr1	38480702	38480800	911	2.87206	-1.83371	0.0214941	intron	NM_010678	Aff3	intron 5 of 22	intron (NM_010678, intron 5 of 22)	184204	NM_010678	Aff3
chr1	38495902	38496000	912	2.41462	-1.54526	0.0204363	intron	NM_010678	Aff3	intron 5 of 22	intron (NM_010678, intron 5 of 22)	169004	NM_010678	Aff3
chr1	38496102	38496200	913	1.88854	-1.48112	0.0447893	intron	NM_010678	Aff3	intron 5 of 22	intron (NM_010678, intron 5 of 22)	168804	NM_010678	Aff3
chr1	38511402	38511500	914	2.42848	-1.54433	0.012949	intron	NM_010678	Aff3	intron 5 of 22	intron (NM_010678, intron 5 of 22)	153504	NM_010678	Aff3
chr1	38532802	38532900	915	1.61312	-1.14666	0.0266284	intron	NM_010678	Aff3	intron 5 of 22	intron (NM_010678, intron 5 of 22)	132104	NM_010678	Aff3
chr1	38534002	38534100	916	2.11581	-1.36025	0.0127374	intron	NM_010678	Aff3	intron 5 of 22	intron (NM_010678, intron 5 of 22)	130904	NM_010678	Aff3
chr1	38534102	38534200	917	1.82647	-1.24903	0.0192284	intron	NM_010678	Aff3	intron 5 of 22	intron (NM_010678, intron 5 of 22)	130804	NM_010678	Aff3
chr1	38545102	38545200	918	1.62368	-1.36003	0.0490717	intron	NM_010678	Aff3	intron 2 of 22	intron (NM_010678, intron 2 of 22)	119804	NM_010678	Aff3
chr1	38550702	38550800	919	1.46481	-0.875033	0.0191825	intron	NM_010678	Aff3	intron 2 of 22	intron (NM_010678, intron 2 of 22)	114204	NM_010678	Aff3
chr1	38559302	38559400	920	2.17135	-1.68184	0.0385921	intron	NM_010678	Aff3	intron 2 of 22	intron (NM_010678, intron 2 of 22)	105604	NM_010678	Aff3
chr1	38572002	38572100	921	2.17134	-1.68213	0.0385921	intron	NM_010678	Aff3	intron 2 of 22	(TG)n|Simple_repeat|Simple_repeat	92904	NM_010678	Aff3
chr1	38572102	38572200	922	2.30563	-1.61161	0.0224742	intron	NM_010678	Aff3	intron 2 of 22	intron (NM_010678, intron 2 of 22)	92804	NM_010678	Aff3
chr1	38578602	38578700	923	2.42846	-1.54497	0.012949	intron	NM_010678	Aff3	intron 2 of 22	intron (NM_010678, intron 2 of 22)	86304	NM_010678	Aff3
chr1	38590102	38590200	924	1.3148	-0.959638	0.0433262	intron	NM_010678	Aff3	intron 2 of 22	intron (NM_010678, intron 2 of 22)	74804	NM_010678	Aff3
chr1	38602302	38602400	925	1.60595	-0.959107	0.0146524	intron	NM_010678	Aff3	intron 2 of 22	intron (NM_010678, intron 2 of 22)	62604	NM_010678	Aff3
chr1	38608602	38608700	926	2.90956	-1.83307	0.0417514	intron	NM_010678	Aff3	intron 2 of 22	intron (NM_010678, intron 2 of 22)	56304	NM_010678	Aff3
chr1	38656902	38657000	927	1.89766	-1.48017	0.0351774	intron	NM_010678	Aff3	intron 1 of 22	intron (NM_010678, intron 1 of 22)	8004	NM_010678	Aff3
chr1	38664302	38664400	928	1.89767	-1.48023	0.0351774	intron	NM_010678	Aff3	intron 1 of 22	intron (NM_010678, intron 1 of 22)	604	NM_010678	Aff3
chr1	38671302	38671400	929	2.30314	-1.61224	0.0242957	Intergenic				Intergenic	-6396	NM_010678	Aff3
chr1	38689002	38689100	930	1.52153	-1.19621	0.0414212	Intergenic				RMER1A|Other|Other	-24096	NM_010678	Aff3
chr1	38755902	38756000	931	1.31482	-0.958948	0.0433262	Intergenic				Intergenic	65264	NM_001029878	Lonrf2
chr1	38757502	38757600	932	2.17136	-1.68152	0.0385921	Intergenic				Intergenic	63664	NM_001029878	Lonrf2
chr1	38764002	38764100	933	1.22522	-0.611329	0.0243444	Intergenic				Intergenic	57164	NM_001029878	Lonrf2
chr1	38764102	38764200	934	1.02632	-0.511574	0.0470953	Intergenic				Intergenic	57064	NM_001029878	Lonrf2
chr1	38768202	38768300	935	1.20521	-0.512073	0.0201098	Intergenic				Intergenic	52964	NM_001029878	Lonrf2
chr1	38777902	38778000	936	1.72532	-1.30427	0.0348098	Intergenic				L1MC3|LINE|L1	43264	NM_001029878	Lonrf2
chr1	38847602	38847700	937	2.01086	-1.4189	0.0212866	Intergenic				Intergenic	-26436	NM_001029878	Lonrf2
chr1	38851202	38851300	938	3.02013	-1.75584	0.0117256	Intergenic				L1M4b|LINE|L1	-30036	NM_001029878	Lonrf2
chr1	38861402	38861500	939	1.52898	-1.00369	0.0226811	Intergenic				(CA)n|Simple_repeat|Simple_repeat	36709	NM_145142	Chst10
chr1	38873902	38874000	940	1.61315	-1.14571	0.0266284	exon	NM_145142		exon 4 of 7	exon (NM_145142, exon 4 of 7)	24209	NM_145142	Chst10
chr1	38874002	38874100	941	1.4477	-1.04931	0.0347222	intron	NM_145142		intron 3 of 6	intron (NM_145142, intron 3 of 6)	24109	NM_145142	Chst10
chr1	39014802	39014900	942	5.60618	-1.68219	0.000488793	Intergenic				Intergenic	27037	NM_026850	Pdcl3
chr1	39094802	39094900	943	1.39521	-0.916124	0.0361406	Intergenic				Intergenic	92141	NR_105767	Mir6349
chr1	39105002	39105100	944	1.09108	-0.577067	0.0414129	Intergenic				Intergenic	81941	NR_105767	Mir6349
chr1	39105202	39105300	945	0.885464	-0.170341	0.0444663	Intergenic				Intergenic	81741	NR_105767	Mir6349
chr1	39175202	39175300	946	2.88136	-1.83339	0.0267038	Intergenic				RLTR20C1_MM|LTR|ERVK	11741	NR_105767	Mir6349
chr1	39216902	39217000	947	2.87205	-1.834	0.0214941	intron	NM_008719	Npas2	intron 1 of 20	intron (NM_008719, intron 1 of 20)	22679	NM_008719	Npas2
chr1	39227002	39227100	948	1.85752	-1.00445	0.0066207	intron	NM_008719	Npas2	intron 1 of 20	intron (NM_008719, intron 1 of 20)	32779	NM_008719	Npas2
chr1	39245502	39245600	949	2.08552	-1.09747	0.00435	intron	NM_008719	Npas2	intron 1 of 20	intron (NM_008719, intron 1 of 20)	51279	NM_008719	Npas2
chr1	39245802	39245900	950	2.17134	-1.68218	0.0385921	intron	NM_008719	Npas2	intron 1 of 20	intron (NM_008719, intron 1 of 20)	51579	NM_008719	Npas2
chr1	39247502	39247600	951	1.08136	0.437668	0.00723075	intron	NM_008719	Npas2	intron 1 of 20	IMPB_01|Satellite|Satellite	53279	NM_008719	Npas2
chr1	39249502	39249600	952	2.1251	-1.35924	0.0176349	intron	NM_008719	Npas2	intron 1 of 20	intron (NM_008719, intron 1 of 20)	55279	NM_008719	Npas2
chr1	39251802	39251900	953	2.30562	-1.61195	0.0224742	intron	NM_008719	Npas2	intron 1 of 20	intron (NM_008719, intron 1 of 20)	57579	NM_008719	Npas2
chr1	39256702	39256800	954	1.35382	-0.543647	0.0263672	intron	NM_008719	Npas2	intron 1 of 20	intron (NM_008719, intron 1 of 20)	62479	NM_008719	Npas2
chr1	39256802	39256900	955	1.31481	-0.681623	0.0238791	intron	NM_008719	Npas2	intron 1 of 20	intron (NM_008719, intron 1 of 20)	62579	NM_008719	Npas2
chr1	39275402	39275500	956	2.17134	-1.68213	0.0385921	intron	NM_008719	Npas2	intron 2 of 20	Lx9|LINE|L1	81179	NM_008719	Npas2
chr1	39282702	39282800	957	2.17134	-1.68218	0.0385921	intron	NM_008719	Npas2	intron 2 of 20	intron (NM_008719, intron 2 of 20)	-85100	NM_001252218	Rpl31
chr1	39287102	39287200	958	1.85755	-1.00356	0.0066207	intron	NM_008719	Npas2	intron 2 of 20	intron (NM_008719, intron 2 of 20)	-80700	NM_001252218	Rpl31
chr1	39319702	39319800	959	1.69929	-1.09702	0.0169192	intron	NM_008719	Npas2	intron 7 of 20	intron (NM_008719, intron 7 of 20)	-48100	NM_001252218	Rpl31
chr1	39344902	39345000	960	2.17135	-1.68184	0.0385921	intron	NM_008719	Npas2	intron 16 of 20	intron (NM_008719, intron 16 of 20)	-22900	NM_001252218	Rpl31
chr1	39385602	39385700	961	1.44768	-1.04994	0.0347222	intron	NM_018775	Tbc1d8	intron 10 of 19	intron (NM_018775, intron 10 of 19)	17800	NM_001252219	Rpl31
chr1	39385702	39385800	962	1.31479	-0.959865	0.0433262	intron	NM_018775	Tbc1d8	intron 10 of 19	intron (NM_018775, intron 10 of 19)	17900	NM_001252219	Rpl31
chr1	39385902	39386000	963	1.61313	-1.14632	0.0266284	intron	NM_018775	Tbc1d8	intron 10 of 19	intron (NM_018775, intron 10 of 19)	18100	NM_001252219	Rpl31
chr1	39395802	39395900	964	2.30314	-1.61224	0.0242958	intron	NM_018775	Tbc1d8	intron 5 of 19	intron (NM_018775, intron 5 of 19)	28000	NM_001252219	Rpl31
chr1	39397502	39397600	965	2.87205	-1.83403	0.0214941	intron	NM_018775	Tbc1d8	intron 5 of 19	MLTR14|LTR|ERV1	29700	NM_001252219	Rpl31
chr1	39407102	39407200	966	1.82645	-1.2496	0.0192284	intron	NM_018775	Tbc1d8	intron 2 of 19	intron (NM_018775, intron 2 of 19)	39300	NM_001252219	Rpl31
chr1	39428202	39428300	967	1.82646	-1.24934	0.0192284	intron	NM_018775	Tbc1d8	intron 1 of 19	intron (NM_018775, intron 1 of 19)	50496	NM_018775	Tbc1d8
chr1	39435002	39435100	968	3.27723	-1.61212	0.00342099	intron	NM_018775	Tbc1d8	intron 1 of 19	L1MCb|LINE|L1	43696	NM_018775	Tbc1d8
chr1	39435102	39435200	969	1.82645	-1.24963	0.0192284	intron	NM_018775	Tbc1d8	intron 1 of 19	L1MCb|LINE|L1	43596	NM_018775	Tbc1d8
chr1	39447402	39447500	970	1.46483	-0.874373	0.0191825	intron	NM_018775	Tbc1d8	intron 1 of 19	intron (NM_018775, intron 1 of 19)	31296	NM_018775	Tbc1d8
chr1	39447502	39447600	971	2.62274	-1.04956	0.000489355	intron	NM_018775	Tbc1d8	intron 1 of 19	intron (NM_018775, intron 1 of 19)	31196	NM_018775	Tbc1d8
chr1	39447602	39447700	972	2.64662	-1.41915	0.00418539	intron	NM_018775	Tbc1d8	intron 1 of 19	intron (NM_018775, intron 1 of 19)	31096	NM_018775	Tbc1d8
chr1	39448202	39448300	973	1.72863	-1.3036	0.0309072	intron	NM_018775	Tbc1d8	intron 1 of 19	MLT1C|LTR|ERVL-MaLR	30496	NM_018775	Tbc1d8
chr1	39448302	39448400	974	1.89767	-1.47985	0.0351774	intron	NM_018775	Tbc1d8	intron 1 of 19	MLT1C|LTR|ERVL-MaLR	30396	NM_018775	Tbc1d8
chr1	39449302	39449400	975	0.994262	0.264678	0.0286509	intron	NM_018775	Tbc1d8	intron 1 of 19	intron (NM_018775, intron 1 of 19)	29396	NM_018775	Tbc1d8
chr1	39449402	39449500	976	1.45125	0.167518	0.00163216	intron	NM_018775	Tbc1d8	intron 1 of 19	intron (NM_018775, intron 1 of 19)	29296	NM_018775	Tbc1d8
chr1	39449502	39449600	977	1.27969	0.0631964	0.00266694	intron	NM_018775	Tbc1d8	intron 1 of 19	intron (NM_018775, intron 1 of 19)	29196	NM_018775	Tbc1d8
chr1	39506102	39506200	978	2.01085	-1.41927	0.0212866	Intergenic				Intergenic	-27404	NM_018775	Tbc1d8
chr1	39506202	39506300	979	3.02012	-1.75616	0.0117256	Intergenic				Intergenic	-27504	NM_018775	Tbc1d8
chr1	39533502	39533600	980	2.01085	-1.41927	0.0212866	Intergenic				RMER17C|LTR|ERVK	-2251	NM_028043	Cnot11
chr1	39568702	39568800	981	2.17134	-1.68215	0.0385921	intron	NM_001033135	Rnf149	intron 1 of 6	intron (NM_001033135, intron 1 of 6)	8596	NM_001033135	Rnf149
chr1	39598102	39598200	982	1.72868	-1.303	0.0309413	Intergenic				Intergenic	-20804	NM_001033135	Rnf149
chr1	39598202	39598300	983	2.21365	-1.30348	0.007546	Intergenic				Intergenic	-20904	NM_001033135	Rnf149
chr1	39638602	39638700	984	1.89767	-1.47985	0.0351774	intron	NM_170597	Creg2	intron 2 of 3	intron (NM_170597, intron 2 of 3)	12531	NM_170597	Creg2
chr1	39675502	39675600	985	2.00543	-1.14527	0.00766105	intron	NM_001145660	Rfx8	intron 12 of 14	RLTR20C2_MM|LTR|ERVK	-24369	NM_170597	Creg2
chr1	39676102	39676200	986	1.52151	-1.19681	0.0414212	intron	NM_001145660	Rfx8	intron 12 of 14	ID_B1|SINE|B4	-24969	NM_170597	Creg2
chr1	39681702	39681800	987	1.62367	-1.36035	0.0490717	intron	NM_001145660	Rfx8	intron 10 of 14	intron (NM_001145660, intron 10 of 14)	-30569	NM_170597	Creg2
chr1	39687502	39687600	988	1.26252	-0.479526	0.0177374	intron	NM_001145660	Rfx8	intron 7 of 14	intron (NM_001145660, intron 7 of 14)	33438	NM_001145660	Rfx8
chr1	39687602	39687700	989	1.33955	-0.543872	0.0113539	intron	NM_001145660	Rfx8	intron 7 of 14	intron (NM_001145660, intron 7 of 14)	33338	NM_001145660	Rfx8
chr1	39687702	39687800	990	1.22064	-0.303631	0.0095846	intron	NM_001145660	Rfx8	intron 7 of 14	intron (NM_001145660, intron 7 of 14)	33238	NM_001145660	Rfx8
chr1	39694802	39694900	991	1.3148	-0.959608	0.0433262	intron	NM_001145660	Rfx8	intron 5 of 14	intron (NM_001145660, intron 5 of 14)	26138	NM_001145660	Rfx8
chr1	39704002	39704100	992	2.30528	-1.24884	0.00443069	intron	NM_001145660	Rfx8	intron 4 of 14	RLTR17B_Mm|LTR|ERVK	16938	NM_001145660	Rfx8
chr1	39706402	39706500	993	0.972236	-0.12151	0.0241496	intron	NM_001145660	Rfx8	intron 4 of 14	(TG)n|Simple_repeat|Simple_repeat	14538	NM_001145660	Rfx8
chr1	39775602	39775700	994	1.18827	-0.418872	0.0166229	Intergenic				Intergenic	29681	NM_001177348	Gm3646
chr1	39778402	39778500	995	1.81487	-0.833762	0.00372653	Intergenic				CT-rich|Low_complexity|Low_complexity	26881	NM_001177348	Gm3646
chr1	39778502	39778600	996	1.85753	-1.00422	0.0066207	Intergenic				L1MEc|LINE|L1	26781	NM_001177348	Gm3646
chr1	39789202	39789300	997	1.61313	-1.14635	0.0266284	Intergenic				Intergenic	16081	NM_001177348	Gm3646
chr1	39789302	39789400	998	1.61313	-1.14635	0.0266284	Intergenic				Intergenic	15981	NM_001177348	Gm3646
chr1	39789502	39789600	999	1.89766	-1.48017	0.0351774	Intergenic				B3|SINE|B2	15781	NM_001177348	Gm3646
chr1	39803302	39803400	1000	1.62369	-1.35971	0.0490717	TTS	NM_001177348			TTS (NM_001177348)	1981	NM_001177348	Gm3646
chr1	39803702	39803800	1001	1.46482	-0.874718	0.0191825	TTS	NM_001177348			TTS (NM_001177348)	1581	NM_001177348	Gm3646
chr1	39868602	39868700	1002	2.42848	-1.54433	0.012949	Intergenic				Intergenic	-21321	NR_040465	1700066B17Rik
chr1	39875302	39875400	1003	2.11581	-1.36022	0.0127374	Intergenic				HAL1|LINE|L1	-25562	NM_001252201	Map4k4
chr1	39877702	39877800	1004	1.99655	-1.41991	0.0326215	Intergenic				Intergenic	-23162	NM_001252201	Map4k4
chr1	39877802	39877900	1005	1.52037	-1.00473	0.0431241	Intergenic				Intergenic	-23062	NM_001252201	Map4k4
chr1	39904202	39904300	1006	2.17135	-1.68181	0.0385921	intron	NM_008696	Map4k4	intron 2 of 30	RLTR20A4|LTR|ERVK	3338	NM_001252200	Map4k4
chr1	39907602	39907700	1007	1.89767	-1.47985	0.0351774	intron	NM_008696	Map4k4	intron 2 of 30	intron (NM_008696, intron 2 of 30)	6738	NM_001252200	Map4k4
chr1	39918302	39918400	1008	2.87205	-1.83403	0.0214941	intron	NM_008696	Map4k4	intron 2 of 30	B1_Mus2|SINE|Alu	17438	NM_001252200	Map4k4
chr1	39940502	39940600	1009	2.17134	-1.68215	0.0385921	intron	NM_008696	Map4k4	intron 2 of 30	RMER4B|LTR|ERVK	39638	NM_001252200	Map4k4
chr1	39964202	39964300	1010	1.02632	-0.511545	0.0470953	intron	NM_008696	Map4k4	intron 3 of 30	intron (NM_008696, intron 3 of 30)	63338	NM_001252200	Map4k4
chr1	39971702	39971800	1011	1.2786	-0.833385	0.0361616	intron	NM_008696	Map4k4	intron 3 of 30	B1_Mus2|SINE|Alu	70838	NM_001252200	Map4k4
chr1	39980802	39980900	1012	1.78143	-1.04924	0.0111813	intron	NM_008696	Map4k4	intron 6 of 30	intron (NM_008696, intron 6 of 30)	79938	NM_001252200	Map4k4
chr1	39997002	39997100	1013	0.85547	-0.049961	0.0403086	exon	NM_001252201	Map4k4	exon 13 of 31	exon (NM_001252201, exon 13 of 31)	-87717	NM_010555	Il1r2
chr1	39997102	39997200	1014	1.01374	-0.0976367	0.0175793	exon	NM_001252201	Map4k4	exon 13 of 31	exon (NM_001252201, exon 13 of 31)	-87617	NM_010555	Il1r2
chr1	39997202	39997300	1015	1.09087	-0.577888	0.0410152	intron	NM_008696	Map4k4	intron 13 of 30	intron (NM_008696, intron 13 of 30)	-87517	NM_010555	Il1r2
chr1	40003502	40003600	1016	1.7284	-0.876107	0.0202613	intron	NM_001252202		intron 16 of 29	intron (NM_001252202, intron 16 of 29)	-81217	NM_010555	Il1r2
chr1	40018202	40018300	1017	2.8291	-1.83496	0.0472819	intron	NM_008696	Map4k4	intron 25 of 30	L1MC2|LINE|L1	-66517	NM_010555	Il1r2
chr1	40023102	40023200	1018	3.02011	-1.75648	0.0117256	intron	NM_008696	Map4k4	intron 28 of 30	intron (NM_008696, intron 28 of 30)	-61617	NM_010555	Il1r2
chr1	40023902	40024000	1019	1.7284	-1.30355	0.0321902	intron	NM_008696	Map4k4	intron 29 of 30	intron (NM_008696, intron 29 of 30)	-60817	NM_010555	Il1r2
chr1	40072202	40072300	1020	1.37332	-0.646352	0.013555	Intergenic				Intergenic	-12517	NM_010555	Il1r2
chr1	40072302	40072400	1021	1.77809	-1.05041	0.0123605	Intergenic				Intergenic	-12417	NM_010555	Il1r2
chr1	40115302	40115400	1022	1.73767	-1.30265	0.0399722	intron	NM_010555	Il1r2	intron 5 of 8	intron (NM_010555, intron 5 of 8)	-29500	NR_037980	Gm16894
chr1	40141602	40141700	1023	1.52151	-1.19681	0.0414212	Intergenic				G-rich|Low_complexity|Low_complexity	-55800	NR_037980	Gm16894
chr1	40173202	40173300	1024	2.17134	-1.68213	0.0385921	Intergenic				Intergenic	-51829	NM_008362	Il1r1
chr1	40173302	40173400	1025	3.02013	-1.75587	0.0117256	Intergenic				Intergenic	-51729	NM_008362	Il1r1
chr1	40179202	40179300	1026	2.30562	-1.61195	0.0224742	Intergenic				Intergenic	-45829	NM_008362	Il1r1
chr1	40267902	40268000	1027	2.05355	-1.14435	0.0216453	intron	NM_001123382	Il1r1	intron 1 of 10	intron (NM_001123382, intron 1 of 10)	1365	NM_001123382	Il1r1
chr1	40271602	40271700	1028	1.52151	-1.19687	0.0414212	intron	NM_001123382	Il1r1	intron 1 of 10	intron (NM_001123382, intron 1 of 10)	5065	NM_001123382	Il1r1
chr1	40271702	40271800	1029	1.77865	-1.0505	0.0121671	intron	NM_001123382	Il1r1	intron 1 of 10	intron (NM_001123382, intron 1 of 10)	5165	NM_001123382	Il1r1
chr1	40363002	40363100	1030	1.0741	-0.302458	0.0312104	intron	NM_133193	Il1rl2	intron 9 of 10	intron (NM_133193, intron 9 of 10)	38424	NM_133193	Il1rl2
chr1	40377002	40377100	1031	1.62367	-1.36	0.0490717	Intergenic				Intergenic	52424	NM_133193	Il1rl2
chr1	40385902	40386000	1032	1.84519	-1.24801	0.0347993	Intergenic				Intergenic	-53698	NM_010743	Il1rl1
chr1	40472002	40472100	1033	2.17134	-1.68218	0.0385921	intron	NM_001161842	Il18r1	intron 3 of 9	intron (NM_001161842, intron 3 of 9)	6045	NM_008365	Il18r1
chr1	40513902	40514000	1034	2.17134	-1.68218	0.0385921	Intergenic				Intergenic	-1411	NM_010553	Il18rap
chr1	40542802	40542900	1035	2.0332	-1.41797	0.0385594	intron	NM_010553	Il18rap	intron 10 of 12	intron (NM_010553, intron 10 of 12)	27489	NM_010553	Il18rap
chr1	40565702	40565800	1036	1.62368	-1.36003	0.0490717	Intergenic				Intergenic	-14476	NM_177084	Slc9a4
chr1	40600802	40600900	1037	1.39174	-0.916982	0.0289918	exon	NM_177084	Slc9a4	exon 3 of 12	exon (NM_177084, exon 3 of 12)	20624	NM_177084	Slc9a4
chr1	40661002	40661100	1038	2.86136	-1.83464	0.0276498	Intergenic				Intergenic	-20661	NM_001033289	Slc9a2
chr1	40662702	40662800	1039	2.00448	-1.41953	0.0275094	Intergenic				Intergenic	-18961	NM_001033289	Slc9a2
chr1	40662802	40662900	1040	2.41462	-1.54526	0.0204362	Intergenic				Intergenic	-18861	NM_001033289	Slc9a2
chr1	40662902	40663000	1041	2.29845	-1.61221	0.028081	Intergenic				Intergenic	-18761	NM_001033289	Slc9a2
chr1	40677302	40677400	1042	1.89765	-1.48046	0.0351774	Intergenic				Intergenic	-4361	NM_001033289	Slc9a2
chr1	40683102	40683200	1043	1.27837	-0.834073	0.0357386	intron	NM_001033289	Slc9a2	intron 1 of 11	intron (NM_001033289, intron 1 of 11)	1439	NM_001033289	Slc9a2
chr1	40683202	40683300	1044	1.53436	-0.833917	0.0125601	intron	NM_001033289	Slc9a2	intron 1 of 11	intron (NM_001033289, intron 1 of 11)	1539	NM_001033289	Slc9a2
chr1	40741602	40741700	1045	1.09087	-0.578317	0.0410152	intron	NM_001033289	Slc9a2	intron 3 of 11	intron (NM_001033289, intron 3 of 11)	49006	NM_172499	Mfsd9
chr1	40749802	40749900	1046	1.91808	-1.19703	0.0118309	intron	NM_001033289	Slc9a2	intron 5 of 11	intron (NM_001033289, intron 5 of 11)	40806	NM_172499	Mfsd9
chr1	40796802	40796900	1047	1.86014	-1.00322	0.00774448	Intergenic				Intergenic	-6194	NM_172499	Mfsd9
chr1	40841402	40841500	1048	2.30527	-1.24922	0.00443069	intron	NM_001081198	Tmem182	intron 4 of 4	intron (NM_001081198, intron 4 of 4)	35850	NM_001081198	Tmem182
chr1	40871402	40871500	1049	2.17133	-1.68244	0.0385921	Intergenic				Intergenic	65850	NM_001081198	Tmem182
chr1	40885902	40886000	1050	1.43386	-0.611233	0.0112114	Intergenic				RMER19B|LTR|ERVK	80350	NM_001081198	Tmem182
chr1	40890702	40890800	1051	2.03778	-1.41794	0.0463738	Intergenic				Intergenic	85150	NM_001081198	Tmem182
chr1	40894302	40894400	1052	2.87205	-1.83403	0.0214941	Intergenic				B3A|SINE|B2	88750	NM_001081198	Tmem182
chr1	40900002	40900100	1053	3.27986	-1.61113	0.00395496	Intergenic				RMER19B|LTR|ERVK	94450	NM_001081198	Tmem182
chr1	40900102	40900200	1054	2.42881	-1.54401	0.0131317	Intergenic				RMER19B|LTR|ERVK	94550	NM_001081198	Tmem182
chr1	40924102	40924200	1055	1.90146	-1.47982	0.0410751	Intergenic				Intergenic	118550	NM_001081198	Tmem182
chr1	40944102	40944200	1056	2.17133	-1.68244	0.0385921	Intergenic				Intergenic	138550	NM_001081198	Tmem182
chr1	40953102	40953200	1057	2.87204	-1.83432	0.0214941	Intergenic				Intergenic	147550	NM_001081198	Tmem182
chr1	40956702	40956800	1058	1.82646	-1.24931	0.0192284	Intergenic				Intergenic	151150	NM_001081198	Tmem182
chr1	41027702	41027800	1059	1.72864	-1.30332	0.0309072	Intergenic				Intergenic	153501	NR_040475	4930448I06Rik
chr1	41027802	41027900	1060	2.54167	-1.48033	0.00739187	Intergenic				Intergenic	153401	NR_040475	4930448I06Rik
chr1	41130002	41130100	1061	2.11581	-1.36019	0.0127374	Intergenic				RSINE1|SINE|B4	51201	NR_040475	4930448I06Rik
chr1	41157802	41157900	1062	2.12989	-0.834236	0.00091451	Intergenic				Intergenic	23401	NR_040475	4930448I06Rik
chr1	41157902	41158000	1063	2.23556	-1.00375	0.0015469	Intergenic				Intergenic	23301	NR_040475	4930448I06Rik
chr1	41158002	41158100	1064	2.16249	-1.04971	0.00260394	Intergenic				Intergenic	23201	NR_040475	4930448I06Rik
chr1	41158102	41158200	1065	1.61315	-1.14574	0.0266284	Intergenic				Intergenic	23101	NR_040475	4930448I06Rik
chr1	41203802	41203900	1066	2.87204	-1.83435	0.0214941	Intergenic				Intergenic	-22599	NR_040475	4930448I06Rik
chr1	41203902	41204000	1067	2.87204	-1.83435	0.0214941	Intergenic				Intergenic	-22699	NR_040475	4930448I06Rik
chr1	41259002	41259100	1068	1.82647	-1.24903	0.0192284	Intergenic				MLT1A1|LTR|ERVL-MaLR	-77799	NR_040475	4930448I06Rik
chr1	41277902	41278000	1069	1.4704	-0.873772	0.0243451	Intergenic				Intergenic	-96699	NR_040475	4930448I06Rik
chr1	41278002	41278100	1070	1.61938	-1.14508	0.0328324	Intergenic				Intergenic	-96799	NR_040475	4930448I06Rik
chr1	41312802	41312900	1071	1.62367	-1.36038	0.0490717	Intergenic				Intergenic	-131599	NR_040475	4930448I06Rik
chr1	41337202	41337300	1072	2.17133	-1.68247	0.0385921	Intergenic				Intergenic	-155999	NR_040475	4930448I06Rik
chr1	41389202	41389300	1073	2.42847	-1.54465	0.012949	Intergenic				Intergenic	-207999	NR_040475	4930448I06Rik
chr1	41389502	41389600	1074	1.67898	-0.916885	0.00936948	Intergenic				Intergenic	-208299	NR_040475	4930448I06Rik
chr1	41392502	41392600	1075	1.08235	-0.480079	0.0336053	Intergenic				G-rich|Low_complexity|Low_complexity	-211299	NR_040475	4930448I06Rik
chr1	41414802	41414900	1076	1.26611	-0.275347	0.00662782	Intergenic				RLTR17B_Mm|LTR|ERVK	-233599	NR_040475	4930448I06Rik
chr1	41415002	41415100	1077	1.31115	-0.449053	0.00949701	Intergenic				(CA)n|Simple_repeat|Simple_repeat	-233799	NR_040475	4930448I06Rik
chr1	41481902	41482000	1078	2.17135	-1.68184	0.0385921	Intergenic				ORR1B1|LTR|ERVL-MaLR	-300699	NR_040475	4930448I06Rik
chr1	41498102	41498200	1079	2.87205	-1.83403	0.0214941	Intergenic				GA-rich|Low_complexity|Low_complexity	-316899	NR_040475	4930448I06Rik
chr1	41532002	41532100	1080	2.01086	-1.41896	0.0212866	Intergenic				Intergenic	-350799	NR_040475	4930448I06Rik
chr1	41555902	41556000	1081	1.62369	-1.35974	0.0490717	Intergenic				Intergenic	-374699	NR_040475	4930448I06Rik
chr1	41662302	41662400	1082	2.17134	-1.68218	0.0385921	Intergenic				Intergenic	-481099	NR_040475	4930448I06Rik
chr1	41689602	41689700	1083	2.42847	-1.54465	0.012949	Intergenic				Intergenic	-508399	NR_040475	4930448I06Rik
chr1	41717402	41717500	1084	1.44458	-1.0506	0.0389085	Intergenic				Intergenic	-536199	NR_040475	4930448I06Rik
chr1	41717502	41717600	1085	1.62367	-1.36038	0.0490717	Intergenic				Intergenic	-536299	NR_040475	4930448I06Rik
chr1	41767202	41767300	1086	2.87205	-1.834	0.0214941	Intergenic				Intergenic	-585999	NR_040475	4930448I06Rik
chr1	41822502	41822600	1087	5.34908	-1.83355	0.00195452	Intergenic				Intergenic	-641299	NR_040475	4930448I06Rik
chr1	41849602	41849700	1088	1.13984	-0.172308	0.0434928	Intergenic				RMER17B|LTR|ERVK	-668399	NR_040475	4930448I06Rik
chr1	41849902	41850000	1089	2.30563	-1.61163	0.0224742	Intergenic				L1_Mus1|LINE|L1	-668699	NR_040475	4930448I06Rik
chr1	41964102	41964200	1090	2.42848	-1.54436	0.012949	Intergenic				URR1A|DNA|hAT-Charlie	730674	NR_027826	2610017I09Rik
chr1	41972602	41972700	1091	1.62369	-1.35974	0.0490717	Intergenic				Intergenic	722174	NR_027826	2610017I09Rik
chr1	41972802	41972900	1092	1.82648	-1.24865	0.0192284	Intergenic				Intergenic	721974	NR_027826	2610017I09Rik
chr1	41980302	41980400	1093	1.46483	-0.874403	0.0191825	Intergenic				Intergenic	714474	NR_027826	2610017I09Rik
chr1	41996002	41996100	1094	1.45543	-1.04908	0.0462225	Intergenic				Lx6|LINE|L1	698774	NR_027826	2610017I09Rik
chr1	42062002	42062100	1095	2.87206	-1.83368	0.0214941	Intergenic				Intergenic	632774	NR_027826	2610017I09Rik
chr1	42087402	42087500	1096	2.30562	-1.61192	0.0224742	Intergenic				Intergenic	607374	NR_027826	2610017I09Rik
chr1	42087502	42087600	1097	2.17134	-1.68215	0.0385921	Intergenic				LFSINE_Vert|SINE|tRNA	607274	NR_027826	2610017I09Rik
chr1	42165202	42165300	1098	1.52152	-1.19647	0.0414212	Intergenic				L1_Mur2|LINE|L1	529574	NR_027826	2610017I09Rik
chr1	42165402	42165500	1099	1.82647	-1.24897	0.0192284	Intergenic				L1_Mur2|LINE|L1	529374	NR_027826	2610017I09Rik
chr1	42201702	42201800	1100	2.99949	-1.7568	0.0202209	Intergenic				Intergenic	493074	NR_027826	2610017I09Rik
chr1	42202602	42202700	1101	1.39176	-0.916352	0.0289918	Intergenic				Lx5b|LINE|L1	492174	NR_027826	2610017I09Rik
chr1	42229802	42229900	1102	1.16588	-0.645596	0.0376	Intergenic				Intergenic	464974	NR_027826	2610017I09Rik
chr1	42233302	42233400	1103	2.88136	-1.83339	0.0267037	Intergenic				Intergenic	461474	NR_027826	2610017I09Rik
chr1	42233402	42233500	1104	3.02014	-1.75555	0.0117256	Intergenic				Intergenic	461374	NR_027826	2610017I09Rik
chr1	42233502	42233600	1105	2.87206	-1.83371	0.0214941	Intergenic				Intergenic	461274	NR_027826	2610017I09Rik
chr1	42241702	42241800	1106	2.11541	-1.36048	0.0130646	Intergenic				Intergenic	453074	NR_027826	2610017I09Rik
chr1	42271502	42271600	1107	2.52467	-1.48132	0.0136384	Intergenic				Intergenic	423274	NR_027826	2610017I09Rik
chr1	42291002	42291100	1108	2.17134	-1.68215	0.0385921	Intergenic				Intergenic	403774	NR_027826	2610017I09Rik
chr1	42471602	42471700	1109	2.33539	-1.61062	0.0450081	Intergenic				Intergenic	223174	NR_027826	2610017I09Rik
chr1	42491702	42491800	1110	1.72862	-1.30389	0.0309072	Intergenic				CpG	203074	NR_027826	2610017I09Rik
chr1	42493902	42494000	1111	2.42847	-1.54465	0.012949	Intergenic				Intergenic	200874	NR_027826	2610017I09Rik
chr1	42504902	42505000	1112	2.30562	-1.61189	0.0224742	Intergenic				Intergenic	189874	NR_027826	2610017I09Rik
chr1	42543202	42543300	1113	3.02011	-1.75651	0.0117256	Intergenic				Intergenic	151574	NR_027826	2610017I09Rik
chr1	42565102	42565200	1114	1.72862	-1.30392	0.0309072	Intergenic				Intergenic	129674	NR_027826	2610017I09Rik
chr1	42579002	42579100	1115	2.88074	-1.83336	0.0266015	Intergenic				MLT1A|LTR|ERVL-MaLR	115774	NR_027826	2610017I09Rik
chr1	42613602	42613700	1116	1.39345	-0.91575	0.0311593	Intergenic				L1MB3|LINE|L1	81174	NR_027826	2610017I09Rik
chr1	42680202	42680300	1117	1.62368	-1.36006	0.0490717	intron	NR_027826	2610017I09Rik	intron 1 of 3	intron (NR_027826, intron 1 of 3)	14574	NR_027826	2610017I09Rik
chr1	42714402	42714500	1118	2.86136	-1.83464	0.0276496	Intergenic				Intergenic	14115	NR_027891	2900092D14Rik
chr1	42734002	42734100	1119	1.41424	-0.756039	0.0161496	Intergenic				RMER6D|LTR|ERVK	33715	NR_027891	2900092D14Rik
chr1	42769002	42769100	1120	1.45134	-0.875977	0.0443851	Intergenic				Intergenic	68715	NR_027891	2900092D14Rik
chr1	42810202	42810300	1121	1.73767	-1.30265	0.039972	Intergenic				Intergenic	-40982	NM_023514	Mrps9
chr1	42844402	42844500	1122	1.4163	-0.388222	0.0075313	Intergenic				IMPB_01|Satellite|Satellite	-6782	NM_023514	Mrps9
chr1	42844502	42844600	1123	1.28815	-0.576825	0.0229823	Intergenic				Intergenic	-6682	NM_023514	Mrps9
chr1	42861502	42861600	1124	1.52895	-1.00464	0.0226811	intron	NM_023514	Mrps9	intron 1 of 10	intron (NM_023514, intron 1 of 10)	10318	NM_023514	Mrps9
chr1	42895202	42895300	1125	1.99582	-1.41988	0.0327703	intron	NM_023514	Mrps9	intron 5 of 10	intron (NM_023514, intron 5 of 10)	44018	NM_023514	Mrps9
chr1	42899902	42900000	1126	2.64662	-1.41912	0.00418539	intron	NM_023514	Mrps9	intron 9 of 10	intron (NM_023514, intron 9 of 10)	48718	NM_023514	Mrps9
chr1	42900002	42900100	1127	2.11582	-1.35987	0.0127374	intron	NM_023514	Mrps9	intron 9 of 10	intron (NM_023514, intron 9 of 10)	48818	NM_023514	Mrps9
chr1	42908202	42908300	1128	2.42881	-1.54401	0.0131318	Intergenic				Intergenic	-44621	NM_053107	Gpr45
[truncated: 88,359 more rows]
